# Supplementary material for: Characterizing the virome of Ixodes ricinus ticks from northern Europe
Source: Sci Rep. 2017 Sep 7;7:10870. doi: 10.1038/s41598-017-11439-y (PMC5589870; doi:10.1038/s41598-017-11439-y)
Supplement: Supplementary file 2 — Dataset 1 to 4, Bunya, Luteo, Mononega, Picorna [file 41598_2017_11439_MOESM2_ESM.zip]

Archive with 4 entries (4 files):
- Supp.Data.1. Bunya_mafttE.trimal.fasta
- Supp.Data.2. Luteo_Sobemo_mafftE.trimal.fasta
- Supp.Data.3. Mononega_mafftE.trimal.fasta
- Supp.Data.4. Partiti_Picobirna_mafftE.trimal.fasta
