# Supplementary material for: Characterizing the virome of Ixodes ricinus ticks from northern Europe
Source: Sci Rep. 2017 Sep 7;7:10870. doi: 10.1038/s41598-017-11439-y (PMC5589870; doi:10.1038/s41598-017-11439-y)
Supplement: Supplementary file 2 — Dataset 1 to 4, Bunya, Luteo, Mononega, Picorna [file 41598_2017_11439_MOESM2_ESM.zip › Supp.Data.1. Bunya_mafttE.trimal.fasta]

>Lujo_mammarenavirus_YP_002929493.1
LNPLEYEQKYNNDMKKMMTDKERLLKEFCDLYLDQGVSSARDFKEATSFTNFLNPSKRSQKFLQNLRYFIMAFFGEKVKEDLITKSEYLIYR------------SPEQLEYKILKSISHTMADTEGISVSEALR----EAMCKLLS------KCITSTLKNLCFYSFSLSYK-EQVGGNRELYIGDMKTKMYTRFVEDF-FESLTGNGSCLNDEAQ--------YNMDHSKWGPTMC-PLLFLTVLHISTLLSWHV-HKYVEVPFNVINAITISSILDMGQGILHNASDYYGLITEKFINYTLK--LLFRELKSFTSSDDQISLFDKLNKFVS-PKS--SLCEFVAEFKSRFFVVAASLHNVKCKTLVRRLYNSLKND----------------LDEPQVLFP-SALQIESVNLPTVIRVLQNKLSHSFTKS--SVNKSAFQSSVASGFIG----KTIGSKCVR-----------------------------V-------------SKEDMT--------
>Mobala_mammarenavirus_YP_516229.1
SSPANFEQKYREDLVKLRVNREELIKAFNEMYTLR-VGDKNDYYHSCPLITMTNPTKRIQKFLQNLRYFTMAYVSEKLREDLITNCEFLLYR------------SKEDYDFKIQQIMSDLVISSATLKSECSID----EALSKALS------NCTTAALKNLCFYSFSLSYK-EQVGGNRELYIGDLRTKMFTRLIEDY-FEALTSKGSCLNDEHE--------YSLDHSKWGPMMT-PFLFLATLYVSSMLSWHI-HKLVEVPFNVVTAMMISSILDKGQGILQNTSDFYGLISERFINYCIS--CLYENVDAFTSSDDQISLFDKLNKFIS-PKS--VKGNFAAEFKSRFFVVAASLHNIKCKEFLRRLYNNLKTG-------------TEILNDEEVIYT-GAVNVEEEKLPTIVKTLQNKLSSNFTRG--AINRSAFQSCIASGFVG----RTLGSKCVR-----------------------------L-------------LGDKVI--------
>Guanarito_mammarenavirus_NP_899221.1
VNPEEFEKKWKTDMAKVQTDRKSLLQTLVLSSAHS-DSLAMRIANQTSL---SSPTKRSQTFLQGLRYFIMAYVNSKLAVECKSASDVLIQR------------DPDTIDFLIMRNLTNLLSTLSKMRLSRELE----EAIADRLD------FFTSAALRNLCFYSFGLSYK-EQVGSNRELYVGDLNTKMMTRLVEDF-TEAVANNYTCLNSEKE--------CSLDHSKWGPFMS-PALFHAFFPVLNVLKWHL-HKAVEVPISVAEAYCIMSVLDMGQGILHNSSDLYGLITEQFINYCLD--FLFDIPVSYTSSDDQITTFKLFNKFVS-PKS--VSGTFVAEFKSRFFVVSAALHNVKCKTCAKKVLLKIKKG--------ESDEIKDVLK---KLMS-TRRVLEREQIPTLIKTLQSKLSKNFTKG--SINKSAFQSSVASGFIG----KSMGSKCVR-----------------------------L-------------TGKKVINLS-----
>Pigeon_pea_sterility_mosaic_virus_CCP46989.1
KVRNK-HTDLNLFYDKYRPTKLN-NHSLVKLLDEK-NQ--NIVTKYRPSIYIQFITISSLSVTDTYKNFIMAIYSDKLESRPKTLGQIYVLRLQNTG-------QNLIKELKFDKPLLSVKQDCDVLTLERKLD-ELEDEFYRIS--EENNI-NVKQAYKSLIHKDVRIFYKDQRTAEDREIYTGNAQTRLCLYPIEMT-FKTMCKPNEAITISGDQKQKKMLEVSSDASKWSARDV-FLKFIVTIFLYLMMRYYN-KKIVLTDNIFSDMINFPVRSNWLQGNLNHLSSFVHLTSTKYTETMLR--IVSENMTCMVHSDDSTYDILIHCITLN-EKK-TYISTFYKEFLSTTIVASDTSYSSPLNDILNDIIYRMHQSQSLKTAMITYKEYLANESNVRWCIS-KPTDPELIKINILANYSNPNFRDSLIFSTPTLSSHLMEKDKAKNISRRDLQRYLSVYLFSALFCNLLTDKKNEISKAETFIKTCEYVLNVDVITVEDELSIVVDFRTYLCLTFKTQV
>Altai_virus_AKI28853.1_MSB148793_Shrew_Russia_2010_08_21
TVTSDVDRGIREKRIK------------------------KSDFSSTPSVSQVCQKMKICALFDNLRYLIPSCTAKFVIRPFKNSLDVFIYKLGASG-I-------VRYGYSIKEAITRPELELAALELNKVLEPRIGLQLYHQT--RDIRA--------------ARIVRKHQRTEADRGFFIVTLPTRVRLEIIEDY-FDSVAKNEEYISYGGEKKILYIQSVSVDATKWSPGDN-SAKFMPFTVIDALKGIYE-TEFFMSRRLRGYL--GIVRGNWLQGNLNKCSSLFSVGISLLFKRVWK--DLY-FLEIAHHSDDALFIYGYGSIKVS-PKK-TTLSNTNAEVLSTFFELSDLPGLGYFDDSFRKALYNHIHK-GLPKN--SDFEFHDMYSK--YEYL-IPSKRDNLMMYLVKKLNDPSIVTAMTLQSPRFRMQAKQHMQVCRYQE----VTFKDILAACEVHTQRKIHRPKVKTFTVRERDQHLQNQ----------------------------
>Camp_Ripley_virus_AID51349.1_MSB90845_Shrew_USA_1998_08_21
TVTADVDRGIREKMKK------------------------KGTFERTNQVSEVCQKMKTCALFDNLRYLIPSCTAKFVIRPFKNSLDVYIYTVGASG-V-------VRNGYTVKQLWDKPELELAAMELNQTLIPKANMQLYHDT--RKIRA--------------ARIVRKQQRTEADRGFFIVTLPTRVRLEIIEDY-FDAVAKNEEYISYGGDRKIIHIQHVSVDATKWSPGDN-SSKFKAFTVIDALRNIYE-TEFFMSRRLRAYL--GLVRGNWLQGNLNKCSSLYSVGVSLLFKHIWQ--TLF-FIEVAHHSDDALFIYGYGSIKVS-PKK-TTVSNTNAEFLSTFFELSDLPGLGYFDDSLRKALTNHMHR-KRGDV--NEYEFHDLYSP--YDYL-IPSERNDLLIYLVRKLNDPSIVTAMTLQSPRYRMQSKQHMCVCKYND----VTFRDILALCEITYQRRVHKPKVKTFTVKERDQNIQNA----------------------------
>Amga_virus_AID54675.1_AH301_Shrew_Japan_2010_08_25
TVTADVDKGVREKKQK------------------------KSNFEPTNNVKAVCQKMKVCAIFDNLRYLIPAVTSNLFERPFKSALEVYIYNVGASG-I-------VENGYRIRDLYLNPNLELGAFELNNMLLSKTQLQLYEET--RSAKA--------------ARIVRKYQRTEADRGFFITTLPTRCRLEIIEDY-YDAIAKPEEYISYGGERKILNIQQVSADATKWSPGDN-SAKFRRFTVIDALINIYK-TDFFMSRKLKKYI--GEVHGNWLQGNLNKCSSLFAVGMSLLFKRIWK--ELF-FFEFAHHSDDGLFIYGYGSIRVS-PKK-TTVSPTNAEFLSTFFELSDLPGLGYFDDLLKKALMGYQHK-RRKQD--TEFEFYDMYTR--YDYI-IPRRRDNLLVYLVRKLNDPSIVTAMTMQSPRFRMQAKQHLS----------------------------------------------------------------------------
>Seewis_virus_ABR24797.1_mp70_Shrew_Switzerland_NA
TVTADVDKGIREKKLK------------------------KSNFEATNNVKAVCQKMKICAIFDNLRYLIPAVTSNLFERPFKSALEVYIYNVGASG-I-------VEHGYRIRDLYSNPGLELGAFELNNMLLSKTQLQLYEET--RSAKA--------------ARIVRKYQRTEADRGFFITTLPTRCRLEIIEDY-FDAIAKPEEYISYGGERKILNIQQVSADATKWSPGDN-SAKFRRFTVIDALVNIYK-TDFFMSRKLKKYI--GEVHGNWLQGNLNKCSSLFAVGMSLLFKRVWK--ELF-FFEFAHHS-----------------------------------------------------------------------------------------------------------------------------------------------------------------------------------------------------------
>Asikkala_virus_AGK36766.1_DE_Duerrbach_1912_2009_Sm_Shrew_Germany_2009
----------------------------------------KSNFEATNNVKAVCQKMKVCAIFDNLRYLIPAVTSNLFERPFKSSLEVYIYNVGASG-I-------VENGYRIFDLYLNPDLELGAFELNNMLLSKTQLQLYEET--RSAKA--------------ARIVRKYQRTEADRGFFITTLPTRCRLEIIEDY-YDAIAKPEEYISYGGERKILNIQQVSADATKWSPGDN-SAKFRRFTVIDALTNIYK-TDFFMSRKLKKYI--GEVHGNWLQGNLNKCSSLFAVGMSLLFKRLWK--ELF-FFE----------------------------------------------------------------------------------------------------------------------------------------------------------------------------------------------------------------
>Kenkeme_virus_ADG96471.1_MSB148794_Shrew_Russia_2006_08
----------------------------------------KSNFEMTPNVKTVCQKMKICAIFDNLRYLIPAVTSNLFERPFKSALEVYIYNVGASG-I-------VEHGYRIMDLYQNPRLELGAIKLNNVLLSKTQLQLYEET--RSAKA--------------ARIVRKYQRTEADRGFFITTLPTRCRLEVIEDY-YDAIAKPEEYISYGGERKILNIQQVSADATKWSPGDN-SAKFRRFTVIDALTNIYK-TDFFMSRKLKKYI--GEVHGNWLQGNLNKCSSLFAVGMSLLFKRVWK--ELF-FFEFAHHSDDGLFIYGYGSIRVS-PKK-TTVSPTNAEFLSTFFELSDLPGLGYFDDLLKKALVGYQHK-RRKQD--TEFEFFDMYTH--YDYI-IPRRRDNLLVYLVRKLNDPSIVTAMTMQSPRFRMQAKQHMKVCKMDG----VTFRSILTACEVVPVKQLQRSKVRVFTVREKDQIIQNS----------------------------
>Cao_Bang_virus_AIZ66329.1_ROM117784_Shrew_China_2006_04_26
TVTADVDKGIREKRLK------------------------KSTFESTPNVKTVCQKMKLCAIFDNLRYLIPAVTSNLFDRPFKTALEVYVYHVGASG-V-------VENGYRIFDLISKPELELGAQELNNLLISKTQLQLYEET--RNAKA--------------ARIVRKFQRTEADRGFFITTLPTRCRLEVIEDY-YDAIAKPEEYISYGGERKILNIQQVSADATKWSPGDN-SAKFRRFTVIDALRNIYK-TDFFMSRKLRRYI--GEVHGNWLQGNLNKCSSLFAVGMSLLFKRV---------------------------------------------------------------------------------------------------------------------------------------------------------------------------------------------------------------------------
>Lianghe_virus_AGI62318.1_Lianghe_As_217_Shrew_China_2011
----------------------------------------------------VCQKMKLCAIFDNLRYLIPAVTSNLFERPFKTALEVYVYHVGASG-V-------VENGYRIYDLEHKPELELGAQELNNLLVSKTQLQLYEET--RNAKA--------------ARIVRKFQRTEADRGFFITTLPTRCRLEVIEDY-YDAIAKPEEYISYGGERKILNIQQVSADATKWSPGDN-SAKFRRFTVIDALRQIYK-TDFFMSRKLRKYI--GEVHGNWLQGNLNKCSSLFAVGMSLLFKKV---------------------------------------------------------------------------------------------------------------------------------------------------------------------------------------------------------------------------
>Xinyi_virus_AHA83412.1_MVZ180988_Shrew_Taiwan_1989_09_02
TVTADVDKGIREKRLK------------------------KSTFEGTPNVKTVCQKMKLCAIFDNLRYLIPAVTSNLFDRPFKTAVEVYVYHVGASG-V-------VEHGYRIHDLIARPFLELGAQELNHLLISKTQLQLYEET--RNAKA--------------ARIVRKFQRTEADRGFFITTLPTRCRLEVIEDY-YDAIAKPEEYISYGGERKILNIQQFAQTPLNGGPGDN-SAKFRRFTVIDALCNIYK-TDFFMSRKLKRYI--GEVHGNWLQGNLNKCSSLFAVGMSLLFKRVWR--ELF-FFEFAHHSDDGLFIYGYGSIRVS-PKK-TTVSPTNAEFLSTFFELSDLPGLGYFDDLLKRALLGYQHK-RKKQD--SEFEFYDMYTH--YDYI-IPRSRDNLLVYLVRKLNDPSIVTAMTMQSPRFRMQAKQHMKVCKMGG----VTFRAILAACDVIPTKQVQRPKVRVFTVREKDQVIQNS----------------------------
>Jemez_Springs_virus_AII00853.1_Sb4638_Shrew_USA_2005_05_27
----------------------------------------KSTFEPTQAVKTVCQKMKVCAIFDNVRYLIPAVTSNLFDRPFKTALEVYIYNVGASG-V-------VENGYRIYDLYINPNLELGAIELNNVLLSKTQLQLYEET--RNAKA--------------ARIVRKFQRTEADRGFFITTLPTRCRLEVIEDY-YDAIAKPEEYISYGGERKILNIQQVSADATKWSPGDN-SAKFRRFTVIDALTQIYK-TDFFMSRKLRKYI--GEVHGNWLQGNLNKCSSLFAVGMSLLFKRVWK--ELF-FFEFAHHSDDGLFIYGYG-------------------------------------------------------------------------------------------------------------------------------------------------------------------------------------------------
>Asama_virus_ACI32065.1_N10_Shrew_Japan_NA
TVTSDVDKGIHEKRLK------------------------QSTFEPTPNVKTVCQKMKICAIFDNLRYLIPAVTSNLFERPFKSALEVYIYHVGASG-I-------VENGYRIRDLYAIQDLELGAQELNSVLISKTQLQLYEET--RKQKA--------------ARIVRKYQRTEADRGFFITTLATRCRLEIIEDY-YDAISKSEEYISYGGEKKILNIQQVSADATKWSPGDN-SAKFRRFTVIDALTNIYR-TDFFMSRKLRRYI--GEVRGNWLQGNLNKCSSLFAVGMSLLFRRVWK--ELF-FFEFAHHSDDGLFIYGYGSIKVS-PKK-TTVSPTNAEFLSTFFELSDLPGLGYFDDLLKRALIGYQHK-KRASD--NEFEFFDMYTK--YDYI-IPRGRDNLLVYLVRKLNDPSIVTAMTMQSPRFRMQAKQHMKVCKMDG----VTFRAVLAACEVVPVKQVQRAKIRVFNVREKDQVIQNS----------------------------
>Amur_virus_AGE13900.1_H8205_Mouse_China_1982
TVTADVDKGIREKRIK------------------------RIQFKQTQNVREVCQKMKLCAIFDNLRYLIPAVTSKLFERPFKSALEVYVYYVGASG-I-------VENGYMMWELIETPELELAAIELNKVLSTKSSLKLYEET--REQKA--------------ARIVRKYQRTEADRGFFITTLPTRCRLEIIEDY-YDAIAKTEEYISYGGEKKILAIQGVSADATKWSPGDN-SAKFRRFTVIDALKQVYK-TDFFMSRKLRNYI--GEVKGNWLQGNLNKRSSLFGVAMSLLFKQIWS--HLF-FFEFAHHSDDALFIYGYGSIKIS-PKK-TTVSPTNAEFLSTFFELSDLPGLGYFDDLLKRALIGYLHK-RQKSM--SEFEFADMYTS--YDYI-IPKGRDNLLIYLVRKLNDPSIVTAMTMQSPRFRMQAKQHMKVCRLEG----VTFREVLAACDVIPTKQVQRAKVRTFTVREKDQIIQNS----------------------------
>Soochong_virus_AAT78479.1_SC_2_Mouse_NA_NA
TVTADVDKGIREKRIK------------------------RIQFKQTQNIREVCQKMKLCAIFDNLRYLIPAVTSKLFERPFKSALEVYVYYVGASG-I-------VENGYMMWELIENPDLELAAIELNKVLSTKSSLKLYEGP--REQKA--------------ARIVRKYQRTEADRGFFITTLATRCRLEIIEDY-YDAIAKTEEYISYGGEKKILAIQGVSADATKWSPGDN-SAKFRRFTVIDALKQVYK-TDFFMSRKLRNYI--GEVKGNWLQGNLNKCSSLFGVAMSLLFKQIWS--QLF-FFEFAHHSDDALFIYGYGSIKIS-PKK-TTVSPTNAEFLSTFFELSDLPGLGYFDDLLKRALIGYLHK-RQKSM--SEFEFADMYTP--YDYI-IPKGRDNLLIYLVRKLNDPSIVTAMTMQSPRFRMQAKQHMKVCRLEG----VTFREVLAACDVIPTKQVQRAKVRTFTVREKDQIIQNS----------------------------
>Hantaan_hantavirus_ALI59821.1_76_118_POR_Mouse_South_Korea_2015
TVTADVDKGIREKKLK------------------------RIQFKQTQNVREICQKMKLCAIFDNLRYLIPAVTSKLFERPFKSSLEVYIYYVGASG-V-------VENGYMMWELRENAELELAAIELNKVLATKSSLKLYEET--REQKA--------------ARIVRKYQRTEADRGFFITTLPTRCRLEIIEDY-YDAIAKSEEYISYGGEKKILAIQGVSADATKWSPGDN-SAKFRRFTVIDALKQVYK-TDFFMSRKLRNYI--GEVKGNWLQGNLNKCSSLFGVAMSLLFKQVWT--NLF-FFEFAHHSDDALFIYGYGSIKIS-PKK-TTVSPTNAEFLSTFFELSDLPGLGYFDDLLKRALLGYSHK-RQKSM--SEFEFADMYTS--YDYI-IPKGRDNLLIYLVRKLNDPSIVTAMTMQSPRFRMQAKQHMKVCRLDG----VTFREVLAACDVIPTKQVQRAKVRTFTVREKDQIIQNS----------------------------
>Hantaan_hantavirus_BAK08372.1_Galkino_AA57_2002_Mouse_Russia_2002_08
TVTADVDKGIREKKLK------------------------RIQFKQTQNIREICQKMKLCAIFDNLRYLIPAVTSKLFERPFKSSLEVYIYYVGASG-I-------VENGYMMWELRENSNLELAAIELNKVLSTKSSLKLYEET--REQKA--------------ARIVRKYQRTEADRGFFITTLPTRCRLEIIEDY-YDAIAKSEEYISYGGEKKILAIQGVSADATKWSPGDN-SAKFRRFTVIDALKQVYK-TDFFMSRKLRNYI--GEVKGNWLQGNLNKCSSLFGVAMSLLFKQVWN--NLF-FFEFAHHSDDALFIYGYGSIKIS-PKK-TTVSPTNAEFLSTFFELSDLPGLGYFDDLLKRALLGYSHK-RQKSM--SEFEFADMYTS--YDYI-IPKGRDNLLIYLVRKLNDPSIVTAMTMQSPRFRMQAKQHMKVCRLDG----VTFREVLAACDVIPTKQVQRAKVRTFTVREKDQIIQNS----------------------------
>Anjozorobe_hantavirus_AHA83439.1_Anjozorobe_Rr_MDG_2009_ATD261_Rat_Madagascar_2009_03_11
TVTSDVDKGIREKRLK------------------------RIQFVPTQNVKEVCQKMKLCAIFDNLRYLIPAVTSKLFERPFKSALEVFIYYVGASG-I-------VEHGYTIGELVENPDLELAAMELNKLLVTKSQLQLYEET--RQIKA--------------ARIVRKYQRTEADRGFFITTLPTRCRLEIIEDY-YDAISKAEEYISYGGERKILSIQAVSADATKWSPGDN-SAKFRRFTVIDALKNVYK-TDFFMSRKLRAYI--GEVRGNWLQGNLNKCSSLFGVGMSLLFKEIWA--QLF-FFEFAHHSDDALFIYGYGSIKIS-PKK-TTLSPTNAEFLSTFFELSDLPGLGYFDDLLKQSLVGYVHK-HQKHT--SEFEFSDMYSS--YDYI-IPKGRDNLLIYLVRKINDPSIVTAMTMQSPRFRMQAKQHMKVCRLDN----VTFREVLAACDVIPVKQVQRAKVRTFTVREKDQVIQNN----------------------------
>Hantavirus_Jurong_TJK_06_RT49_ACT53107.1_Jurong_TJK_06_RT49_Rat_Singapore_2006_02_16
----------------------------------------------------VCQKMKLCAIFDNLRYLIPAVTSKLFERPFKSAIEVFIYYVGASG-I-------VEHGYTIGELIENYDLELAAMELNKLLATKSQLQLYEET--RHIKA--------------ARIVRKYQRTEADRGFFITTLPTRCRLEIIEDY-FDAISKAEEYISYGGERKILSIQGVSADATKWSPGDN-SAKFRRFTVIDALKNVYK-TDFFMSRKLRAYI--GEVRGNWLQGNLNKCSSLFGVGMSLLFREIWT--QLF-FFEFAHHSDDALFIY----------------------------------------------------------------------------------------------------------------------------------------------------------------------------------------------------
>Seoul_hantavirus_ALA62810.1_JiangxiXianjianRn_07_2011_Rat_China_2011
TVTADVDKGIREKKMK------------------------RIQFNPTQNIKEICQKMKLCAIFDNLRYLIPAVTSKLFERPFKSALEVYVYYVGASG-I-------VENGYTIGELVESSELELAANELNRILITKSQLQLYEET--RHQKA--------------ARIVRKFQRTEADRGFFITTLPTRCRLEIIEDY-YDAISKAEEYISYGGERKILCIQAVSADATKWSPGDN-SAKFRRFTVIDALRHVYK-TDFYMSRKLRHYI--GEVRGNWLQGNLNKCSSLFGVAMSLLFKEIWT--RLF-FFEFAHHSDDALFIYGYGSIKIS-PKK-TTLSPTNAEFLSTFFELSDLPGLGYFDDLLKQALIGYMHK-HQKQM--SEFEFSDMYSQ--YDYI-IPKGRDNLLIYLVRKLNDPSIITAMTMQSPRFRMQAKQHMKVCRLDG----VTFREVLAACDVIPTKQVQRAKVRTFTVREKDQIIQNS----------------------------
>Seoul_hantavirus_AGZ59809.1_LYON_Rn_FRA_2013_LYO852_Rat_France_2011_12_20
TVTADVDKGIREKKMK------------------------RIQFNPTQNIKEICQKMKLCAIFDNLRYLIPAVTSKLFERPFKSALEVYVYYVGASG-I-------VENGYTIGELVESSELELAANELNRILITKSQLQLYEET--RHQKA--------------ARIVRKFQRTEADRGFFITTLPTRCRLEIIEDY-YDAISKAEEYISYGGERKILCIQAVSADATKWSPGDN-SAKFRRFTVIDALRHVYK-TDFYMSRKLRHYI--GEVRGNWLQGNLNKCSSLFGVAMSLLFKEIWT--RLF-FFEFAHHSDDALFIYGYGSIKIS-PKK-TTLSPTNAEFLSTFFELSDLPGLGYFDDLLKQALIGYMHK-HQKQM--SEFEFSDMYSQ--YDYI-IPKGRDNLLIYLVRKLNDPSIITAMTMQSPRFRMQAKQHMKVCRLDG----VTFREVLAACDVIPTKQVQRAKVRTFTVREKDQIIQNS----------------------------
>Dobrava_Belgrade_hantavirus_AES92927.1_Ap_Sochi_hu_Human_Russia_2009_04
TVTVDVDKGIREKGLK------------------------KTQFIPTQNVKEVCQKMKLCAIFDNLRYLIPAVTSKLFERPFKSALEVYIYYVGASG-I-------VENGYTIGELNDNQDLELAAMELNKILSTKSQLQLYEET--RKIKA--------------ARIVRKYQRTEADRGFFITTLPTRCRLEIIEDY-FDAISKAEEYISYGGERKILCIQSVSADATKWSPGDN-SAKFRRFTVIDALRNVYK-TDFYMSRKLRTYI--GEVRGNWLQGNLNKCSSLFGVGMSLLFKQLWN--SLF-FFEFAHHSDDALFIYGYGSIKIS-PKK-TTLSPTNAEFLSTFFELSDLPGLGYFDDLLKRALLGYIHK-RQKNM--SEFEFFDMYTP--YDYI-IPKGRDNLLIYLIRKINDPSIVTAMTMQSPRFRMQAKQHMKVCKLDD----VTFREILAACDVIPTKQVQRAKVRTFTVREKDRIIQNS----------------------------
>Dobrava_Belgrade_hantavirus_AHZ08733.1_KOS_1_Human_Kosovo_2013
----------------------------------------------------VCQKMKLCAIFDNLRYLIPAVTSKLFERPFKSALEVYVYYVGASG-I-------VENGYTIGELNDNQDLELAAIELNKILSTKSQLQLYEET--RKVKA--------------ARIVRKYQRTEADRGFFITTLPTRCRLEIIEDY-YDAISKAEEYISYGGERKILCIQSVSADATKWSPGDN-SAKFRRFTVIDALRNVYK-TDF---------------------------------------------------------------------------------------------------------------------------------------------------------------------------------------------------------------------------------------------------------------------
>Sangassou_hantavirus_AEZ02948.1_SA14_Mouse_Guinea_2004
TVTTDVDKGIREKKLK------------------------RIHFNATQNVKEVCQKMKICAIFDNLRYLIPAVTSKLFERPFKSSLEVYIYYVGASG-I-------VEGGYTLDDLCQHPELELAAAELNLILLTKSQLKLYEET--RKIKA--------------ARIVRKFQRTEADRGFFITTLATRCRLEIIEDY-YDAISKAEEYISYGGERKILCIQSVSADATKWSPGDN-SAKFRRFTVIDALRQIYK-TDFFMSRKLRRYI--GEVRGNWLQGNLNKCSSLFGVAMSLLFKRLWQ--ELF-FFEFAHHSDDALFIYGYGSIKIS-PKK-TTLSPTNAEFLSTFFELSDLPGLGYFDDLLKRALLGFMHK-RQKQM--SEFEFSDMYTH--YDYI-IPKGRDNLIIYLVRKINDPSIVTAMTMQSPRFRMQAKQHMKVCKLGE----VTFREVLAACDVIPTKQVQRAKVRTFTVREKDQIIQNS----------------------------
>Tigray_hantavirus_AOR07000.1_ET2121_Mouse_Ethiopia_2010_10_10
TVTSDVDKGIREKKLK------------------------KTRFEATPNVKAVCQKMKVCAIFDNLRYLIPAVTSKLFERPFKTSLEVFIYNVGASG-I-------VENGYTLGELSCDESLELAAIELNKLLLTKSQLQLYEET--RDIKA--------------ARIVRKFQRTEADRGFFITTLPTRCRLEIIEDY-YDSIAKSEEYISYGGDRKILNIQLVSADATKWSPGDN-SAKFRRFTVIDALRNIYK-TNFYISRKLKKYI--GEVRGNWLQGNLNKCSSLFAVGMSLLFKQVWA--ELF-FFEFAHHSDDAMFIYGYGSIKVS-PKK-TTVSPTNAEFLSTFFELSDLPGLGFFDDLLKRALIGYQYK-HKSSD--SEFEFSDLYPY--YDYI-IPRSRDNLLVYLVRKLNDPSIMTAMTMQSPRFRMQAKQHMKVCKLNG----VTFREVLAACDVVPIKQVQRAKVRTFTVREKDQVIQNS----------------------------
>Oxbow_virus_ACT68340.1_Ng1453_Mole_USA_2003_09_11
TVTADVDRGVREKKAK------------------------KSTFNPTQSVKTVCQKMKVCAIFDNLRYLIPAVTSKFFERPFKTALEVYIYNVGASG-V-------VENGYRIWDVYERPGLELGALELNNVLQSKTQLQLYEET--RGIKA--------------ARIVRKFQRTEADRGFFITTLPTRCRLEIIEDY-YDAIAKSEEYISYGGERKILNIQQVSADATKWFPGDN-SAKFRRFTVIDALTNIYK-TDFFMSRKLKNYI--GEVRGNWLQGNLNKCSSLFAVGMSLLFKRVWK--ELF-FFEFAHHSDDGLFIYGYGSIKVS-PKK-TTVSPTNAEFLSTFFELSELPGLGYFDDLLKRALIGYTHK-KRPHD--SEFEYQDMYTA--YDYI-IPRSRDNLLVYLVRKLNDPSIATAMTMQSPRFRMQAKQHMNVCRMDG----VKFRDVLAA---------------------------------------------------------
>Bruges_virus_AOC84248.1_BE_Vieux_Genappe_TE_2013_1_Mole_Belgium_2013_12_09
TVTADVDRGILEKKQK------------------------KATFEPTRAVKTVCQKMKICAIFDNLRYLIPAVTSKLLERPFKSSLEVYIYTVGASG-V-------VEHGYYLDELKKKPELELSAYELNKLLISKSQLQLYEET--RHQKA--------------ARIVRKYQRTEADRGFFITTLATRCRLEIIEDY-YDAIAKPEEYISYGGEKKILNIQMVSADATKWSPGDN-SAKFRRFTVIDALRKVYH-TDFFMSRKLKKYV--GEVRGNWLQGNLNKCSSLFAVAISLLFKEIWK--QLF-FFEFAHHSDDALFIYGYGSIKIS-PKK-TTVSPTNAEFLSTFFELSDLPGLGFFDDLLKRALVGYNHK-RRNQD--SEFEFSDLYTQ--YDYI-IPRSRDNLLVYLVRKLNDPSIMTAMTMQSPRFRMQAKQHMKVCRYAG----VTFREVLAACDVIPTRQIQRSKVRTFTVREKDQVIQNQ----------------------------
>Azagny_virus_AEA42011.1_KBM15_Shrew_Cote_dIvoire_2009_12_15
TVSADVDRARKEKYQK------------------------QGNFTSTLVVKQVCQKMKLCALFDNLRYLIPSVTANFFDRPFKSAIEVYVYNVGASG-V-------VENGYKLLNLQDLPELELAAQELNSVLLAKSSIKLYEET--RDKKA--------------ARIVRKYQRTENDRGFFITTLATRCRLEIIEDY-YDAIAKSEEYISYGGEKKIINIQMVSADATKWSPGDN-SAKFQRFTVIDALKHIYK-TDFFISRKLKGYI--GEVRGNWLQGNLNKCSSLFAVSLSLLFKRVWK--ELY-FFEFAHHSDDGLFIYGYGSIKVS-PKK-TTVSPTNAEFLSTFFELSDLPGLGYYDDLLKQALIGYQHK-RRKLD--SEFEFFDLYSA--YDYI-IPRSRDNLLVYLVRKLNDPSIITAMTMQSPRFRMQAKQHMKVCRMDG----VTFRQVLAACDVVPVKQIQKPKVRVFTVRERDQVIQNN----------------------------
>Bowe_virus_AGW23849.1_VN1512_Shrew_Guinea_2012_02_20
TVSADIDRAIKEKYNK------------------------QTSFNATSNVKQVCQKMKVCALFDNLRYLIPSVTSNLFDRPFKSAIEVYVYNVGASG-V-------VENGYKLRDLYHFPDLELAAIELNTILLSKSSIRLYEET--RDKKA--------------ARIVRKYQRTENDRGFFITTLPTRCRLEIIEDY-YDAIAKSEEYISYGGEKKIINIQLVSADATKWSPGDN-SAKFQRFTVIDALKNIYR-TDFFISRKLKRYI--GEVRGNWLQGNLNKCSSLFAVALSLLFKRVWK--EMY-FFEFAHHSDDGLFIYGYGSIKVS-PKK-TTVSPTNAEFLSTFFELSELPGLGYFDDLLKRALIGYQHK-KKKQD--SEFEFYDLYSP--YDYI-IPRSRDSLIVYLVRKLNDPSIVTAMTMQSPRFRMQAKQHMKVCKYEG----VTFREILAACEVIPVKQVQRPKVRVFTVREKDQVIQNN----------------------------
>Dahonggou_Creek_virus_ADV17462.2_DGR_36708_Mole_China_1989_08_11
-------------------------------------------------------------MFDNLRYLIPSCTAKFIDRPFKSSLEVYIYHVGASG-V-------VKDGYTIKDLKAGKAHKLATQELNKILISKSQLQLYQET--KGIRA--------------ARIVRKHQRTEADRGFFITTLPTRVRLEIIEDY-YDAISKQEEYISYGGEKKILQIQLVSADAT---------------------------------------------------------------------------------------------------------------------------------------------------------------------------------------------------------------------------------------------------------------------------------------------------
>Imjin_virus_AIF28819.1_UNKNOWN_KJ420567_Shrew_China_2013
TVTVDVEKGIYEKNQK------------------------IHIFEKTKNIPQVTQKMKVCALFDNLRYLIPSCTAKFCKRPFKSSIEVYVYNVGATG-I-------VENGYDLAMVVKKEIIKLATIELNKVLSSKGQLELYAET--KDIRA--------------ARIVRKHQRTEADRGFFITTLPTRVRLEIIEDY-YDSISKQEEYISYGGEKKILQIQGVSADATKWSPGDN-SAKFRLFSVIDALRGIYE-TEFFLSRRLRGYI--GLVRGNWLQGNLNKCSSLFSVAISFLFKEVWT--QIF-FIEFAHHSDDALFIYGYGSVKVS-PKK-TTVSPTNAEFLSTFFELSDLPGLGFFDDILKNALLGFRHK-HNPED--SEFEYASLFGN--YDYI-IPQVRDDLLVYLVRKLNDPSIVTAMTLQSPRFRMQAKQHMPVCKYRG----VTFRTILNACEVIQSRKIHRPKVRVFTVKERDQIIQNP----------------------------
>Thottapalayam_hantavirus_AEA11243.1_H_1863_96_Shrew_Nepal_1996_04_09
-------------------------------------------------------------LFDNLRYLIPSCTAKFVKRPFKSSLEVYVYTVGATG-I-------VELGYDIDQLIDGDIIKLATLELNKVLTSKSQLELYNET--RDIRA--------------ARIVRKHQRTEADRGFFITTLPTRVRLEIIEDY-YDSISKQEEYISYGGEKKILQIQGVSADATKWSPGDN-SAKFRLFTVIDSLKGIYE-TEFFISRRLRGYI--GLVRGNWLQGNLNKCSSLFSVAISFLFKEMWS--KLF-FIEFAHHSDDALFIYGYGSVKVS-PKK-TTVSPTNAEFLSTFFELSDLPGLGFFDDVLKNALISYRHT-KQVKD--SEFEFSNLFSQ--YDYI-IPQLRDDLLVYLVRKLNDPSIVTAMTLQSPRFRMQAKQHLPVCKYND----VTFRTVLSA---------------------------------------------------------
>Thottapalayam_hantavirus_AIF28820.1_UNKNOWN_KJ420568_Shrew_China_2013
TVTVDVEKGIYEKKKK------------------------AHLFDKTRSVPEMTQKMKVCALFDNLRYLIPSCTAKFVKRPFKSSLEVYVYIVGATG-I-------VEFGYTIEHLINDEIIKLATLELNKVLTSKSQLELYNET--RDIRA--------------ARIVRKHQRTEADRGFFITTLPTRVRLEIIEDY-FDSISKQEEYISYGGEKKILQIQGVSADATKWSPGDN-SAKFRLFTVIDALKGIYE-TEFFISRRLRGYI--GLVRGNWLQGNLNKCSSLFSVAISFLFKEMWS--RLF-FIEFAHHSDDALFIYGYGSVKVS-PKK-TTVSPTNAEFLSTFFELSDLPGLGFFDDVLKNALISFRHT-KQLKD--NEFEFSNLFSI--YDYI-IPQLRDDLLVYFVRKLNDPSIVTAMTLQSPRFRMQAKQHLPVCKYND----VTFRTVLAACEVILSRKIHRAKVRVFTVKERDQIIQNP----------------------------
>Kilimanjaro_virus_AFQ36588.1_FMNH174124_Shrew_Tanzania_2002_08_07
TVTTDVERGIYDKKRK------------------------SNIFEKTNSIPEVSQKMKVCALFDNLRYLIPSCTAKFLERPFKSALEVYIYIVGATG-I-------VENGYTLHDVLEDQIKKLATLELNKILISKSQLELYHET--KDIRA--------------ARIVRKHQRTEADRGFFITTLPTRVRLEIIEDY-FDALSKQEEYISYGGEKKILQIQAVSADATKWSPGDN-SAKFRLFCVINALKGIYE-TEFFMSRKLRGYI--GLVRGNWLQGNLNKCSSLFSVAISFLFRDMWN--SLF-FIEFAHHSDDALFIYGYGSIRVS-PKK-TTVSPTNAEFLSTFFELSDLPGLGFFDDILKNTLVSYKHK-HKSED--GEFEFYDLYSR--YDYL-IPRSRDDLLIYLVRKLNDPSIVTAMTMQSPRFRMQAKQHLPVCRYNE----VTFRHVLAACDVIQSRRIHKAKVRVFTVKERDQIIQNS----------------------------
>Uluguru_virus_AFQ36585.1_FMNH158302_Shrew_Tanzania_1996_08_16
TVTTDVDRGIYEKRKK------------------------SNIFEKTAAVPQMCQKMKICALYDNLRYLIPACTAKFLDRPFKTSLEVYIYQVGATG-I-------VENGYRVSDITSEKVVKLATQQLNKLLSAKAQLELYEET--KSIRA--------------ARIVRKHQRTEADRGFFITTLPTRVRLEIIEDY-FDAISKQEEYISYGGEKKILQIQSVSADATKWSPGDN-SAKFRLFTVIDALKGIYE-TEFFISRKLRGYI--GLVRGNWLQGNLNKCSSLFSVALSFLFKDMWS--KIF-FIEFAHHSDDALFIYGYGSIKVS-PKK-TTVSPTNAEFLSTFFELSDLPGLGFFDDILKDTLIAFKHK-HRQQD--GEFEFFDLYNS--YDYL-IPRSRDDLLVYLVRKLNDPSIVTAMTLQSPRFRMQAKQHMPVCKYKD----VTFRHILSACDVIQSRKTHRSKVRVFTVKERDQIIQNP----------------------------
>Laibin_virus_AJZ68872.1_BT20_Bat_China_2012
TVTSDVEKGIREKNKK------------------------RQLFDGTSRVPEVSQKMKICALFDNLRYLIPSCTSKFVKRPFKTSLEVFIYSIGASG-V-------VEYGYRITDLLNKTVQELAAKELNKVLDSKSQIELYNET--KHIRA--------------ARIVRKHQRTEADRGFFITTLPTRVRLEIIEDY-YDAISKVEEYISYGGEKKILQVQSVSADATKWSPGDN-SAKFRLFTVIDALKNVYE-TEFFMSRRLKGYI--GLVRGNWLQGNLNKCSSLFGVAVSFLFKAVWT--ALY-FIDVAHHSDDALFVYGYGSIQIS-PKK-TTVSPTNAEFLSTFFELSDLPGLGFFDDSLKKALTNYIYK-NRGLV--TEFEFHDLYSK--YDYV-IPTGRDNLLAYLVRKLNDPSIMTAMTLQSPRFRMQAKQHMKVCKYKG----VTFRDILAACEVIQSRRIHRPKVRTFTVKERDQSIQNP----------------------------
>Makokou_virus_ANW82746.1_Makokou_GB303_Bat_Gabon_2009
---------------------------------------------------------------------------------------------------------------------------------------------------------------------------------------------------------------------------------------WSPGDN-SAKFRLFTVIDALKNVYE-TEFFMSRRLKGYI--GLVRGNWLQGNLNKCSSLFSVAVSFLFKEVWK--ALY-FIEVAHHSDDALFIYGYGSIQIS-PKK-TTLSPTNAEFLSTFFELSDLPGLGFFDDSLKKALLGYMHK-NRGRV--AEFEFHDLYSK--YDYI-IPTSRDSLLAYLVRKLNEPSIVTAMTVQSPRFRMQSKQHMKVCLYKG----VTFRDILAACEVIQSRKVQRPKVRTFTVKEKDQSIQNP----------------------------
>Xuan_son_virus_AGP03148.1_XSV_VN1982B4_Bat_Viet_Nam_2012_07_01
TVTSDVEKGIREKNKK------------------------KSLFDGTQRVAETSQKMKVCALFDNLRYLIPSCTAKFCLRPFKSSLDVFVYMIGASG-V-------VEEGYRLTDLLDHTVVELAAEELNKLLVSKSQIELYNET--RHIKA--------------ARIVRKHQRTEADRGFFITTLPTRARLEIIEDY-YDALSKTEEYISYGGERKILQVQAVSADATKWSPGDN-SAKFRLFTVVDALKHIYE-TEFFMSRRLKGYI--GLVRGNWLQGNLNKCSSLFGVAVSFLFKRIWH--ELY-FIEVAHHSDDALFIYGYGSIQIS-PKK-TTLSPTNAEFLSTFFELSDLPGLGFFDDSLKKALIEFKHK-NRGKH--SEFEFHDLYSK--YDYM-IPTSRDSLLAYLVRKLNDPSIMTAMTLQSPRFRMQAKQHMKVCKYKG----VTFRDILAACEVIQSKRSHRPKVRTFTVKERDQAIQNP----------------------------
>Mouyassue_virus_AFH96908.2_UNKNOWN_JQ287716_Bat_Cote_dIvoire_NA
-----------------------------------------------------------CALFDNIRYLIPSCTAKFVDRPFKSALEVHIYDLGASG-V-------VEHGYRLTDVFDDEGIELAAIELNKVLISKSQIQLYSET--RQVRA--------------ARIVRKHQRTEADRGFFITTLETRARLEIIEDY-YDGISKAEEYISYGGEKKILNIQGVSADATKWSPGDN-SAKFRLFTVIDALRNIYE-TEFFLSRRLRGYL--GLVRGNWLQGNLNKCSSLFGVAVSLLFKQLWK--QLF-FIEVAHHSDDALFIYGYGSIKVS-PKK-TTVSPTNAEFLSTFFE-----------------------------------------------------------------------------------------------------------------------------------------------------------------------
>Quezon_virus_AND78465.1_UNKNOWN_KU950715_Bat_Philippines_2009_03_16
TVTSDVEKGVREKNKK------------------------KQTFERTHGVHECTQKMKVCALFDNARYLIPSCTSKFCVRPFKTAIEVYMYNIGASG-V-------VEQGYLLADI-GSKIQELAAQEMNSVLSSKNQVELYQKT--RHIKA--------------ARIVRKHQRTEADRGFFITTLPTRVRLEIIEDY-YDALSKPEEYISYGGEKKILSVQIVSADATKWSPGDN-SAKFQRFTVIDALKNMYE-TEFFISRRLRGYI--GLVRGNWLQGNLNKCSSLFGVAVSFLFKKVWN--NLF-FIEVAHHSDDALFIYGYGSIKIS-AKK-TTLSPTNAEFLSTFFELSDLPGLGFFDDNLKKALINYRHK-NRGKV--SEFEFFDMFSK--YDYI-IPSSRDNLLVYLVRKLNEPSITAALTVQSPRFRMQAKQHLAVCKQGE----VTFRQILAACEVLQAKKVHRPKVRTFTVKERDQNIQNQ----------------------------
>Nova_virus_ANS56990.1_BE_Zingem_TE_2015_2_Mole_Belgium_2015_01_12
TVTSDVDKGLKEKYQK------------------------KQSFERTHRVPEITQKMKLCALFDNIRYLIPACTSKFVNRPFKSAIEIYIYDVGASG-I-------VENGYSLYEVMAGEVQILAANELNKVLIPKSQMELYNET--RHVRA--------------ARIVRKHQRTEADRGFFIVTMPTRVRLEIIEDY-YDALAKNEEYISYGGEKKILQIQIVSADATKWSPGDN-SAKFRLFTVIDALRNIYE-TEFFLSRRLRGYL--GLVRGNWLQGNLNKCSSLFAVGISFLFKKIWS--MLF-FIEVAHHSDDALFIYGYGSIKVS-PKK-TTVSPTNAEFLSTFFELSDLPGLGFFDDSLRKALQTYQHK-ASKSS--SEFEFHDLYSP--YDYV-VPTRRDDLLIYLVRRLNEPSIMAAMTLQSPRFRMQAKQHLNVCRYKS----VSFRQLLAACEVLPQKRIHRPKVRTFTVKERDQAIQNP----------------------------
>Andes_hantavirus_AAO86639.1_CHI_7913_Human_Chile_NA
TVTADVSRGIREKKIK------------------------RVHFQSSPNVKEVSQKMKLCAIFDNLRYLIPSVTSKFFERPFKSSLDVYLYSVGASG-V-------LKEGYTIESVINGEVNELSAQELNKYLQAKSQIDMYEQT--KQSKA--------------ARIVRKYQGTEADRGFFITTLPTRVRLEIIEDY-FDAIAKPEEYISYGGDKKVLNIQNVSADATKWSPGDN-SAKFRRFTVVDALRNIYE-TEFFMSRKLHRYI--ANVKGNWLQGNLNKCSSLFGAAVSLLFREAWK--QLF-FFEFAHHSDDALFIYGYGSIKVS-PKK-TTVSPTNAEFLSTFFELSDLPGLGFFDDILKNAFISYKHT-RREGD--AEFEFHDQFSH--YDYI-IPRNRDNLLVYLVRKLNDPSIITAMTMQSPRFRMQAKQHMKVCRYEG----VTFREVLAACEVLTTRHVHRPKIRTFTVREKDQAIQNP----------------------------
>CASV_Hantavirus_AFV36402.1_H745332_BRA261_Human_Brazil_2008
----------------------------------------------------MSQKMKLCAIFDNLRYLIPSVTSKFFERPFKSSLDVYLYSVGASG-V-------LKEGYTIDSVLSGEVDELSAQELNKYLQAKSQIDMYEQT--KHCKA--------------ARIVRKYQRTEADRGFFITTLPTRVRLEIIEDY-FDAIAKPEEYISYGGDKKILNIQS---------------------------------------------------------------------------------------------------------------------------------------------------------------------------------------------------------------------------------------------------------------------------------------------------------
>CASV_2_Hantavirus_AFV36406.1_AN717313_BRA300_Rice_Rat_Brazil_2005
TVTADVSRGIREKKLK------------------------RVHFQPSANVKEMSQKMKLCAIFDNLRYLIPSVTSKFFERPFKSSLDVYLYSVGASG-V-------LKEGYNIDSVLSGEVAELSAQELNKYLQAKSQIDMYEQT--KHCKA--------------ARIVRKYQRTEADRGFFITTLPTRVRLEIIEDY-FDAIAKPEEYISYGGDKKILNIQNVSADATKWSPGDN-SAKFRRFTVVDAIRNIYE-TEFFMSRKLHRYI--ATVKGNWLQGNLNKCSSLFGAAVSLLFREVWK--QLF-FFEFAHHSDDALFIYGYGSIKVS-PKK-TTVSPTNAEFLSTFFELSDLPGLGFFDDILKNAFISYKHT-KRDGD--AEFEFHDQFSH--YDYI-IPRGRDNLLVYLVRKLNDPSIITAMTMQSPRFRMQAKQHMKVCRYEG----VTFREVLAACEVLTTRHIHRPKIRTFTVREKDQAIQNP----------------------------
>LANV_2_Hantavirus_AFV36404.1_H731172_BRA259_Human_Brazil_2007
TVTADVARGIREKHLK------------------------KVHFQASQNVKEISQKMKLCAIFDNLRYLIPSVTSKFFERPFKSSLDVYLYSVGASG-V-------MREGYNIDSVIKGDVVELSAQELNKYLQAKSQIEMYEQT--KQFKA--------------ARIVRKYQRTEADRGFFITTLPTRVRLEIIEDY-YDAIAKPEEYISYGGDKKILNIQHVSADATKWSPGDN-SAKFRRFTVVDALRNIYE-TEFFMSRKLHRYI--AIVKGNWLQGNLNKCSSLFGSAISLLFREVWK--CLF-FFEFAHHSDDALFIYGYGSIKVS-PKK-TTVSPTNAEFLSTFFELSDLPGLGFFDDILKNAYISFKHT-RRDGD--SEFEFHDQYSQ--YDYI-IPRGRDNLLVYLVRKLNDPSIVTAMTMQSPRFRMQAKQHMKVCRLEG----VTFREILAACEVVTARHVHRPKIRTFTVREKDQAIQNP----------------------------
>Maripa_hantavirus_AFH88146.1_BOR_Unknown_French_Guiana_2009_12_21
TVTADVARGIREKCLK------------------------KVHFQASQNVKEISQKMKLCAIFDNLRYLIPSVTSKFFERPFKSSLDVYLYSVGASG-V-------MREGYTIDSIVKGDVKELSAQELNKYLQAKSQIDMYEQT--KQFKA--------------ARIVRKYQRTEADRGFFITTLPTRVRLEIIEDY-YDAIAKPEEYISYGGDKKILNIQHVSADATKWSPGDN-SAKFRRFTVVDALRNIYE-TEFFMSRKLHRYI--ACVKGNWLQGNLNKCSSLFGSAISLLFREVWN--CLF-FFEFAHHSDDALFIYGFGSIKVS-PKK-TTVSPTNAEFLSTFFELSDLPGLGFFDDILKNAYISYKHT-RRDGD--SEFEFHDQFSQ--YDYI-IPRGRDNLLVYLVRKLNDPSIITAMTMQSPRFRMQAKQHMKVCRFDG----VTFREVLAACEVVTARHVHRPKIRTFTVREKDQAIQNP----------------------------
>Rio_Mamore_hantavirus_ACX83615.1_HTN_007_Rat_Peru_1996_04
TVTADVARGIREKCLK------------------------KVHFSASQNVKEISQKMKLCAIFDNLRYLIPSVTSKFFERPFKSSLDVYLYSVGASG-V-------MKEGYNIDSLIKGDVKELSAQELNKYLQAKSQIDMYEQT--KQLKA--------------ARIVRKYQRTEADRGFFITTLPTRVRLEIIEDY-YDAIAKPEEYISYGGDKKILNIQHVSADATKWSPGDN-SAKFRRFTVVDALRNIYE-TEFFMSRKLHRYI--ANVKGNWLQGNLNKCSSLFGSAISLLFREVWN--CLF-FFEFAHHSDDALFIYGYGSIKVS-PKK-TTVSPTNAEFLSTFFELSDLPGLGFFDDILKNAYISFKHT-RRDGD--SEFEFHDQFSQ--YDYI-IPRGRDNLLVYLVRKLNDPSIVTAMTMQSPRFRMQAKQHMKVCRFDG----VTFREVLAACEVVTARHVHRPKIRTFTVREKDQAIQNP----------------------------
>RIOMV_4_Hantavirus_AFV36405.1_AN693292_BRA293_Rice_Rat_Brazil_2005
TVTADVARGIREKCLK------------------------KIHFQSSVNVKEISQKMKLCAIFDNLRYLIPSVTSKFFERPFKSSLDVYLYSVGASG-V-------MKEGYNIESVIKGEVIELCAQELNKYLQAKSQIDMYEQT--KQLKA--------------ARIVRKYQRTEADRGFFITTLPTRVRLEIIEDY-FDAIAKPEEYISYGGDKKILNIQHVSADATKWSPGDN-SAKFRRFTVVDALRNIYE-TEFFMSRKLHRYI--ANVKGNWLQGNLNKCSSLFGSAISLLFREIWK--RLF-FFEFAHHSDDALFIYGYGSIKVS-PKK-TTVSPTNAEFLSTFFELSDLPGLGFFDDILKNAYISFKHT-KRDGD--SEFEFHDQFSQ--YDYI-IPRSRDNLLVYLVRKLNDPSIVTAMTMQSPRFRMQAKQHMKVCRYDG----VTFREVLAACEVVTARHVHRPKIRTFTVREKDQAIQNP----------------------------
>Choclo_virus_ABP87977.1_588_Rat_Panama_NA
TVTADVARGIREKRLK------------------------KVHFTPTQNVKEVSQKMKLCAIFDNLRYLIPAVTSKFFERPFKSALDVYLYSVGASG-V-------MKEGYDIESVRKGNVQELSAQELNKYLQAKSQIDMYEQT--KHCKA--------------ARIVRKYQRTEADRGFFITTLPTRVRLEIIEDY-FDAIAKPEEYISYGGDRKVLNIQVVSADATKWSPGDN-SAKFRRFTVVDALRNIYE-TEFFMSRKLHRYI--APVRGNWLQGNLNKCSSLFGVAVSLLFREIWT--KLF-FFEFAHHSDDALFIYGYGSIKVS-PKK-TTVSPTNAEFLSTFFELSDLPGLGFFDDILKNAFISFRHT-RRDVD--SEFEFHDQYSQ--YDYI-IPRSRDNLLVYLVRKLNDPSIVTAMTMQSPRFRMQAKQHMKVCKLDG----VTFREVLAACEVITARHIHRSKVRTFTVREKDQAIQNP----------------------------
>Sin_Nombre_hantavirus_AIA08875.1_Sin_Nombre_virus_77734_Unknown_USA_NA
TVTADVAKGIREKKLK------------------------RVHFQATQSVKEVSQKMKICAIFDNLRYLIPAVTSKFFERPFKSALEVYLYNVGASG-V-------MREGYTIDAIRVGDVQELSAEELNKYLQAKSQIDMYEQT--KQHKA--------------ARIVRKYQRTEADRGFFITTLPTRVRLEIIEDY-YDAIARPEEYISYGGDKKILNIQTVSADATKWSPGDN-SAKFKRFTVVDALRHVYE-TEFFMSRKLHRYI--ATVKGNWLQGNLNKCSSLFGAAVSLLFRRIWA--ELF-FFEFAHHSDDALFIYGYGSIKVS-PKK-TTVSPTNAEFLSTFFELSDLPGLGFFDDILKQAFYSYKHT-RRDGD--NEFEFFDQFSQ--YDYI-IPRGRDNLLVYLVRKLNDPSIVTAMTMQSPRFRMQAKQHMKVCKLEG----VTFREVLAACEVVPTKHVHRSKIRTFTVREKDQAIQNP----------------------------
>Sin_Nombre_hantavirus_AIA08878.1_Sin_Nombre_virus_77734_Unknown_USA_NA
TVTADVAKGIREKKLK------------------------RVHFQATQSVKEVSQKMKICAIFDNLRYLIPAVTSKFFERPFKSALEVYLYNVGASG-V-------MREGYTIDAIRVGDVQELSAEELNKYLQAKSQIDMYEQT--KQHKA--------------ARIVRKYQRTEADRGFFITTLPTRVRLEIIEDY-YDAIARPEEYISYGGDKKILNIQTVSADATKWSPGDN-SAKFKRFTVVDALRHVYE-TEFFMSRKLHRYI--ATVKGNWLQGNLNKCSSLFGAAVSLLFRRIWA--ELF-FFEFAHHSDDALFIYGYGSIKVS-PKK-TTVSPTNAEFLSTFFELSDLPGLGFFDDILKQAFYSYKHT-RRDGD--NEFEFFDQFSQ--YDYI-IPRGRDNLLVYLVRKLNDPSIVTAMTMQSPRFRMQAKQHMKVCKLEG----VTFREVLAACEVVPTKHVHRSKIRTFTVREKDQAIQNP----------------------------
>Cano_Delgadito_hantavirus_ADE06644.1_VHV_574_Rat_Venezuela_1996
TVTADVAKGIREKKMK------------------------KIHFQPTQNVKEISQKMKLCALFDNLRYLIPSVTSKFFERPFKSALDVYIYSVGASG-V-------MREGYVIDSVLAGEVKELSAQELNKYLQAKSQIDMYEQT--KQHKA--------------ARIVRKYQRTEADRGFFITTLPTRVRLEIIEDY-FDAIAKPEEYISYGGDRKILNIQQVSADATKWSPGDN-SAKFKRFTVVDALRNIYE-TEFFMSRKLHRYI--ATVKGNWLQGNLNKCSSLFGAAVSLLFRRVWQ--ELF-FFEFAHHSDDALFIYGYGSIKVS-PKK-TTVSPTNAEFLSTFFELSDLPGLGFFDDILKNAYYSYKHT-RREGD--SEFEFYDQYSS--YDYI-IPRGRDNLLVYLVRKLNDPSIVTAMTMQSPRFRMQAKQHMKVCKLDG----VTFREVLASCEVVTTRHIHRSKVRTFTVREKDQAIQNP----------------------------
>Bayou_hantavirus_ADE10200.1_HV_F0260003_Rice_Rat_USA_1996
TVTADVARGIREKRLK------------------------RIHFKPSANVKEVSQKMKICAIFDNLRYLIPSVTSKFFERPFKSALDVYLYSVGASG-V-------MKEGYTIELIEKQNVIELSAAELNKYLQAKSQIDMYEQT--KHQKA--------------ARIVRKYQRTEADRGFFITTLPTRVRLEIIEDY-FDAIAKPEEYISYGGDRKVLNIQSVSADATKWSPGDN-SAKFRRFTVVDALKNIYE-TEFFMSRKLHRYI--APVKGNWLQGNLNKCSSLFGVAVSLLFKRVWL--ELF-FFEFAHHSDDALFIYGYGSIKVS-PKK-TTVSPTNAEFLSTFFELSDLPGLGFFDDILKNAFYSYKHT-RRDGD--SEFEFYDQYSA--YDYI-IPRGRDNLLVYLVRKLNDPSIVTAMTMQSPRFRMQAKQHMKVCKLDG----VTFREVLASCEVTTARHVHRPKVRTFTVREKDQAIQNP----------------------------
>Catacamas_virus_ACZ37067.1_HV_C1280001_Rice_Rat_Honduras_2001_07
TVTADVARGIREKRLK------------------------RIHFKPSQNVKEVSQKMKICAIFDNLRYLIPSVTSKFFERPFKSALDVYLYSVGASG-V-------MREGYTIELLQKQNVAELSAAELNKYLQAKSQIDMYEQT--KHQKA--------------ARIVRKYQRTEADRGFFITTLPTRVRLEIIEDY-FDAIAKPEEYISYGGDRKVLNIQAVSADATKWSPGDN-SAKFRRFTVVDALKNIYE-TEFFMSRKLHRYI--APVKGNWLQGNLNKCSSLFGVAVSLLFKRVWL--ELF-FFEFAHHSDDALFIYGYGSIRVS-PKK-TTVSPTNAEFLSTFFELSDLPGLGFFDDILKKAFYSYKHT-RRDGD--SEFEFYDQYSS--YDYI-IPRGRDNLLVYLVRKLNDPSIVTAMTMQSPRFRMQAKQHMKVCKLEG----VTFREVLAACEVITARHVHRPKVRTFTVREKDQAIQNP----------------------------
>Black_Creek_Canal_hantavirus_ADZ76455.1_SPB_9408076_Rat_USA_1994
TVTADVARGIREKRLK------------------------RIHFKPGQNVKEVSQKMKICAIFDNLRYLIPSVTSKFFERPFKSALDVYLYSVGASG-V-------MKEGYTIELVENQNVTELSAMELNKYLHAKSQIDMYERT--KHCKA--------------ARIVRKYQRTEADRGFFITTLPTRVRLEIIEDY-YDAIAKPEEYISYGGERKILNIQSVSADATKWSPGDN-SAKFRRFTVVDSLKNIYE-TEFFMSRKLHRYI--ATVKGNWLQGNLNKCSSLFGVAVSLLFKRVWV--ELF-FFEFAHHSDDALFIYGYGSIRVS-PKK-TTVSPTNAEFLSTFFELSDLPGLGFFDDILKKAFYSYKHT-KRDGD--SEFEFYDQYSM--YDYI-IPRGRDNLLVYLVRKLNDPSIITAMTMQSPRFRMQAKQHMKVCKLEG----VTFREILAACEVTTARHVHRPKVRTFTVREKDQVIQNP----------------------------
>Carrizal_virus_BAK08524.1_26_2006_Mouse_Mexico_2006_05_12
TVTADVARGIREKRLK------------------------KVHFQTTQNVKEVSQKMKLCAIFDNLRYLIPSVTSKFFERPFKSAFDVYLYSVGASG-V-------MREGYNIDAIKNGSVKELAAQELNKYLQAKSQIEMYEQT--KQHKA--------------ARIVRKYQRTEADRGFFITTLPTRVRLEIIEDY-FDAIAKPEEYISYGGDRKILNIQLVSADATKWSPGDN-SAKFKRFTVVDALRHIYE-TEFFMSRKLHRYI--ANIKGNWLQGNLNKCSSLFGAALSLLFKQVWG--ELF-FFEFAHHSDDALFIYGYGSIKIS-PKK-TTVSPTNAEFLSTFFELSDLPGLGFFDDILKNAYYSYKHT-RRESD--SEFEFYDQFSH--YDYI-IPRNRDNLLVYLVRKLNDPSIVTAMTMQSPRFRMQAKQHMRVCRLEG----VTFREVLAACEVITAKHIHRAKVRTFTVREKDQAIQNP----------------------------
>Huitzilac_virus_BAK08527.1_200_2006_Mouse_Mexico_2006_05_19
TVTADVAKGIREKRLK------------------------RVHFQTTQNVKEVSQKMKLCAIFDNLRYLIPSVTSKFFERPFKSAFDVYLYSVGASG-V-------MREGYNIDAIKNGSVKELAAQELNKYLQAKSQIEMYEQT--KQHKA--------------ARIVRKYQRTEADRGFFITTLPTRVRLEIIEDY-FDAVAKPEEYISYGGDRKVLNIQLVSADATKWSPGDN-SAKFKRFTVVDALRHIYE-TEFFMSRKLHRYI--ATIKGNWLQGNLNKCSSLFGAALSLLFKQVWN--ELF-FFEFAHHSDDALFIYGYGSIKIS-PKK-TTVSPTNAEFLSTFFELSDLPGLGFFDDILKNAYYSFKHT-RRESD--SEFEFHDQFSH--YDYI-IPRSRDNLLVYLVRKLNDPSIVTAMTMQSPRFRMQAKQHMKVCRLEG----VTFREVLAACEVTTARHIHRAKVRTFTVREKDQAIQNP----------------------------
>Montano_virus_BAK08521.1_104_2006_Orizaba_Deermouse_Mexico_2006_05_12
TVTADVARGIREKKLK------------------------KVHFQPTLSVKEMSQKMKICALFDNLRYLIPSVTSKFFERPFKSSLDVYLYSVGASG-V-------MKEGYRISSVVSGEVQELASLELNKYLQAKSQIDMYEQT--KHHKA--------------ARIVRKYQRTEADRGFFITTLPTRVRLEIIEDY-YDAIARPEEYISYGGDRKILNIQTVSADATKWSPGDN-SAKFRRFTVVDALRHIYE-TDFFMSRKLHRYI--AEVKGNWLQGNLNKCSSLFGAAISLLFRRVWG--ELF-FFEFAHHSDDALFIYGYGSIKVS-PKK-TTVSPTNAEFLSTFFELSDLPGLGFFDDILKNAYFSYKHT-RREKD--SEFEFFDQYSA--YDYI-IPRSRDNLLVYLVRKLNDPSIVTAMTMQSPRFRMQAKQHMKVCRLDG----VTFREILAACEVVTSKHIHRAKIRTFTVREKDQAIQNP----------------------------
>Eothenomys_miletus_hantavirus_LX309_ADW27360.1_LX309_Vole_China_2009
TVTADVAKGIREKTLK------------------------KSHFHQTVSVKEVSQKMKVCALFDNLRYLIPSVTSKLFERPFKSSLEVYIYVVGASG-V-------IEEGYVIDEICNRTVEELGAQELNHYLHAKSQIEMYERT--RHHKA--------------ARIVRKYQRTEADRGFFITTLPTRVRLEIIEDY-YDAIAKPEEYISYGGERKILNIQSVSADATKWSPGDN-SAKFRRFTVVDALRNIFS-TEFFMSRKLHKYI--AEVKGNWLQGNLNKCSSLFGVAISLLFKRVWN--ALY-FFEFAHHSDDALFIYGYGSIRIS-PKK-TTVSPTNAEFLSTFFELSDLPGLGYFDDVLKRAFYSYRHT-KKESD--SEFEFYDQYSS--YDYI-IPRGRDNLLVYLVRKLNDPSIVTAMTMQSPRFRMQAKQHMKVCRYDG----ITFREVLAACEIINSRQVHRAKVRTFTVRERDQAIQNP----------------------------
>Hokkaido_virus_BAM31229.1_Kitahiyama128L_2008_Vole_Japan_2008_10_23
TVTADVARGVREKVLK------------------------RAYFKTTQNVKETAQKMKLCAIFDNLRYLIPAVTSKFFERPFKSALEVYLYGIGASG-V-------MEEGYHIQDVLNQQITELAAQELNTYLHAKSQLELYEQT--KKQKA--------------ARIVRKYQRTEADRGFFITTLPTRVRLEIIEDY-YDAIAKPEEYISYGGERKILNIQQVSADATKWSPGDN-SAKFKRFTVVDALRNIYE-TDFFISRKLHRYI--ASIKGNWLQGNLNKCSSLFGAAISLLFKRVWS--KLY-FFEFAHHSDDALFIYGYGSIKIS-PKK-TTVSPTNAEFLSTFFELSDLPGLGYFDDILKNAFITYKHA-RKDND--SEFEFYDQYSR--YDYI-IPRGRDNLLVYLVRKLNDPSIVTAMTMQSPRFRMQAKQHMKVCKLDG----VTFREVLAACDVLTTRQIHRPKVRTFTVKERDQAIQNP----------------------------
>Hokkaido_virus_BAM11220.1_Tobetsu35L_2010_Vole_Japan_2010_09_23
TVTADVARGVREKVLK------------------------RAYFKTTQNVKETAQKMKLCAIFDNLRYLIPAVTSKFFERPFKSALEVYLYGIGASG-V-------MEEGYHIQDVLNQQIPELAAQELNTYLHAKSQLELYEQT--KKQKA--------------ARIVRKYQRTEADRGFFITTLPTRVRLEIIEDY-YDAIAKPEEYISYGGERKILNIQQVSADATKWSPGDN-SAKFKRFTVVDALRNIYE-TDFFISRKLHRYI--ASIKGNWLQGNLNKCSSLFGAAISLLFKRVWS--KLY-FFEFAHHSDDALFIYGYGSIKIS-PKK-TTVSPTNAEFLSTFFELSDLPGLGYFDDILKNAFITYKHA-RKDND--SEFEFYDQYSR--YDYI-IPRGRDNLLVYLVRKLNDPSIVTAMTMQSPRFRMQAKQHMKVCKLDG----VTFREVLAACDVLTTRQIHRPKVRTFTVKERDQAIQNP----------------------------
>Ussuri_virus_BAM13754.1_Khekhtsir37L_2002_Vole_Russia_2002_08_28
TVTADVARGVREKVMK------------------------RAYFKPTTNVKETSQKMKLCAIFDNLRYLIPAVTSKFFERPFKSALEVYLYSIGASG-V-------MEEGYHLQDVLNHQVDELAAQELNTYLHAKSQLELYEQT--KKQKA--------------ARIVRKYQRTEADRGFFITTLPTRVRLEIIEDY-YDAIAKPEEYISYGGERKILNIQQVSADATKWSPGDN-SAKFKRFTVVDALRHIYE-TDFFISRKLHRYI--ASIKGNWLQGNLNKCSSLFGAAISLLFKRVWS--RLY-FFEFAHHSDDALFIYGYGSIKIS-PKK-TTVSPTNAEFLSTFFELSDLPGLGYFDDILKNAFITYKHT-KRESD--NEFEFYDQYSR--YDYI-IPRGRDNLLVYLVRKLNDPSIVTAMTMQSPRFRMQAKQHMKVCKLEG----VTFREVLAACDVLTTRQIHRPKVRTFTVKERDQAIQNP----------------------------
>Puumala_hantavirus_AFQ60654.1_PUUV_Pieksamaki_human_kidney_2008_Human_Finland_2008_12
TVTADVARGVREKILK------------------------RVYFKPTQNIKEVSQKMKLCAIFDNLRYLIPAVTSKFFERPFKSALEVYLYGIGASG-V-------MEEGYHIQDVLNSRVAELAAQELNTYLHAKSQLELYEQT--KKQRA--------------ARIVRKYQRTEADRGFFITTLPTRVRLEIIEDY-YDAIAKPEEYISYGGERKILNIQQVSADATKWSPGDN-SAKFRRFTVVDALRNIYE-TDFFISRKLHRYI--ASIKGNWLQGNLNKCSSLFGAAISLLFKRVWA--KLY-FFEFAHHSDDALFIYGYGSIKIS-PKK-TTVSPTNAEFLSTFFELSDLPGLGYFDDILKNAFITYKHA-KKDND--SEFEFYDQYSR--YDYI-IPRGRDNLLVYLVRKLNDPSIVTAMTMQSPRFRMQAKQHMKVCKLDG----VTFREVLAACDVLTTRQIHRPKVRTFTVKERDQTIQNP----------------------------
>Puumala_hantavirus_AGE45109.1_11_1_Mammal_South_Korea_2011_04_22
TVTADVARGIREKHLK------------------------RIYFKPTQNVKETSQKMKLCAIFDNLRYLIPAVTSKFFERPFKSALEVYLYNIGASG-V-------MEEGYHLQDVISGHVQELAAQELNTYLHAKAQLELYEQT--KKQRA--------------ARIVRKYQRTEADRGFFITTLPTRVRLEIVEDY-YDAIAKPEEYISYGGERKILNIQQVSADATKWSPGDN-SAKFRRFTVVDALRNIYE-TEFFISRKLHRYI--AIIKGNWLQGNLNKCSSLFGAAVSLLFKRLWN--KLY-FFEFAHHSDDALFIYGYGSIKIS-PKK-TTVSPTNAEFLSTFFELSDLPGLGYFDDILKNAFITYKHT-KKESD--AEFEFYDQYSR--YDYI-IPRGRDNLLVYLVRKLNDPSIVTAMTMQSPRFRMQAKQHMKVCKLNG----VTFREVLAACDVLTTRQVHRPKIRTFTVKERDQSIQNP----------------------------
>Khabarovsk_hantavirus_AIL25336.1_Fuyuan_Mm_217_Vole_China_2011
TVTADVARGMREKILK------------------------RIYFKQTQNVKEITQKMKLCAIFDNLRYLIPAVTSKFFERPFKSALEVYIYSIGASG-V-------VEDGYVIDDVVTNKVIELAAQELNTYLQAKSQLELYEQT--KKQKA--------------ARIVRKYQRTEADRGFFITTLPTRVRLEIIEDY-YDAIAKPEEYISYGGERKILNIQQVSADATKWSPGDN-SAKFRRFTVVDALRNIYE-TEFFMSRKLHRYI--ASIKGNWLQGNLNKCSSLFGAAVSLLFKRVWS--HLF-FFEFAHHSDDALFIYGYGSIKIS-PKK-TTVSPTNAEFLSTFFELSDLPGLGYFDDILKNSFISFKHT-KKEND--NEFEFYDQYSK--YDYI-IPRGRDNLLVYLVRKLNDPSIVTAMTMQSPRFRMQAKQHMKVCKLSG----VTFREVLAACDVLTTRQVHRPKIRTFTVKERDQSIQNP----------------------------
>Yuanjiang_virus_AIL25331.1_Yuanjiang_Mf_13_Vole_China_NA
TVTADVARGIREKVLK------------------------RIYFKQTQNIKEISQKMKLCAIFDNLRYLIPAVTSKFFERPFKSALEVYLYAIGASG-V-------VEDGYVIQDVMTHKVEELAAQELNTYLQAKSQLELYEQT--KRQHA--------------ARIVRKYQRTEADRGFFITTMPTRVRLEIIEDY-YDAIAKPEEYISYGGERKILNIQQVSADATKWSPGDN-SAKFRRFTVVDALRNIYE-TEFFMSRKLHRYI--AMIKGNWLQGNLNKCSSLFGAAVSLLFKRIWS--KLF-FFEFAHHSDDALFIYGYGSIKIS-PKK-TTVSPTNAEFLSTFFELSDLPGLGYFDDILKNAFISYKHT-HKEND--SEFEFYDQYSH--YDYI-IPRGRDNLLVYLVRKLNDPSIVTAMTMQSPRFRMQAKQHMKVCRLNG----VTFREVLAACDVLTTRQVHRPKIRTFTVKERDQSIQNP----------------------------
>Tula_hantavirus_CAA06640.1_Tula_Moravia_5302v_Unknown_NA_NA
TVTADVARGTREKILK------------------------RAYFKQTANIKEVTQKMKLCAIFDNLRYLIPAVTSKFFERPFKSALDVYLYTIGASG-V-------MEEGYTIKDVVDGNIPELSAMELNTYLEAKSQLEMYEQT--KRQKA--------------ARIVRKYQRTEADRGFFITTLPTRVRLEIIEDY-FDAIAKPEEYISYGGERKILNIQQVSADATKWSPGDN-SAKFRRFTVVDALRNIYE-TDFFMSRKLHRYI--AAIKGNWLQGNLNKCSSLFGAAVSLLFRKIWS--LLY-FFEFAHHSDDALFIYGYGSIKIS-PKK-TTVSPTNAEFLSTFFELSDLPGLGYFDDVLKNAYISFKHT-KRDSD--SEFEFFDQYSS--YDYI-IPRGRDNLLVYLVRKLNDPSIVTAMTMQSPRFRMQAKQHMKVCRLNG----VTFREVLAACEVLTTRQVHRPKVRTFTVKERDQAIQNS----------------------------
>Prospect_Hill_Hantavirus_ABV02943.1_PH_1_Vole_USA_NA
TVTADVARGVREKVAK------------------------RAYFKPTSNVKEMSQKMKLCAIFDNLRYLIPAVTSKFFERPFKSALEVYIYSVGASG-V-------MEEGYTIQDVLDHNVEELAAFELNQYLQAKSQLEMYEQT--KQQPA--------------ARIVRKYQRTEADRGFFITTLPTRVRLEIIEDY-FDAIAKPEEYISYGGERKILNIQQVSADATKWSPGDN-SAKFRRFTVVDALRNIYQ-TEFFMSRKLHRYI--AMIKGNWLQGNLNKCSSLFGVAMSLLFKRVWS--MLY-FFEFAHHSDDALFIYGYGSIKIS-PKK-TTVSPTNAEFLSTFFELSDLPGLGYFDDILKNSYISYRHT-RKDTD--AEFEFYDQYSN--YDYI-IPRGRDNLLVYLVRKLNDPSIITAMTMQSPRFRMQAKQHMKVCRLNS----VTFREVLAACDVINVRQVHRPKVRTFTVKERDQSIQNP----------------------------
>Rockport_virus_AEA11487.1_MSB57412_Mole_USA_1986_10
TVTTDIARGIREKKQK------------------------KSHFNSTKNIKEVCQKMKLCAIFDNLRYLIPSVTAKFFERPFKTCLEVYIYNVGASG-V-------LENGYNIAEI-GGLIKELAAQELNSYLHAKSQIDLYEQT--KDQPA--------------ARIVRKYQRTEADRGFFITTLPTRVRLEIIEDY-YDAIAKPEEYISYGGERKILNIQTVSADATKWSPGDN-SAKFRCFTVVDALRNIYE-TEFYMSRKLHRYI--SKIRGNWLQGNLNKCSSLFGVAVSLLFKHVWQ--KLF-FFEFAHHSDDALFIYGYGSIRVS-PKK-TTVSPTNAEFLSTFFELSDLPGLGFFDDILKKSYQSFLHT-KRDND--SKFEFYDQFSQ--YDYI-IPRSRDNLLVYLVRKLNDPSIVTAMTMQSPRFRMQAKQHMKVCRLEG----VTFREVLAACEVVTSRQIHRSKVRTFTVRERDQEIQNP----------------------------
>Huangpi_Tick_Virus_1_AJG39237.1_H124_1_Tick_China_2013
KAEFI-LENLPLSDVPLNQNSPP---EVTDIMIGA-ISTQRAVLKAGSSVKTAIRDEMSDFNLAIVDSGTGMKYEKKSVKLIRNRLRKINGGLKSLA-ANIKKHISQCNAPFSPESDNSEHINLFRYKWPSSYS-MKDTGRTEGE--KLPRSKVIYEMIKLVKNTGAVLAPK-AQLGGHRDLLVQEIMTKIIHAASETF-SRALLAQDDGLTNQHL-KESILQYISGDRTKWGPIHC-TSFFSGMM------CSFM-KLVMLKNL-------LDCYNHMGQGIHHATSSVLTSCMAVLVEDVII--SYFL--KHAGSSDDYAKVVTVRACQMK-DSAKTLIGDVMCEFYSEFMLINSSVTSPQSMVFKFSETKRLTST-EMEYLKALPEKLRRELHRLGTMNC-LTEDFEAEADRLKQTLSSRNIIHGLAGG--FLKSYFFIDKVFLSHTDDSTGKSLDGKVVTMKVLESSRPEYERESKSGLFSAGEQIKIRI-SEVCDRICEESKKLRNFTRDQRKPLR
>Tacheng_Tick_Virus_1_AJG39253.1_TC253_Tick_China_2012
KREFI-LVNLANSGVPLSQNSPQ---EVTDMMVGA-ISTQRSVLKSGSSIRTMVTDEMSDYQFIAQDTGMGVKYEKKTVKLIRNRLKKLDGGLKSLA-SGIKKALSREDSPLSEHELQNQQLTVITSRLAKFLN-REESGRTEGE--KLPRSKVIYEMIKLVKSTGAVLAPK-AQLGGHRDLLVQEIMTKIVHAASETF-SRSLLSDDDGLTNQHL-KESILQSISGDRTKWGPIHC-TAFFSGMM------NSFY-KLVMMKNL-------LDCYNHMGQGIHHATSSVMTSCMAVLTEEVIH--SYFQ--KHAGSSDDYAKVVTVRACQMK-DSAKTLIGDLLCEFYSEFMLINSSVTSPQSMIFRFGEISKFTPT-ELEYLRTVPEKLRRELNRLGTMNC-LTEDFEAEADRLKQTLSSRNIIHGLAGG--FLKSYFFIDKIFLDHKDDSTGGSLEGRVVTMKILESSRPLCERESKSGLFSAGEQVKIRI-SEVCARIQEESNLIRESSLSKEACLR
>Wenzhou_Tick_Virus_AJG39255.1_TS1_2_Tick_China_2012
KRDFI-IEGXQSSGVSLSQNSPQ---EVTDMMVGA-ISTQRAVLKSGSAIRTLVPDEMSDYQFSAQDSGLGFKYEKKTVKLVRNRIRKLDGGLKSLA-SGIKKHLSQESSPLADDDQQREHLELIVDYLKAELD-QLKTGRTEGE--KLPRSKVIYEMIKLVKSTGAVLAPK-AQLGGHRDLLVQEIMTKIVHAATETF-SRALLSMDDGLTNQHL-KESILQTISGDRTKWGPIHC-TSFFSGMM------SSFF-KLVMLKNL-------LECYNHMGQGIHHATSSVMTSCMAVLTEELIV--SYFQ--RHAGSSDDYAKVITVRGCQMK-DSAKTLIGDAMCEFYSEFMLINSSVTSPQSMVFRFSDLRRLTAT-ETEYLRAVPEKLRRELSRLGTMNC-LTEDFEAEADRLKQTLSSRNIIHGLAGG--FLKSYFFIDKIFLDHRDDSTGHPLDGKVVTLKILESSRPLYEKESKSGLFSAGEQVKIRI-SEVCSRIVEESRKLRAKYLTGKEPMK
>Crimean_Congo_hemorrhagic_fever_nairovirus_ABB30014.1_ArD15786_Goat_Senegal_1972
KKKFI-TNCLLSTALSLSRNSPT---EVTDIVVGA-ISTQRSYLKAGTATKTVFNDPFNDYQQAITDICQFSEYTKKIVKMLRGKLKKLGAILKTIS-SSVKGSLVRHPE---ILDCGSKEDKLLVCLYQKDDE----TGRSTGE--RLPRSKVIYEMVKLVGETGAVLAPK-AQLGGARDLLVQETGTKVMHATTEMF-SRNLLKSDDGLTNPHL-KETILNVISGDNTKWGPIHC-CSFFSGMM------CSFY-KLTFIKNL-------LNSYNHMGQGIHHATSSVLTSLAAVLFEELAI--FYLK--EHAGSSDDYAKCIVVRCCQMK-DSAKTLVSDCFLEFYSEFMMINSSVTSPQSLMFSFELNRPLSET-ELQFIKAIPEKLRRELERLGSLNV-STEEYSAEVSRLKQTLTARNVLHGLAGG--FMKSYFFKDNVFLSLTDDSCGKQLTGRIITLRIVESRPAESELEVKTKLFSATEQVRLSV-FTLIKMLTDESSNKVVIKGNLEQGVE
>Crimean_Congo_hemorrhagic_fever_nairovirus_YP_325663.1_putative_polyprotein_
KKKFI-TNCLLSTALSLSRNSPT---EVTDIVVGA-ISTQRSYLKAGTATKTVFNDPFNDYQQAITDICQFSEYTKKIVKMLRGKLKKLGAILKTIS-SSVKGSLVRHPE---ILDCGSKEDKLLVCLYQKDDE----TGRSTGE--RLPRSKVIYEMVKLVGETGAVLAPK-AQLGGARDLLVQETGTKVMHATTEMF-SRNLLKSDDGLTNPHL-KETILNVISGDNTKWGPIHC-CSFFSGMM------CSFY-KLTFIKNL-------LNSYNHMGQGIHHATSSVLTSLAAVLFEELAI--FYLK--EHAGSSDDYAKCIVVRCCQMK-DSAKTLVSDCFLEFYSEFMMINSSVTSPQSLMFSFELNRPLSET-ELQFIKAIPEKLRRELERLGSLNV-STEEYSAEVSRLKQTLTARNVLHGLAGG--FMKSYFFKDNVFLSLTDDSCGKQLKGRIITLRIVESRPAESELEVKTKLFSATEQVRLSV-FTLIKMLTDESSNKVVIKDNLEQGVE
>Crimean_Congo_hemorrhagic_fever_nairovirus_AIE16124.1_SPU_383_87_Human_South_Africa_1987
KKKFI-TNCLLSTALSLSRNSPT---EVTDIVVGA-ISTQRSYLKAGTATKTVFNDPFNDYQQAITDICQFSEYTKKIVKMLRGKLKKLGAILKTIS-SSVKGSLVRHPE---ILDCGSKEDKLLVCLYQKDDE----TGRSTGE--RLPRSKVIYEMVKLVGETGAVLAPK-AQLGGARDLLVQETGTKVMHATTEMF-SRNLLKSDDGLTNPHL-KETILNVISGDNTKWGPIHC-CSFFSGMM------CSFY-KLTFIKNL-------LNSYNHMGQGIHHATSSVLTSLAAVLFEELAI--FYLK--EHAGSSDDYAKCIVVRCCQMK-DSAKTLVSDCFLEFYSEFMMINSSVTSPQSLMFSFELNRPLSET-ELQFIKAIPEKLRRELERLGSLNV-STEEYSAEVSRLKQTLTARNVLHGLAGG--FMKSYFFKDNVFLSLTDDSCGKQLTGRIITLRIVESRPAESELEVKTKLFSATEQVRLSV-FTLIKMLTDESSNKVVIKDNLEQGVE
>Dugbe_nairovirus_AMT75392.1_Ib_Ar_1792_Tick_Nigeria_1964
KKQFI-TNCLLNTKLSLTQNSPA---DVTDIVVGS-ISTQRSYLKSGTATKTVVNDPLHDYKQAVQDSFCYSEYTKKIVKMLRGKLKKLGAMLKTLS-SMVKHSLVRHPE---ILETECIKESLIRSLIDDIEG--ESTGRTTGE--RLPRSKVIYEMVKLVGETGAVLAPK-AQLGGSRDLLVQETGTKVIHATTEMF-SRNLLKSDDGLTNPHL-KETILNIISGDNTKWGPIHC-CSFFSGMM------SSFY-KLTFIKNL-------MNSYNHMGQGIHHATSSLLTSMMAETFEELAV--DYMK--DHAGSSDDYAKCIIVRCCQMK-DSAKTLVGDCFLEFYSEFMMINSSVTSPQSLVFTFDLNRPLSET-EVKFLKLIPEKLRRELERLGSLNV-STEEYSAEVSRLKQTLTARNVLHGLAGG--FMKSYFFKDNVFLDLEDDSTGKMLTGKVVTLKIVESRPPECELEIKSKLFSAVEHVRLSV-FTLLRSLQSESKTKLPLQCQSDKDVD
>Dugbe_nairovirus_NP_690576.1_L_protein_
KKQFI-TNCLLNTKLSLTQNSPA---DVTDIVVGS-ISTQRSYLKSGTATKTVVNDPLHDYKQAVQDSFCYSEYTKKIVKMLRGKLKKLGAMLKTLS-SMVKHSLVRHPE---ILETECIKESLIRSLIDDIEG--ESTGRTTGE--RLPRSKVIYEMVKLVGETGAVLAPK-AQLGGSRDLLVQETGTKVIHATTEMF-SRNLLKSDDGLTNPHL-KETRLNIISGDNTKWGPIHC-CSFFSGMM------SSFY-KLTFIKNL-------MNSYNHMGQGIHHATSSLLTSMMAETFEELAV--DYMK--DHAGSSDDYAKCIIVRCCQMK-DSAKTLVGDCFLEFYSEFMMINSSVTSPQSLVFTFDLNRPLSET-EVKFLKLIPEKLRRELERLGSLNV-STEEYSAEVSRLKQTLTARNVLHGLAGG--FMKPYFFKDNVFLDLEDDSTGKMLTGKVVTLKIVESRPPECELEIKSKLFSAVEHVRLSV-FTLLRSLQSESKTKLPLQCQSDKDVD
>Kupe_virus_ABY82502.1_RNA_dependent_RNA_polymerase_
KKQFV-TNCLLSTKLSLTQNSPA---DVTDIVVGS-ISTQRSYLKSGTATKTVVNDPLHDYKQAVQDSFCYSEYTKKIVKMLRGKLKKLGAMLKTLS-SMIKHSLVRHPE---ILETESIKESLIRNLVNDSKE--DLTGRTTGE--RLPRSKVIYEMVKLVGETGAVLAPK-AQLGGSRDLLVQETGTKVIHATTEMF-SRNLLKSDDGLTNPHL-KETILNVISGDNTKWGPIHC-CSFFSGMM------SSFY-KLTFIKNL-------MNSYNHMGQGIHHATSSLLTSMMAETFEELAV--DYIK--DHAGSSDDYAKCIVVRCCQMK-DSAKTLVGDCFLEFYSEFMMINSSVTSPQSLVFTFDLNRPLSET-EVKFLKLIPEKLRRELERLGSLNV-STEEYSAEVSRLKQTLTARNVLHGLAGG--FMKSYFFKDNVFLDLEDDSSGKMLTGKVVTLKIVESRPPECELEVKSKLFSAVEHVRLSV-FTLLRALQCESKTKAHLQCQSDREID
>Hazara_virus_AAZ38668.1_L_protein_
KRRFI-TNCLLGTSLSLTKNSPS---DVTDIVVGS-ISTQRSYLKSGSATKTVSNDPLHDFQQVVTGGSAYSEYSKKIVKMLRGKLKKLGAILKTLS-SAIKGRLVRHPE---ILEFSGSAPALIIKMTENYRD--DTTGRSTGE--RLPRSKVIYEMVKLVGETGAVLAPK-AQLGGSRDLLVQETGTKVIHATTEMF-SRNLLKKDDGLTNPHL-KETILNAISGDNTKWGPIHC-CSFFSGMM------CSFY-KLTFVKNL-------MNSYNHMGQGIHHATSSVLTSVMAELFEELTV--DYYK--THAGSSDDYAKCIVVRCCQMK-DSAKTLVGDCFLEFYSEFMMINSSVTSPQSLSFTFELNRPLSET-ELQFLKTIPEKLRRELERLGSLNV-STEEYSAEVSRLKQTLTARNVLHGLAGG--FMKSYFFKDNVFLDLDDDSTGRLLTGRVITLKIVESRPPESELEVKSKLFSATEHVRLSV-FSLLRTLQVESRKTKELDGLITQTLD
>Tofla_virus_YP_009227122.1_RNA_dependent_RNA_polymerase
KKRFI-TNCLLGTNLSLTKNSPS---DVTDIVVGS-ISTQRSYLKSGSATKTVSSDPLHDYQQAVTGGSLYSEYSKKIVKMLRGKLKKLGAILKTLS-SLVKAGLVRHPE---VLEFNGSVPALVIHLLATRGD--HSTGRTTGE--RLPRSKVIYEMVKLVGETGAVLAPK-AQLGGSRDLLVQETGTKVIHATTEMF-SRNLLKKDDGLTNPHL-KETILNSISGDNTKWGPIHC-CSFFSGMM------SAFY-KLAFIKNL-------MNSYNHMGQGIHHATSSILTSVMAELFEDLTI--DYYK--THAGSSDDYAKCVIVRCCQMK-DSAKTLVGDCFLEFYSEFMMINSSVTSPQSLSFTFEMNRPLSET-ELHFLKTIPEKLRRELERLGSLNV-STEEYSAEVSRLKQTLTARNVLHGLAGG--FMKSYFFKDNVFLDLEDDSTGRMLHGRVITLKIVESRPPESELEVKSKLFSATEHVRLSV-FSLLRALQVESK--------------
>Nairobi_sheep_disease_virus_AIZ00432.1_RNA_dependent_RNA_polymerase_
KKTFI-TNCLLNTSLSLTKNSPA---DVTDIVVGS-ISTQRSYLKSGSATKTVRADPMNDFEQAVTDTSQYAEYTKKIVKMLRGKLKKLGAILKTLS-SMLKGALVRHPE---ILELKAKGDSAISRLVQQETN-IELTGRTTGE--RLPRSKVIYEMVKLVGETGAVLAPK-AQLGGSRDLLVQETGTKVIHATTEMF-SRNLLKQDDGLTNPHL-KETILNVISGDNTKWGPIHC-CSFFSGMI------SSFY-KLTFIKNL-------LNSYNHMGQGIHHATSSLLTSLMAELFEELVI--DYFK--THAGSSDDYAKCIVARCCQMK-DSAKTLVGDCFLEFYSEFMMINSSVTSPQSLVFTFELTRPLSET-ELQFLKTVPEKLRRELERLGSLNV-ATEEYSAEVSRLKQTLTARNVLHGLAGG--FLKSYFFKDNVFLDLEDDSSGRMLTGRVITLKVVESRPPECELEVKSKLFSAVEQVRLAV-FALLKHLQSESSCSKVIECKLEQTLD
>Thiafora_nairovirus_AMT75395.1_Brest_An_221_TVP21049_Shrew_France_1982_05_05
KREFI-INCCRSTVTSLSKNTPM---EVTDIVVGS-ISTQRSFLKSGTSTKTLESDTLRQGRASATGGPKYYAYTKKLSKMIKNKFKKLGSLIKSLS-LMAKSRIVKHPE---ILDIGDTETNVVYELYKIYCG--KRTGRSEGE--RLPRSKVVYEMVKLVGESGAVLAPK-AQLGGSRDLLVQETGTKIIHAATESF-SRSLLRNDDGLTNQNL-KETVLNHISGDNTKWGPIHC-CSFFSGMM------SAFY-RLTFVKNL-------MNSYNHMGQGIHHATSSILTSIMAETFEELCT--HYFK--NHAGSSDDYAKTIIVRCCQMK-DSAKTLVGDCFLEFYSEFMMMNSSVTSPSSLTFSFIHRRSLTDD-ELKFIDIIPEKLRRELERLGSLNV-STESYIAEVSRLKQTLTARNVLFGLAGG--FMKSYFFKDNVFLDLTDDSSGKKLDGKIVTMRIVESRPAECEMETKSSLFTAGDGVKLNV-DLVLKSLKRESDGTADLHFHKQTPHN
>Erve_virus_YP_009246463.1_RNA_dependent_RNA_polymerase_
KREFI-INCCRSTVTSLSKNTPM---EVTDIVVGS-ISTQRSFLKSGTSTKTLESDILRQGRASATGGPKYYAYTKKLSKMIKNKFKKLGSLIKSLS-LMAKSRIVKHPE---ILDIGDTETNVVYELYKIYCG--KKTGRSEGE--RLPRSKVVYEMVKLVGESGSVLAPK-AQLGGSRDLLVQETGTKIIHAATESF-SRSLLRNDDGLTNQNL-KETVLNHISGDNTKWGPIHC-CSFFSGMM------SAFY-RLTFIKNL-------MNSYNHMGQGIHHATSSILTSIMAETFEELCT--HYFK--NHAGSSDDYAKTIIVRCCQMK-DSAKTLVGDCFLEFYSEFMMMNSSVTSPSSLTFSFIHRRLLTDD-ELKFIDIIPEKLRRELERLGSLNV-STESYVAEVSRLKQTLTARNVLFGLAGG--FMKSYFFKDNVFMDLTDDSSGKKLDGKIVTMRIVESRPAECEMETKSSLFTAGDGVKLNV-DLVLKSLKRESDGAADLHFHKQTPHN
>Thiafora_nairovirus_ALD84355.1_AnD_11411_Shrew_Senegal_1971_02_17
KKEFI-VNCCKSTIVSLSKNTPV---EVTDVVVGS-ISTQRSFLKSGSSTKTIESDSLRQGRAAATGGPKYYSYTKKISKLIRNKLKKLGSLIKSLS-LMVKSRLVKHPE---ILDVNDSETNIFFELYKDFCV--KESGRSEGE--RLPRSKVVYEMVKLVGESGSVLAPK-AQLGGSRDLLVQETGTKIIHAATESF-SRTLLRNDDGLTNQYL-KETVLNYISGDNTKWGPIHC-CSFFSGMM------SAFY-RLTFIKNL-------MNSYNHMGQGIHHATSSILTSLMAEVFEDLCV--HYFK--NHAGSSDDYAKCIILRCCQMK-DSAKTLVGDCFLEFYSEFMMINSSVTSPSSLTLTFIRRRALTED-EVRFLKVIPEKLRRELERLGSLNV-STESYTAEVSRLKQTLTARNVLYGLAGG--FMKSYFFKDNVFLDLTDDSTGKKLDGKIVTMKIVESRPPEYEMETKSSLFTAGDGVKLNI-EAVLDSLKKESDSSEKLMFTKTTPYE
>Saphire_II_virus_AMT75422.1_RML_52323_14_Tick_USA_1969_08
KKAFI-TSTLRKAYMKLQANSPS---DVTDIVVGS-ISTQRSMLKSGSVVKTVERFEHQDYSQAVSDKWSFNVYRKKFVKMLRGKLQRLGLSLKSLG-SMIKRAMSKSLDDNYILDIDDEEVKVWINSVKETIA--KNTGRSTGE--RLPRSKVIYEIVKLVGDTGAVLAPK-SQLGGHRDLLVQETHTKLIHATTEMF-SRTLLSKDDGLTNPHL-KEQILNSISGDNTKWGPIHC-CSLFSGMM------SNFY-KLTFLKNL-------ICSYNHMGQGIHHATSSILTSIMSEAVEIFIT--SYLS--EHAGSSDDYAKVLSMRACQMK-DSAKTLCGDTFAEFYSEFMLINSSVTSPQSMSFSFTADRGLTST-EQEYLKTIPEKLRRELERLGMMNC-ATENFESEVSRLKQTLTARNVIHGLAGG--FLKSYFFKDNVFYKLHDDSSGKRLDGKIVTLKVMESQRQKEELDVKSSLFMSSDSVKINL-MELVEKIKKESDEQHNEKLTEDASYT
>Hughes_nairovirus_AMT75425.1_TRVL_52214_Tick_Trinidad_and_Tobago_1963_06_16
KKKFI-MNNVRSRYVRLQQNSPS---DVTDIVVGA-ISTQRSIIRAGTTVKTVERAPHSDYIQTISDKWTFGVYKKKLVKMLRGKLQSLGLSLKSLG-MQVKRSLSKHMDETGGYDFGNATVGVWKLVLKQNFNIDADTGRTTGE--RLPRSKVVYEIIKVVGESGAVLAPK-AQLGGHRDLLVQETYTKLIHAASEMF-SRTLLANDDGLTTAHL-KENILCSISGDNTKWGPIHC-CSFFSGMM------SSFY-KLVFLKNL-------MRMYNHMGQGIHHATSSILTSIMGDVITHFI---KLYI--EHAGSSDDYAKIIVVRACQMK-DSAKTLAGDAFIEFYSEFMLINSSVTSPQSMSLRLSQDKVLTAV-ENAYLNTIPEKLRRELERLGMMNC-ATENYASEVARLKQTLNSRNVIHGLAGG--FLKSYFFKDNVFFRHHDDSSGKELKDKIVILKVLESQRQENVIEVKTTLFSATDAVRISL-TDLITEIIKESESKIQSHLLELRSSD
>Soldado_virus_AMT75425.1_RNA_dependent_RNA_polymerase_
KKKFI-MNNVRSRYVRLQQNSPS---DVTDIVVGA-ISTQRSIIRAGTTVKTVERAPHSDYIQTISDKWTFGVYKKKLVKMLRGKLQSLGLSLKSLG-MQVKRSLSKHMDETGGYDFGNATVGVWKLVLKQNFNIDADTGRTTGE--RLPRSKVVYEIIKVVGESGAVLAPK-AQLGGHRDLLVQETYTKLIHAASEMF-SRTLLANDDGLTTAHL-KENILCSISGDNTKWGPIHC-CSFFSGMM------SSFY-KLVFLKNL-------MRMYNHMGQGIHHATSSILTSIMGDVITHFI---KLYI--EHAGSSDDYAKIIVVRACQMK-DSAKTLAGDAFIEFYSEFMLINSSVTSPQSMSLRLSQDKVLTAV-ENAYLNTIPEKLRRELERLGMMNC-ATENYASEVARLKQTLNSRNVIHGLAGG--FLKSYFFKDNVFFRHHDDSSGKELKDKIVILKVLESQRQENVIEVKTTLFSATDAVRISL-TDLITEIIKESESKIQSHLLELRSSD
>Farallon_virus_AMT75398.1_RNA_dependent_RNA_polymerase_
KRKFI-LNTVRDRFVKLQQNSPS---DVSDIVVGA-ISTQRSIIRSGTVVKTVERDSSADFIQTISDKWTFGVYKKKLVKMLRGKLQSLGLSLKSLG-GQVKRALSKHMDETGGYDFGNETVKVWLSLIVSDNC--PSTGRSTGE--RLPRSKVVYEMIKVVGESGAVLAPK-AQLGGHRDLLVQETGTKLVHATSEMF-SRTLLANDDGLTNPHL-KETILSSISGDNTKWGPIHC-CAFFSGMM------SSFY-KLVFLKNL-------MRMYNHMGQGIHHATSSILTSIMGDVITHFIQ--VYAS--EHAGSSDDYAKIITLRAVQMK-DSAKTLCGDAFIEFYSEFMLINSSVTSPQSMSLKFSQDKALTAV-ETAYLNSIPEKLRRELERLGMMNC-ATENYSSEVSRLKQTLSSRNVIHGLAGG--FLKSYFFKDNVFFKHYDDSTGKELKDKIVILKILESQRQEAAVEVKTTLFSATDAVRIIL-TDLVSEIVKESENSIQNRLLEVKSQD
>Hughes_nairovirus_AMT75407.1_RNA_dependent_RNA_polymerase_
KRKFI-LNTVRDRFVKLQQNSPS---DVSDIVVGA-ISTQRSIIRSGTVVKTVERDSSADFTQTISDKWTFGVYKKKLVKMLRGKLQSLGLSLKSLG-GQVKRALSKHMDETGGYDFGNETVKVWFSLIEGDNC--PSTGRSTGE--RLPRSKVVYEMIKVVGESGAVLAPK-AQLGGHRDLLVQETGTKLVHATSEMF-SRTLLANDDGLTSPHL-KETILSSISGDNTKWGPIHC-CAFFSGMM------SSFY-KLVFLKNL-------MRMYNHMGQGIHHATSSILTSIMGDVITHFIQ--VYAS--EHAGSSDDYAKIITLRAVQMK-DSAKTLCGDAFIEFYSEFMLINSSVTSPQSMSLKFSQDKALTAV-ETAYLNSIPEKLRRELERLGMMNC-ATENYSSEVSRLKQTLSSRNVIHGLAGG--FLKSYFFKDNVFFKHYDDSTGKELKDKIVILKILESQRQEAAVEVKTTLFSATDAVRIIL-TDLVSEIVKESENSIQNRLLEVKSQD
>Raza_virus_AMT75416.1_RNA_dependent_RNA_polymerase_
KRKFI-LNTVRDRFVKLQQNSPS---DVSDIVVGA-ISTQRSIIRSGTIVKTVERDSSADFTQTISDKWTFGVYKKKLVKMLRGKLQSLGLSLKSLG-GQVKRALSKHMDETGGYDFGNETVKVWSFLIVSDNR--PSTGRSTGE--RLPRSKVVYEMIKVVGESGAVLAPK-AQLGGHRDLLVQETGTKLVHATSEMF-SRTLLANDDGLTSPHL-KETILSSISGDNTKWGPIHC-CAFFSGMM------SSFY-KLVFLKNL-------MRMYNHMGQGIHHATSSILTSIMGDVITHFIQ--VYAS--EHAGSSDDYAKIITLRAVQMK-DSAKTLCGDAFIEFYSEFMLINSSVTSPQSMSLKFSQDKALTAV-ETAYLNSIPEKLRRELERLGMMNC-ATENYSSEVSRLKQTLSSRNVIHGLAGG--FLKSYFFKDNIFFKHYDDSTGKELKDKIVILKILESQRQEAAVEVKTTLFSATDAVRIIL-TDLVSEIVKESESSIQNRLLEVKSQD
>Punta_Salinas_virus_AMT75410.1_RNA_dependent_RNA_polymerase_
KRKFI-LNTVRDRFVKLQQNSPS---DVSDIVVGA-ISTQRSIIRSGTTVKTVERDSSSDYTQSISDKWTFGVYKKKLVKMLRGKLQSLGLSLKSLG-GQVKRSLSKHMDESGGYDFGNETVKVWYEVLQCQNK--VQTGRSTGE--RLPRSKVVYEMIKVVGESGAVLAPK-AQLGGHRDLLVQETGTKLVHAASEMF-SRTLLANDDGLTSPHL-KETILGSISGDNTKWGPIHC-CAFFSGMM------SSFY-KLVFLKNL-------MRMYNHMGQGIHHATSSILTSIMGDVISHYIQ--VYMN--EHAGSSDDYAKIITLRAVQMK-DSAKTLCGDAFIEFYSEFMLINSSVTSPQSMSLKFSHDKALTAV-ELAYLNSIPEKLRRELEKLGMMNC-ATENYASEVSRLKQTLNSRNVIHGLAGG--FLKSYFFKDNVFFKHYDDSTGKELKDKIVILKILESQRQESAVEVKTTLFSATDAVRIIL-TDLVGEIIKESENSIQNRLLEIKSSD
>Aguacate_virus_YP_004414703.1_VP_175A_Fly_NA_NA
TSQGA-QQAALLKIGKLRENGRQCEKALSAFSSEM--ASGRDVNDPKSTVQILEDKARTEELQTLLRYVVMEGFVSKLPRVLRTELQVLLVQLKKSD-GSISWSLKRMYGHNVLQQIDDQITRLATLKATSNFD--ENVKMSQFA--SEGKTEKFEDCMTSIESRGICLFKK-QQHGGLREIYVMGAEERIVQSVVECI-AKTVGKSSDTLCNPNN-KSRIPESTSDDAKKWNQGHF-VTKFAMMLIIIRGCSMFT-RKFMMMNMRYLDILNLQTTTGMMQGILHSTSSLLHTLHQEFVRSLSF--KVFNVCDVMQGSDDSSMIIS-LGIYPS-EKS-TSNTDFVMEYNSEFFFVSSCCSLPEVETFRFNLFKAITMT-ELQKVYASRKKFSRLRDRLNVLYR-APRTGEEIILRIAEKVHSPGVVSSLSTGNAFLSAAIFEDS-------DNSKYSILQKMMAIDLVERVSSREATQSRVVVFDEKRCMRVSL-KDTPEGTMEKSPGGSEMHILSYTSSD
>Aguacate_virus_YP_004414703.1_polymerase_
TSQGA-QQAALLKIGKLRENGRQCEKALSAFSSEM--ASGRDVNDPKSTVQILEDKARTEELQTLLRYVVMEGFVSKLPRVLRTELQVLLVQLKKSD-GSISWSLKRMYGHNVLQQIDDQITRLATLKATSNFD--ENVKMSQFA--SEGKTEKFEDCMTSIESRGICLFKK-QQHGGLREIYVMGAEERIVQSVVECI-AKTVGKSSDTLCNPNN-KSRIPESTSDDAKKWNQGHF-VTKFAMMLIIIRGCSMFT-RKFMMMNMRYLDILNLQTTTGMMQGILHSTSSLLHTLHQEFVRSLSF--KVFNVCDVMQGSDDSSMIIS-LGIYPS-EKS-TSNTDFVMEYNSEFFFVSSCCSLPEVETFRFNLFKAITMT-ELQKVYASRKKFSRLRDRLNVLYR-APRTGEEIILRIAEKVHSPGVVSSLSTGNAFLSAAIFEDS-------DNSKYSILQKMMAIDLVERVSSREATQSRVVVFDEKRCMRVSL-KDTPEGTMEKSPGGSEMHILSYTSSD
>Armero_virus_AEB70972.1_polymerase_
TSQGA-QQAALLKIGKLRENGRQCEKALRAFSSEM--ASGRDVNDPKSTVQILEDKARTEELQTLLRYVVMEGFVSKLPRVLRTELQVLLIQLKKSD-GSISWSLRRMYGHNVLQQIDDQITRLATLKATSNFD--ENVKMSQFA--SEGKTEKFEDCMTSIESRGICLFKK-QQHGGLREIYVMGAEERIVQSVVECI-AKTVGKSSDTLCNPNN-KSRIPESTSDDAKKWNQGHF-VTKFAMMLIIIRGCSMFT-RKFMMMNMRYLDILNLQTTTGMMQGILHSTSSLLHTLHQEFIRSLSF--KVFNVCDVMQGSDDSSMIIS-LGIYPS-EKS-TSNTDFVMEYNSEFFFVSSCCSLPEVETFRFNLFKAITMT-ELQKVYASRKKFSRLRDRLNVLYR-APRSGEEIILRIAEKVHSPGVVSSLSTGNAFLSAAIFEDS-------DNSKYSILQKMIAIDLVERVSSREATQSKVIVFDERRCMRVSL-KDTPEGTMEKSPGGSEMHILSYTSSD
>Ixcanal_virus_AEB70982.1_polymerase_
TSQGA-QQAALLKIGKLKENSRQCEKVINDFVRDM--SSGRDVNDPKSTIQILEDKARTEELQTLLRYVVMEGFVSKLPKVLRTELQVLLIHLKKSD-GSISWSLKRIYGHNVLQQIDDQITRLATLKATSNFD--ENVRMSQFA--SEGKTEKFEECMDSIESRGICLFKK-QQHGGLREIYVMGAEERIVQSIVECI-AKTVGKSSDTLCNPNN-KSRIPESTSDDAKKWNQGHF-VTKFAMMLIIIRGCSMFT-RKFMMMNMRYLDILNLQTTTGMMQGILHSTSSLLHTLHQEFIRSLSF--KVFNVCDVMQGSDDSSMIIS-LGIYPS-EKS-TSNTDFVMEYNSEFFFVSSCCSLPEVETFRFNLFKAITMT-ELQKVYASRKKFSRLRDRLNVLYR-APKTGEEIILRIAEKVHSPGVVSSLSTGNAFLSAAIFEDS-------DNSKYSLLQKMMAIDLVERVSSREATQSRVVVFDEKKCMRISL-KDTPEGTMEKSPGGSEMHILSYTSSD
>Durania_virus_AEB70976.1_polymerase_
TSQGS-YQSAMLKIGKIQKNSEVCETAISDYISEM--GKERDVNDPKSTVQILEDKARTEELQTMLRYVVMEGFVGKLPRVLRSELQVLLMHLRKTD-GCISWTLKRIYGQSIMQQIDDQITRLATLKATSNFD--ENVKMSQFA--SEGKTEKFEDCMTAIEERGVCLFKK-QQHGGLREIYVMGAEERVVQALVECI-AKTVGKSSDTLCNPNN-KSRIPESTSDDAKKWNQGHF-VTKFALMLIIIRGCSMFT-RKYMMMNMRYLDILNLQTTTGMMQGILHSTSSLLHTLHQEFIRSLSF--KIFNVCDVMQGSDDSSMIIS-AGIYPS-EKS-TSNTDFVMEYNSEFFFIASCCSLPEVETFRFNLFKAITMT-ELQKVYASRKKFAKLRDRLNLLYR-APKSGEEIILRIAEKVHSPGVVSSLSTGNAFLSAAIFEDS-------DNSKYSLLQKMIAIELSERVSSREATQSKIMVFDEKKCMRVSL-KDTPDETMRSSPGSSEMHILSYTSSD
>Rift_Valley_fever_virus_ABD51527.1_CAR_R1622_Unknown_Central_African_Republic_1985
DERGA-FQAAMTKLAKFSKNAEECSLAIERALNQY-RAEDRDLNDHKSTIQLLEDKATTEELQTIARYIIMEGFVSKFPKVLRSELQVYLLNLKKKD-GSISWGLRSLYGQNFMEQIDNQIIRLATLKATSNFN--ENVKMSKYA--SEGKSQKFEDCMRQIESQGICLFKK-QQHGGLREIYVMGAEERIVQSVVETI-ARSIGKASDTLCNPPN-KVKIPETTSDDARKWNQGHF-VTKFALMLLIIRGCSMFT-RKRMMMNLNYLKILDLETTTGMMQGILHYTSSLLHTIHQEYIRSLSF--KIFNVCDMMQGSDDSSMLIS-LAIYPS-EKS-TANTDFVMEYNSEFYFIAACCSLPEVETFRFNLFKAITRT-DLQKLYASRKKFQKLRDRLNVLYR-APRTGPEILLRIAEKVHSPGVVSSLSSGNAFLSATIFEDT-------EDSKYSLLQKMAAIDIIPRVNIRDATQTRVTIFNEQKTLRTSL-EDTPEATLAHTPSHQDLHILSYTASD
>Rift_Valley_fever_virus_YP_003848704.1_polymerase_
DERGA-FQAAMTKLAKFSKNAEECSLAVERALNQY-RAEDRDLNDHKSTIQLLEDKAATEELQTIARYIIMEGFVSKFPKVLRSELQVYLLNLKKKD-GSISWGLRSLYGQNFMEQIDNQIIRLATLKATSNFN--ENVKMSKYA--SEGKSQKFEDCMRQIESQGICLFKK-QQHGGLREIYVMGAEERIVQSVVETI-ARSIGKASDTLCNPPN-KVKIPETTSDDARKWNQGHF-VTKFALMLLIIRGCSMFT-RKRMMMNLNYLKILDLETTTGMMQGILHYTSSLLHTIHQEYIRSLSF--KIFNVCDMMQGSDDSSMLIS-LAIYPS-EKS-TANTDFVMEYNSEFYFIAACCSLPEVETFRFNLFKAITRT-DLQKLYASRKKFQKLRDRLNVLYR-APRTGPEILLRIAEKVHSPGVVSSLSSGNAFLSATIFEDT-------EDSKYSLLQKMAAIDIIPRVNIRDATQTRVTIFNEQKTLRTSL-EDTPEATLAHTPSHQDLHILSYTASD
>Rift_Valley_fever_virus_ABD51533.1_Entebbe_Unknown_Uganda_1944
DERGA-FQAAMTKLAKFSKNAEECSLAIERALNQY-RAEDRDLNDHKSTIQLLEDKATTEELQTIARYVIMEGFVSKFPKVLRSELQVYLLNLKKKD-GSISWGLRSLYGQNFMEQIDNQIIRLATLKATSNFN--ENVKMSKYA--SEGKSQKFEDCMRQIESQGICLFKK-QQHGGLREIYVMGAEERIVQSVVETI-ARSIGKASDTLCNPPN-KVKIPETTSDDARKWNQGHF-VTKFALMLLIIRGCSMFT-RKRMMMNLNYLKILDLETTTGMMQGILHYTSSLLHTIHQEYIRSLSF--KIFNVCDMMQGSDDSSMLIS-LAIYPS-EKS-TANTDFVMEYNSEFYFIAACCSLPEVETFRFNLFKAITRT-DLQKLYASRKKFQKLRDRLNVLYR-APRTGPEILLRIAEKVHSPGVVSSLSSGNAFLSATIFEDT-------EDSKYSLLQKMAAIDIIPRVNIRDATQTRVTIFNEQKTLRTSL-EDTPEATLAHTPSHQDLHILSYTASD
>Frijoles_virus_VP_161A_ABO65069.1_RNA_dependent_RNA_polymerase
--------------------------------------------------------------------------------------------------------------------------------------------------------------------------------------YVMGAEERIVQSLVESI-ARSIGRPSDTLCNPTN-KVKIPESTSDDARKWNQGHF-VSKFALMLIIVRGCSMFT-NKRMMMNLNYLKILDLQTSTGMMQGILHFTSSLLHTLHQEYVRSLSF--KIFSVCDMMQGSDDSSMLVS-LAIYPS-EKS-TPNTDFV--------------------------------------------------------------------------------------------------------------------------------------------------------------------------------
>Joa_virus_ABO65068.1_RNA_dependent_RNA_polymerase
------------------------------------------------------------------------------------------------------------------------------------------------------------------------------------EIYVMGAEERIVQSLVESI-AKSIGKPSDTLCNPAN-KVKIPESTSDDARKWNQGHF-VTKFALMLIIIRGCSMFT-NKYMMMNLNYISILDLQTTTGMMQGILHFTSSLLHTLHQEYVRSLSF--RIVSVCDMMQGSDDSSMLLS-LAIYPS-EKS-TSNT-----------------------------------------------------------------------------------------------------------------------------------------------------------------------------------
>Chagres_virus_AEL29642.1_polymerase_
GENAA-RGAALAKIAKVQKNREECEEKIDNFIKSY-QSQTRGTTDHKSTVQILEDKATTEELQTITRYIVMEGFVQKLPYALRSELQVLLVSLSKKG-GQISWSLARMHGHNFMDLIDEQIVRLATLKATSNFN--ENVKMSNYA--SEGNSQKFEDCMTTIEKRGICLFKK-QQHGGLREIYVMGAEERIVQSLVESI-AKSIGRPSDTLCNPAN-KTKIPESTSDDARKWNQGHF-VTKFALMLIIIRGCSMFT-EKKMMMNLNFIRILDLTTKTGMMQGILHFTSSLLHTLHQEFIRSLTF--KVFNVCDMMQGSDDSSMMLS-IGIYPS-EKS-TSNTDFVMEYNSEFYFISASCSLPEVETFRYNLYRAITGT-NLQKIYASRQKFYRLRDRLNVLYR-APQNGEEIQLRIAEKVHSPGVVSSLSSGNAFLSAAIFQDA-------EPSKYSLLHKLAMIEFVPRSSQREATQTRVVIFDQHNTLKVEL-TDTPKDTLSSSPNDRDVHILSYTAGD
>Uriurana_virus_AEL29690.1_polymerase_
GEAAS-RNAALSKIAKLSKNSDQCESKIVEFVEEY-NKSDRDTTDHKSTAQILEDKTATEELQTFTRYIIMEGFVSKLPYVLRSELQVMLINLSKKG-GQITWNLSRMHGQNFMDLIDEQITRLATLKATSNFN--ENVKMSHFA--SEGNSQKFEECMNIIERRGICLFKK-QQHGGLREIYVMGAEERIVQSLVETI-ARSIGKPSDTLCNPAN-KTKIPESTSDDARKWNQGHF-VSKFALMLIITRGCSMFT-SKKMMMNLNFIKILDLKTKTGMMQGILHFTSSLLHTIHQEFIRSLTF--KIFNVCDMMQGSDDSSMMIS-IGIYPS-EKS-TSNTDFVMEYNSEFYFISASCSLPEVETFRYNLYKAITKT-NLQKIYASRQKFYKLRDRLNVLYR-APQTGDEILLRIAEKVHSPGVVSSLSSGNAFLSAAIFEDA-------DTSKYSLLHKLALIDFVPRTSQKEATQTRVIIFDQHNTLKVEL-RDTPDQTLDLSPGGRDMHILSYSAGD
>Belterra_virus_ABO65065.1_RNA_dependent_RNA_polymerase
---------------------------------------------------------------------------------------------------------------------------------------------------------------------------------------VMGAEERIVQSIVETI-AKSIGKPSDTLCNPSN-KTKIPETTSDDARKWNQGHY-VTKFALMLIIIRGCSMFT-NKKMMMNLKFMKILDLKTTTGMMQGILHFTSSLLHTLHQEYVRSLTF--KIFNVCDMMQGSDDSSMLIS-IGIYPS-EKC-TSNTDFV--------------------------------------------------------------------------------------------------------------------------------------------------------------------------------
>Salobo_virus_AED98383.1_polymerase_
DSNGA-RNAAMLKIGKVEMNCAEAETKIKEFIDKY-NSDNRPICDHKSTVQILEDKACTEELQTIMRYVVMEGFVVKLPKILRSELQVLLANLRKKD-GNIQWSLKRVYGQNVLEQIDDQITRLATLKATSQFT--EDVKMSKFA--MEDKTEKFEECMSTIESKGICLFKK-QQHGGLREIYVMGAEERIVQSIVETI-AKSIGKPSDTLCNPSN-KTKIPETTSDDARKWNQGHY-VTKFALMLIIIRGCSMFT-NKKMMMNLKFMKILDLKTTTGMMQGILHFTSSLLHTLHQEYVRSLTF--KIFNVCDMMQGSDDSSMLIS-IGIYPS-EKC-TSNTDFVMEYNSEFFFVAACCSLPEVETFRFNLFKAITRT-NLMRVYASKKKFFNLRARLNVLYR-APKSGEEIILRIAEKVHSPGVVSSLSSGNAFLSATIFHDT-------EDSKYSLLQKMAAIQLRNRSSRREATQSRVTVFDEVKTMRTSL-RDTPDETLEASPSGRDLHILSYTASD
>Icoaraci_virus_ABO65066.1_RNA_dependent_RNA_polymerase
-------------------------------------------------------------------------------------------------------------------------------------------------------------------------------------IYVMGAEERIVQSIVETI-AKSIGKPSDTLCNPSN-KTKIPETTSDDARKWNQGHY-VTKFALMLIIIRGCSMFT-SKKMMMNLKFMKILDLKTTTGMMQGILHYTSSLLHTLHQEYIRSLTF--KIFNVCDMMQGSDDSSMLLS-IGIYPS-EKC-TSNTDFV--------------------------------------------------------------------------------------------------------------------------------------------------------------------------------
>Gabek_Forest_virus_AHK60944.1_RNA_polymerase_
NSAQA-EASAMAKFGKCLKNHAEASSEVEKAGQSY-YKEGRSKYDSKATVQIMEDKATTEEMQTIMRYIVMEGFVAKFPKVLRTELQVFLLKLQKKD-GSITWGLRRQYGQNVMDQIDSQILRLATLKATSKFD--EGVRMSEFA--SEGKTEKFEECMSRIESRGICLFKK-QQHGGLREIYVLGAEERIVQCLVEAI-AKTIGKASDTLCNPPN-KMKIPESTSDDAKKWNQGHF-TLKFALMLIIIRGCSMFT-KKRMMMNLRYLSILHLETTTGMMQGILHFTSSLLHTLHQEFVRSLSF--KIFNVCDMMQGSDDSSMLIS-LAIYPS-EKS-TSNTDFAMEYNSEFFFIAACCSLPEVETFRFNLYKAIMRT-ELKVIYTSKQKFDKLRDRLNVLYR-APRSGEEIILRIAEKVHSPGVVSSLSSGNAFLSAAIFQDS-------PGEKYSLLRKMAAIEVIRRMGLREATQTRVVVFDHSQTSRASL-DDTPEETLNRTPRGGDMHITSYTSGD
>Karimabad_virus_AHK60945.1_RNA_polymerase_
SSAQA-ETAAMAKFGKLKKNTEEAARMVEKARSGF-YKEGRDVHDSKATIQIMEDKATTEEMQTIMRYIVMEGFVSKFPKVLRTEMQVFMLRLQKKD-GSISWGLRKQYGHNIVDQIDNQILRLATLKATSKFN--EDVRMSEFA--AEGKTEKFEDCMSTIESRGICLFKK-QQHGGLREIYVLGAEERIVQSLVELI-AKTIGKASDTLCNPPN-KMKIPESTSDDARKWNQGHF-TLKFALMLIIIRGCSMFT-KKRMMMNMRYLSILHLETTTGMMQGILHFTSSLLHTLHQELIRSISF--KIFNVCDMMQGSDDSSMLIS-LAIYPS-EKS-TSNTDYAMEYNSEFFFIAACCSLPEVETFRFNLYKAIMNT-ELKVIYTSKQKFEKLRARLSVLYR-APRTGDEIILRIAEKVHSPGVVSSLSSGNAFLSAAIFQDS-------PGEKYSLLRKMAVIEVVKRVGLREATQTRVVVFDHMQTSRASL-EDTPGETLQKTPRGGDMHITSYTAGD
>Alcube_virus_ALG75832.1_S20_Sandfly_Portugal_2007
REEGA-RGAAALKIAKLEMNRQECDRKIEELLSDL-RGRPRAVNDRKSTVQILEDKATTEELQTLMRYIVMEGFVSKLPTKLRSELQVYLLHLMRFE-GQINWSLERIYGRNVMDQIEQDIIRLATLKATSNFN--EDVKMSEFA--AEGKSEKFEACMSRIEERGICLFKK-QQHGGLREIYVMGAEERIVQSIVEAI-ARSVGRSSDTLCNPSN-KMKIPESTSDDARKWNQGHF-VTKFALMLIIVRGCSMFT-NKHMMMNLDFLRILDLRTTTGMMQGILHYTSSLLHTIHQEFVRSLTF--KIFNVCDMMQGSDDSSMLLS-LAICPS-ATS-TSCTDFVMEYNSEFFFIAASCSLPEVETFRYNLFKAITTT-NLQKIYASRWSFQKLRSRLNVLYR-APRSGLEITLRIAEKVHSPGVVSSLSTGNAFLSATIFEDS-------EDSKYSLLYKLAALNVTHRSSVREATQTRVVVFDHLATSTCSL-RDTPSDTLVATPIGRDLHIMSYSTSE
>Salehabad_virus_ALX81176.1_T131_Sandfly_Tunisia_2010_09_15
REEGA-RGAAALKIAKLEMNRVECDHAVNSLLISL-RDRPRSTNDRKSTVQILEDKATTEELQTLMRYIVMEGFVSKLPTKLRSELQVYLLHLMRYE-GQINWSLERIYGRNVMDQIEQDIVRLATLKATSNFN--EDVKMSEYA--AEGKSEKFEACMSNIESRGICLFKK-QQHGGLREIYVMGAEERIVQSVVEAI-ARSIGRSSDTLCNPSN-KMKIPESTSDDARKWNQGHF-VTKFALMLIIVRGCSMFT-NKHMMMNLDFLRILDLKTSTGMMQGILHYTSSLLHTIHQEFIRSLTF--KIFNVCDMMQGSDDSSMLIS-LAIYPS-EKS-TACTDFVMEYNSEFFFIAASCSLPEVETFRYNLFKAITTT-NLQKIYASRKKFQKLRSRLNVLYR-APRTGLEITLRIAEKVHSPGVVSSLSTGNAFLSATIFEDS-------EDSKYSLLYKLAALNITHRSSVREATQTRVVVFDHLQTSRCSL-RDTPLETLEATPIGRDLHIMSYSTSE
>Medjerda_Valley_virus_ALX81176.1_RNA_dependent_RNA_polymerase_
REEGA-RGAAALKIAKLEMNRVECDHAVNSLLISL-RDRPRSTNDRKSTVQILEDKATTEELQTLMRYIVMEGFVSKLPTKLRSELQVYLLHLMRYE-GQINWSLERIYGRNVMDQIEQDIVRLATLKATSNFN--EDVKMSEYA--AEGKSEKFEACMSNIESRGICLFKK-QQHGGLREIYVMGAEERIVQSVVEAI-ARSIGRSSDTLCNPSN-KMKIPESTSDDARKWNQGHF-VTKFALMLIIVRGCSMFT-NKHMMMNLDFLRILDLKTSTGMMQGILHYTSSLLHTIHQEFIRSLTF--KIFNVCDMMQGSDDSSMLIS-LAIYPS-EKS-TACTDFVMEYNSEFFFIAASCSLPEVETFRYNLFKAITTT-NLQKIYASRKKFQKLRSRLNVLYR-APRTGLEITLRIAEKVHSPGVVSSLSTGNAFLSATIFEDS-------EDSKYSLLYKLAALNITHRSSVREATQTRVVVFDHLQTSRCSL-RDTPLETLEATPIGRDLHIMSYSTSE
>Arbia_virus_AGA82737.1_polymerase_
REEGA-RGAAALKIAKLEMNRVECDKAVDSLLASL-RNRSRGVNDRKSTVQILEDKATTEELQTLMRYIVMEGFVSKLPTKLRSELQVFLLHLMRYE-GQINWSLERIYGRNVMDQIEQDIIRLATLKATSNFN--EDVKMSEYA--AEGKSEKFEACMSNIESRGICLFKK-QQHGGLREIYVMGAEERIVQSVVEAI-ARSIGRSSDTLCNPSN-KMKIPESTSDDARKWNQGHF-VTKFALMLIIVRGCSMFT-NKHMMMNLDFLRILDLKTSTGMMQGILHYTSSLLHTIHQEFIRSLTF--KIFNVCDMMQGSDDSSMLIS-LAIYPS-EKS-TSCTDFVMEYNSEFFFIAASCSLPEVETFRYNLFKAITTT-NLQKIYASRKKFQKLRSRLNVLYR-APRTGLEITLRIAEKVHSPGVVSSLSTGNAFLSATIFEDS-------EDSKYSLLYKLAALSITHRSSVREATQTRVVVFDHLQTSRCSL-RDTPLETLEATPVGRDLHIMSYSTSE
>Salehabad_virus_AGA82741.1_polymerase_
REEGA-RGAASLKIAKLEMNGRECDYAIDALIIEL-RSRPRSTSDNKSTVQILEDKATTEELQTLLRYIVMEGFVAKLPTKLRSELQVYLLHLMRFE-GQINWSLERIYGRNVMEQIEQDIIRLATLKATSNFN--EDVKMSEFA--AEGKSEKFEACMSRIEERGICLFKK-QQHGGLREIYVMGAEERIVQSVVEAI-ARSIGRSSDTLCNPAN-KMKIPESTSDDARKWNQGHF-VSKFALMLIIIRGCSMFT-NKHMMMNLEFLRILDLKTSTGMMQGILHYTSSLLHTIHQEFIRSLTF--KIFNVCDMMQGSDDSSMLIS-LAIYPS-EKS-TACTDFVMEYNSEFFFIAASCSLPEVETFRYNLFKAITTT-NLQKIYASRKKFQKLRSRLNVLYR-APRTGLEITLRIAEKVHSPGVVSSLSTGNAFLSATIFEDS-------EDSKYSLLSKLAALDVTHRSSAREATQTRVVVFDHLQTSRCSL-RDTPSETLDATPIGRDLHIMSYSTSE
>Adana_virus_YP_009227127.1_RNA_dependent_RNA_polymerase_
RDEPA-RGAAALKIAKLEMNGRECDYAISALITEL-RSRHRHTNDNKSTVQLLEDKATTEELQTLLRYIVMEGFVSKLPTKLRSELQVYLLHLARYD-AQINWSLRKIYGQNVMDQIEQDIIRLATLKATSNFN--EDVKMSEFA--AEGKSEKFEACMSKIEERGICLFKK-QQHGGLREIYVMGAEERIVQSVVEAI-ARSIGRSSDTLCNPAN-KMKIPESTSDDARKWNQGHF-VTKFALMLIIVRGCSMFT-NKHMMMNLDFLRILDLKTSTGMMQGILHYTSSLLHTIHQEFIRSLTF--KVFNVCDMMQGSDDSSMLIS-LAIYPS-EKS-TSNTDFVMEYNSEFFFIAASCSLPEVETFRYNLFKAITTT-NLQKIYASRKKFQKLRARLNILYR-APRSGLEITLRIAEKVHSPGVVSSLSTGNAFLSATIFEDS-------EDSKYSLLCKLAALNITHRSSSREATQTRVVVFDHLQTSRCSL-RDTPAETLEATPVNRDLHILSYSTSE
>Cocle_virus_AKF42422.1_GML244915_Human_Panama_2009
NERGC-LNAAKDKFAKRFLNRSECDMKISEFLKNF-DRVDRDPFDSKSTVQILEDKAVTEELQTIQRYIMMEGFVSKVPGILRSELQVFLFWLAKRN-GQISWSLRRMYGQNFMEQIDRQITRLATLKATSNFN--ESVRMSQIA--KDGKTHAFNDCMNAIESRGICLFKK-QQHGGLREIYVLGAEERIVQSLIETI-AKSIGRPSDTLCNPNN-KMKIPESTSDDARKWNQGHF-VTKFALMLIIVRGCSMFT-NKYMMMNLQYLRILDIKTRTGMMQGILHFTSSLLHTLHQEFIRSLTF--RIFNVCDMMQGSDDSSMLLS-LAIYPS-EKS-TSNTDFVMEYNSEFFFIAASCSLPEVETFRFNLYKAITRT-SLKRLYASRQKYLKLRSRLNVLYR-APKTSEEIMLRIAEKVHSPGVVSSLSTGNAFLSASIFQDS-------ESSKYSLLQKMMAIQVAQRVSHKENTQTKITVFEGHQNLKTPL-TDTPGKTLERSPGGRDIHILTYTAHD
>Punta_Toro_virus_YP_009142920.1_L_protein_
SERGC-LNAAKDKFAKRFLNRSECDIKINEFLKAF-DREERDPFDSKSTVQILEDKAVTEELQTIQRYIMMEGFVNKVPGVLRSELQVFLFWLSKRN-GQISWSLKRMYGQNFMEQIDRQITRLATLKATSNFN--ESVRMSEIA--RDGKTHAFNDCMNAVEARGICLFKK-QQHGGLREIYVLGAEERIVQSLIETI-ARSIGRPSDTLCNPNN-KMKIPESTSDDARKWNQGHF-VTKFALMLIIIRGCSMFT-NKYMMMNLQYLRILDIKTKTGMMQGILHFTSSLLHTLHQEFVRSLTF--RIFNVCDMMQGSDDSSMLLS-LAIYPS-EKS-TSNTDFVMEYNSEFFFIAASCSLPEVETFRFNLYKAITRT-SLKRLYASRQKYLKLRSRLNVLYR-APRTSEEIMLRIAEKVHSPGVVSSLSTGNAFLSASIFQDS-------ESSKYSLLQKMMAIQVAQRVSHKENTQTKITVFEGHQNLKTPL-TDTPAATLEKSPGGRDIHILTYTAHD
>Campana_virus_AKF42423.1_VP_334K_Sandfly_Panama_1970
GERGC-YNAAKDKVSKKFLNVSECDVLIKRYIEDY-DRHDRSVFDSKSTVQFMEDKSATEELQTLQRYVIMEGFVSKLPSTLRSELQVYLFWISKKQ-GQISWSLKKMYGQNVLDQIDSQITRLATLKASSNFN--QSVKMSEYA--KTGRTQCFEECMSKIEERGICLFKK-QQHGGLREIYVMGAEERIVQSIVESI-AKSIGKPSDTLCNPGN-KTKIPETTSDDARKWNQGHF-VTKFALMLVIIRGCSMFT-NKYMMMNLQYISILDLKTKTGMMQGILHFTSSLLHTIHQEFVRSLTF--KIFNVCDMMQGSDDSSMMIS-LAIYPS-EKS-TSNTDFVMEYNSEFYFIAACCSLPEVETFRFNLFKAITRT-ELKNLYSSKQKFIKLRDRLNVLYR-APRTGEEIILRIAEKVHSPGVVSSLSTGNAFLSASIFQDV-------DRSKYSLLQKMMRIEIAYRMSHRENTQTRVTVFEGHQTLRIPL-RDDAEETLENSPSGRDVHIMSYTAHD
>Punta_Toro_virus_AKF42410.1_CoAr3319_Sandfly_Colombia_1964
GERGC-HNAARDKISKKYLNVSECDTLIKRYIEDY-DRHERNVFDSKSTIQFMEDKSATEELQTLQRYVIMEGFVSKLPTTLRSELQVYLFWISKKQ-GQISWSLRKMYGQNVLDQIDNQITRLATLKASSNFD--ESVKMSEYA--KTGKTQCFEECMSKIEERGICLFKK-QQHGGLREIYVMGAEERIVQSIVESI-AKSIGKPSDTLCNPGN-KTKIPETTSDDARKWNQGHF-VTKFALMLVIIRGCSMFT-NKFMMMNLQYISILDLKTKTGMMQGILHFTSSLLHTIHQEFVRSLTF--KIFNVCDMMQGSDDSSMMIS-LAIYPS-EKS-TSNTDFVMEYNSEFYFIAACCSLPEVETFRFNLFKAITRT-ELKNLYSSRQKFVKLRDRLNVLYR-APRTGEEIILRIAEKVHSPGVVSSLSTGNAFLSASIFQDT-------DRSKYSLLQKMMRIDIAYRMSHRENTQTRVTVFEGHQTLRIPL-KDDPDETLENSPSGRDVHIISYTAHD
>Buenaventura_virus_AKF42410.1_L_protein_
GERGC-HNAARDKISKKYLNVSECDTLIKRYIEDY-DRHERNVFDSKSTIQFMEDKSATEELQTLQRYVIMEGFVSKLPTTLRSELQVYLFWISKKQ-GQISWSLRKMYGQNVLDQIDNQITRLATLKASSNFD--ESVKMSEYA--KTGKTQCFEECMSKIEERGICLFKK-QQHGGLREIYVMGAEERIVQSIVESI-AKSIGKPSDTLCNPGN-KTKIPETTSDDARKWNQGHF-VTKFALMLVIIRGCSMFT-NKFMMMNLQYISILDLKTKTGMMQGILHFTSSLLHTIHQEFVRSLTF--KIFNVCDMMQGSDDSSMMIS-LAIYPS-EKS-TSNTDFVMEYNSEFYFIAACCSLPEVETFRFNLFKAITRT-ELKNLYSSRQKFVKLRDRLNVLYR-APRTGEEIILRIAEKVHSPGVVSSLSTGNAFLSASIFQDT-------DRSKYSLLQKMMRIDIAYRMSHRENTQTRVTVFEGHQTLRIPL-KDDPDETLENSPSGRDVHIISYTAHD
>Phlebovirus_CoAr_170255_AEL29646.1_polymerase_
GERGC-HNAARDKISKKYLNVSECDTLIKRYIEDY-DRHERNIFDSKSTIQFMEDKSATEELQTLQRYVIMEGFVSKLPTTLRSELQVYLFWISKKQ-GQISWSLRKMYGQNVLDQIDNQITRLATLKASSNFD--ESVKMSEYA--KSGKTQCFEECMSKIEERGICLFKK-QQHGGLREIYVMGAEERIVQSIVESI-AKSIGKPSDTLCNPGN-KTKIPETTSDDARKWNQGHF-VTKFALMLIIVRGCSMFT-NKFMMMNLQYISILDLKTKTGMMQGILHFTSSLLHTIHQEFVRSLTF--KIFNVCDMMQGSDDSSMMIS-LAIYPS-EKS-TSNTDFVMEYNSEFYFIAACCSLPEVETFRFNLFKAITRT-ELKNLYSSKQKFVKLRDRLNVLYR-APRTGEEIILRIAEKVHSPGVVSSLSTGNAFLSASIFQDT-------DKSKYSLLQKMMRIDIAYRMSHRENTQTRVTVFEGHQTLRIPL-KDDPDDTLENSPSGRDVHIISYTAHD
>Capira_virus_AKF42424.1_VP_366G_Sandfly_Panama_1970
GERGC-MNAAKDKFSKKFLNVSECDLQVKRFLENF-DRTDRDVFDSKSTIQFMEDKAVTEELQTVQRYIVMEGFVSKLPTVLRTELQVYLFWISKKQ-GQISWTLRKMYGHNIMDQIDNQITRLATLKASSNFN--ESVKMSEFA--KNGKTQCFEECMSKIENRGICLFKK-QQHGGLREIYVMGAEERIVQSIVEAI-AKSIGKPSDTLCNPGN-KIKIPESTSDDARKWNQGHF-VTKFALMLVIIRGCSMFT-MKYMMMNLQYVSILDLKTKTGMMQGILHFTSSLLHTIHQEFIRSLSF--KIFNVCDMMQGSDDSSMMIS-LAIYPS-EKS-TSNTDFVMEYNSEFYFIAACCSLPEVETFRFNLYKAISRT-DLKHLYSSKQKFIKLRSRLNVLYR-APRTGEEIILRIAEKVHSPGVVSSLSTGNAFLSASIFQDS-------ENSKYSLLQKMVKIDIAYRMNHRENTQTRVTVFEGHQTLRIAL-RDDAESTLESSPSGRDVHIMSYTAHD
>Sandfly_fever_Naples_virus_AEL29661.1_polymerase_
GEKGC-YSAARDKVSKKFLNVSECDLAVKKYVEEY-DRHERDIFDSKSTVQFMEDKAVTEELQTLQRYVVMEGFVNKIPGVLRSELQVYLFWISKKQ-GQISWSLRKMYGHNVMDQIDNQITRLATLKASSNFN--ESVKMSEMA--SSGKTQCFEECMSKIESRGICLFKK-QQHGGLREIYVMGAEERIVQSIIESI-AKSIGRPSDTLCNPGN-KTKIPESTSDDARKWNQGHF-VTKFALMLIIIRGCSMFT-NKYMMMNLQYLSILDLKTKTGMMQGILHFTSSLLHTIHQEFIRSLSF--KIFNVCDMMQGSDDSSMIIS-LAIYPS-EKS-TSNTDFVMEYNSEFYFIAASCSLPEVETFRFNLFKAITQT-NLKQLYASKQKFIKLRSRLDILYR-APRTGEEIKLRIAEKVHSPGVVSSLSTGNAFLSASIFQDS-------EDSKYSLLQKMLKIDIAYRVSHRENTQTKITVFEGHHNLRIAL-RDDSQESLESSPSGRDVHIVSYTAHD
>Bujaru_virus_AEL29657.1_UNKNOWN_HM566164_Unknown_NA_NA
LEAGA-AQAAMSKLAKIILNSEECKIAISELESGL--RAARSIFRSKATVQLMEDKATTEEIQTLMRYIVMEGFVPKLPTILRSELQVYLIKLNKRG-GQVTWSLKRTHGSSYMKMIDSQIMRLATLKATSCFN--ESVKMSEFA--NSGKTHMFEQCMNLIEQRGICLFKK-MQHGGLREIYVMGAEERIVQSVVETI-SRCIGCPSDTLCNPAN-KSRIPESTSDDAKKWNQGHF-VTKFSLMLIIVRGCSMFT-NKFMMMNMRYIEILHLKTKTGMMQGILHFTSSLLHTIHQEYIRSLSF--KIINVCDMMQGSDDSSMIMS-IGIYKS-EKC-TSNTDFVMEYNSEFYFVASCCNLPEVETFRFNLYKAITRT-QLQKLYASRQKFLKLRSRLNILYR-APRTGKEIILRIAEKVHSPGVVSSLSSGNAFLSASIFEDS-------SSSKYSLLQKMAAIEVIRRLNTREATQTRVVIFDEHHIMRVAL-DDDPISTLEKSPQRSDMHILSYTATD
>Munguba_virus_AEL29657.1_polymerase_
LEAGA-AQAAMSKLAKIILNSEECKIAISELESGL--RAARSIFRSKATVQLMEDKATTEEIQTLMRYIVMEGFVPKLPTILRSELQVYLIKLNKRG-GQVTWSLKRTHGSSYMKMIDSQIMRLATLKATSCFN--ESVKMSEFA--NSGKTHMFEQCMNLIEQRGICLFKK-MQHGGLREIYVMGAEERIVQSVVETI-SRCIGCPSDTLCNPAN-KSRIPESTSDDAKKWNQGHF-VTKFSLMLIIVRGCSMFT-NKFMMMNMRYIEILHLKTKTGMMQGILHFTSSLLHTIHQEYIRSLSF--KIINVCDMMQGSDDSSMIMS-IGIYKS-EKC-TSNTDFVMEYNSEFYFVASCCNLPEVETFRFNLYKAITRT-QLQKLYASRQKFLKLRSRLNILYR-APRTGKEIILRIAEKVHSPGVVSSLSSGNAFLSASIFEDS-------SSSKYSLLQKMAAIEVIRRLNTREATQTRVVIFDEHHIMRVAL-DDDPISTLEKSPQRSDMHILSYTATD
>Candiru_virus_YP_004347993.1_L_protein_
GERGA-FQACKDKFSKLKLNESECNKMIDSYLKS---RGPRDKLDSKSTVQIMEDKAVTEEIQTIQRYIIMEGFVSKLPAVLRSELQVYLVLLQKKH-SQISWSLRKIYGQNFMQQIDTQIMKLATLKASSNFD--EKVKMSEFA--ASGKTEVFDECMKFVEKRGICLFKK-QQHGGDREIYVLGREERIIQSIVEAI-SRSIGRPSDTLCNPGN-KIKIPETTSDDARKWNQGHF-VTKFALMLIIIRGCSMFT-NKYMMMNMRYISILSLKTKTGMMQGILHFTSSLLHTLHQEFIRSLSF--KIFNVIDMMQGSDDSSMMIS-LAIYPS-EKS-TSNTDFVMEYNSEFFFIAACCNLPEVETFRFNLYKAIAQT-PLKCLYSSKQKFYKLRDKLNILYR-APRSGEEVILRIAEKVHSPGVVSSLSTGNAFLSAAIFQDS-------DDSKYSLLQKLSKIEIVKRKQIKENTQSRVIVFEGNRNLRTPL-RESPQETLQSSPDGRDVHILSYSASD
>Jacunda_virus_AEA29965.1_polymerase_
GERGA-FQACKDKFSKLKLNESECSKMIDSYLKG---RGSREKLDSKSTVQIMEDKAVTEEIQTIQRYIIMEGFVSKLPAVLRSELQVYLVLLQKKH-SQISWSLRKIYGQNFLQQIDTQIMKLATLKASSNFD--EKVKMSEFA--ASGKTEVFDECMKFVERRGICLFKK-QQHGGDREIYVLGREGRIIQSIVEAI-SRSIGRPSDTLCNPGN-KIKIPETTSDDARKWNQGHF-VTKFALMLIIIRGCSMFT-NKYMMMNMRYISILSLKTKTGMMQGILHFTSSLLHTLHQEFIRSLSF--KIFNVIDMMQGSDDSSMMIS-LAIYPS-EKS-TSNTDFVMEYNSEFFFIAACCNLPEVETFRFNLYKAIAQT-PLKCLYSSKQKFYKLRDKLNILYR-APRSGEEVILRIAEKVHSPGVVSSLSTGNAFLSAAIFQDS-------DDSKYSLLQKLSKIEIVKRKQIKENTQSRVIVFEGNRNLRTPL-RESPQETLQSSPDGRDIHILSYSASD
>Morumbi_virus_AEA30061.1_L_protein_
GERGA-FQACKDKFSKLKLNESECSKMIDNYLKG---RGSRDKLDSKSTVQIMEDKAVTEEIQTIQRYIIMEGFVSKLPAVLRSELQVYLVLLQKKH-SQISWSLRKIYGQNFLQQIDTQIMKLATLKASSNFD--EKVKMSEFA--ASGKTEVFDECMKFVERRGICLFKK-QQHGGDREIYVLGREERIIQSIVEAI-SRSIGRPSDTLCNPGN-KIKIPETTSDDARKWNQGHF-VTKFALMLIIIRGCSMFT-NKYMMMNMRYISILSLKTKTGMMQGILHFTSSLLHTLHQEFIRSLSF--KIFNVIDMMQGSDDSSMMIS-LAIYPS-EKS-TSNTDFVMEYNSEFFFIAACCNLPEVETFRFNLYKAIAQT-PLKCLYSSKQKFYKLRDKLNILYR-APRSGEEVILRIAEKVHSPGVVSSLSTGNAFLSAAIFQDS-------DDSKYSLLQKLSKIEIVKRKQIKENTQSRVIVFEGNRNLRTPL-RESPQETLQSSPDGRDVHILSYSASD
>Mucura_virus_AEA30060.1_L_protein_
GERGA-FQACKDKFSKLKLNELECNKMIDSYLKS---RGTREKLDSKSTVQIMEDKAVTEEIQTIQRYIIMEGFVSKLPAVLRSELQVYLVLLQKKH-SQISWSLRKIYGQNFMQQIDTQIMKLATLKASSNFD--EKVKMSEFA--ASGKTEVFDECMKFVERRGICLFKK-QQHGGDREIYVLGREERIIQSIVEAI-SRSIGRPSDTLCNPGN-KIKIPETTSDDARKWNQGHF-VTKFALMLIIIRGCSMFT-NKYMMMNMRYISILSLKTKTGMMQGILHFTSSLLHTLHQEFIRSLSF--KIFNVIDMMQGSDDSSMMIS-LAIYPS-EKS-TSNTDFVMEYNSEFFFIAACCNLPEVETFRFNLYKAIAQT-PLKCLYSSKQKFYKLRDKLNILYR-APRSGEEVILRIAEKVHSPGVVSSLSTGNAFLSAAIFQDS-------DDSKYSLLQKLSKIEIVKRKQIKENTQSRVIVFEGNRNLRTPL-RESPQETLQSSPDGRDVHILSYSASD
>Serra_Norte_virus_AEA30063.1_L_protein_
GERGA-FQACKDKFSKLTLNESECNKMIDSYLKS---RGSRDRLDGKSTVQIMEDKAVTEEIQTIQRYIIMEGFVSKFPAVLRSELQVYLVLLQKKH-SQITWSLRKIYGQNFMQQIDTQIMKLATLKASSNFD--EKVKMSEFA--ASGKTEVFDECMKFVERRGICLFKK-QQHGGDREIYVLGREERVIQSIVEAI-SRSIGRPSDTLCNPGN-KIKIPETTSDDARKWNQGHF-VTKFALMLIIIRGCSMFT-NKYMMMNMRYISILSLKTKTGMMQGILHFTSSLLHTLHQEFIRSLSF--KIFNVIDMMQGSDDSSMMIS-LAIYPS-EKS-TSNTDFVMEYNSEFFFVAACCNLPEVETFRFNLYKAIAQT-PLKCLYSSKQKFYKLRDKLNVLYR-APRSGEEVILRIAEKVHSPGVVSSLSTGNAFLSAAIFQDS-------DNSKYSLLQKLSKIEIVKRKQVKENTQSRVIVFEGNRNLRTPL-KESPQETLTSSPDGRDVHILSYSASD
>Itaituba_virus_AEA30059.1_L_protein_
GERGA-FQACKDKFSKLSLNEAECASMISKYLES---KDGRDRLDSKSTVQIMEDKAVTEEIQTIQRYIIMEGFVSKLPAVLRSELQVYLVLLQKKQ-SQITWSLRKIYGQNFMQQIDTQIMKLATLKASSNFD--EKVKMSEFA--ATGKTEVFDECMKFIEKRGICLFKK-QQHGGDREIYVLGREERIIQSIVEAI-SRSIGRPSDTLCNPGN-KIKIPETTSDDARKWNQGHF-VTKFALMLIIIRGCSMFT-NKFMMMNMRYMSILSLKTKTGMMQGILHFTSSLLHTLHQEFIRSLSF--KIFNVIDMMQGSDDSSMMIS-LAIYPS-EKS-TSNTDFVMEYNSEFFFVAACCNLPEVETFRFNLYKAIAQT-SLKCLYSSKQKFYKLRDKLNVLYR-APRSGEEVILRIAEKVHSPGVVSSLSTGNAFLSAAIFQDS-------DDSKYSLLQKLSKIEIVKRKQVKENTQSRVIVFEGNRNLRTPL-RDSPQDTLLSSPDGRDVHILSYSASD
>Ariquemes_virus_AEA30056.1_L_protein_
GERGA-FQACKDKFSKLNLNEAECARMIEDYLQS---RGNRDKLDSKSTVQIMEDKAVTEEIQTIQRYIIMEGFVSKLPAVLRSELQVYLVLLQKKQ-SQITWSLRKIYGQNFMQQIDTQIMKLATLKASSNFD--EKVKMSEFA--ASGKTEVFDECMKLVENRGICLFKK-QQHGGDREIYVLGREERIVQSIVEAI-SRSIGRPSDTLCNPGN-KIKIPETTSDDARKWNQGHF-VTKFALMLIIIRGCSMFT-NKFMMMNMRYISILSLKTKTGMMQGILHFTSSLLHTLHQEFVRSLSF--KIFNVIDMMQGSDDSSMMIS-LAIYPS-EKS-TSNTDFVMEYNSEFFFVAACCNLPEVETFRFNLYKAISQT-TLKCLYSSKQKFYKLRDKLNVLYR-APRSGEEVVLRIAEKVHSPGVVSSLSTGNAFLSAAIFQDS-------DSSKYSLLQKLSKIEIVRRKQAKENTQSRVIVFEGNRNLRTPL-KDSPQDTLSSSPDGRDVHILSYSASD
>Maldonado_virus_AEA30055.1_L_protein_
GERGA-FQACKDKFSKLNLNEAECATMIGDYLKS---RSNRDKLDSKSTVQIMEDKAVTEEIQTIQRYIIMEGFVSKLPAVLRSELQVYLVLLQKKH-SQITWSLRKIYGQNFMQQVDTQIMKLATLKASSNFD--ERVKMSEFA--ASGKTEVFDECMKLVENRGICLFKK-QQHGGDREIYVLGREERIIQSIVEAI-SRSIGRPSDTLCNPGN-KIRIPETTSDDARKWNQGHF-VTKFALMLIIIRGCSMFT-NKFMMMNMRYISILSLKTKTGMMQGILHFTSSLLHTLHQEFIRSLSF--KIFNVIDMMQGSDDSSMMIS-LAIYPS-EKS-TSNTDFVMEYNSEFFFVAACCNLPEVETFRFNLYKAISQT-PLKCLYSSKQKFYKLRDKLNVLYR-APRSGEEVVLRIAEKVHSPGVVSSLSTGNAFLSAAIFQDS-------DSSKYSLLQKLSKIEIVRRKQIKENTQSKVIVFEGNRNLRTPL-RDSPQETLSSSPDGRDVHILSYSASD
>Oriximina_virus_AEA30065.1_L_protein_
GERGA-HQACKDKFSKLQLNELECAKMISKYLEG---RSNRDKLESKSTVQIMEDKAVTEEIQTIQRYIIMEGFVSKLPAVLRSELQVYLTLLQKKQ-SQISWSLRKIYGQNFIQQIDVQIMRLATLKASSNFD--EKVKMSEFA--SSGKTEVFDECMKHIENRGICLFKK-QQHGGDREIYVLGREERIVQSIIEAI-SRSIGRPSDTLCNPGN-KIKIPETTSDDARKWNQGHF-VTKFALMLIIIRGCSMFT-NKYMMMNMRYISILSLKTKTGMMQGILHFTSSLLHTLHQEFIRSLSF--KIFNVIDMMQGSDDSSMMIS-LAIYPS-EKS-TSNTDFVMEYNSEFFFVAACCNLPEVETFRFNLYKAITRT-DLKRLYSSKQKFYKLRDKLNVLYR-APRSGEEVILRIAEKVHSPGVVSSLSTGNAFLSATIFQDS-------DSSKYSLLQKMSKIEIVKRKQMKENTQSRVTVFEGNRNLRTPL-RDNPQETLASSPDGRDIHILSYSATD
>Echarate_virus_AEA30058.1_L_protein_
GEKGA-LQACKDKFSKLDKNLEECVVEVAKYLSKF--SNTRGTLESKSTIQIMEDKAVTEEIQTIQRYIVMEGFVPKLPTVLRSELQVYLLNLQKKQ-GQISWSLRKVYGHNFIQQIDTQIIRLATLKASSNFD--EKVKMSDFA--ATGKTEVFDESMKLIEDRGICLFKK-QQHGGDREIYVLGREERIVQSIVEAI-ARSIGRPSDTLCNPAN-KTKIPESTSDDARKWNQGHF-VTKFALMLIIIRGCSMFT-NKYMMMNMRYIDILSLKTKTGMMQGILHFTSSLLHTLHQEFVRSLTF--KIFNVVDMMQGSDDSSMMIS-LAIYPS-EKS-TANTDFVMEYNSEFFFVAACCNLPEVETFRFNLYKAITTT-NLKGLYSSKQKFYKLRDKLKVLYR-APKSGEEVILRIAEKVHSPGVVSSLSTGNAFLSAAIFQDS-------DQSKYSLLQKLHKIEIVRRKQSRENTQTRVTVFEGNRNLRTPL-GETPEETLSLSPEGRDVHILSYTASD
>Turuna_virus_AEA30064.1_L_protein_
GERAA-MQSCRDKFSKLELNLDECVLAINDYASK---RPERGTLESKSTVQIMEDKATTEEIQTLQRYVVMEGFVSKLPSVLRSELQVYLLNLQKKS-GQISWSLRKVYGHNFMQQIDTQIVRLATLKASSNFD--ESVKMSKFA--ANGKTEVFDESMKLIENRGICLFKK-QQHGGDREIYVLGPEERIVQSVVEAI-SRSVGRASDTLCNPSN-KMKIPESTSDDAKKWNQGHF-VTKFALMLIIIRGCSMFT-NKYMMMNLRYIEILSLKTKTGMMQGILHYTSSLLHTLHQEFIRSLTF--KVFNVVDMMQGSDDSSMMIS-LGIYPS-EKS-TSNTDFVMEYNSEFFFVAACCNLPEVETFRFNLYKAITTT-SLKGLYSSKQKFFKLRDKLNVLYR-APKTGEEVILRIAEKVHSPGVVSSLSTGNAFLSAAIFQDS-------DQSKYSLLQKLHKIEIVRRKHNRENTQTRVTVFEGNRNLRTPL-SESPNETLDKSPDGRDVHILSYTASD
>Alenquer_virus_AEA30054.1_L_protein_
GERAS-FNSCKDKFSKLSLNFQECELKIDEYLSN---EDNRNIKESKSTIQILEDKATTEEIQTMQRYIVMEGFVGKLPKVMRSELQVFLTNLQKKQ-GQISWTLRKVYGHNFMSQIDSQITRLATLKASSNFD--ESVKMSKFA--GSGKTEVFDNCMKLIEKRGICLFKK-QQHGGDREIYVLGAEERIVQSIIEAI-SRSIGRPSDTLCNPNN-KMKIPESTSDDARKWNQGHF-VTKFALMLIIIRGCSMFT-NKFMMMNLRYIDILSLKTKTGMMQGILHYTSSLLHTIYQEFTRSLTF--KIFNVCDVMQGSDDSSMMIS-LGIYPS-EKS-TSNTDFVMEYNSEFFFVAACCNLPEVETFRFNLYKAISTT-SLKKLYSSKQKFYKLRDKLNVLYR-APRTGDEVVLRIAEKVHSPGVVSSLSTGNAFLSAAIFQDS-------EDSKYSLLQKLYAVELTRRKHNKENTQSRIIVFEGNRNLRTPL-EDNPEQTLNNSPSGRDVHILSYTAGD
>Nique_virus_AEA30062.1_L_protein_
GERAA-FNSCKDKFSKMKMNLLECERHINMFKQE---FQGRNINESKSTVQIMEDKAITEEIQTMQRYVIMEGFVGKLPKVLRSELQVYLVNLQKKG-GQISWSLRRVYGHNFLQQVDAQITRLATLKASSNFD--SSVKMSKFA--STGKTEVFDDCMKLIESRGICLFKK-QQHGGDREIYVLGPEERIVQSIVEAI-SRSIGKPSDTLCNPTN-KMKIPETTSDDAKKWNQGHF-VTKFALMLIIIRGCSMFT-NKYMMMNLRYIDILNLKTKTGMMQGILHYTSSLLHTIYQEFLRSLTF--KIFNVCDMMQGSDDSSMMIS-LGIYPS-EKS-TPNTDFVMEYNSEFFFIAASCNLPEVETFRFNLFKAISTT-SLKKIYSSKQKFYKLRDKLGVLYR-APRTGDEVMLRIAEKIHSPGVISSLSTGNAFLSAAIFQDS-------DDSKYSLLQKISKIELVKRKQNKENTQSRVVVFEGNRNLRTPL-EQTPDMTLEKSPNGRDVHILSYSAND
>Sandfly_fever_Turkey_virus_YP_004382743.1_polymerase_
GERGC-RAAANNKLIKFTMNEKECGAILEKSVEGY-YTGRRHTNDCKSTVQILEDKATTEEIQTMLRYVMMEGFVKKFPKVLRTELQVFIMNLQKRD-GKISWSLTRVFGQNFKDQIDSSIMRLATLKATSNFG--ESVKMASFA--REGKAEKFEDCMSIIEERGICLFKK-QQHGGLREIYVLGAEERVVQSIIEAI-ARSIGRHSDTLCNPAN-KMKIPESTSDDARKWNQGHF-VTKFAMMLIIIRGCSMFT-NKYMMMNLQFISILDLQTTTGMMQGILHYTSSLLHTLHQEFIRTLSF--RIFDVVDMMQGSDDSAMLCS-LAIYPS-EKS-TQNTDFVLEYNSEFFFVAASCSLPEVETFRHNLYNAVTKT-NLGKVYASRKKFQQLRDRLDVLYR-APKTGAEIILRISEKLHSPGVVSSLSTGNAFLSAAIFEDT-------NESRYSLLQRMMKIEVIRRQGGREATQTRVVVFDTPQ-IRMSL-DDTPSDTLLKSPNERRMNILSYTATD
>Sandfly_fever_Sicilian_virus_AIS25026.1_RNA_dependent_RNA_polymerase_
GERGC-RAAANNKLIKFTMNEKECGAILEKSVEGY-YTGRRHTNDCKSTVQILEDKSTTEEIQTMLRYVMMEGFVKKFPKVLRTELQVFIMNLQKRD-GKISWSLTRVFGQNFKDQIDSSIMRLATLKATSNFG--ESVKMASFA--REGKAEKFEDCMSIIEERGICLFKK-QQHGGLREIYVLGAEERIVQSIIEAI-ARSIGRHSDTLCNPAN-KMKIPESTSDDARKWNQGHF-VTKFAMMLIIVRGCSMFT-NKYMMMNLQFISILDLQTTTGMMQGILHYTSSLLHTLHQEFIRTLSF--RIFDVVDMMQGSDDSAMLCS-LAIYPS-EKS-TQNTDFVLEYNSEFFFVAASCSLPEVETFRHNLYNAVTKT-NLGKVYASRKKFQQLRDRLNVLYR-APKTGAEIILRISEKLHSPGVVSSLSTGNAFLSAAIFEDT-------NESRYSLLQRMMKIEVIRRQGGREATQTRVVVFDTPQ-IRMSL-DDTPSDTLLKSPNERRMNILSYTATD
>Toros_virus_YP_009246447.1_polymerase_
GEGGC-RKAAQNKLTKMEKNLQECEDALEKSLAPY-YTGRRPLNKCKSTVQVLEDKATTEEMQTMLRYVMMEGFVKKFPKVLRSELQVLIMNLQKRE-GRISWMLSRVYGQSYRDQIESSIMRLATLKATSNFG--ESVKMANFA--REGKTEKFEDCMTEIEMRGICLFKK-QQHGGLREIYVLGAEERIVQAIVEAI-ARSIGRHSDTLCNPAN-KMRIPESTSDDARKWNQGHF-VTKFAMMLIIIRGCSMFT-NKYMMMNLQYLSILDLKTTTGMMQGILHYTSSLLHTLHQEFIRTLSF--RIFDVVDMMQGSDDSAMLCS-LAIYPS-EKS-TQNTDFVLEYNSEFFFVAASCSLPEVETFRHNLYNAVTRT-NLGKVYASRKKFLQLRDRLEVLYR-APKTGNEIMLRISEKLHSPGVVSSLSTGNAFLSAAIFEDT-------NESRYSLLQRMMKIEITRRQGGREATRTRIVVFDTQQ-TRASL-EDCPADTLAKSPGGRKMNILSYTAGD
>Salanga_virus_AGZ62535.1_AnB_904a_Rodent_Central_African_Republic_1971_09_01
LMDGA-RVAAETKISKLQMNRDECERAISGYLDSL-KERDRDTRDHKSTVQLMEDKATTEELQTLQRYVTMEGFVSKLPKLLRSELQVHLLHLTRDN-SSIFWSLQRVYGQSFMEQIDSDIMKLATLKATSNFN--ESVKMAEFA--SSGKTEMFDECMTRIETKGICLFKK-QQHGGLREIYVMGADERIVQSLVEAI-ARTIGRASDTLCNPSN-KMKIPESTSDDARKWNQGHF-VTKFALMLIIIRGCSMFT-RKRMMMNLRYLEILDLETTTGMMQGILHYTSSLLHTLHQEYIRSLTF--RIFNVCDMMQGSDDSSMIIS-LAIYPS-EKS-TSNTDFVMEYNSEFFFVASSCSLPEVETFRYNLYKAITQT-NLQMVYASKQKFIKLRNRLNVLYR-APRTGEEILLRIAEKVHSPGVVSSLSTGNAFLSAAIFENS-------ETSKYSLIERLAKIDISMRTNKREATQVRVVIFDQISSARCAL-EDDPAKTLESSPKDRDLHILSYTASD
>Arumowot_virus_AJQ19489.1_Anb7211d_Thrush_Central_African_Republic_1978_01_22
RQEEA-RFATQNKITKLMSNLHECDEAITKFIESH-ESRDRPTNWRKGTVLFMEDKATTEELQTLSRYIVMEGFVSKLPTKLRSELQVFLINLKRGE-NSLSWSLQKLYGKNVLEQIDQDIRRLATLKATSNFS--EDVKMVEYA--RRGKTEMFEECMSNIEEKGICLFKK-QQHGGLREIYVMAAEERIVQSIVESI-SKCIGRPSDTLCNPSN-KTKIPESTSDDARKWNQGHF-VTKFALMLIIIRGCSMFT-KKRMMMNLDFMNIIDLETSTGMMQGILHFTSSLLHSLHQEYIRSLSF--KVFNVCDMMQGSDDSSMLIS-LGIYPS-EKS-TANTDFVMEYNSEFYFIAASNNLSEAETFRYNLYKAITRT-QLSKIYSSRKKFQKLRARLGILYR-APRTGEEILLRIAEKVHSPGVVSSLSTGNAFLSATIFEDA-------EDSKYSLLYKLASIEIILRSNMREATQTRVTVFDHSANDKCSL-KDTPEDTLESSPIKRDLHILTYTATD
>Arumowot_virus_YP_009010958.1_polymerase_
RQEEA-RFATQNKITKLMSNLQECENAITDFIDNH-ESRDRPANWRKGTVLFMEDKATTEELQTLSRYIVMEGFVSKLPTKLRSELQVFLINLKRGE-NSLSWSLQKLYGKNVLEQIDQDIRRLATLKATSNFS--EDVKMTEYA--KRGKTEMFDECMSSIEEKGICLFKK-QQHGGLREIYVMAAEERIVQSIVESI-SKCIGRPSDTLCNPSN-KTKIPESTSDDARKWNQGHF-VTKFALMLIIIRGCSMFT-KKRMMMNLDFMNIIDLETSTGMMQGILHFTSSLLHSLHQEYIRSLSF--KVFNVCDMMQGSDDSSMLIS-LGIYPS-EKS-TANTDFVMEYNSEFYFIAASNNLSEAETFRYNLYKAITRT-QLSKIYSSRKKFQKLRARLGILYR-APRTGEEILLRIAEKVHSPGVVSSLSTGNAFLSATIFEDA-------EDSKYSLLYKLASVEIILRSNMREATQTRVTVFDHSANDKCSL-KDSPEETLESSPIKRDLHILTYTATD
>Odrenisrou_virus_AEL29670.1_polymerase_
RQEEA-RHATQNKITKLSKNLSECTSVIDQFISTH-ESRDRPINWRKGTVLFMEDKATTEELQTLSRYIVMEGFVGKLPTKLRSELQVFLINLKRNE-NSLSWSLQKLYGKNVLDQIDQDIRRLATLKATSNFD--DDVKMTEYA--KRGKTEMFEECMTNIENRGICLFKK-QQHGGLREIYVMGAEERIVQSVVESI-AKCVGRPSDTLCNPNN-KTKIPESTSDDARKWNQGHF-VTKFALMLIIIRGCSMFT-KKRMMMNLEFLRIIDLETSTGMMQGILHFTSSLLHSLHQEYVRSLSF--KLFNVCDMMQGSDDSSMLIS-LGIYPS-EKS-TSNTDFTMEYNSEFYFIAASNNLSEAETFRYNLYKAITRT-NLSKIYSSRKKFQKLRSRLGILYR-APRTGEEILLRIAEKVHSPGVVSSLSTGNAFLSATIFEDS-------ENSKYSLLYKLATIEVIMRSSMREATQTRVTVFDHSVNDKCSL-RDSPEETLETSPVKRDLHILTYTPSD
>Arrabida_virus_YP_009224693.1_RNA_dependent_RNA_polymerase_
DVNSA-DLAARNKIAKMQKNSHTATAEINNKIAEM-ISYERDPNDHKSTVQFLEDKATTEELQTMQRYVVMEGFVSKVPKVLRSELQVFLAQLHKMG-STIRWKLRRQYGRGVMTQIENSIIRLATLKATSNFN--DGVKMTKFA--HRGKTEMFDECMNRIEEKGICLFKK-QQHGGLREIYVMGADERIVQSVIEAI-ARAIGRDSDTLCNPTN-KMRIPETTSDDARKWNQGHF-VTKFALMLLIIRGCSMFT-NKFMMMNLDFLRIIDLKTSTGMMQGILHFTSSLLHSLHQEFIRTASL--QLFTVCDMMQGSDDSSMIIS-AGIYPS-EKS-TSNTDFVMEYNSEFFFIAASCSLPEVETFKYNLYRAILGS-SLKSVYSSVEKFKKLRNRLNVLYR-APQTGTEIMLRIAEKVHSPGVVSSLSTGNAFLSACIFEDA-------NSDKYSLLQKIIAFNVVPRASQREATQTRIVVFEHHSSARVAL-RDAPSDTLESSPRPRDLHILSYTPSD
>Granada_virus_ADO17679.1_L_protein
DVNSA-DLAARNKIAKMQKNSHTATAEINNKIAEM-ISYERDPNDHKSTVQFLEDKATTEELQTMQRYVVMEGFVSKVPKVLRSELQVFLAQLHKMG-STIRWKLRRQYGRGVMTQIENSIIRLATLKATSNFN--DGVKMTKFA--HRGKTEMFDECMNRIEEKGICLFKK-QQHGGLREIYVMGADERIVQSVIEAI-ARAIGRDSDTLCNPTN-KMRIPETTSDDARKWNQGHF-VTKFALMLLIIRGCSMFT-NKYMMMNLDFLRIIDLKTSTGMMQGILHFTSSLLHSLHQEFIRTASL--QLFTVCDMMQGSDDSSMIIS-AGIYPS-EKS-TSNTDFVMEYNSEFFFIAASCSLPEVETFKYNLYRAILGS-SLKSVYSSVEKFKKLRNRLNVLYR-APQTGTEIMLRIAEKVHSPGVVSSLSTGNAFLSACIFEDA-------NSDKYSLLQKIIAFNVVPRASQREATQTRIVVFEHHSSARVAL-RDAPADTLESSPRPRDLHILSYTPSD
>Massilia_virus_ALP32227.1_RNA_dependent_RNA_polymerase_
DANSA-DLAARNKIAKMQKNSQTATAEINNKIAEM-ISYERDPNDHKSTVQFLEDKATTEELQTMQRYVVMEGFVSKVPKVLRSELQVFLAQLHKMG-STIRWKLRRQYGRGVMTQIENSIIRLATLKATSNFN--DGVKMTKFA--HRGKTEMFDECMNRIEEKGICLFKK-QQHGGLREIYVMGADERIVQSVIEAI-ARAIGRDSDTLCNPTN-KMRIPETTSDDARKWNQGHF-VTKFALMLLIIRGCSMFT-NKFMMMNLDFLRIIDLKTSTGGMQGIVDFTSSLLNSLHQKFVRTASL--QLFTVCDMMQGSDDCSMIIS-AGIYPS-EKS-TSNTDFVMEYNSEFFFIAASCSLPEVETFKYNLYRAILGS-SLKSVYSSVEKFKKLRNRLNVLYR-APQTGTEIMLRIAEKVHSPGVVSSLSTGNAFLSACIFEDA-------NSDKYSLLQKIIAFNVVPRASQREATQTRIVVFEHHSSARVAL-RDAPSDTLESSPRPRDLHILSYTPSD
>Punique_virus_AFH88995.1_polymerase_
DVNSA-ELAARNKIAKYEMNFRKAVGEINNKIAEM-VSHDRDVDDHKSTVQFLEDKAATEELQTMQRYVIMEGFVSKIPKVLRSELQVFLTQLHKMN-SVIKWKLKRQYGRGVLAQIESSIVRLATLKATSNFN--DSVKMTKFA--HRGKTEMFDECMTRIEEKGICLFKK-QQHGGLREIYVMGADERIVQSVIEAI-ARAIGRDSDTLCNPAN-KMRIPETTSDDARKWNQGHF-VTKFALMLMIIRGCSMFT-NKFMMMNLDFLRIIDLKTSTGMMQGILHFTSSLLHSLHQEFIRTASL--QLFTVCDMMQGSDDSSMMIS-AGIYPS-EKS-TSNTDFVMEYNSEFFFIAASCSLPEVETFKYNLYRAIMNS-NLKSVYSSVEKFKRLRNRLNILYR-APQTGTEIMLRIAEKVHSPGVVSSLSTGNAFLSACIFEDA-------NSDKYSLLQKIIAFNVIPRASQREATQTRIVVFEHHSSARVAL-RDTPEETLMASPRPRDLHILSYTPSD
>Zerdali_virus_ALS88188.1_37_Sandfly_Turkey_NA
DVNSA-ELAARNKIAKFELNSQKSNKEVLDKIAEM-MSYDRDPEDHKSTVQFMEDKATTEELQTMQRYIVMEGFVSKIPKVLRSELQVFLVHLHRVG-GNIRWKLKKQYGRGVMTQIENSIIRLATLKATSNFN--SSVKMTQFA--QRGKTEMFDECMNRIEEKGICLFKK-QQHGGLREIYVMGADERIVQSIIEAI-ARAIGRDSDTLCNPSN-KTRIPETTSDDARKWNQGHF-VTKFALMLLIIRGCSMFT-NKFMMMNLDFLRIMDLKTSTGMMQGILHFTSSLLHSLHQEFIRTTSM--QLFTVCDMMQGSDDSSMIIS-AGIYPS-EKS-TSNTDFVMEYNSEFFFIAASCSLPEVETFKYNLYRAIMNS-SLKSVYSSVEKFKRLRNRSSVLYR-APQTGHEIMLRIAEKVHSPGVVSSLSTGNAFLSACIFEDA-------NSDKYSLMQKIIAFNVIPRASQREATQTRIVVFEHHSSARVAL-RDTPEDTLEASPRPRDLHILSYTPSD
>Sandfly_fever_Naples_virus_YP_089669.1_RNA_dependant_RNA_polymerase_
DANSA-DLAARNKIAKFELNSKRAASDIKNKMAEM-MSYERDTEDHKSTVQFLEDKATTEELQTMQRYVIMEGFVSKIPKVLRSELQVFLTHLHKVG-GNIRWKLRKQYGRGVMNQIENSIVRLATLKATSNFD--DSVKMTQFA--HRGKTEVFEECMSRIEEKGICLFKK-QQHGGLREIYVMGADERIVQSVIEAI-ARAIGRDSDTLCNPSN-KIRIPETTSDDARKWNQGHY-VTKFALMLLIIRGCSMFT-NKFMMMNLDFLRIIDLKTSTGMMQGILHFTSSLLHSLHQEFVKTTAI--QLFTVCDMMQGSDDSSMIIS-IGIYPS-EKS-TPNTDFVMEYNSEFFFIAASCSLPEVETFKYNLYRAIMNS-SLKSIYSSVEKFKRLRNRLNVLYR-APQTGTEIMLRIAEKVHSPGVVSSLSTGNAFLSACIFEDA-------NNDKYSLMQKIIAFNVIPRASQREATQTRIVVFEHHSSARVAL-RDTPEETLDSSPRPRDLHILSYTPSD
>Toscana_virus_AMY16474.1_L_polymerase_
DANSA-DLAARNKIAKFELNSKRAASDIKNKMAEM-MSYERDTEDHKSTVQFLEDKATTEELQTMQRYVIMEGFVSKIPKVLRSELQVFLTHLHKVG-GNIRWKLRKQYGRGVMNQIENSIVRLATLKATSNFD--SSVKMTQFA--HRGKTEVFEECMSRIEEKGICLFKK-QQHGGLREIYVMGADERIVQSVIEAI-ARAIGRDSDTLCNPSN-KIRIPETTSDDARKWNQGHY-VTKFALMLLIIRGCSMFT-NKFMMMNLDFLRIIDLKTSTGMMQGILHFTSSLLHSLHQEFVKTTAI--QLFTVCDMMQGSDDSSMIIS-IGIYPS-EKS-TPNTDFVMEYNSEFFFIAASCSLPEVETFKYNLYRAIMNS-SLKSIYSSVEKFKRLRNRLNILYR-APQTGTEIMLRIAEKVHSPGVVSSLSTGNAFLSACIFEDA-------NNDKYSLMQKIIAFNVIPRASQREATQTRIVVFEHHSSARVAL-RDTPEETLDSSPRPRDLHILSYTPSD
>Sand_fever_Naples_like_virus_AEL29673.1_polymerase_
DLGSA-EVAARNKIAKMNRNAIRVSSNIRNKIVEM-LSYDRDVDDHKSTVQIMEDKATTEELQTIQRYVVMEGFVSKIPKVLRSELQVFLALLHRIG-ANVKWKLKKQYGKGVMSQIENSIIRLATLKATSNFN--SSVKMTQFA--KRGKTEMFEECMSRIEEKGICLFKK-QQHGGLREIYVMGADERVVQSIIEAI-ARAIGRDSDTLCNPAN-KTKIPETTSDDARKWNQGHF-VTKFALMLLIVRGCSMFT-NKYMMMNLDFIRIIDLKTSTGMMQGILHFTSSLLHSLHQEFIKTTSM--QLFVVCDVMQGSDDSSMIIS-IGIYPS-EKS-TPNTDFVMEYNSEFFFIAASCSLPEVETFKYNLYRAIMNS-DLKYVYSSVEKFKRLRNRLDILYR-APQTGTEIMLRIAEKVHSPGVVSSLSTGNAFLSACIFEDA-------NNDKYSLLQKIIAFNIIPRASQREATQTRIVVFEHHSSARVAL-RDTPEETLDASPRPRDLHILSYTPSD
>Sandfly_fever_Naples_virus_AHK60943.1_Dak_ANBr_496d_Mouse_Central_African_Republic_1984
DHNTA-FIAALNKIAKNERNKSKTKARILNKIAEM-MAVDRDIDDHKSTIQILEDKATTEELQTMQRYIIMEGFVSKLPKVLRSELQVFLVHIVKSN-GQIKWKLKKQYGKAVMTQIENSIIRLATLKATSNFN--KNVKMTEFA--NRGKTEMFDESMTRVENKGICLFKK-QQHGGLREIYVMGADERIVQSIIEAI-SRAIGRDSDTLCNPSN-KTRIPETTSDDARKWNQGHY-VTKFALMLLIIRGCSMFT-NKFMMMNLDFLKIIDLKTSTGMMQGILHFTSSMLHSLHQEFIKTTSN--QIFTVCDMMQGSDDSSMIIS-AGIYPS-EKS-TPNTDFVMEYNSEFFFVAASCSLPEVETFKYNLYRTILDS-NLKYVYSSVEKFKRLRARLNILYR-APATGKEIMLRIAEKVHSPGVVSSLSTGNAFLSACIFEDA-------NDDKYSLLQKLIAFSVVPRASQREATQTRIVVFEHHSSARVAL-RDTPEETLEASPRPRDLHILSYTPSD
>Gordil_virus_AHK60943.1_RNA_polymerase_
DHNTA-FIAALNKIAKNERNKSKTKARILNKIAEM-MAVDRDIDDHKSTIQILEDKATTEELQTMQRYIIMEGFVSKLPKVLRSELQVFLVHIVKSN-GQIKWKLKKQYGKAVMTQIENSIIRLATLKATSNFN--KNVKMTEFA--NRGKTEMFDESMTRVENKGICLFKK-QQHGGLREIYVMGADERIVQSIIEAI-SRAIGRDSDTLCNPSN-KTRIPETTSDDARKWNQGHY-VTKFALMLLIIRGCSMFT-NKFMMMNLDFLKIIDLKTSTGMMQGILHFTSSMLHSLHQEFIKTTSN--QIFTVCDMMQGSDDSSMIIS-AGIYPS-EKS-TPNTDFVMEYNSEFFFVAASCSLPEVETFKYNLYRTILDS-NLKYVYSSVEKFKRLRARLNILYR-APATGKEIMLRIAEKVHSPGVVSSLSTGNAFLSACIFEDA-------NDDKYSLLQKLIAFSVVPRASQREATQTRIVVFEHHSSARVAL-RDTPEETLEASPRPRDLHILSYTPSD
>Dera_Ghazi_Khan_nairovirus_AMT75374.1_EG_AN_4996_Dove_Egypt_1963_05_01
KQQFI-DNAVAPSKFLLQLNSPS---EVTDIVVGS-ISTQRSMLKSGTAVKTVDRFEKQDYTQAITDKWTHNVYKKKLVKMVRGKFQRLGLSIKSLG-HMVKRSMSKHLDGDCKLDVGNKQLSTWLSAAEKLYL-GAETGRTTGE--RLPRSKVIYEVIKLVGDTGAVLAPK-AQLGGHRDLLVQEVGTKLIHATTEMF-SRTLLSNDDGLTNQHL-KETILTTISGDNTKWGPIHC-CSIFSAMM------SSFY-KLTFLKNL-------MTSYNHMGQGIHHATSSILTSIMADALNAF-I--ETYL--EHAGSSDDYAKVITVRVCQMK-DSAKTLCGDTFVEFYSEFMLINSSVTSPQSMSFSFRTDRNLNST-EQEYLKTVPEKLRRELERLGTMNC-ATESYESEISRLKQTLTSRNVIHGLAGG--FMKSYFFKDNIFFDLSDDSMGRKLEGKIVTLKVLESARHRLELDVKSSLFTATDSVRIDL-TELVSKITSES-VDTSLDTKPDTRFL
>Abu_Mina_virus_AMT75374.1_RNA_dependent_RNA_polymerase_
KQQFI-DNAVAPSKFLLQLNSPS---EVTDIVVGS-ISTQRSMLKSGTAVKTVDRFEKQDYTQAITDKWTHNVYKKKLVKMVRGKFQRLGLSIKSLG-HMVKRSMSKHLDGDCKLDVGNKQLSTWLSAAEKLYL-GAETGRTTGE--RLPRSKVIYEVIKLVGDTGAVLAPK-AQLGGHRDLLVQEVGTKLIHATTEMF-SRTLLSNDDGLTNQHL-KETILTTISGDNTKWGPIHC-CSIFSAMM------SSFY-KLTFLKNL-------MTSYNHMGQGIHHATSSILTSIMADALNAF-I--ETYL--EHAGSSDDYAKVITVRVCQMK-DSAKTLCGDTFVEFYSEFMLINSSVTSPQSMSFSFRTDRNLNST-EQEYLKTVPEKLRRELERLGTMNC-ATESYESEISRLKQTLTSRNVIHGLAGG--FMKSYFFKDNIFFDLSDDSMGRKLEGKIVTLKVLESARHRLELDVKSSLFTATDSVRIDL-TELVSKITSES-VDTSLDTKPDTRFL
>Abu_Hammad_virus_AMT75371.1_RNA_dependent_RNA_polymerase_
KLQFI-NSAVAPSRFLLQLNSPS---DVTDIVVGS-ISTQRSMLKSGTAVKTVVRFDKQDYSQAVTDKWTYNVYRKKLVKMVRGKYQRLGLSIKSLG-HMVKRSMSKHLDADYRLDVGNKELNTWIHAVSKILE-SSATGRTTGE--RLPRSKVIYEVIKLVGDTGAVLAPK-AQLGGHRDLLVQEVGTKLVHATTEMF-SRTLLSNDDGLTNQHL-KETILTAISGDNTKWGPIHC-CSIFSAMM------SSFY-KLTFLKNL-------MTSYNHMGQGIHHATSSILTSIMAEATSCF-L--EAYL--EHAGSSDDYAKVITLRVCQMK-DSAKTLCGDTFIEFYSEFMLINSSVTSPQSMSFSFRTDRNLNST-EQEYLKTVPEKLRRELERLGTMNC-ATESYESEISRLKQTLTSRNVIHGLAGG--FMKSYFFKDNVFFDLMDDSMGRKLEGKIVTLKVLESARHRIELDVKSSIFSSTDSVRIDL-TDLVSKITAES-VDSSLDTKSDTKFL
>Dera_Ghazi_Khan_nairovirus_AMT75389.1_RNA_dependent_RNA_polymerase_
KKKFI-SSAVAPSRFLLQMNSPS---EVTDIVVGS-ISTQRSMLKSGSVVKTIERFDKTDFSQAISDKWTHNVYKKKLVKMVRGKMQRLGLSLKSLG-QMVKRSMSKHLDDNYKLDVNQEMLEVWLNAIGKV-D-KDKTGRTTGE--RLPRSKVIYEIIKLVGDTGAVLAPK-AQLGGHRDLLVQEVNTKLIHAASEMF-SRTLLSNDDGLTNPHL-KETILTAISGDNTKWGPIHC-CSIFSAMM------SSYY-KLTFLKNL-------LTSYNHMGQGIHHATSSILTSIMADALAAF-I--ETYS--EHAGSSDDYAKVITFRVCQMK-DSAKTLCGDTFVEFYSEFMLINSSVTSPQSMTFSFKVDRDLNST-EQEYLKTVPEKLRRELERLGTLNC-ATESFESEISRLKQTLTSRNVIHGLAGG--FLKSYFFKDNVFYDLKDDSSGRKLEGKIVTLKVLESSRFKSELDVKSSLFSSTDSVRIEL-TQLITRIVKES-VEETIEGSTLELFA
>Akabane_virus_ALE15081.1_JaLAB39_Mosquito_Australia_1959_08_20
KVAVD-NESSAKTFEKPKPSNSEITQGWQLMTERI-TSERNDINKQKPSIHFLSITKAMLSLTEPSRYMIMNSLAEKFSPYTKTSFSVIMANITQKG-VNNNRDSRIENSNNLKRSITTISTDFADFKSRESRI-VNADALYYKI--KHGEIPAVEHILQVMKNHKFTYFNKGQKTAKDREIFVGEFEAKMCLYLVERI-SKERCKPDEMISEPGDGKLKKLEDINADMSKWSAQDV-LFKYFWLFILYFLCNYMD-KVLVIPDDVMTSILDVSIKRNWLQGNLNYTSSYLHSCCMNVYKDIIK--NVAMLVNSMVHSDDNHTSITMFGNQAN-MKK-TYVTNFIKEFVSLFNIVGDCAFLGPYEDYLVNLSRRMSKV-QLLRESISYNDFQKLVQDQRLLVT-KGETTEEFMKSILFRYNSRKFKESLSIQNPFIEQVLFANKPMIDYTSDDPNIDDSTMIIGLSMHGLQMNRNGMTCMMPEIKSLKVIYHSL-RESMQARIAKNEMVKKAALAKMSFFE
>Akabane_virus_YP_001497159.1_RNAdependent_RNA_polymerase_
KVAVD-NESSAKTFEKPKPSNSEITQGWQLMTERI-TSERNDINKQKPSIHFLSITKAMLSLTEPSRYMIMNSLAEKFSPYTKTSFSVIMANITQKG-VNNNRDSRIENSNNLKRSITTISTDFADFKSRESRV-VNADALYYKI--KHGEIPAVEHILQVMKNHKFTYFNKGQKTAKDREIFVGEFEAKMCLYLVERI-SKERCKPDEMISEPGDGKLKKLEDINADMSKWSAQDV-LFKYFWLFILYFLCNYMD-KVLVIPDDVMTSILDVSIKRNWLQGNLNYTSSYLHSCCMNVYKDIIK--NVATLVNSMVHSDDNHTSITMFGNQAN-MKK-TYVTNFIKEFVSLFNIVGDCAFLGPYEDYLVNLSRRMSKV-QLLRESISYNDFQKLVQDQGLLVT-KGETTEEFMKSILFRYNSRKFKESLSIQNPFIEQVLFANKPMIDYTSDDPNIDDSTMIIGLSMHGLQMNRNGMTCMMPEIKSLKVIYHSL-RESMQARIAKNEMVKKAALAKMSFFE
>Sabo_virus_CCG93479.1_RNAdependent_RNA_polymerase_
KVAVD-DESSKRTFEKPKPSNLEITQGWAEMSARI-ANERTDINKQKPSIHFLSITKAMLSLTEPSRYMIMNSLAEKFAPYTKTSFSVVMANITQKG-VSNNRDSRIENTNNLKRPITTISTDFFEFKSRERQQ-VQSDALYSKI--SNGEIPTVEHILKTMKDHKFTYFNKGQKTAKDREIFVGEFEAKMCLYLVERI-SKERCKPDEMISEPGDAKLKKLEDINADMSKWSAQDV-MFKYFWLFILYFLCNYMQ-KILVLPDEVIASILDVAIKRNWLQGNLNYTSSYLHSCCMNVYKDILK--NVASLVNSMVHSDDNHTSIVMFGNQAN-MKK-TYVTNFIKEFVSLFNIVGDCAYLGPYEDYLVNLSRRMSNV-QLLRESISYKHFQEIIQDKALLVT-KGETVEEFQRSILFRYNSRKFKESLSIQTPFIEQVLFANKPMIDYTSDDPSIEDTTMIIGLSMHGLELDRTGMTCMMPEIKSLKVIYHTL-RDHMRMRIQKNEMVRKAPFAKMTFFE
>Douglas_virus_CCG93471.1_RNAdependent_RNA_polymerase_
KVSTD-HTYGQKTYEKPKPDHDEITIGWNQMVQRV-SMERQDISKQKPSVHFLSITKAMLSLTEPSRYMIMNSLAEKFGPYTKTSFSVVMANITQKG-VRDNRDSRIENTNNLNRSICTISTDFEKEKSSAVKK-AADDSLYQKI--KKKEIPTVHHILTVMKNHTFTFFNKGQKTAKDREIFVGEFEAKMCLYLVERI-SKERCKPDEMISEPGDSKLKKLEEINADMSKWSAQDV-LFKYFWLFILYFLCNYMQ-KKLILPDEMLCSILDVNIKRNWLQGNLNYTSSYLHSCSMNVYKDVLK--RAATLVNSMVHSDDNHTSIVMFGNQAN-MKK-TYITNFIKEFVSLFNIVGDCAFLGPYEDYLVRLSKRMSPI-HLCREPISYADYQATIQDQKLLVT-KGETCEEFCMSVLFRYNSRKFKESLSIQNPFIEQVLFANKPMIDYTSDDPNINDATCIIGISVQGVEMQRLGMTCYMPEIKSLKVIYHSL-RVNMQARIGANEMIRKAPFSKMVFFD
>Schmallenberg_virus_AGD94654.1_Na2_Sheep_Belgium_2012_01
KVSTD-HVYGQKTYEKPKPNHDEITIGWNQMVQRV-STERQDVSKQKPSIHFLSITKAMLSLTEPSRYMIMNSLAEKFGPYTKTSFSVVMANITQKG-VRDNRDSRIENTNNLNRSICTISTDFEKEKSSATKK-AADDSLYQKI--KRKEIPTVYHILSAMKNHTFTFFNKGQKTAKDREIFVGEFEAKMCLYLVERI-SKERCKPDEMISEPGDSKLKKLEEINADMSKWSAQDV-LFKYFWLFILYFLCNYMQ-KKLILPDEMLCSILDVNIKRNWLQGNLNYTSSYLHSCSMNVYKDILK--RAATLVNSMVHSDDNHTSIVMFGNQAN-MKK-TYITNFIKEFVSLFNIVGDCAFLGPYEDYLVRLSKRMSPI-HLCREPISYADYQKTIQDQQLLVT-KGETCEEFCMSVLFRYNSRKFKESLSIQNPFIEQVLFANKPMIDYTSDDPNINDATCIIGISIQGVEMQRLGMTCYMPEIKSLKVIYHSL-RTNMQGRIANNEMIRKAPFSKMVFFD
>Schmallenberg_virus_AIP98323.1_RNAdependent_RNA_polymerase_
KVSTD-HAYGQKTYEKPKPNHDEITIGWNQMVQRV-STERQDVSKQKPSIHFLSITKAMLSLTEPSRYMIMNSLAEKFGPYTKTSFSVVMANITQKG-VRDNRDSRIENTNNLNRSICTISTDFEKEKSSATKK-AADDSLYQKI--KRKEIPTVYHILSAMKNHTFTFFNKGQKTAKDREIFVGEFEAKMCLYLVERI-SKERCKPDEMISEPGDSKLKKLEEINADMSKWSAQDV-LFKYFWLFILYFLCNYMQ-KKLILPDEMLCSILDVNIKRNWLQGNLNYTSSYLHSCSMNVYKDILK--RAATLVNSMVHSDDNHTSIVMFGNQAN-MKK-TYITNFIKEFVSLFNIVGDCAFLGPYEDYLVRLSKRMSPI-HLCREPISYADYQKTIQDQQLLVT-KGETCEEFCMSVLFRYNSRKFKESLSIQNPFIEQVLFANKPMIDYTSDDPNINDATCIIGISIQGVEMQRLGMTCYMPEIKSLKVIYHSL-RTNMQGRIANNEMIRKAPFSKMVFFD
>Shamonda_virus_YP_006590076.1_RNAdependent_RNA_polymerase_
KVSTD-HAYGQKTYEKPKPNHDEITIGWNQMVQRV-STERQDVSKQKPSIHFLSITKAMLSLTEPSRYMIMNSLAEKFGPYTKTSFSVVMANITQKG-VRDNRDSRIENTNNLNRSICTISTDFEKEKSSAIKK-AADDSLYQKI--TRKEIPTVYHILSAMKNHTFTFFNKGQKTAKDREIFVGEFEAKMCLYLVERI-SKERCKPDEMISEPGDSKLKKLEEINADMSKWSAQDV-LFKYFWLFILYFLCNYMQ-KKLVLPDEMLCSILDVNIKRNWLQGNLNYTSSYLHSCSMNVYKDILK--RAATLVNSMVHSDDNHTSIVMFGNQAN-MKK-TYITNFIKEFVSLFNIVGDCAFLGPYEDYLVRLSKRMSPI-HLCREPISYADYQKTIQDQQLLVT-KGETCEEFCMSVLFRYNSRKFKESLSIQNPFIEQVLFANKPMIDYTSDDPNINDTTCIIGISIQGVEMQRLGMTCYMPEIKSLKVIYHSL-RANMQGRIANNEMIRKAPFSKMVFFD
>Simbu_virus_YP_006590082.1_RNAdependent_RNA_polymerase_
KVSVE-SAYGDLAKKKPKPDHDEITEGWDLMVQRV-SVERQDISKQKPSFHMLSITKAMLSLTEPSRYMIMNSLAEKFSPYTKTSFSVVMANITQKG-VSSTRESRIENANNLKRPITTISTDFAEFKAKVSKK-TANDRLYELI--SCGSIPTIHHILQIMKDHTFTFFNKGQKTAKDREIFVGEFEAKMCLYLVERI-SKERCKPEEMISEPGDGKLKKLEEINADMSKWSAQDV-LFKYFWLFILYFLCNYMQ-KKLILPDELVQTILDVEIKRNWLQGNLNYTSSYLHSCCMNVYKDVIK--SASELINSMVHSDDNHTSIVIFGNQAN-MKK-TYITNFIKEFVSLFNIVGDCAYLGPYEDYLVGLSKRMSSI-ELQREPISYNDYQQILQDKDLLVT-KGETVEEFCQSIRFRYSSRKFKESLSIQNPFIEQILFANKPMIDYTTDDPNIENATAIIGISVRGMEIDRTAMTSTMPEIKSLKVIYHTL-REHMRQRIQKNEMIRKAPMQKMSFFE
>Sango_virus_CCG93483.1_RNAdependent_RNA_polymerase_
KVSVD-ATYGQSTKVKPAPNKDQISKGWDDMYERI-KTEREDLSKQKPSFHFVSITKAMLSLTEPSRYMIMNSLAEKFSPYTKTAFSVVMTQITQKG-VKPQRDSRIENSNNLKRSITTISTDFSDLKIRKEKK-TLEDALYEKI--KNHEIPTVIHILDTMKKHKFSFFNKGQKTAKDREIFVGEFEAKMCLYLVERI-SKERCRPEEMISEPGDSKLKKLEDINADMSKWSAQDV-LYKYFWLFILYFLCNYMQ-KRLILPDDLIASILDVEIKRNWLQGNLNYTSSYLHTCSMNVYKDIVK--RSIDLINSMVHSDDNHTSLVIFGNQAN-MKK-TYLTNFIKEFVSLFNIVGDCAYLGPYEDFLVRTSRKLSPV-IHQREPISYNDYQQIIQDQALLVT-KGENVEEFCQSIRFRYTSRKFKESLSIQNPFIEQILFANKPMIDYTSDDPNINDATCIIGLSMKGMTIDRSAMTAQMPEIKSLKVIYHSL-KAKMRDRINKNEMIRKCNLAKMQFFD
>Peaton_virus_CCG93475.1_RNAdependent_RNA_polymerase_
KVSVD-ATYGQATKTKPAPSRDQISEGWNDMYERI-KTEREDLSKQKPSFHFVSITKAMLSLTEPSRYMIMNSLAEKFSPYTKTAFSVVMTQITQKG-VKAQRDSRIENSNNLKRSITTISTDFSDLKVRKEKK-TLEDALYEKI--KNQEIPTVTHILDTMKNISL-VFNKGQKTAKDREIFVGEFEAKMCLYLVERI-SKERCRPEEMISEPGDSKLKKLEDINADMSKWSAQDV-LYKYFWLFILYFLCNYMQ-KRLILPDDLIASILDVEIKRNWLQGNLNYTSSYLHTCSMNVYKDIMK--RSIDLVNSMVHSDDNHTSLVIFGNQAN-MKK-TYLTNFIKEFVSLFNIVGDCAYLGPYEDFLVRTSRKLSPV-IYQREPISYNDYQQIIQDQALLVT-KGENVEEFCQSIRYRYTSRKFKESLSIQNPFIEQILFANKPMIDYTSDDPNINDATCIIGLSMKGMTIDRSAMTAQMPEIKSLKVIYHSL-KMKMRDRINKNEMVRKCNLAKMQFFD
>Shuni_virus_CCH15003.1_Ib_An_10107_Unknown_NA_NA
KVSVD-ASYGLSTKTKPAPSKDQISKGWEDMYERV-KLERDDLSKQKPSFHFVSITKAMLSLTEPSRYMIMNSLAEKFSPYTKTAFSVVMTQITQKG-VKPQRDSRIENNNNLKRSITTISTDFSEFKNRKEKK-IIGDALYEKI--KNGEIPTVSHIFEVMRKHKFSFFNKGQKTAKDREIFVGEFEAKMCLYLVERI-SKERCRPEEMISEPGDSKLKKLEDINADMSKWSAQDV-LYKYFWLFILYFLCNYMQ-KRLILPDDLIANILDVEIKRNWLQGNLNYTSSYLHTCSMNVYKDVIK--RSIDLVNSMVHSDDNHTSLVIFGNQAN-MKK-TYLTNFIKEFVSLFNIVGDCAYLGPYEDFLVRTSRKLSSI-IYQREPISYKDYQQIIQDQTLLVT-KGENVEEFCQSIRFRYTSRKFKESLSIQNPFIEQILFANKPMIDYTSDDPNISDTTCIIGLSMKGMTIDRSAMTAQMPEIKSLKVIYHSI-RNKMRERINKNEMVRKCNFAKMQFFD
>Shuni_virus_AHE76170.1_SAE1809_Horse_South_Africa_2009_01_16
KVSVD-AGYGLSTKTKPAPSKDQISKGWEDMYERV-KLERDDLSKQKPSFHFVSITKAMLSLTEPSRYMIMNSLAEKFSPYTKTAFSVVMTQITQKG-VKPQRDSRIENNNNLKRSITTISTDFSEFKNRKEKK-IIGDALYEKI--KNGEIPTVSHIFEVMRKHKFSFFNKGQKTAKDREIFVGEFEAKMCLYLVERI-SKERCRPEEMISEPGDSKLKKLEDINADMSKWSAQDV-LYKYFWLFILYFLCNYMQ-KRLILPDDLIANILDVEIKRNWLQGNLNYTSSYLHTCSMNVYKDVIK--RSIDLVNSMVHSDDNHTSLVIFGNQAN-MKK-TYLTNFIKEFVSLFNIVGDCAYLGPYEDFLVRTSRKLSPI-MYQREPISYNDYQQIIQDQTLLVT-KGENVEEFCQSIRFRYTSRKFKESLSIQNPFIEQILFANKPMIDYTSDDPNISDTTCIIGLSMKGMTIDRSAMTAQMPEIKSLKVIYHSI-RNKMRERINKNEMVRKCNFAKMQFFD
>Aino_virus_YP_006590079.1_RNAdependent_RNA_polymerase_
KVSVD-ASYGLSTKTKPAPSKDQISKGWDDMYERV-KLERDDLSKQKPSFHFVSITKAMLSLTEPSRYMIMNSLAEKFSPYTKTAFSVVMTQITQKG-VKPQRDSRIENNNNLKRSITTISTDFSEFKTVR-KK-MIDDALYEKI--KNGEIPTVSHILEIMKKHKFSFFNKGQKTAKDREIFVGEFEAKMCLYLIERI-SKERCRPEEMISEPGDSKLKKLEDINADMSKWSAQDV-LYKYFWLFILYFLCNYMQ-KRLILPDDLIANILDVEIKRNWLQGNLNYTSSYLHTCSMNVYKDIIK--RSIDLVNSMVHSDDNHTSLVIFGNQAN-MKK-TYLTNFIKEFVSLFNIVGDCAYLGPYEDFLVRTSRKLSSV-MYQREPISYNDYQQIIQDQTLLVT-KGENVEEFCQSIRFRYTSRKFKESLSIQNPFIEQILFANKPMIDYTSDDPNISDTTCIIGLSMKGMSIDRSAMTAQMPEIKSLKVIYHSI-RNKMRERINKNEMIRKCNFAKMQFFD
>Iquitos_virus_AIK67307.1_MIS_0397_Human_Peru_2009_01_27
KVSVD-DRSSRITREKPKPDKDQISAGWREMVSRV-SSERNDINQEKPSIHFISITKAMLSLTEPSRYMIMNSLAEKFSPYTKTSFSVVMTDITQKG-VDSKRDSRVENANNFNRSITTISTDFEEEKKRKTKN-DAKDRLYEKI--TTNEIETVKLILETMKKHKFGFFNKGQKTAKDREIFLGEFEAKMCLYLVERI-AKERCKPEEMISEPGDSKLRVLEKINADMSKWSAQDV-LFKYFWLIIIYFFCNYMQ-KRLIMPDELLTTILDVEIKRNWLQGNLNYTSSYLHSCSMSVYKDIIR--EAAILVNSMVHSDDNQTSICMFGNQAN-MKK-TYLTNFIKEFVSLFNIVGDCAYLGPYEDFLTNIARKLSSP-ILQRESISYKDFQNIIADEDLLVT-KGETFEEFVNTILFRYNSKKFKESLSIQNPFIEQILFSNKPIIDYTSDMPGIEELDTIIGMSVKGHSQERIGQSCKMPEVRSLKLIHYSL-RENMRERIEINEITRRAHFQKMPFFE
>Iquitos_virus_AHY22332.1_RNA_polymerase_
KVSVD-DRSSRITREKPKPDKDQISAGWREMVSRV-SSERNDINQEKPSIHFISITKAMLSLTEPSRYMIMNSLAEKFSPYTKTSFSVVMTDITQKG-VDSKRDSRVENANNFNRSITTISTDFEEEKKRKTKN-DAKDRLYEKI--TTNEIETVKLILETMKKHKFGFFNKGQKTAKDREIFLGEFEAKMCLYLVERI-AKERCKPEEMISEPGDSKLRVLEKINADMSKWSAQDV-LFKYFWLIIIYFFCNYMQ-KRLIMPDELLTTILDVEIKRNWLQGNLNYTSSYLHSCSMSVYKDIIR--EAAILVNSMVHSDDNQTSICMFGNQAN-MKK-TYLTNFIKEFVSLFNIVGDCAYLGPYEDFLTNIARKLSSP-ILQRESISYKDFQNIIADEDLLVT-KGETFEEFVNTILFRYNSKKFKESLSIQNPFIEQILFSNKPIIDYTSDMPGIEELDTIIGMSVKGHSQERIGQSCKMPEVRSLKLIHYSL-RENMRERIEINEITRRAHFQKMPFFE
>Perdoes_virus_AJT39461.1_BeAn789726_Monkey_Brazil_2012
KVSVD-DRSSRITREKPRPDKDQISAGWREMVSRV-SSERNDINQEKPSMHFISITKAMLSLTEPSRYMIMNSLAEKFSPYTKTSFSVVMTDITQKG-VDSKRDSRVENANNFNRSITTISTDFEEEKKRKTKN-DAKDRLYEKI--TTNEIETVKLILETMKKHKFGFFNKGQKTAKDREIFLGEFEAKMCLYLVERI-AKERCKPEEMISEPGDSKLRVLEKINADMSKWSAQDV-LFKYFWLIIIYFLCNYMQ-KRLIMPDELLTTILDVEIKRNWLQGNLNYTSSYLHSCSMSVYKDIIR--EAATLVNSMVHSDDNQTSICMFGNQAN-MKK-TYLTNFIKEFVSLFNIVGDCAYLGPYEDFLTNIARKLSSP-ILQRESISYKDFQNIIADEDLLVT-KGETFEEFVNTILFRYNSKKFKESLSIQNPFIEQILFSNKPIIDYTSDMPGIEELDTIIGMSVKGHSQERIGQSCKMPEVRSLKLIHYSL-RENMRERIEINEITRRAHFQKMPFFE
>Oropouche_virus_AJR29359.1_TRVL9760_Unknown_Trinidad_and_Tobago_1955
KVSVD-DRSSRITREKPKPDKNQISAGWREMVNRV-SSERNDINQEKPSMHFISITKTMLSLTEPSRYMIMNSLAEKFSPYTKTSFSVVMTDITQKG-VDSKRDSRVENANNFNRSITTISTDFEEEKKRKTKN-DTKDRLYEKI--TTNEIETVKLILETMKKHKFGFFNKGQKTAKDREIFLGEFEAKMCLYLVERL-AKERCKPEEMISEPGDSKLRVLEKINADMSKWSAQDV-LFKYFWLIIIYFLCNYMQ-KRLIMPDELLTTILDVEIKRNWLQGNLNYTSSYLHSCSMSVYKDIIR--EAATLVNSMVHSDDNQTSICMFGNQAN-MKK-TYLTNFIKEFVSLFNIVGDCAYLGPYEDFLTNIARKLSSP-ILQRESISYKDFQDIIADEDLLVT-KGETFGEFVNTILFRYNSKKFKESLSIQNPFIEQILFSNKPVIDYTSDMPGIEELDTIIGMSVKGHSQERIGQSCKMPEVRSLKLIHYSL-RENMRERIEINEITRRAHFQKMPFFE
>Oropouche_virus_NP_982304.1_RNA_polymerase_
KVSVD-DRSSRITREKPKPDKDQISAGWREMVNRV-SSERNDINQEKPSMHFISITKAMLSLTEPSRYMIMNSLAEKFSPYTKTSFSVVMTDITQKG-VDSKRDSRVENANNFNRSITTISTDFEEEKREKLRM-IQKDRLYEKI--TTNEIETVKLILETMKKHKFGFFNKGQKTAKDREIFLGEFEAKMCLYLVERI-AKERCKPEEMISEPGDSKLRVLEKINADMSKWSAQDV-LFKYFWLIIIYFLCNYMQ-KRLIMPDELLTTILDVEIKRNWLQGNLNYTSSYLHSCSMSVYKDIIR--EAAILVNSMVHSDDNQTSICMFGNQAN-MKK-TYLTNFIKEFVSLFNIVGDCAYLGPYEDFLTNIARKLSSP-ILQRESISYKDFQDIIADEDLLVT-KGETFEEFVNTILFRYNSKKFKESLSIQNPFIEQILFSNKPVIDYTSDMPGIEELDTIIGMSVKGHSQERIGQSCKMPEVRSLKLIHYSL-RENMRERIEINEITRRAHFQKMPFFE
>Madre_de_Dios_virus_AIK67311.1_RNA_polymerase_
KVSVD-DRTSRVTREKPKPDKDQISEGWKEMVNRV-SSERNDINQEKPSIHFVSITKAMLSLTEPSRYMIMNSLAEKFSPYTKTSFSVVMTDITQKG-VDSKRDSRVENANNFNRSITTISTDFEDEKRKKTKS-DAKDRLYEKI--TTNEIETVKLILDTMKKHKFGFFNKGQKTAKDREIFLGEFEAKMCLYLVERI-AKERCKPEEMISEPGDSKLRVLEKINADMSKWSAQDV-LFKYFWLIIIYFFCNYMQ-KRLIMPDELLTTILDVEIKRNWLQGNLNYTSSYLHSCSMSVYKDIIR--EAATLINSMVHSDDNQTSICMFGNQAN-MKK-TYLTNFIKEFVSLFNIVGDCAYLGPYEDFLTNLARKLSPP-ILQRESISYKDFQNIISDENLLVT-KGETFEEFVNTILFRYNSKKFKESLSIQNPFIEQILFSNKPVIDYTSDMPGIEELDTIIGMSVKGHSQERIGQSCKMPEVRSLKLIHYSL-RENMRERIEINEITRRAHFQKMPFFE
>Simbu_virus_AFI24668.1_BeAn_423380_Raccoon_Brazil_1984
KVSID-ERSSRLTRDKPKPDKQQISAGWNEMVARV-GTERDDINQEKPSLHMVSITKAMLSLTEPSRYMIMNSLAEKFSPYTKTCFSVIMTDITQKG-VDSKRDSRVENANNFNRSITTISTDFEDLKKKKVKS-DTKDRLYEKI--KNKEMETVKLILETMKTHKFGFFNKGQKTAKDREIFLGEFEAKMCLYLVERI-AKERCKPEEMISEPGDSKLRVLEKINADMSKWSAQDV-LFKYFWLIILYFLCNYMQ-KKLILPDELLTTILDVEIKRNWLQGNLNYTSSYLHSCSMSVYRDIIK--EGAMLVNSMVHSDDNQTSICMFGNQAN-MKK-TYLTNFIKEFVSLFNIVGDCAYLGPYEDFLTNMARKLAPP-ILQRESISYKDYQEIISDNQLLVT-KGENFEEFTKTILFRYNSKKFKESLSIQNPFIEQILFSNKPVIDYTSDIPGIEELDTIIGMSVKGHGQERIGQSCKMPEVRSLKLIHYSL-REHMRDRIDKNEITRRAHFQKMPFFE
>Jatobal_virus_AFI24668.1_RNA_polymerase_
KVSID-ERSSRLTRDKPKPDKQQISAGWNEMVARV-GTERDDINQEKPSLHMVSITKAMLSLTEPSRYMIMNSLAEKFSPYTKTCFSVIMTDITQKG-VDSKRDSRVENANNFNRSITTISTDFEDLKKKKVKS-DTKDRLYEKI--KNKEMETVKLILETMKTHKFGFFNKGQKTAKDREIFLGEFEAKMCLYLVERI-AKERCKPEEMISEPGDSKLRVLEKINADMSKWSAQDV-LFKYFWLIILYFLCNYMQ-KKLILPDELLTTILDVEIKRNWLQGNLNYTSSYLHSCSMSVYRDIIK--EGAMLVNSMVHSDDNQTSICMFGNQAN-MKK-TYLTNFIKEFVSLFNIVGDCAYLGPYEDFLTNMARKLAPP-ILQRESISYKDYQEIISDNQLLVT-KGENFEEFTKTILFRYNSKKFKESLSIQNPFIEQILFSNKPVIDYTSDIPGIEELDTIIGMSVKGHGQERIGQSCKMPEVRSLKLIHYSL-REHMRDRIDKNEITRRAHFQKMPFFE
>Manzanilla_virus_AKO22295.1_DHL10M107_Mosquito_China_2010_08_15
KVAID-ERSAREAREKPRPTKEAIDEGWAEMVARV-KNERTDMAKQKPSFHFVSITKAMLSLTEPSRYMMMNSLAEKFAPYTKTAFSVVMTDVTQKG-VQKKRDSRVENSNNLKRSITTIATDFTEFKTRIQKK-VDKDRLYEIL--KEDKYRTIDIIFKVMHEHTFAFFNKGQKTAKDREIFLGEFEAKLCLYLIERI-AKERCKPDEMISEPGDSKLRILEKINADMSKWSAQDV-IYKYFWLIILYFLCNYME-KKLLLPDELMQIILDVVIERNWLQGNMNYTSSYLHSCSMSVFKDVMR--ECANLVNSLVHSDDNQTSICMFGNQAN-MKK-TYVTNFIKEFVSLFNIVGDCAYLGPYEDYLTSLLRRMSPI-THQRESVSYNDFQRVISDEALLVT-KGETAQEYMNSVVFRYNSKKFKESLSIQNPFIEQILFSSKPVIDYTSDHPDLEEMDTIIGMSVKGAEQERLGQSCRMPEMRSLKLIYHSL-RSHMRGRIEINQTVRKAHFQKMTFFS
>Cat_Que_virus_YP_009028569.1_polymerase_
KVAID-ERSAREAREKPRPTKEAIDEGWAEMVARV-KNERTDMAKQKPSFHFVSITKAMLSLTEPSRYMMMNSLAEKFAPYTKTAFSVVMTDVTQKG-VQKKRDSRVENSNNLKRSITTIATDFTEFKTRIQKK-VDKDRLYEIL--KENKYRTIDIIFKVMHEHTFAFFNKGQKTAKDREIFLGEFEAKLCLYLIERI-AKERCKPDEMISEPGDSKLRILEKINADMSKWSAQDV-IYKYFWLIILYFLCNYME-KKLLLPDELMQIILDVVIERNWLQGNMNYTSSYLHSCSMSVFKDVMR--ECANLVNSLVHSDDNQTSICMFGNQAN-MKK-TYVTNFIKEFVSLFNIVGDCAYLGPYEDYLTSLLRRMSPI-THQRESVSYNDFQRVISDEALLVT-KGETAQEYMNSVVFRYNSKKFKESLSIQNPFIEQILFSSKPVIDYTSDHPDLEEMDTIIGMSVKGAEQERLGQSCRMPEMRSLKLIYHSL-RSHMRERIEINQTVRKAHFQKMTFFS
>Simbu_virus_AGS56984.1_SC0806_Mosquito_China_2008_07_01
KVAID-ERSAREAREKPRPTKGAIDEGWAEMVARV-KEERTDMAKQKPSFHFVSITKAMLSLTEPSRYMMMNSLAEKFAPYTKTAFSVVMTDVTQKG-VQKKRDSRVENSNNLKRSITTIATDFTEFKTRIQKK-VDKDRLYEIL--KENKYRTIDIIFKVMHEHTFAFFNKGQKTAKDREIFLGEFEAKLCLYLIERI-AKERCKPDEMISEPGDSKLRILEKINADMSKWSAQDV-IYKYFWLIILFFLCNYME-KKLLLPDELMQIILDVVIERNWLQGNMNYTSSYLHSCSMSVFKDVMR--ECANLVNSLVHSDDNQTSICMFGNQAN-MKK-TYVTNFIKEFVSLFNIVGDCAYLGPYEDYLTSLLRRMSPI-THQRESVSYNDFQRIISDEALLVT-KGETAQEYMNSVVFRYNSKKFKESLSIQNPFIEQILFSSKPVIDYTSDHPDLEEMDTIIGMSVKGAEQERLGQSCRMPEMRSLKLIYHSL-RSHMRERIEINQTVRKAHFQKMTFFS
>Manzanilla_virus_AHY22334.1_TRVL_3586_Monkey_Trinidad_and_Tobago_1954
KVAVD-EKSARETKDKPKPTKAAIDEGWAEMVERI-KIERTDMAKQKPSFHFVSITKAMLSLTEPSRYMMMNSLAEKFAPYTKTAFSVVMTDVTQKG-VQRKRDSRVENANNLKRSITTIATDFTEFKTRIHRK-VEKDRLYELL--KENEYKTIDIIFSAMKNHTFAFFNKGQKTAKDREIFLGEFEAKLCLYLLERI-AKERCKPDEMISEPGDSKLRILEKINADMSKWSAQDV-IYKYFWLVILFFLCNYMQ-KKLLLPDELLQTILDVVIERNWLQGNMNYTSSYLHSCSMSVFKDIMK--ECAYLVNSLVHSDDNQTSICFFGNQAN-MKK-TYITNFIKEFVSLFNIVGDCAYLGPYEDYLTSLLRRMSPV-MFQREPVSYSDFQKIVSDEDLLVT-KGENAQEYMNSVVFRYNSKKFKESLSIQNPFIEQILFSNKPIIDYTSDHPDLEEMDTIIGMSVKGAEQERLGQSCRMPEMRSLKLIYHSL-RVHMRDRIELNQTIRKAHFQKMTFFT
>Ingwavuma_virus_AHY22331.1_RNA_polymerase_
KVAID-EKSAREAREKPKPTKEAIDEGWAEMVDRI-KTERTDMAKQKPSFHFVSVTKAMLSLTEPSRYMMMNSLAEKFGPYTKTAFSVVMTDVTQKG-VQKKRDSRVENSNNLKRSITTIATDFTEFKTRIQKK-VDKDRLYELL--KENKYRTIDIIFKAMKDHTFAFFNKGQKTAKDREIFLGEFEAKLCLYLLERI-AKERCKPDEMISEPGDSKLRILEKINADMSKWSAQDV-IYKYFWLVILFFLCNYMQ-KKLLLPDELMQTILDVVIERNWLQGNMNYTSSYLHSCSMSVFKDVMR--ECASLVNSLVHSDDNQTSICMFGNQAN-MKK-TYITNFIKEFVSLFNIVGDCAYLGPYEDYLTSLLRRMSPV-TYQREPVSYNDFQRIISDEQLLVT-KGENAREYMNSVVFRYNSKKFKESLSIQNPFIEQILFSNKPIIDYTSDHPEMEEMDTIIGMSVKGAEQERLGQSCRMPEMRSLKLIYHSL-RVHMRERIELNQTVRKAHFQKMTFFV
>Mermet_virus_AHY22335.1_RNA_polymerase_
KVAVD-EKSARDTREKPKPTKAAIDEGWADMVERV-KEERTDMAKQKPSFHFVSITKAMLSLTEPSRYMMMNSLAEKFAPYTKTAFSVVMTDVTQKG-VQKKRDSRVENANNLKRSITTIATDFTEFKTRIQKK-VEKDRLYELL--KINKWRTIDVIFKAMKEHTFAFFNKGQKTAKDREIFLGEFEAKLCLYLLERI-AKERCKPDEMISEPGDSKLRILEKINADMSKWSAQDV-IYKYFWLVILFFLCNYMQ-KKLLLPDELMQTILDVVIERNWLQGNMNYTSSYLHSCSMSVFKDIMR--ECASLVNSLVHSDDNQTSICIFGNQAN-MKK-TYITNFIKEFVSLFNIVGDCAYLGPYEDYLTSLLRRMSPV-TYQRESVSYNDFQKIISDENLLVT-KGENAREYMNSVVFRYNSKKFKESLSIQNPFIEQILFSNKPIIDYTSDHPDLEEMDTIIGMSVKGADQERLGQSCRMPEMRSLKLIYHSL-RTHMRDRIELNQTVRKAHFQKMTFFN
>Thimiri_virus_AMR73390.1_CSIRO_1_Midge_Australia_1979
------------------------------------------------------------------------------------------------------------------------------------------------------------------------------------------------------------------------------------------------------ILYFLCNYME-KKLLLPDELMQTILDVNIERNWLQGNMNYTSSYLHSCSMSVFKDIIR--ECANLVNSMVHSDDNQTSICIFGNQAN-MKK-TYITNFIKEFVSLFNIVGDCAYLGPYEDYLVSLLKRMSPI-QFQRESV---------------------------------------------------------------------------------------------------------------------------------------
>Buttonwillow_virus_AHY22338.1_RNA_polymerase_
KVAVD-DKSSKETRDKPKPTRSEIDAGWLEMVERI-KIERTDMSKQKPSFHFVSVTKAMLSLTEPSRYMMMNSLAEKFSPYTKTAFSVIMTDITQKG-VDSKRDSRVENANNLNRSITTISTDFSEYKDKVQKK-NDKDRLYEMI--KDKIIKTIDIIFKTMKEHKFAFFNKGQKTAKDREIFLGEFEAKLCLYLLERI-SKERCKPDEMISEPGDAKLKVLEKINADMSKWSAQDV-IYKYFWLVIIYFLCNYMQ-KKLILPDELLQTILDVTIERNWLQGNMNYTSSYLHSCSMSVFKDVIR--ECATLVNSMVHSDDNQTSICMFGNQAN-MKK-TYFTNFIKEFVSLFNIVGDCAYLGPYEDYLVSLLRRMSPI-QLQRESVSYNDFQKIIADEELLVT-KGENIREYANSVIFRYNSKKFKESLSIQNPFIEQILFSNKPVIDYTSDHPDMVDMDTIIGLSVKGAEQERLSQSCRMPEMRSLKLIYHSI-RNNMRERIRINETIRKAHFQKMSFFS
>Oropouche_virus_AHY22330.1_Aus_Ch_16129_Mosquito_Australia_1974
KVSVD-DKSARETRERPKPTREEIDKGWKEMVERV-KNERSDISKQKPSFHFVSVTKAMLSLTEPSRYMMMNSLAEKFSPYTKTAFSVVMTDITQKG-VGDKRDSRVENANNLNRSITTISTDFSEFKTRVQKK-SDRDRLYELI--KNGTIPTVKIIFETMLQHKFAFFNKGQKTAKDREIFLGEFEAKLCLYLIERI-SKERCKPEEMISEPGDSKLKVLERINADMSKWSAQDV-LFKYFWLFILYFLCNYMQ-KKLILPDELLQNILDVEIKRNWLQGNMNYTSSYLHSCSMSVFKDIMR--EVAQLVNSMVHSDDNQTSICLFGNQAN-MKK-TYLTNFIKEFVSLFNIVGDCAYLGPYEDYLTDLMRRMSPI-MLQRESVSYQDYQDTISDTTLLVT-KGETTGEFMNSILFRFNSKKFKESLSIQNPFIEQILFSNKPIIDYTSDHIEMQETDTIIGMSVKGAQQERLGQSCRMPEMRSMKLIYHSL-RDHMRERIETNETIRKAHFQKMTFFT
>Facey_s_Paddock_virus_AHY22330.1_RNA_polymerase_
KVSVD-DKSARETRERPKPTREEIDKGWKEMVERV-KNERSDISKQKPSFHFVSVTKAMLSLTEPSRYMMMNSLAEKFSPYTKTAFSVVMTDITQKG-VGDKRDSRVENANNLNRSITTISTDFSEFKTRVQKK-SDRDRLYELI--KNGTIPTVKIIFETMLQHKFAFFNKGQKTAKDREIFLGEFEAKLCLYLIERI-SKERCKPEEMISEPGDSKLKVLERINADMSKWSAQDV-LFKYFWLFILYFLCNYMQ-KKLILPDELLQNILDVEIKRNWLQGNMNYTSSYLHSCSMSVFKDIMR--EVAQLVNSMVHSDDNQTSICLFGNQAN-MKK-TYLTNFIKEFVSLFNIVGDCAYLGPYEDYLTDLMRRMSPI-MLQRESVSYQDYQDTISDTTLLVT-KGETTGEFMNSILFRFNSKKFKESLSIQNPFIEQILFSNKPIIDYTSDHIEMQETDTIIGMSVKGAQQERLGQSCRMPEMRSMKLIYHSL-RDHMRERIETNETIRKAHFQKMTFFT
>Utive_virus_AHY22337.1_Pan_An_48878_Sloth_Panama_1975
KVSVD-DKSAKLTKGKPKPAKEEIDEGWKLMVKRV-SLERQDVNKEKPSMHFVSITKSMLSLTEPSRYMIMNSLAEKFSPYTKTGFSVIMTNITQKG-VNSERDSRIENTNNFNRSISTISTDFHDIKSKSAKK-NKNDRLYEKF--ADKEIPVIKTILKTMRSHTFGFFNKGQKTAKDREIFLGEYEAKMCLYLVERI-AKERCKPEEMISEPGDSKLRILEKINADMSKWSAQDV-LFKYFWLIILYFLCNYMQ-KRLILPDELMQTILDVEIKRNWLQGNLNYTSSYLHSCSMSVYKDIVR--EAALLINSMVHSDDNHTSICFFGNQAN-MKK-TYLTNFIKEFVSLFNIVGDCAYLGPYEDFLTDLLRRMSPV-LLQRESVSYNDFQQVASSNELLVT-KGENMEEYMNSILLRYNSKKFKESLSIQNPFIEQILFSNKPVIDYTSDIPGIEETDTIIGLSIKGHSQDRTGQSCKMPEMRSLKLIHHSI-EEKMKERIANNEIIRRAQFQKMTFFN
>Utinga_virus_AHY22336.1_RNA_polymerase_
KVSVD-DKSAKLTKEKPKPAKEEIDEGWKLMVKRV-GLERQDVNKEKPSMHFVSITKSMLSLTEPSRYMIMNSLAEKFSPYTKTGFSVIMTNITQKG-VNSERDSRIENTNNFNRSISTISTDFHDIKSKSAKK-NKNDRLYEKF--ADKEIPVIKTILKTMRSHTFGFFNKGQKTAKDREIFLGEYEAKMCLYLVERI-AKERCKPEEMISEPGDSKLRILEKINADMSKWSAQDV-LFKYFWLIILYFLCNYMQ-KRLILPDELMQTILDVEIKRNWLQGNLNYTSSYLHSCSMSVYKDIVR--EAALLINSMVHSDDNHTSICFFGNQAN-MKK-TYLTNFIKEFVSLFNIVGDCAYLGPYEDFLTDLLRRMSPV-LLQRESVSYNDFQQVASSNELLVT-KGENMEEYMNSILLRYNSKKFKESLSIQNPFIEQILFSNKPVIDYTSDIPGIEETDTIIGLSIKGHSQDRTGQSCKMPEMRSLKLIHHSI-EEKMKERIANNEIIRRAQFQKMTFFN
>Sedlec_virus_AGT15672.1_AV_172_Warbler_Czech_Republic_1984_07_30
--------------------------------------------------------------------------------------------------------HRVESSNNFKRSITTISTDFRSLKEQRAKR-ESKDRLYTMF--KNKEIPTIELVMDTMKNHKFAFFNKGQKTAKDREIFLGEFEAKMCLYVVERI-AKERCKPEEMISRPGDIKLKKLEQINADMSKWSAQDV-MYKYFWLFILYFFCNYMN-KTLLLPDELMCSILDVKIEKNWLQGNLNFTSSYVHSCSMSVYRDIVR--EATKLINSMVHSDDNHTSICMFGNQAN-MKK-TYLTNFIKEFVSLFNIVGDCALLGPYED-----------------------------------------------------------------------------------------------------------------------------------------------------------
>Leanyer_virus_AEA02985.1_AusN16701_Mosquito_Australia_1974
KVSVD-DVSSRETMKKPKPSAQEIDQGWQQMISRV-KIERNNVDDQKPSFHFLSVTKAMLSLTEPSRYMIMNSLAEKFSPYTKTLFSVYVTNIMQKG-VNNERDSRIENANNFKRSISTVSTNFREIKMRSNRN-QQKDRLYEQS--KSGKIPLVEIIMDTMKNHNFGFFNKEQKTAKDREIYVGEYEAKLCLYLIERI-SKERCKPEEMISEPGDSKLRKLEQINADMSKWSAQDV-LYKYFWLFILYFLCNYLN-KKLILPDEMLMNILDVNIKKNWLQGNMNYTSSYLHTCSMSVYKDILK--EASDLVNSMVHSDDNHTSISWFGNQAN-MKK-TYLTYFIKEFVSLFNIVGDCAYLGPYEDYLTNLSIKMSNV-MIKKETISYQDFQIVIKTEQLLVT-KGETLEEYCKSILYRYNSKKFKESLSIQNPFIEQILFSSKPTIDYSSDHEKVQEMDTIIGMSIRGTEHERLAQSSTMPEMRSLKLITHSI-REKMLERIAEKRIIQRVSFQKAIFLE
>I612045_virus_AED98377.1_UNKNOWN_HM627179_Unknown_India_1961
KVSTD-NASSIETYNKNRPTKSKIEEGWSIMTQRV-HEERQDINKQKPSIHMLSITKAMLSLTEPSRYMIMNSLAEKFSPYTKTLFSVFMTNITQKG-VRSERKHRVESRNNFKRAISTISTDFEEIKKQIVEK-KRKDRLYEKI--KDGEMTTIEEIMDTMKNHKFAYFNKGQKTAKDREIFVGEFEAKMCLYGVERI-SKERCKPEEMISEPGDGKLRRLEQINADMSKWSAQDV-MYKYFWLFILYFLCNYMQ-KRLILPDELMYNILDVEIKRNWLQGNLNYTSSYLHSCAMSLYRDIFE--LTAKLVNSLVHSDDNQTAISIFGNQPN-MKK-TYITNFIKEFVSLFNIVGDCAYIGPYEDFLTRLIQKMSHI-MYKKEDISYRDYQLLAESDELLVT-KGETLDEFCKTIVYRYNSKKFKESLSIQNPFIEQVLFSNKPTIDYTGDFDENLESSSINGLQITGTGQERTCLSNYMPEMRNFRLMQHSL-KERMEQRIKEYHTVRRSMITKMIHFN
>Tete_virus_AJT55735.1_SaAn_3518_Avian_South_Africa_1959
KVSTD-DTSSIETYNKSKPTKMEIEQGWQIMTERV-HEERQDVNKQKPSIHMLSITKAMLSLTEPSRYMIMNSLAEKFSPYTKTLFAVFMTNITQKG-VRSERKHRVESRNNFKRAISTISTDFENIKKQIVEK-KRKDRLYEKI--KEGEMTTIEEIMDTMRKHKFAYFNKGQKTAKDREIFVGEFEAKMCLYGIERI-SKERCKPEEMISEPGDGKLKRLEQINADMSKWSAQDV-MYKYFWLFILYFLCNYMQ-KRLILPDELMYNILDVEIKRNWLQGNLNYTSSYLHSCAMSLYRDIFE--VTAKLVNSLVHSDDNQTAIAIFGNQPN-MKK-TYLTNFIKEFVSLFNIVGDCAYIGPYEDFLTRLIQKMSHI-MYKKEDISYRDYQLVAGSNELLVT-KGETLEEFCKTIVYRYNSKKFKESLSIQNPFIEQVLFSNKPTIDYTGDFDENLEDNSISGLQITGTGQERTCLSNYMPEMRNFRLMQHSL-KEKMEQRIKEYHTVRRAMITKMIHFS
>Matruh_virus_AKO90169.1_An_1047_61_Warbler_Egypt_1961_09_26
KVSTD-DTSSIETYNKSKPTKDEIEQGWKEMTKRV-HEERQDVSKQKPSIHMLSITKAMLSLTEPSRYMIMNSLAEKFSPYTKTLFAVYMTNITQKG-VRSERKHRVESRNNFKRVISTISTDFEKVKTEQVEK-KRKDRLYEKI--KNGEIVTIEEIMKVMKNHKFAYFNKGQKTAKDREIFVGEFEAKMCLYGVERI-SKERCKPEEMISEPGDGKLKRLEQINADMSKWSAQDV-MYKYFWLIIIYFLCNYMQ-KRLILPDELMYNILDVEIKRNWLQGNLNYTSSYLHSCAMSVYRDIFD--ITAKLVNSLVHSDDNQTSISMFGNQPN-MKK-TYITNFIKEFVSLFNIVGDCAYIGPYEDFLTRLIQKMSNI-MYKKEDISYRDYQKIAESPDLLVT-KGETAEEFCKTIIYRYNSKKFKESLSIQNPFIEQVLFSNKPTIDYTGDFDENLDETTIAGLQITGTGQERTGMSNYMPEMRNFRLMQHSL-KERMEERIKTYHIVRRAMITKMIHFS
>Tete_virus_AKO90156.1_EgB_90_Avian_Egypt_1966_09_02
KVSTD-DTSSIETYNKSKPTKDEIEQGWKEMTKRV-HEERQDVSKQKPSIHMLSITKAMLSLTEPSRYMIMNSLAEKFSPYTKTLFAVYMTNITQKG-VRSERKHRVESRNNFKRAISTISTDFEKVKTEQVEK-KRKDRLYEKI--KNGEIVTIEEIMKVMKNHKFAYFNKGQKTAKDREIFVGEFEAKMCLYGVERI-SKERCKPEEMISEPGDGKLKRLEQINADMSKWSAQDV-MYKYFWLIIIYFLCNYMQ-KRLILPDELMYNILDVEIKRNWLQGNLNYTSSYLHSCAMSVYRDIFD--ITAKLVNSLVHSDDNQTSISMFGNQPN-MKK-TYITNFIKEFVSLFNIVGDCAYIGPYEDFLTRLIQKMSNI-MYKKEDISYRDYQKIAESPDLLVT-KGETAEEFCKTIIYRYNSKKFKESLSIQNPFIEQVLFSNKPTIDYTGDFDENLDETTIAGLQITGTGQERTGMSNYMPEMRNFRLMQHSL-KERMEERIKTYHIVRRAMITKMIHFS
>Bellavista_virus_ANI69984.1_PRD0552_Mosquito_Peru_2009_11
KVSVS-DESSIHTFKKKKPTRDEISKGWDEMVQRI-YETRDDIGKQKPSIHFLSITKSMLSLTEPSRYMIMNSLAEKFSPYTKTLFSVYMTEITQKG-VSQERNNRVENRNNFKRSLTSISTDFFDIKSKVALH-IDKDRLYEKF--KYEGLPAIEIIMDTMYEHRFCFFNKGQKTAKDREIFVGEFEAKLCLYGVERI-SKERCKPEEMISEPGDSKLRKLEQINADMSKWSAQDV-FFKYFWLIIIFFLCNYMQ-KELILPDELMCTLLDINIKRNWLQGNLNYTSSYIHSCSMMVFKDIIK--DTAEYASSMVHSDDNQTSVILFGNQAN-MKK-TYITNHIKEFVSLFNIVGDCAYIGPYEDFLTNILRKMSTP-QYVKESVSYKDFQAIISNRDLLVT-KGENSEEFMLTVLYRYNSKKFKESLSVQTPFVEQILFSAKPIIDYSGDMPGVQESEHILELSQIRSEMERASMCITMPEFRNMKLIKHSM-EEKLKRKIEENETIRRSHFSKMMFFD
>Bimiti_virus_AKO90157.1_TRVL_8362_Mosquito_Trinidad_and_Tobago_1955_07_04
KVSVS-DESGNHTFKKNKPSRLEIQKGWAEMIERV-RDTRTDIHKQKPSIHFLSITKSMLSLTEPSRYMIMNSLAEKFSPYTKTLFSVYMTEITQKG-VSEDRDSRVENRNNFKRSLASISTDFSEHKTKTVKR-LRKDRLYEKF--KTGEFPTIEIIMDVMKEHKFCFFNKGQKTAKDREIFVGELEAKLCLYCVERI-AKERCKPEEMISEPGDGKLKKLEIINADMSKWSAQDV-FFKYFWLIILYFFCNYMD-KELILPDEMMCSLLDVNIRRNWLQGNLNYTSSYIHSCSMMVFRDIVK--DATENVNSMVHSDDNQTSVIIFGNQAN-MKK-TYITNNIKEFVSLFNIVGDCAYIGPYEDFLTSLLRKMSPP-QLIKESVSYNDYQEIAQSKELLVT-KGECPEDFIKTILFRYNSKKFKESLSIQSPFVEQILFSNKPIIDYSGDMPQVQESDTIIGLSQVQSLMDRTSMSVTMPEFRNMKLIRYSI-LQKVEDRIREHETTRRCHFSKMPFFY
>Guama_virus_AKO90160.1_BeAn_277_Monkey_Brazil_1955_03_03
KVSVS-DESGNHTFKKNKPSRLEIQKGWAEMIERV-RDTRTDIHKQKPSIHFLSITKSMLSLTEPSRYMIMNSLAEKFSPYTKTLFSVYMTEITQKG-VSEDRDSRIENRNNFKRSLASISTDFSEHKTKTVKR-LKKDRLYEKF--KTGEFPAIEIIMDVMKGHKFCFFNKGQKTAKDREIFVGELEAKLCLYCVERI-AKERCKPEEMISEPGDGKLKKLEIINADMSKWSAQDV-FFKYFWLIILYFFCNYMD-KELILPDEMMCSLLDVNIRRNWLQGNLNYTSSYIHSCSMMVFRDIVK--DATENVNSMVHSDDNQTSVIIFGNQAN-MKK-TYITNNIKEFVSLFNIVGDCAYIGPYEDFLTNLLRRMSPP-QLIKESVSYNDYQEITQSKELLVT-KGECPEDFIKTILFRYNSKKFKESLSIQSPFVEQILFSNKPIIDYSGDMPQVQESDTIIGLSQVQSLMDRTSMSVTMPEFRNMKLIRYSI-LQKVEDRIREHETTRRCHFSKMPFFY
>Catu_virus_AKO90158.1_BeH_151_Human_Brazil_1955_02_07
KVSVS-DESGNHTFKKNKPSRLEIQKGWAEMIDRV-RETRTDIHKQKPSIHFLSITKSMLSLTEPSRYMIMNSLAEKFSPYTKTLFSVYMTEITQKG-VSEDRDSRIENRNNFKRSLASISTDFSEHKTKTVKR-LKKDRLYEKF--KTGEFPAIEIIMDVMKEHKFCFFNKGQKTAKDREIFVGELEAKLCLYCVERI-AKERCKPEEMISEPGDGKLKKLEIINADMSKWSAQDV-FFKYFWLIILYFFCNYMD-KELILPDEMMCSLLDVNIRRNWLQGNLNYTSSYIHSCSMMVFRDIVK--DATENVNSMVHSDDNQTSVIIFGNQAN-MKK-TYITNNIKEFVSLFNIVGDCAYIGPYEDFLTNLLRKMSPP-QLIKESVSYNDYQAITQSKELLVT-KGECPGDFIKTILFRYNSKKFKESLSIQSPFVEQILFSNKPIIDYSGDMPQVQESETIIGLSQVQSLMDRTSMSVTMPEFRNMKLIRYSI-LQKVEERIRDHETTRRCHFSKMPFFY
>Moju_virus_AKO90163.1_BeAr_12590_Mosquito_Brazil_1959_08_20
KVSVS-DESGNHTFKKNKPSRLEIQKGWAEMIERV-KETRTDIHKQKPSIHFLSITKSMLSLTEPSRYMIMNSLAEKFSPYTKTLFSVYMTEITQKG-VSEDRDSRIENRNNFKRSLASISTDFSEHKTKTVKK-LKKDRLYEKF--KTGEFPAIEIIMDVMKEHKFCFFNKGQKTAKDREIFVGELEAKLCLYCVERI-AKERCKPEEMISEPGDGKLKKLEIINADMSKWSAQDV-FFKYFWLIILYFFCNYMD-KELILPDEMMCSLLDVNIRRNWLQGNLNYTSSYIHSCSMMVFRDIIK--DATENVNSMVHSDDNQTSVIIFGNQAN-MKK-TYITNNIKEFVSLFNIVGDCAYIGPYEDFLTNLLRKMSPP-QLIKESVSYNDYQAIAQNKELLVT-KGECPEDFIKTILFRYNSKKFKESLSIQSPFVEQILFSNKPIIDYSGDMPQVQESDTIIGLSQVQSLMDRTSMSVTMPEFRNMKLIRYSI-LQKVEERIREHETTRRCHFSKMPFFY
>El_Huayo_virus_ALS54742.1_IQT110_Unknown_Peru_NA
KVSVS-DESGNHTFKKNKPSRLEIQKGWQEMIDRV-RETRTDIHKQKPSIHFLSITKSMLSLTEPSRYMIMNSLAEKFSPYTKTLFSVYMTEITQKG-VSEDRDSRIENRNNFKRSLASISTDFSEHKTKTAKR-VKKDRLYEKF--KTEEYPAIEIIMDVMKNHKFCFFNKGQKTAKDREIFVGELEAKLCLYCVERI-AKERCKPEEMISEPGDGKLKKLEIINADMSKWSAQDV-FFKYFWLIILYFFCNYMD-KELILPDEMMCSLLDVNIRRNWLQGNLNYTSSYIHSCSMMVFRDIVK--ESVENVNSMVHSDDNQTSVIIFGNQAN-MKK-TYITNNIKEFVSLFNIVGDCAYIGPYEDFLTNLLKKMSPP-QLIKESVSYADYQAITQNKELLVT-KGECPDDFIKTILFRYNSKRFKESLSIQSPFVEQILFSNKPIIDYSGDIPQVQESDTIMGLSQVQSLMDRTSMSVTMPEFRNMKLIRYSI-LVKVEDRIREHETTKRCHFSKMPFFY
>Capim_virus_AMR98956.1_BeAn8582_Opossum_Brazil_1958_02_12
KVSVS-DESSIHTYRRNKPSRSEIQKGWNEMISRV-RESRCDVHKQKPSIHFLSITKSMLSLTEPSRYMIMNSLAEKFSPYTKTLFSVYMTEITQKG-VSDARDSRVENRNNFKRSLASISTDFSEHKSDIVKR-MKKDRLYEMF--KIGEYPAVEIIMEVMKNHKFCFFNKGQKTAKDREIFVGELEAKLCLYCVERI-SKERCKPEEMISEPGDGKLKKLEIINADMSKWSAQDV-FFKYFWLIILYFFCNYMD-KELILPDELMCSLLDVNIRRNWLQGNLNYTSSYIHSCSMMVFRDIVK--ECSDNVNSMVHSDDNQTSVIMFGNQAN-MKK-TYITNNIKEFVSLFNIVGDCAYIGPYEDFLTNLLRKMSPP-QLIKEGVSYNDYQNVVSNANLLVT-KGESSEDFRNTILFRYNSKKFKESLSIQSPFVEQILFSNKPIIDYSGDIPNNQEDEGIMGLSQIQSLMDRTSMSVTMPEFRNMRLIKYSI-LRKVEARIQAHQTTRRCHFSKMTHFA
>Guajara_virus_AKO90159.1_BeAn_10615_Mouse_Brazil_1959_03_18
KVSVS-DESSIHTYRRDKPTRLEIQKGWSEMILRV-KESRTDVHKQKPSIHFLSITKSMLSLTEPSRYMIMNSLAEKFSPYTKTLFSVYMTEITQKG-VSENRDSRVENRNNFKRSLASISTDFYAHKSDTVKR-MKKDRLYEKF--KTEEFPAIEIIMDVMKDHKFCFFNKGQKTAKDREIFVGELEAKLCLYCVERI-SKERCKPEEMISEPGDGKLKKLEMINADMSKWSAQDV-FFKYFWLIILYFLCNYMD-KELILPDELMCSLLDVNIRRNWLQGNLNYTSSYIHSCSMMVFKDIVK--ECSDNVNSMVHSDDNQTSVIMFGNQAN-MKK-TYITNNIKEFVSLFNIVGDCAYIGPYEDFLTGLLRKMSPP-QLVKEGVSYNDYQDVVSDPDLLVT-KGESPEDFRKTILFRYNSKKFKESLSIQSPFVEQILFSNKPVIDYTGDMPNNQEDEGIMGLSQIQSLMDRTSMSVTMPEFRNMRLIKYSI-LRKVEAKIQAHETTRRCHFSKMTHFN
>Caraparu_virus_AKB96243.1_77V74814_Mouse_Brazil_1977
KVSVS-DESAQHTYKKNKPSRDAILQGWAEMVERT-HEQRDDLSKQKPSIHFLSITKSMLSLTEPSRYMIMNSLAEKFSPYTKTLFSVYMTDITQKG-VTNDRNSRVESRNNFRRSLTSISTDFREHKERNALH-MKKDRLYEKF--KNNEFPAIELIMDTMKNHKFCFFNKGQKTAKDREIFVGELEAKLCLYGVERI-AKERCKPDEMISEPGDGKLKKLEIINADMSKWSAQDV-FYKYFWLIIIYFFCNYMN-KELILPDEMMCSILDVNIRRNWLQGNLNYTSSYIHSCSMMVFKDILR--ETAANVNSMVHSDDNQTSVIMFGNQAN-MKK-TYITNHIKEFVSLFNIVGDCAYIGPYEDFLTSLLRKMSPP-QLVKESVSYKDFQDILSDNTLLVT-KGENADEFMTTILYRYNSKKFKESLSIQSPFIEQILFANKPVIDYTGDVPRVQENEGIIGLSQVQSLMDRTSLSVTMPEFRNMKLIKYSI-RDRLEKRIRDNEVIKRCHFSKMVFFH
>Bruconha_virus_AKB96243.1_RNAdependent_RNA_polymerase_
KVSVS-DESAQHTYKKNKPSRDAILQGWAEMVERT-HEQRDDLSKQKPSIHFLSITKSMLSLTEPSRYMIMNSLAEKFSPYTKTLFSVYMTDITQKG-VTNDRNSRVESRNNFRRSLTSISTDFREHKERNALH-MKKDRLYEKF--KNNEFPAIELIMDTMKNHKFCFFNKGQKTAKDREIFVGELEAKLCLYGVERI-AKERCKPDEMISEPGDGKLKKLEIINADMSKWSAQDV-FYKYFWLIIIYFFCNYMN-KELILPDEMMCSILDVNIRRNWLQGNLNYTSSYIHSCSMMVFKDILR--ETAANVNSMVHSDDNQTSVIMFGNQAN-MKK-TYITNHIKEFVSLFNIVGDCAYIGPYEDFLTSLLRKMSPP-QLVKESVSYKDFQDILSDNTLLVT-KGENADEFMTTILYRYNSKKFKESLSIQSPFIEQILFANKPVIDYTGDVPRVQENEGIIGLSQVQSLMDRTSLSVTMPEFRNMKLIKYSI-RDRLEKRIRDNEVIKRCHFSKMVFFH
>Itaya_virus_AJZ73167.1_IQT9646_Human_Peru_1999
KVSVS-DESAQHTYKKNRPTKDAILQGWKEMIERV-QEQRDDLSKQKPSIHFLSITKSMLSLTEPSRYMIMNSLAEKFSPYTKTLFAVYMTDITQKG-VTNDRNSRVENRNNFKRSLASISTDFKEFKEKSALH-MKKDRLYERF--KNHDFPAIEIIMDVMRCHTFCFFNKGQKTAKDREIFVGELEAKLCLYGVERI-AKERCKPDEMISEPGDGKLKKLEIINADMSKWSAQDV-FYKYFWLIIIFFFCNYMN-KELILPDEMMCSLLDVNIRRNWLQGNLNYTSSYIHSCSMMVFKDILK--EVSANVNSMVHSDDNQTSVIMFGNQAN-MKK-TYITNHIKEFVSLFNIVGDCAYIGPYEDFLTSLLKKMSPP-QLVKESVSYKDFQEILADPVLLVT-KGENSNEFMTTILYRYNSKKFKESLSIQSPFIEQILFANKPVIDYTGDVPRVQENEGIIGLSQVQSLMDRSSLSVTMPEFRNMKLIRYSI-RERLDRRIQDNEIVKRCHFSKMVFFN
>Orthobunyavirus_FSL2923_AGW82153.1_FSL2923_Human_Peru_2006_12
KVSVS-DESAQHTYKKNRPTKDAILQGWKEMIERV-QEQRDDLSKQKPSIHFLSITKSMLSLTEPSRYMIMNSLAEKFSPYTKTLFAVYMTDITQKG-VTNDRNSRVENRNNFKRSLASISTDFKEFKEKSALH-MKKDRLYERF--KNHDFPAIEIIMDVMRCHTFCFFNKGQKTAKDREIFVGELEAKLCLYGVERI-AKERCKPDEMISEPGDGKLKKLEIINADMSKWSAQDV-FYKYFWLIIIFFFCNYMN-KELILPDEMMCSLLDVNIRRNWLQGNLNYTSSYIHSCSMMVFKDILK--EVSANVNSMVHSDDNQTSVIMFGNQAN-MKK-TYITNHIKEFVSLFNIVGDCAYIGPYEDFLTSLLKKMSPP-QLVKESVSYKDFQEILADPVLLVT-KGENSNEFMTTILYRYNSKKFKESLSIQSPFIEQILFANKPVIDYTGDVPRVQENEGIIGLSQVQSLMDRSSLSVTMPEFRNMKLIRYSI-RERLDRRIQDNEIVKRCHFSKMVFFN
>Caraparu_virus_AGW82157.1_RNAdependent_RNA_polymerase_
KVSVS-DESAQHTYKKNRPTKEAILQGWKEMIERV-QDQRDDLSKQKPSIHFLSITKSMLSLTEPSRYMIMNSLAEKFSPYTKTLFAVYMTDITQKG-VTNDRNSRVENRNNFKRSLASISTDFKEFKERSALH-MKKDRLYERF--KNHDFPAIEIIMDVMRCHTFCFFNKGQKTAKDREIFVGELEAKLCLYGVERI-AKERCKPDEMISEPGDGKLKKLEIINADMSKWSAQDV-FYKYFWLIIIFFFCNYMN-KELILPDEMMCSLLDVNIRRNWLQGNLNYTSSYIHSCSMMVFKDILK--EVSANVNSMVHSDDNQTSVIMFGNQAN-MKK-TYITNHIKEFVSLFNIVGDCAYIGPYEDFLTSLLKKMSPP-QLVKESVSYKDFQEILADPVLLVT-KGENSEEFMTTILYRYNSKKFKESLSIQSPFIEQILFANKPVIDYTGDVPRVQENEGIIGLSQVQSLMDRSSLSVTMPEFRNMKLIRYSI-RERLDRRIQDNEIVKRCHFSKMVFFN
>Madrid_virus_AGW82138.1_BT4075_Human_Panama_1956
KVSVS-DESAQHTYKKNRPTTEAILQGWSEMIERV-HDQRDDLSKQKPSIHFLSITKSMLSLTEPSRYMIMNSLAEKFSPYTKTLFSVYMTDITQKG-VTNDRNSRVENRNNFKRSLASISTDFKEHKERNALH-MKKDRLYERF--KNHDFPAIEVIMDVMRNHKFCFFNKGQKTAKDREIFVGELEAKLCLYGVERI-AKERCKPDEMISEPGDGKLKKLEIINADMSKWSAQDV-FYKYFWLIIIYFFCNYMN-KELILPDEMMCSLLDVNIRRNWLQGNLNYTSSYIHSCSMMVFKDILK--EVSANVNSMVHSDDNQTSVIMFGNQAN-MKK-TYITNHIKEFVSLFNIVGDCAYIGPYEDFLTSLLKKMSPP-QLVKESVSYKDFQEILADPLLLVT-KGENSEEFMTTILYRYNSKKFKESLSIQSPFIEQILFANKPVIDYTGDVPKIQENEGIIGLSQVQSLMDRTSLSVTMPEFRNMKLIRYSI-RERLERRIADNEIVKRCHFSKMVFFN
>Marituba_virus_AKB96246.1_TRVL_51144_Mosquito_Trinidad_and_Tobago_1963
KVSVS-DESAMHTYKKNKPSKDEIKKGWAEMIERI-KEQRDDCSKQKPSIHFLSITKSMLSLTEPSRYMIMNSLAEKFSPYTKTLFSVYMTDITQKG-VSNEKNSRVENRNNFKRSLTSISTDFRNLKEKTAKH-IKKDRLYEKY--KLEEIPAIEVIMDTMKTHKFCFFNKGQKTAKDREIFVGEFEAKLCLYGVERI-AKERCKPEEMISEPGDGKLKKLEIINADMSKWSAQDV-FFKYFWLIILYFFCNYMN-KELILPDEMMCSLLDVNIRRNWLQGNLNYTSSYIHSCSMMVFKDIMK--EVASNVCSMVHSDDNQTSVIMFGNQAN-MKK-TYITNHIKEFVSLFNIVGDCAYIGPYEDFLTNLLKKMSPP-QLIKESVSYKDFQEIIVNTELLVT-KGENSREFMTTILFRYNSKKFKESLSIQSPFIEQILFANKPVIDYTGDMPRIQNSDGIIGLSQVQSLLERTSMSVTMPEFRNMKLIRYSI-KERLDQRIAENQTTKRSHFSKMVFFQ
>Oriboca_virus_AGW82130.1_BeAn17_Monkey_Brazil_1954
KVSVS-DESAMHTYKKNKPSKDEIKKGWAEMVERI-KNQRDDCSKQKPSIHFLSITKSMLSLTEPSRYMIMNSLAEKFSPYTKTLFSVYMTDITQKG-VSSEKNSRVENRNNFKRSLTSISTDFRSLKEKTAKH-IKKDRLYEKY--KLEEIPAIEVIMDTMKSHKFCFFNKGQKTAKDREIFVGEFEAKLCLYGVERI-AKERCKPEEMISEPGDGKLKKLEIINADMSKWSAQDV-FFKYFWLIILYFFCNYMN-KELILPDEMMCSLLDVNIRRNWLQGNLNYTSSYIHSCSMMVFKDIMK--EVASNVCSMVHSDDNQTSVIMFGNQAN-MKK-TYITNHIKEFVSLFNIVGDCAYIGPYEDFLTNLLKKMSPP-QLVKESVSYKDFQEIIVNTELLVT-KGENSREFMTTILFRYNSKKFKESLSIQSPFIEQILFANKPVIDYTGDMPRVQNSDGIIGLSQVQSLLERTSMSVTMPEFRNMKLIRYSI-KERLDQRIAENQTTKRSHFSKMVFFQ
>Murutucu_virus_AKB96245.1_RNAdependent_RNA_polymerase_
KVSVS-DESAMHTYKKNKPSKDEIKKGWAEMVERI-KNQRDDCSKQKPSIHFLSITKSMLSLTEPSRYMIMNSLAEKFSPYTKTLFSVYMTDITQKG-VSSEKNSRVENRNNFKRSLTSISTDFRSLKEKTAKH-IKKDRLYEKY--KLEEIPAIEVIMDTMKSHKFCFFNKGQKTAKDREIFVGEFEAKLCLYGVERI-AKERCKPEEMISEPGDGKLKKLEIINADMSKWSAQDV-FFKYFWLIILYFFCNYMN-KELILPDEMMCSLLDVNIRRNWLQGNLNYTSSYIHSCSMMVFKDIMK--EVASNVCSMVHSDDNQTSVIMFGNQAN-MKK-TYITNHIKEFVSLFNIVGDCAYIGPYEDFLTNLLKKMSPP-QLVKESVSYKDFQEIIVNTELLVT-KGENSREFMTTILFRYNSKKFKESLSIQSPFIEQILFANKPVIDYTGDMPRVQNSDGIIGLSQVQSLLERTSMSVTMPEFRNMKLIRYSI-KERLDQRIAENQTTKRSHFSKMVFFQ
>Marituba_virus_AGW82126.1_RNAdependent_RNA_polymerase_
KVSVS-DESALHTYKKNKPSKEEILKGWSEMVERI-RDQRDDCSKQKPSIHFLSITKSMLSLTEPSRYMIMNSLAEKFSPYTKTLFSVYMTDITQKG-VSNEKNSRVENRNNFKRSLTSISTNFKDLKEKTAKH-IKKDRLYEKY--KLEEIPAIEIIMDTMKNHKFCFFNKGQKTAKDREIFVGEFEAKLCLYGVERI-AKERCKPEEMISEPGDGKLKKLEIINADMSKWSAQDV-FFKYFWLIIIYFFCNYMN-KELILPDEMMCSLLDVNIRRNWLQGNLNYTSSYIHSCSMMVFKDIMK--EVASNVSSMVHSDDNQTSVIMFGNQAN-MKK-TYITNHIKEFVSLFNIVGDCAYIGPYEDFLTNLLKKMSPP-QLVKESVSYKDFQEIIVNSELLVT-KGENSTEFMTTILFRYNSKKFKESLSIQSPFIEQILFANKPVIDYTGDMPKVQSGEGIIGLSQIQSLLERTSMSVTMPEFRNMKLIRYSI-RERLDQRIIENQTVKRSHFSKMIFFQ
>Marituba_virus_AEY62397.1_RNA_polymerase_
KVSVS-DESAIHTFKKNKPSKDEILKGWSEMIERI-KDQRDDCSKQKPSIHFLSITKSMLSLTEPSRYMIMNSLAEKFSPYTKTLFSVYMTDITQKG-VSNEKNSRVENRNNFKRSLTSISTNFREIKEKTAKH-IKKDRLYEKY--KLEEIPAIEVIMDTMKTHKFCFFNKGQKTAKDREIFVGEFEAKLCLYGVERI-AKERCKPEEMISEPGDGKLKKLEIVNADMSKWSAQDV-FFKYFWLIIIYFFCNYMN-KELILPDEMMCSLLDVNIKRNWLQGNLNYTSSYIHSCSMMVFKDIMK--EVASNVSSMVHSDDNQTSVIMFGNQAN-MKK-TYVTNHIKEFVSLFNIVGDCAYIGPYEDFLTNLLKKMSPP-QLVKESVSYKDFQEIIVNSELLVT-KGENSTEFMTTVLFRYNSKKFKESLSIQSPFIEQILFANKPVIDYTGDMPKIQTGDGIIGLSQVQSLLERTSMSVTMPEFRNMKLIRYSI-RERLDQRILENQTTKRSHFSKMVFFQ
>Marituba_virus_AKB96244.1_Fe371H2_Mosquito_USA_1963
KVSVS-DESSVYTYKRERPTKSEIEKGWSGMVQRV-MNERDDVTKQKPSIHFLSITKSMLSLTEPSRYMIMNSLAEKFSPYTKTLFSVYMTDITQKG-VSNDRNNRIENRNNFKRSLTSISTNFQSIKEKKANH-IKRDRLYEMF--KNGEIPAIVTIMETMKNHKFCFFNKGQKTAKDREIFVGEFEAKLCLYGVERI-AKERCKPEEMISEPGDGKLKKLEIINADMSKWSAQDV-FFKYFWLIILYFFCNYMK-KELILPDEMMCSLLDVNIKRNWLQGNLNYTSSYIHSCSMMVFKDIMK--ESSIVVNSLVHSDDNQTSIIYFGNQAN-MKK-TYVTNHIKEFVSLFNIVGDCAYIGPYEDFLTGLLRKMSQP-QLVKESVSYKDFQDIIVNEELLVT-KGEDSEEFMTTVLFRYNSKKFKESLSIQSPFIEQILFSNKPIIDYSGDLPRVQENDTIIGLSQVQSFLERTSLSVTMPEFRNMKLIKHSM-KEKLETRIAHNETVKRSHFSKMAFFN
>Gumbo_Limbo_virus_AKB96244.1_RNAdependent_RNA_polymerase_
KVSVS-DESSVYTYKRERPTKSEIEKGWSGMVQRV-MNERDDVTKQKPSIHFLSITKSMLSLTEPSRYMIMNSLAEKFSPYTKTLFSVYMTDITQKG-VSNDRNNRIENRNNFKRSLTSISTNFQSIKEKKANH-IKRDRLYEMF--KNGEIPAIVTIMETMKNHKFCFFNKGQKTAKDREIFVGEFEAKLCLYGVERI-AKERCKPEEMISEPGDGKLKKLEIINADMSKWSAQDV-FFKYFWLIILYFFCNYMK-KELILPDEMMCSLLDVNIKRNWLQGNLNYTSSYIHSCSMMVFKDIMK--ESSIVVNSLVHSDDNQTSIIYFGNQAN-MKK-TYVTNHIKEFVSLFNIVGDCAYIGPYEDFLTGLLRKMSQP-QLVKESVSYKDFQDIIVNEELLVT-KGEDSEEFMTTVLFRYNSKKFKESLSIQSPFIEQILFSNKPIIDYSGDLPRVQENDTIIGLSQVQSFLERTSLSVTMPEFRNMKLIKHSM-KEKLETRIAHNETVKRSHFSKMAFFN
>Nepuyo_virus_AKB96247.1_RNAdependent_RNA_polymerase_
KVSVS-DESSIYTYKREKPTKDEIEKGWKEMAERV-SNERDDVTKQKPSIHFLSITKSMLSLTEPSRYMIMNSLAEKFSPYTKTLFSVYMTDITQKG-VSNDRNNRIENRNNFKRSITSISTNFQSVKEKRSSQ-IKKDRLYEMF--RNNEIPAIVIIMETMKKHKFCFFNKGQKTAKDREIFVGEFEAKLCLYGVERI-AKERCKPEEMISEPGDGKLKKLEIINADMSKWSAQDV-FFKYFWLIILYFLCNYMK-KELILPDEMMCSLLDVNIKRNWLQGNLNYTSSYIHSCSMMVFKDIIK--ESSLTVNSLVHSDDNQTSVIYFGNQAN-MKK-TYVTNHIKEFVSLFNIVGDCAYIGPYEDFLTNLLKKMSQP-QFVKESVSYKDFQDIIVNEELLVT-KGEDSEEFMTTILFRYNSKKFKESLSIQSPFIEQILFSNKPIIDYTGDIPRVQENDTIIGLSQVQSFIERTSLSVTMPEFRNMKLIKHSM-REKLDARIAENKTVKRSHFSKMVFFH
>Enseada_virus_AMR98952.1_76V_25880_Mosquito_Brazil_1976_08_03
KVSVS-DESSEYTYKKKKPTREEILLGWNQMVERI-RSARPDLSKQKPSIHFLSITKSMLSLTEPSRYMIMNSLAEKFSPYTKTLFSVYMTEITQKG-VSNDRDSRIENRNNFKRSLTSISTDFFEYKSKTRKI-VESDRLYEMY--KTDEIPAIEIIMDTMRNHKFCFFNKGQKTAKDREIFVGEFEAKLCLYGLERI-SKERCKPEEMISEPGDGKLKKLELINADMSKWSAQDV-FFKYFWLVIIYFLCNYMN-KELILPDEMMCSLLDVNIKRNWLQGNLNYTSSYIHSCSMMVFKDIVK--DSANNVNSLVHSDDNQTSVIFFGNQAN-MKK-TYITNHIKEFVSLFNIVGDCAYIGPYEDFLTKILKKMSKP-QLVKESVSYKDFQATIVNKELLVT-KGETSEDYMKTILFRYNSKKFKESLSIQSPFIEQILFSNKPTIDYSGDMPKIQQGDNIIGLSQIQSLMEKTSLSVTMPEFRNMKLIRYSM-LERMQVKIIENETIRRSHFSKMIFFD
>Brazoran_virus_AGS94386.1_Original_Mosquito_USA_2012_07_13
KVSVS-DETGQLTYKKNKPTQSEILEGWKEMYTRI-QDARQDISKQKPSIHFLSITKSMLSLTEPSRYMIMNSLAEKFAPYTKTLFSVYMTQITQKG-VSMERNARVESRNNFKRSLTSISTDFEEIKSKTVDR-LAKDRLYESY--RTGLIPAIEVIMKTMKTHTFCFFNKGQKTAKDREIFVGELEAKFCLYAVERI-AKERCKPEEMISEPGDSKLKKLELINADMSKWSAQDV-FFKYFWLIIIYFFCNYMN-KELILPDEMMCSLLDVNIKRNWLQGNLNYTSSYVHSCSMMVFKDIIK--EMALHVSSMVHSDDNQTSIIMFGNQAN-MKK-TYVTNHIKEFVSLFNIVGDCAYIGPYEDFLTSLIKRMSPV-KVLKESISYKEFQDIISDQTLLVT-KGEDANEFMTTILYRYNSKKFKESLSIQSPFVEQILFSNKPTIDYSGDIPQLQNYTGIIGLSQVQSLMDRTSMSITMPEFRSMKLITHSI-REKVERKIQEKNMVRRCHFSKMVFFS
>Oyo_virus_AEE01391.1_UNKNOWN_HM639780_Unknown_Nigeria_1964
KVSTD-SDSSIETYNKDIPTKDKIIEGWNNMYMRI-QNERKSPVDQKPSIHFLSITKAMLSLTEPARYMIMNSLAEKFSPYTKTLFSVYMTEMTQKG-VSDDKTHRVESRNNFKRSLTTISTDFYEEKSKQNAK-YLKDEMYVYI--EKN--NTIEEIMEVMKDHKFTFFNKGQKTFKDREIFVGELQAKMCLYCIERI-SKERCKPEEMISEPGDGKLKKLEQINADMSKWSAQDV-LFKYFWLFILYFLCNYMQ-KRLILPDEMMCSILDVIIKRNWLQGNLNYTSSYLHSCSMSVYKEVVK--RATAVVNSLVHSDDNQTSVNFFGNQVN-MKK-TYATNFIKEFVSLFNIVGDCAYIGPYEDFLTSLLKRMSGV-MIRRENVSYDDYKEICESSELLVT-KGETITEYKMTILYRYNSKKFKESLSVQTPMIEQILYSNKPTVDYNSDLE--LESDEIIGLKVESSEVSRTGLVTTMPEIRNLKLIQYSL-KDRMEKKIEDYYTIRRCNLSKMSFFD
>Bwamba_virus_AIN37019.1_polymerase_
KVSVS-NETSQITFNKPQPNRDEIQKGWNEMSKRI-ELERNDFNDQKPSIHFLSITKSMLSLTEPSRYMIMNSLAEKFSPYTKTLFSVYMTDITQKG-IKDNRNNRIENRNNFRRSMTTISTDFSKLKEAQTIR-DKKDRLYEKI--KNKEIACIEEIMETMVNHKFSFFNKGQKTAKDREIFVGEYEAKMCMYAIERI-AKERCRPEEMISEPGDGKLRVLEQINADMSKWSAQDV-FYKYFWLIIIFFMCNYMQ-KRLLLPDELLCNILDVDIKRNWLQGNFNYTSSYVHTCAMSVYKDILK--QMALVVNSLVHSDDNQTSITLFGCQAN-MKK-TYVTNFIKEFVSLFNLVGDCGYLGPYEDFLLGLLKKYTPI-AKRRETISFNDFQTAQKSENLLVT-KGENAEDFRQSILYRFNSKRFKESLSIQNPFIEQVLFSNKPVIDFTGDSLKQEESTQILGLSVVGNPQSRLGMSSTMPEFRNIRVTINSL-KEKMEFRIKKNETIRRSHFSKMTFFE
>Bwamba_virus_AIN37016.1_SA_Ar1_Mosquito_South_Africa_1955
KVSVS-NEYAQITYNKPQPNRDEIQTGWDLMSKRI-GEERSNYADQKPSIHFLSVTKSMLSLTEPSRYMIMNSLAEKFSPYTKTLFSVYMTNITQKG-IKDNRNNRIENRNNFRRSISTISTDFREIKEKQSER-IQKDRLYELF--KTNKLPCIEEIMDIMTTHTFSFFNKGQKTAKDREIFVGEFEAKMCMYAVERI-AKERCRPEEMISEPGDGKLRVLEQINADMSKWSAQDV-FYKYFWLIIIFFFCNYMQ-KKLILPDELLYNILDVEIKRNWLQGNFNYTSSYVHTCAMSVYKDIVK--AMAEVVNSLVHSDDNQTSITLFGCQAN-MKK-TYLTNFIKEFVSLFNLVGDCGYLGPYEDFLLDLLRKYTPV-MKKRETVSFNDFQCLQQEANLLVT-KGENANDFMNSILYRYNSKRFKESLSIQNPFIEQILFSNKPVIDFTGDSIKQETSTQIIGLSVIGSPQDRLGMSSTMPEFRNLKTTINSL-KEKMEMRIKENETIKRCHFSKMLSFE
>Pongola_virus__SAAr1_AIN37016.1_polymerase_
KVSVS-NEYAQITYNKPQPNRDEIQTGWDLMSKRI-GEERSNYADQKPSIHFLSVTKSMLSLTEPSRYMIMNSLAEKFSPYTKTLFSVYMTNITQKG-IKDNRNNRIENRNNFRRSISTISTDFREIKEKQSER-IQKDRLYELF--KTNKLPCIEEIMDIMTTHTFSFFNKGQKTAKDREIFVGEFEAKMCMYAVERI-AKERCRPEEMISEPGDGKLRVLEQINADMSKWSAQDV-FYKYFWLIIIFFFCNYMQ-KKLILPDELLYNILDVEIKRNWLQGNFNYTSSYVHTCAMSVYKDIVK--AMAEVVNSLVHSDDNQTSITLFGCQAN-MKK-TYLTNFIKEFVSLFNLVGDCGYLGPYEDFLLDLLRKYTPV-MKKRETVSFNDFQCLQQEANLLVT-KGENANDFMNSILYRYNSKRFKESLSIQNPFIEQILFSNKPVIDFTGDSIKQETSTQIIGLSVIGSPQDRLGMSSTMPEFRNLKTTINSL-KEKMEMRIKENETIKRCHFSKMLSFE
>California_encephalitis_virus_AHI87722.1_Mohko_ILO8_3_Unknown_Finland_2008_08_23
KVSVS-NESSMITYDKKQPNKNEISNGWALMIERV-QEQRKSLHDQKPSIHFLSITKSVLSLTEPARYMIMNSLAEKFSPYTKTLFSVYMTRITQKG-IKDNRENRIENRNNFRRSITTISTDFRKEKEMQSIK-QKKDRLYELL--DKNILPIIEQIMDIMINHKFTFFNKGQKTSKDREIFVGEYEAKMCMYAVERI-AKERCKPDEMISEPGDGKLKVLEQINADMSKWSAQDV-FYKYFWLIILFFMCNYMQ-KELILPDELLFNLLDVPIKRNWLQGNFNYTSSYVHSCAMSVYKEVLK--EAITLVNSLVHSDDNQTSITIFGCQAN-MKK-TYVTNCIKEFVSLFNLVGDCAYIGPYEDFLIKLLNKYTPV-MSKRESVSFGKYQDRLSSPGLLVT-KGEDMKDYMESVIFRYNSKRFKESLSIQNPFIEQILFSHKPVIDFSGDSRALEKEPDILGLSIYGSPQRRMGMSSTMPEFRNLKLIHHSL-EEKMKARISLNETIKKAHFSKMVSFE
>Chatanga_virus_AHI87734.1_RNA_polymerase_
KVSVS-NESSMITYDKKQPNKNEISNGWALMIERV-QEQRKSLHDQKPSIHFLSITKSVLSLTEPARYMIMNSLAEKFSPYTKTLFSVYMTRITQKG-IKDNRENRIENRNNFRRSITTISTDFRKEKEMQSIK-QKKDRLYELL--DKNILPIIEQIMDIMINHKFTFFNKGQKTSKDREIFVGEYEAKMCMYAVERI-AKERCKPDEMISEPGDGKLKVLEQINADMSKWSAQDV-FYKYFWLIILFFMCNYMQ-KELILPDELLFNLLDVPIKRNWLQGNFNYTSSYVHSCAMSVYKEVLK--EAITLVNSLVHSDDNQTSITIFGCQAN-MKK-TYVTNCIKEFVSLFNLVGDCAYIGPYEDFLIKLLNKYTPV-MSKRESVSFGKYQDRLSSPGLLVT-KGEDMKDYMESVIFRYNSKRFKESLSIQNPFIEQILFSHKPVIDFSGDSRALEKEPDILGLSIYGSPQKRMGMSSTMPEFRNLKLIHHSL-EEKMKARISLNETIKKAHFSKMVSFE
>Chatanga_virus_ACC77564.1_L_polyprotein_
KVSVS-NESSMITYDKKQPNKNEISNGWSLMIKRV-QEQRKSLHDQKPSVHFLSITKSVLSLTEPARYMIMNSLAEKFSPYTKTLFSVYMTRITQKG-IKDNRENRIENRNNFRRSITTISTDFRKEKEMQSIK-QKKDRLYELL--DKEVLPVIEQIMDIMINHKFTFFNKGQKTSKDREIFVGEYEAKMCMYAVERI-AKERCKPDEMISEPGDGKLKVLEQINADMSKWSAQDV-FYKYFWLIILFFMCNYMQ-KELILPDELLFNLLDVPIKRNWLQGNFNYTSSYVHSCAMSVYKEVLK--EAITLVNSLVHSDDNQTSITIFGCQAN-MKK-TYVTNCIKEFVSLFNLVGDCAYIGPYEDFLIKLLNKYTPV-MSKRESVSFGKYQDRLSSPGLLVT-KGEDMKDYMESVIFRYNSKRFKESLSIQNPFIEQILFSHKPVIDFSGDSRALEKEPDILGLSIYGSPQKRMGMSSTMPEFRNLKLIHHSL-EEKMKARIALNETIKKAHFSKMVSFE
>Snowshoe_hare_virus_ABW87611.2_L_polyprotein_
KVSVS-NESSVITYDKKQPNKNEISDGWTLMVERV-QEQRKSLHDQKPSIHFLSITKSVLSLTEPARYMIMNSLAEKFSPYTKTLFSVYMTRITQKG-IKDNRENRIENRNNFRRSITTISTDFRKEKEMQSVK-QKKDRLYELL--DKEVLPVIEQIMDTMVNHKFTFFNKGQKTSKDREIFVGEYEAKMCMYAVERI-AKERCKPDEMISEPGDGKLKVLEQINADMSKWSAQDV-FYKYFWLIILYFMCNYME-KELILPDELLFNLLDVPIKRNWLQGNFNYTSSYVHSCAMSVYKEILK--EAVTLVNSLVHSDDNQTSITIFGCQAN-MKK-TYVTNCIKEFVSLFNLVGDCAYIGPYEDFLIKLLNKYTPV-MQKRESVSFGKYQDRLSSPGLLVT-KGEDMRDYMESVIFRYNSKRFKESLSIQNPFIEQILFSHKPVIDFSGDSRALEKEPDILGLSIYGSPQKRMGMSSTMPEFRNLKLIHHSL-EEKMKIRIALNETIKKAHFSKMVSFD
>La_Crosse_virus_NP_671968.1_RNAdependent_RNA_polymerase_
KVSVS-NESSVITYDKKQPNKNEISEGWTLMVERV-QDQRKSLHDQKPSIHFLSITKSVLSLTEPARYMIMNSLAEKFSPYTKTLFSVYMTRITQKG-IKDNRENRIENRNNFRRSITTISTDFRKEKELQSVK-QKKDRLYELL--DKGVLPVIEQIMDMMVDHKFTFFNKGQKTSKDREIFVGEYEAKMCMYAVERI-AKERCKPDEMISEPGDGKLKVLEQINADMSKWSAQDV-FYKYFWLIILYFMCNYMD-KELILPDELLFNLLDVLIKRNWLQGNFNYTSSYVHSCAMSVYKEILK--EAITLVNSLVHSDDNQTSITIFGCQAN-MKK-TYVTNCIKEFVSLFNLVGDCAYIGPYEDFLIKLLSKYTPV-MQKRESVSFSKYQDRLSSPGLLVT-KGEDMKDYMESVIFRYNSKRFKESLSIQNPFIEQILFSHKPIIDFSGDSRALEKEPDILGLSIYGSPQRRMGMSSTMPEFRNLKLIHHSL-EEKMKVRIAINETIKKAHFSKMVSFE
>California_encephalitis_virus_APA29013.1_polymerase_
KVSVS-NESSLITFDKKQPNKNEISDGWTLMVERI-QEQRKSLHDQKPSLHLLSITKSVLSLTEPARYMIMNSLAEKFSPYTKTLFSVYMTRITQKG-IKDNRENRIENRNNFRRSITTISTDFRKEKETQSLK-QKKDRLYELL--DTNVLPVIEQIMDMMVNHKFTFFNKGQKTSKDREIFVGEYEAKMCMYAVERI-AKERCKPDEMISEPGDGKLKVLEQINADMSKWSAQDV-FYKYFWLIILFFMCNYMQ-KELILPDELLYNLLDVEIKRNWLQGNFNYTSSYVHSCAMSVYKDILK--ESITMVNSLVHSDDNQTSITIFGCQAN-MKK-TYVTNCIKEFVSLFNLVGDCAYIGPYEDFLIKLLNKYTPV-MQKRESVSFGKYQDRLSAPGLLVT-KGEDSKDYMESVIFRYNSKRFKESLSIQNPFIEQILFSHKPVIDFSGDSRAIEKEPDILGLSIYGSPQKRMGMSSTMPEFRNLKLIHHSL-EEKMKQRIVNNETIKKAHFSKMVSFE
>Lumbo_virus_APA28997.1_polymerase_
KVSVS-NESSIITYDKKQPNKNEISEGWDLMVERV-HEQRKSLHEQKPSIHFLSITKSVLSLTEPARYMIMNSLAEKFSPYTKTLFSVYMTKITQKG-IKDNRENRIENRNNFRRSITTISTDFRKEKEQQNAK-QRKDRLYELL--DTGVLPVIEQIMDMMVNHKFTFFNKGQKTSKDREIFVGEYEAKMCMYAVERI-AKERCRPDEMISEPGDGKLKVLEQINADMSKWSAQDV-FYKYFWLIILFFMCNYMQ-KELILPDELLYNLLDVSIKRNWLQGNFNYTSSYVHSCAMSVYKDILK--EAITLVNSLVHSDDNQTSITIFGCQAN-MKK-TYVTNCIKEFVSLFNLVGDCAYIGPYEDFLISLLNKYTPV-MMKRESVSFSKYQDRLSAPGLLVT-KGEDSKDYMESVIFRYNSKRFKESLSIQNPFIEQILFSHKPVIDFSGDSRAIEKEPDILGLSIYGSPQKRMGMSSTMPEFRNLKLIHHSL-EEKMKLRIAQNETIKKAHFSKMVSFD
>Tahyna_virus_AGZ03711.1_L_protein_
KVSVS-NESSIITYDKKQPNKNEISEGWDLMIERI-HEQRKSLHEQKPSMHFLSITKSVLSLTEPARYMIMNSLAEKFSPYTKTLFSVYMTKITQKG-IKDNRENRIENRNNFRRSITTISTDFRKEKELQNAK-QKRDRLYELL--DTKVLPVIEQIMDMMVNHKFTFFNKGQKTSKDREIFVGEYEAKMCMYAVERI-AKERCKPDEMISEPGDGKLKVLEQINADMSKWSAQDV-FYKYFWLIILFFMCNYMQ-KELILPDELLFNLLDVPIKRNWLQGNFNYTSSYVHSCAMSVYKDILK--EAITLVNSLVHSDDNQTSITIFGCQAN-MKK-TYVTNCIKEFVSLFNLVGDCAYIGPYEDFLISLLNKYTPV-MMKRESVSFSKYQDRLSAPGLLVT-KGEDSKDYMESVVFRYNSKRFKESLSIQNPFIEQILFSHKPVIDFSGDSRAIEKEPDILGLSIYGSPQKRMGMSSTMPEFRNLKLIHHSL-EEKMRLRIAQNETIKKAHFSKMVSFD
>San_Angelo_virus_APA28989.1_polymerase_
KVSVS-NESSAITFDKKQPNKIEISNGWDLMVERV-HEQRKSIHDQKPSIHFLSITKSVLSLTEPARYMIMNSLAEKFSPYTKTLFSVYMTRITQKG-IKDNRENKIENRNNFRRSITTISTDFRKEKEVQSAK-QKKDRLYELL--DTNVLPTIEQIMDMMVNHKFTFFNKGQKTSKDREIFVGEYEAKMCMYAVERI-AKERCKPDEMISEPGDGKLKVLEQINADMSKWSAQDV-FYKYFWLIILFFMCNYMQ-KELILPDELLYNLLDVSIKRNWLQGNFNYTSSYVHSCAMSVYKEILK--ESITLVNSLVHSDDNQTSITIFGCQAN-MKK-TYVTNCIKEFVSLFNLVGDCAYIGPYEDFLIKLLNKYTPI-MMRRESVSFSKYQDRLSSPGLLVT-KGEDMKDYMESVIFRYNSKRFKESLSIQNPFIEQILFSHKPVIDFSGDSRALEKEPDILGLSIFGSPQKRMGMSSTMPEFRNLKLIHHSL-ETKMRARIALNEIIKKAHFSKMVSFE
>Inkoo_virus_ACF10362.1_RNA_polymerase_L_
KVSVS-NESSVITNTKKQPNKGEILEGWEMMVERV-HQQRKSIHDQKPSIHFLSITKSVLSLTEPARYMIMNSLAEKFSPYTKTLFSVYMTRITQKG-IKDNRENRIENRNNFRRSITTISTNFQKEKEVQYTK-QKKDRLYEML--DTDQVPTIELIMDMMTDHTFTFFNKGQKTSKDREIFVGEYEAKMCMYAVERI-AKERCKPDEMISEPGDGKLKILEQINADMSKWSAQDV-FFKYFWLIIIFFFCNYMQ-KKLILPDDLMCNLLDVEIKRNWLQGNFNYTSSYVHSCAMSVYKDVLK--EAMSVVNSLVHSDDNQTSVTIFGCQAN-MKK-TYITNCIKEFVSLFNLVGDCAYIGPYEDFLIKMLNKHTPI-MQKRESVSFSKYQDRLSSPGLLVT-KGEDKKDYMESVIFRYNSKRFKESLSIQNPFIEQILFSNKPIIDFSGDSRALEREPDIIGLSIYGSPQKRTGMSSTMPEFRNLKLIHHSL-RLKMEKRISDNEVIKKAHFSKMVSFD
>Jamestown_Canyon_virus_ADK36669.1_L_protein_
KVSVS-NESSIITNTKKQPNKSEILEGWEMMVERV-HQQRNSIHDQKPSIHFLSITKSVLSLTEPARYMIMNSLAEKFSPYTKTLFSVYMTRITQKG-IKDNRENRIENRNNFRRSITTISTNFQKEKEIQYTK-QKKDRLYEML--DTDQVPTIELIMDMMADHTFTFFNKGQKTSKDREIFVGEYEAKMCMYAVERI-AKERCKPDEMISEPGDGKLKVLEQINADMSKWSAQDV-FFKYFWLIIIFFFCNYMQ-KKLILPDDLMCNLLDVEIKRNWLQGNFNYTSSYVHSCAMSVYKDVLK--EAMSVINSLVHSDDNQTSVTIFGCQAN-MKK-TYVTNCIKEFVSLFNLVGDCAYIGPYEDFLIKMLNKHTPI-MQKRESVSFSKYQDRLSSPGLLVT-KGEDKRDYMESVIFRYNSKRFKESLSIQNPFIEQILFSNKPVIDFSGDSRALEKEPDIIGLSIYGSPQKRTGMSSTMPEFRNLKLIHHSL-RTKMEKRIAENEVIKKAHFSKMVSFD
>Jerry_Slough_virus_APA29005.1_polymerase_
KVSVS-NESSVITNTKKQPNKSEILEGWEMMVERV-HQQRKSIHDQKPSIHFLSITKSVLSLTEPARYMIMNSLAEKFSPYTKTLFSVYMTRITQKG-IKDNRENRIENRNNFRRSITTISTNFQKEKEVQYTR-QRKDRLYEML--DTNQVPTIELIMDMMSDHTFTFFNKGQKTSKDREIFVGEYEAKMCMYAVERI-AKERCKPDEMISEPGDGKLKVLEQINADMSKWSAQDV-FFKYFWLIIIFFFCNYMQ-KKLILPDDLMCNLLDVEIKRNWLQGNFNYTSSYVHSCAMSVYKDVLK--EAMSVINSLVHSDDNQTSVTIFGCQAN-MKK-TYVTNCIKEFVSLFNLVGDCAYIGPYEDFLIKMLNKHTPI-MQKRESVSFSKYQDRLSSPGLLVT-KGEDKKDYMESVIFRYNSKRFKESLSIQNPFIEQILFSNKPIIDFSGDSRALEKEPDIIGLSIYGSPQKRTGMSSTMPEFRNLKLIHHSL-RVKMEKRIIENEVIKKAHFSKMVSFD
>South_River_virus_APA28981.1_polymerase_
KVSVS-NESSIITNTKKQPNRSEILEGWEMMVERV-HQQRQSIHDQKPSIHFLSITKSVLSLTEPARYMIMNSLAEKFSPYTKTLFSVYMTRITQKG-IKDNRENRIENRNNFRRSITTISTNFQKEKEVQYTK-QKKDRLYEML--DTDQIPAIELIMDMMVNHRFTFFNKGQKTSKDREIFVGEYEAKMCMYAVERI-AKERCKPDEMISEPGDGKLKVLEQINADMSKWSAQDV-FFKYFWLIIIFFLCNYMQ-KKLILPDDLMCNLLDVEIKRNWLQGNFNYTSSYVHSCAMSVYKDVLK--EAMSIVNSLVHSDDNQTSVTIFGCQAN-MKK-TYVTNCIKEFVSLFNLVGDCAYIGPYEDFLIKMLNKHTPI-MQKRESVSFSKYQDRLSSPGLLVT-KGEDKRDYMESVIFRYNSKRFKESLSIQNPFIEQILFSNKPVIDFSGDSRALEKEPDIIGLSIYGSPQKRTGMSSTMPEFRNLKLIHHSL-KTKMEKRILDNEVIKKAHFSKMVSFD
>Keystone_virus_ALD52506.1_RNAdependent_RNA_polymerase_
KVSVS-NESSIITNTKKQPNKSEINEGWAIMVERI-KVQRNSIHDQKPSIHFLSITKSVLSLTEPARYMIMNSLAEKFSPYTKTLFSVYMTRITQKG-IKDNRENRIENRNNFRRSITTISTDFKKEKEAQYTK-QKRDRLYELL--DTGKLPTIESIMDMMVDHTFTFFNKGQKTSKDREIFVGEYEAKMCMYAVERI-AKERCKPDEMISEPGDGKLKVLEQINADMSKWSAQDV-FFKYFWLIILFFLCNYMQ-KKLILPDDLIYNLMDIQIKRNWLQGNFNYTSSYVHSCAMSVYKDILK--EAMSMVNSLVHSDDNQTSVTIFGCQAN-MKK-TYVTNCIKEFVSLFNLVGDCAYIGPYEDFLIRLLNKYTPV-MQKRESVSFSKYQDRLSSPGLLVT-KGEDKKDYMESVIFRYNSKRFKESLSIQNPFIEQILFSHKPIIDFSGDSRALENEPDILGLSIYGSPQKRTGMSSTMPEFRNLKLIHHSL-EEKMKRRIIQNEVIKKAHFSKMVSFE
>Keystone_virus_APA29001.1_polymerase_
KVSVS-NESSIITNTKKQPNKSEINEGWAIMVERI-KVQRNSIHDQKPSIHFLSITKSVLSLTEPARYMIMNSLAEKFSPYTKTLFSVYMTRITQKG-IKDNRENRIENRNNFRRSITTISTDFKKEKEAQYTK-QKRDRLYELL--DTGKLPTIESIMDMMVDHTFTFFNKGQKTSKDREIFVGEYEAKMCMYAVERI-AKERCKPDEMISEPGDGKLKVLEQINADMSKWSAQDV-FFKYFWLIILFFLCNYMQ-KKLILPDDLIYNLMDIQIKRNWLQGNFNYTSSYVHSCAMSVYKDILK--EAMSMVNSLVHSDDNQTSVTIFGCQAN-MKK-TYVTNCIKEFVSLFNLVGDCAYIGPYEDFLIKLLNKYTPV-MQKRESVSFSKYQDRLSSPGLLVT-KGEDKKDYMESVIFRYNSKRFKESLSIQNPFIEQILFSHKPIIDFSGDSRALENEPDILGLSIYGSPQKRTGMSSTMPEFRNLKLIHHSL-EEKMKRRIIQNEVIKKAHFSKMVSFE
>Serra_do_Navio_virus_APA28985.1_polymerase_
KVSVS-NESSIITNTKKQPNKNEINEGWNLMVERI-QDQRRSIHDQKPSIHFLSITKSVLSLTEPARYMIMNSLAEKFSPYTKTLFSVYMTRITQKG-IKDNRENRIENRNNFRRSITTISTDFQKEKETQYSK-QKKDRLYELL--DTNVLPTIELIMDMMAEHDFTFFNKGQKTSKDREIFVGEYEAKMCMYAVERI-AKERCKPDEMISEPGDGKLKVLEQINADMSKWSAQDV-FYKYFWLIILFFLCNYMQ-KELILPDDLIYNLLDIQIKRNWLQGNFNYTSSYVHSCAMSVYKDILK--EAMSLVNSLVHSDDNQTSVTIFGCQAN-MKK-TYVTNCIKEFVSLFNLVGDCAYIGPYEDFLIKLLNKYTPV-MQKRESVSFSKYQDKLSAPGLLVT-KGEDKKDYMESVIFRYNSKRFKESLSIQNPFIEQILFSHKPVIDFSGDSRVLEREPDIIGLSIYGSPQKRTGMSSTMPEFRNLKLIHHSL-EEKMKARIQQNEVIKKAHFSKMVSFD
>Melao_virus_APA28993.1_polymerase_
KVSVS-NESSIITNTKKQPNKKEINEGWDLMVQRV-SSQRKSVHDQKPSIHFLSITKSVLSLTEPSRYMIMNSLAEKFSPYTKTLFSVYMTRITQKG-IKDNRENRIENRNNFRRSITTISTNFQKEKEIQLSR-QKKDRLFELL--DTNQVPTIEMIMDMMVNHKFTFFNKGQKTSKDREIFVGEYEAKMCMYAVERI-AKERCKPDEMISEPGDGKLRVLEQINADMSKWSAQDV-FFKYFWLIILYFLCNYMD-KKLILPDELLFNLMDVQIKRNWLQGNFNYTSSYVHSCAMSVYKDILK--EAMSLVNSLVHSDDNQTSVTIFGCQAN-MKK-TYVTNCIKEFVSLFNLVGDCAYIGPYEDFLIKLLNKYTPI-MQKRESVSFNKYQDRLASPGLLVT-KGEDKTDYMESVVFRYNSKRFKESLSIQNPFIEQILFSHKPVIDFSGDSRALEKEPDIIGLSIYGSPQKRTGMSSTMPEFRNLKLIHHSL-EEKMKQRIKKNEVIKKAHFSKMVSFD
>California_encephalitis_virus_ALI93835.1_Eklund_Mosquito_USA_1948
KVSVS-NESSVITNTKNQPNKEEIDAGWHLMVERI-NNQRKSIHDQKPSIHFLSVTKSMLSLTEPSRYMIMNSLAEKFSPYTKTLFSVYMTKITQKG-VKDNRENRIENRNNFRRSITTISTDFKCEKEVQAQK-QKKDRLFEML--DKNILPTIELIMDMMVDHKFTFFNKGQKTAKDREIFVGEYEAKMCMYAVERI-AKERCKPDEMISEPGDGKLKILEHINADMSKWSAQDV-FFKYFWLIILFFFCNYME-KKLILPDDLIYNLLDVSIKRNWLQGNFNYTSSYVHSCAMSVFKDIIK--EAVSLINSLVHSDDNQTSITLFGCQAN-MKK-TYVTNCIKEFVSLFNLVGDCAYIGPYEDFLLKLLNKQASI-MIRRESVSFSKYQDRLSAPGLLVT-KGENKQDFLESVIFRYNSKRFKESLSIQNPFIEQILFSHKPVIDFSGDSRALEKEPNILGLSIYGSPQRRTGMSSTMPEFRNLKLIHHSL-EEKMLRRIAQNETIKKAHFSKMVSFD
>Trivittatus_virus_ALI93835.1_polymerase_
KVSVS-NESSVITNTKNQPNKEEIDAGWHLMVERI-NNQRKSIHDQKPSIHFLSVTKSMLSLTEPSRYMIMNSLAEKFSPYTKTLFSVYMTKITQKG-VKDNRENRIENRNNFRRSITTISTDFKCEKEVQAQK-QKKDRLFEML--DKNILPTIELIMDMMVDHKFTFFNKGQKTAKDREIFVGEYEAKMCMYAVERI-AKERCKPDEMISEPGDGKLKILEHINADMSKWSAQDV-FFKYFWLIILFFFCNYME-KKLILPDDLIYNLLDVSIKRNWLQGNFNYTSSYVHSCAMSVFKDIIK--EAVSLINSLVHSDDNQTSITLFGCQAN-MKK-TYVTNCIKEFVSLFNLVGDCAYIGPYEDFLLKLLNKQASI-MIRRESVSFSKYQDRLSAPGLLVT-KGENKQDFLESVIFRYNSKRFKESLSIQNPFIEQILFSHKPVIDFSGDSRALEKEPNILGLSIYGSPQRRTGMSSTMPEFRNLKLIHHSL-EEKMLRRIAQNETIKKAHFSKMVSFD
>Kowanyama_virus_AMR73391.1_MRM1243_Mosquito_Australia_1963
KVSVT-EESTVLTYKKPQPNHEEIKSGWLLMKERV-SIERPLIEKQKPSIHVLSITKAMLSLTEPSRYMIMNSLAEKFSPYTKTLFSVYMTNIKQKG-IKPVRNGKIENMNNFRRSITTISTNFSEQKTQIKKK-IEKDRLYEMI--DKKTIDTIELIMDMMVTHKFTFFNKGQKTAKDREIFVGEFEGKMCLYCIERI-SKERCKPDEMISEPGDGKLKAIEIINADMSKWSAQDV-LFKYFWLVILYFLCNYMQ-KELILPDELLNNVLDVNIKRNWLQGNLNYTSSYIHSCAMSVYKDILS--TACELVNSLVHSDDNQTSIAIFGNQVN-MKK-TYLTNFLKEFVSLFNLVGDCAYIGPYEDFLLNLLRRMTPV-LKKRETISFTKYQDKIRAPKLLVT-KGETYLDFCNSILYRFNSKRFKESLSIQNPFIEQVLFSKKPVIDFTGDQEEFNEKLNIIGLSIIANPQERLGSSNTMPEFRNLKLIRYSI-KISMDTRIAKRTTVKKASFVKMSSFA
>Yacaaba_virus_AMR73398.1_NB6028_Mosquito_Australia_1970
KVSVT-EEATTLTFNKPQPSHEEIEEGWSMMKSRV-LSERNDITKQKPSIHFLSITKAMLSLTEPSRYMIMNSLAEKFSPYTKTLFSVYMTNIKQKG-IKEERNSKIENMNNFRRPITTISTDFSEFKSRAERK-SLKDRLYEKI--KNDEIPTIELIMDTMVNHKFSFFNKGQKTAKDREIFVGEFEGKMCLYCLERI-SKERCKPDEMISEPGDSKLKIMESFNADMSKWSAQDV-LFKYFWLVILYFLCNYMQ-KRLIMPDELLCGVLDVEIKRNWLQGNLNYTSSYIHSCAMSVYKDILK--KTSELVNSLVHSDDNQTSITYFGNQVN-MKK-TYVTNFLKEFVSLFNLVGDCAYLGAYEDFLIKLLDKMTPV-NLRRETISFCDYQQQLKSAGLLVT-KGEDIESFTKTIIYRYNSKRFKESLSIQNPFIEQVLFSKKPVIDFNGDSEADEENPSIIGLSVIANPQLRLGMSCTMPEFRNLKLIRYSL-KEKMEKKIQDRNTIKRSTFVKMLSFS
>Kaeng_Khoi_virus_AIN37025.1_PSC_19_Bat_Thailand_1969
KVSVS-KDTAVQTFNRSKPVKADIQIGWDAMTERI-KIERNNICDQKPSGHFISITKSLLSLTEPARYMIMNSLAEKFAPYTKTLFSVYVTRITQKG-VEDNYDNKIENRNNFNRSLSTISTDFKELKSHVNKK-IEKDRLYELY--KDDKITTIQTIMNTMVEHKFTFFNKGQKTAKDREIFVGEFEAKLCMYGIERI-AKERCKPDEMISEPGDSKMKILELINADMSKWSAQDV-FFKYFWLIMIYFFCNYME-KKLILPDEMICNILDVNIKKNWLQGNFNYTSSYVHSCAMSVYKDIIK--DVAQLVNSLVHSDDNQTSIVYFGCQAN-MKK-TYLNSVIKEFVSLFCIVGDCAYIGPYEDFLTNLLQRCSPI-DMRKEQISFNDYQNQLSNHGLLVT-KGENKQDFMNAVIYRYNSKKFKESLSIQNPFIEQILFSHKPVIDYSGDNLELEEQPDILGLKLESLPLKRTGVTNNMPEIRNLKLIQHSL-KDKMLERINKNRLLKRAQLHKMQHFD
>Wuhan_Louse_Fly_Virus_1_AJG39233.1_BFJSC_10_Fly_China_2012
KVSVS-RESSIQTLNKERPSSSEIQKGWIEMTERM-NETRTELCDQKPSAHFVSITKSLLTLTEPARYMIMNSLAEKFSPNTKTLFSVYVTRITQKG-VEDNTDSKIENKNNFNRSITTISTDYQDLKEKIDQT-TKKDRLYELL--KLNLITAIQNIMSMMLEHKFTFFNKGQKTAKDREIFVGEFEAKMCMYAVERI-SKERCKPDEMISEPGDSKMKVLEQINADMSKWSAQDV-FYKYFWLIIIYFLCNYME-KRLILPDELLCNILDVNIKRNWLQGNFNYTSSYVHSCAMSVYKDIIK--EISQLINSLVHSDDNHTSITYFGCQAN-MKK-TYINNVIKEFVSLFCIVGDCAYIGPYEDFLTQLIQRMSPI-DIQKESISFNDYQQRLSQKDLLVT-KGEEKDDYMNSILFRYNSKKFKESLSIQNSFIEQILFSHKPVIDYSGDNLELEENPTIIGFKINGIFQKRTGLTNNMPELRNLKLIHHSL-KEKMDQRIINNQVMRRVQLYKMQNFE
>Nyando_virus_AIN37023.1_YM176_66_Mosquito_Cameroon_1966
KVSVS-RDSSIQTYNKSKPTKEEIELGWQEMTNRI-HNERNVTSEQKPSGHFISITKSLLSLTEPSRYMIMNSLAEKFSPYTKTLFSVYVVRIMQKG-VEDAPTNKIENRNNFKRSISTISTDFEEYKTKVVKD-TKKDRLYELY--KCG-MPCIELIMDEMVNHNFTFFNKGQKTAKDREIFVGEFEAKMCMYAVERI-AKERCKPDEMISEPGDGKMKMLEQINADMSKWSAQDV-FYKYFWLIIIYFLCNYMN-KKLILPDELMCNILDVSIKRNWLQGNFNYTSSYVHSCAMNVYKDIFK--EISVLCNSMVHSDDNHTSVVIFGCQAN-MKK-TYVNNTIKEFVSLFCIVGDCAYIGPYEDFLCKLLQKYTPI-EFKRESVSYQDFHSQASSQSLLVT-KGETKNDYMTSVLYRYNSKKFKESLSIQNPFIEQILFSHKPVLDYSGDTEFEENNPEIFGLQLEGAYQKRTGLTNTMPELRNLRLIHHSL-KEKTMKRILDNRTMKRAQLHKMSAFE
>Nyando_virus_AIN37020.1_polymerase_
KVSVS-KDSSIQTFNKPKPSEQEILTGWAEMTNLL-SAEKNNINDQKPSGHFVSVTKSLLSLTEPSRYMIMNSLAEKFRPYTKTLFSVYVVMITQKG-VSNKKSNKIENRNNFKRSLSTISTDFEEEKKKISKL-ANKDRLYELF--KNG-MPAVELFLDAMKNHKFTFFNKGQKTFTDREIFVGEFEAKMCLYLIERI-AKERCKPDEMISEPGDSKMKALEAINADMSKWSAQDV-FYKYFWLIILYFFCNYMQ-KEVILPDELMCNILDVCIKRNWLQGNFNYTSSYIHTCAMSVFKDIVK--EIALLVNSMVHSDDNHTSVILFGCQAN-MKK-TYVNNIIKEFVSLFCIVGDCAYIGPYEDFLTNLLRKCTPI-LYRRESISYRDYQDTIENQDLLVT-KGETKEDFMNSIIYRYNSKKFKESLSIQNPFIEQILFSSKPVIDYLGDTLFEENNPDIFGMQLIGPEQDRLGLTNTMPEMRNMKLIHHSL-TEKITKKFQARQTIKRAQLHKMLAFD
>Mojui_dos_Campos_virus_AIN37024.1_BeAn276121_Bat_Brazil_1976
KVSVS-KETSLQTSIKPKPTENEIDEGWTEMSKRV-AKSRTLASDQKPSAHLLSITKSLLSLTEPARYMIMNSLAEKFSPYTKTLFSVYVTNITQKG-VRDDPENKIENRNNFRRSINTISTDYELLKKRNEEQ-RKNDRLYELQ--TRGILPFIEIAMDMMKNHDFTFFNKGQKTAKDREIFVGEFEAKICMYTVERI-AKERCKPDEMISEPGDGKMKVLEQINADMSKWSAQDV-FFKYFWVIILYFLCKYMQ-KRLILPDELLCNVFDVEIKRNWLQGNFNYISSYVHSCAMSVFKEIYK--EVAKLINSLVHSDDNQTSLSIFGCQAN-MKK-TYINNIIKEFVSLFAIVGDCAYIGPYEDFLVNLLKKMSDV-MDKKSPISYNDYQELMQTQALLVT-KGEEPEDFRVSVLHRYNSKKFKESLSIQNPFIEQILFSNKPVIDYSGDTLFEENSSEISGLRLDSAEQLRTGLTNAMPEIRNMKLIKHSI-KNRTMARINMNQTIKRAHLHKMQNFM
>Anadyr_virus_ALN13323.1_LEIV_23263Tyum_Mosquito_Russia_1990
KVSVG-TDSSEITYKKMRPTQVEIDRGWEMMSQRV-SQERTDTTKQKPSIHFLSITKSMLSLTEPSRYMIMNSLAEKFSPYTKTLFSVYMVNITQKG-VHDERNNRVESRNNFRRSITTISTDFKELKSKDHAK-QKKDRLYELL--KTNKLPFIEQAMAMMKTHKFTFFNKGQKTAKDREIFVGEFEAKMCMYVVERI-SKERCKTDEMISEPGDSKLRILEKINADMSKWSAQDV-FYKYFWLIILFFMSNYMQ-KNLIIPDDLIANILDVNIKRNWLQGNFNYISSYIHSCAMMVYKDIVK--ESMRLVNSMVHSDDNQTSLAIFGCQAN-MKK-TYVTHTCKEFVSLFNLVGDCAYIGPYEDFLMNTLKKIVPL-DKQKETVSYNDFKESMSTNSLLVT-KGEDKEQFTASILYRYNSKRFKESLSIQNPFIEQILFSHKPIIDYSSETDLIAELPEIIGLCVRGTPQDRTGLSNQMPEFRNMKIIHHSI-RDKINQNIDNPPTIKKAHMSKMMFFN
>Anadyr_virus_AKC89288.1_RNAdependent_RNApolymerase_
KVSVG-TDSSEITYKKMRPTQVEIDRGWEMMSQRV-SQERTDTTKQKPSIHFLSITKSMLSLTEPSRYMIMNSLAEKFSPYTKTLFSVYMVNITQKG-VHDERNNRVESRNNFRRSITTISTDFKELKSKDHAK-QKKDRLYELL--KTNKLPFIEQAMAMMKTHKFTFFNKGQKTAKDREIFVGEFEAKMCMYVVERI-SKERCKTDEMISEPGDSKLRILEKINADMSKWSAQDV-FYKYFWLIILFFMSNYMQ-KNLIIPDDLIANILDVNIKRNWLQGNFNYISSYIHSCAMMVYKDIVK--ESMRLVNSMVHSDDNQTSLAIFGCQAN-MKK-TYVTHTCKEFVSLFNLVGDCAYIGPYEDFLMNTLKKIVPL-DKQKETVSYNDFKESMSTNSLLVT-KGEDKEQFMASILYRYNSKRFKESLSIQNPFIEQILFSHKPIIDYSSETDLIAELPEIIGLCVRGTPQDRTGLSNQMPEFRNMKLIHHSI-RDKINQNIDNPPTIKKAHMSKMMFFN
>Bunyamwera_virus_AFY52606.1_Chittoor_IG_20217_Mosquito_India_1957
KVSVG-TDSSEITYKKMKPTQNEIDKGWEMMSIRV-AQERTDTTKQKPSVHFLSITKSMLSLTEPSRYMIMNSLAEKFSPYTKTLFSVYMVNITQKG-VHDERNNRVESRNNFRRSITTISTDFKELKSKNFQK-QKKDRLYELL--KNETLSFIEQAMAMMKNHKFTFFNKGQKTAKDREIFVGEFEAKMCMYVVERI-SKERCKTDEMISEPGDAKLRILEKINADMSKWSAQDV-FYKYFWLIILFFMSNYMQ-KHLIIPDDLIANILDVNIKRNWLQGNFNYISSYVHSCAMLVYKDIIK--ESLKLVNSMVHSDDNQTSLAIFGCQAN-MKK-TYVTHTCKEFVSLFNLVGDCAYIGPYEDFLMNILKKLVPL-DKQRETISYNDFKESMSTDNLLVT-KGEDKEQFMQSILYRYNSKRFKESLSIQNPFIEQILFSHKPIIDYSSESDLIAELPEIIGLCVRGTPQDRTGLSNQMPEFRNMKLIHHSI-QDKINQNIDNPPTIKKAHMSKMMFFN
>Batai_virus_AFY52605.1_polymerase_
KVSVG-TDSSEITYKKMKPTQNEIDKGWEMMSMRV-AQERTDTTKQKPSVHFLSITKSMLSLTEPSRYMIMNSLAEKFSPYTKTLFSVYMVNITQKG-VHDERNNRVESRNNFRRSITTISTDFKDLKSKNFQK-QKKDRLYELL--KNETLPFIEQAMSMMKNHKFTFFNKGQKTAKDREIFVGEFEAKMCMYVVERI-SKERCKTDEMISEPGDAKLRILEKINADMSKWSAQDV-FYKYFWLIILFFMSNYMQ-KHLIIPDDLIANILDVNIKRNWLQGNFNYISSYVHSCAMLVYKDIIK--ESLKLVNSMVHSDDNQTSLAIFGCQAN-MKK-TYVTHTCKEFVSLFNLVGDCAYIGPYEDFLMNILKKLVPL-DKQRETISYNDFKESMSTDNLLVT-KGEDKEQFMQSILYRYNSKRFKESLSIQNPFIEQILFSHKPIIDYSSESDLIAELPEIIGLCVRGTPQDRTGLSNQMPEFRNMKLIHHSI-QDKINQNIDNPPTIKKAHMSKMMFFN
>Calovo_virus_AHZ64955.1_134_Unknown_Czech_Republic_1963
KVSVG-TDSSEITYKKMRPTQNEIDKGWEMMSKRV-AQERTDTTKQKPSVHFLSITKSMLSLTEPSRYMIMNSLAEKFSPYTKTLFSVYMVNITQKG-VHDERNNRVESRNNFRRSITTISTDFRDLKSKEFQK-QKKDRLYELL--KNEKLSFIEQAMLMMKNHRFTFFNKGQKTAKDREIFVGEFEAKMCMYVVERI-SKERCKTDEMISEPGDAKLRILEKINADMSKWSAQDV-FYKYFWLIILFFMSNYMQ-KHLIIPDDLIANILDVNIKRNWLQGNFNYISSYVHSCAMLVYKDIIK--ESLKLVNSMVHSDDNQTSLAIFGCQAN-MKK-TYVTHTCKEFVSLFNLVGDCAYIGPYEDFLMNILKKLVPL-DKQRETVSYNDFKESMSTERLLVT-KGEDKEQFIESILYRYNSKRFKESLSIQNPFIEQILFSHKPIIDYSSESDLIAELPEIIGLCVRGTPQDRTGLSNQMPEFRNMKLIHHSI-QDKINQNIDNPPTIKKAHMSKMMFFN
>Calovo_virus_AHZ64956.1_JAn_MS3_Unknown_Croatia_1969
KVSVG-TDSSEITYKKMRPTQNEIDKGWEMMSKRV-AQERTDTTKQKPSVHFLSITKSMLSLTEPSRYMIMNSLAEKFSPYTKTLFSVYMVNITQKG-VHDERNNRVESRNNFRRSITTISTDFRDLKSKEFQK-QKKDRLYELL--KNEKLSFIEQAMLMMKNHRFTFFNKGQKTAKDREIFVGEFEAKMCMYVVERI-SKERCKTDEMISEPGDAKLRILEKINADMSKWSAQDV-FYKYFWLIILFFMSNYMQ-KHLIIPDDLIANILDVNIKRNWLQGNFNYISSYVHSCAMLVYKDIIK--ESLKLVNSMVHSDDNQTSLSIFGCQAN-MKK-TYVTHTCKEFVSLFNLVGDCAYIGPYEDFLMNILKKLVPL-DKQRETVSYNDFKESMSTERLLVT-KGEDKEQFIESILYRYNSKRFKESLSIQNPFIEQILFSHKPIIDYSSESDLIAELPEIIGLCVRGTPQDRTGLSNQMPEFRNMKLIHHSI-QDKINQNIDNPPTIKKAHMSKMMFFN
>Calovo_virus_AHZ64958.1_RNAdependent_RNA_polymerase_
KVSVG-TDSSEITYKKMRPTQDEIDKGWEMMSKRV-AQERTDTTKQKPSVHFLSITKSMLSLTEPSRYMIMNSLAEKFSPYTKTLFSVYMVNITQKG-VHDERNNRVESRNNFRRSITTISTDFRDLKSKEFQK-QKKDRLYELL--KNEKLSFIEQAMLMMKNHRFTFFNKGQKTAKDREIFVGEFEAKMCMYVVERI-SKERCKTDEMISEPGDAKLRILEKINADMSKWSAQDV-FYKYFWLIILFFMSNYMQ-KHLIIPDDLIANILDVNIKRNWLQGNFNYISSYVHSCAMLVYKDIIK--ESFKLVNSMVHSDDNQTSLAIFGCQAN-MKK-TYVTHTCKEFVSLFNLVGDCAYIGPYEDFLMNILKKLVPL-DKQRETVSYNDFKESMSTEKLLVT-KGEDKEQFMESILYRYNSKRFKESLSIQNPFIEQILFSHKPIIDYSSESDLIAELPEIIGLCVRGTPQDRTGLSNQMPEFRNMKLIHHSI-QDKINQNIDNPPTIKKAHMSKMMFFN
>Tensaw_virus_ACV95628.1_RNA_dependent_RNA_polymerase_
KVSVG-NDSTDITYKKMRPTQSEIDEGWELMSLRI-AKERTDINKQKPSVHFLSITKSMLSLTEPSRYMIMNSLAEKFSPYTKTLFSVYMVNITQKG-VNDERNNRVESRNNFRRSITTISTDFRDVKSKAHSA-ALKDRLYELF--KNGSLSFIEQAMRMMKNHVFTFFNKGQKTAKDREIFVGEFEAKMCMYVIERI-SKERCKTDEMISEPGDSKLRILEKINADMSKWSAQDV-FYKYFWLLMLFFMCNYMQ-KSLILPDDLLSNILDVNIKRNWLQGNFNYISSYVHSCAMMVYKDIFK--ETMKLVNSMVHSDDNQTSLAIFGCQAN-MKK-TYITHTCKEFVSLFNLVGDCAYIGPYEDFLIEMLKKLVPL-DKQRETVSYVDFKDSMSSDGLLVT-KGENKEQFMASILYRYNSKRFKESLSIQNPFIEQILFSHKPIIDYSSESDIIAELPEIIGLCVKGTPQDRNGLSNQMPEFRNMKLIHHSI-KVKIDQNTDNPPTIKKAHMSKMVFFN
>Bunyamwera_virus_AGM34029.1_Dakar_D28542_4e_Unknown_Senegal_1980
KVSVG-NDSSEITYKKMRPTQAEIDKGWELMSQRV-YTERTDVTKQKPSIHFLSITKSMLSLTEPSRYMIMNSLAEKFSPYTKTLFSVYMVNITQKG-VNDDRNNRVESRNNFRRSITTISTDFREIKDKQTEK-SKKDRLYELL--KDGVLPFIELAMEMMKNHKFTFFNKGQKTAKDREIFVGEFESKMCMYVVERI-SKERCKTDEMISEPGDSKLKILEKINADMSKWSAQDV-FYKYFWLIILYFMCNYMQ-KLLILPDDLIANILDVQIKRNWLQGNFNYISSYVHSCAMLVYKDILK--ECMKLINSMVHSDDNQTSLAIFGCQAN-MKK-TYITHTCKEFVSLFNLVGDCAYIGPYEDFLINILKKLVPL-DKQKETISYNDFRSSLDDQRLLVT-KGENKEQFMQSVLFRYNSKRFKESLSIQNPFIEQILFSHKPIIDYSSEADIIEELPEIIGLCVKGTPQDRTGLSSQMPEFRNMKLIHHSI-KEKILHNIDNPPTVKKAHMSKMMFFS
>Ngari_virus_AIZ49761.1_L_protein_
KVSVG-NDSSEITYKKMRPTQAEIDKGWELMSQRV-YTERTDVTKQKPSIHFLSITKSMLSLTEPSRYMIMNSLAEKFSPYTKTLFSVYMVNITQKG-VNDDRNNRVESRNNFRRSITTISTDFREIKDKQTEK-SKKDRLYELL--KDGVLPFIELAMEMMKNHKFTFFNKGQKTAKDREIFVGEFEAKMCMYVVERI-SKERCKTDEMISEPGDSKLKILEKINADMSKWSAQDV-FYKYFWLIILYFMCNYMQ-KLLILPDDLIANILDVQIKRNWLQGNFNYISSYVHSCAMLVYKDILK--ECMKLINSMVHSDDNQTSLAIFGCQAN-MKK-TYITHTCKEFVSLFNLVGDCAYIGPYEDFLINILKKLVPL-DKQKETISYNDFRSSLDDQRLLVT-KGENKEQFMQSVLFRYNSKRFKESLSIQNPFIEQILFSHKPIIDYSSEADIIEELPEIIGLCVKGTPQDRTGLSNQMPEFRNMKLIHHSI-KEKILHNIDNPPTVKKAHMSKMMFFS
>Bunyamwera_virus_NP_047211.1_hypothetical_protein_BUNVsLgp1_
KVSVG-NDSSEITYKKMRPTQAEIDKGWELMSQRV-YTERTDVTKQKPSIHFLSITKSMLSLTEPSRYMIMNSLAEKFSPYTKTLFSVYMVNITQKG-VNDGRNNRVESRNNFRRSITTISTDFREIKDKETEK-SKKDRLYELL--KNGVLPFIELAMEMMKNHKFTFFNKGQKTAKDREIFVGEFEAKMCMYVVERI-SKERCKTDEMISEPGDSKLKILEKINADMSKWSAQDV-FYKYFWLIILYFMCNYMQ-KLLILPDDLIANILDVQIKRNWLQGNFNYISSYVHSCAMLVYKDILK--ECMKLINSMVHSDDNQTSLAIFGCQAN-MKK-TYITHTCKEFVSLFNLVGDCAYIGPYEDFLINILKKLVPL-DKQKETISYNDFRSSLDDQRLLVT-KGENKEQFMQSVLFRYNSKRFKESLSIQNPFIEQILFSHKPIIDYSSEADIIEELPEIIGLCVKGTPQDRTGLSSQMPEFRNMKLIHHSI-KEKILHNIDNPPTVKKAHMSKMMFFS
>Ilesha_virus_AGU99597.1_RNAdependent_RNA_polymerase_
KVSVG-NDSSEITHKKMKPTQAEIDKGWELMSQRI-YTERTDITKQKPSIHFLSITKSMLSLTEPSRYMIMNSLAEKFSPYTKTLFSVYMVNITQKG-VNDDRNNRVESRNNFRRSITTISTDFKNIKSKEVER-SKKDRLYELL--KTEELPFIELAMDMMLKHKFTFFNKGQKTAKDREIFVGEFEAKMCMYVVERI-SKERCKTDEMISEPGDSKLKILEKINADMSKWSAQDV-FYKYFWLIILYFMCNYML-KILILPDDLIANILDVQIKRNWLQGNFNYISSYVHSCAMLVYKDIFK--ECMKLINSMVHSDDNQTSLAIFGCQAN-MKK-TYITHTCKEFVSLFNLVGDCAYIGPYEDFLINILKKLVPL-DKQKETVSYNDFKSSLDDQRLLVT-KGETKDQFMQSVLFRYNSKRFKESLSIQNPFIEQILFSHKPVIDYSSEAEIIEELPEIIGLCVKGTPQDRTGLSNQMPEFRNMKLIHHSI-KDKILQNIDNPPTIKKAHMSKMMFFS
>Abbey_lake_orthobunyavirus_AIA08883.1_RNAdependent_RNA_polymerase_
KVSVG-HDSTEVTYKKMKPTQDEIDIGWESMSKRI-SQERTDINKQKPSIHFLSITKSMLSLTEPSRYMIMNSLAEKFSPYTKTLFSVYMVNITQKG-INDIRNNRVESRNNFRRSISTISTEFQDLKTKEFKA-TKKDRLYELY--KTKELPFIEQAMKMMKEHKFTFFNKGQKTSKDREIFVGEFEAKMCMYVVERI-SKERCKEDEMISEPGDTKLRILEKINADMSKWSAQDV-FFKYFWLVILYFMCNYMQ-KNLILPDDLLSNIMDVQIKRNWLQGNFNYMSSYVHSCAMLVYKDVAK--EAVKLVNSMVHSDDNQTSLSIFGCQAN-MKK-TYITHTCKEFVSLFNLVGDCAYIGPYEDFLLNILKKLVPL-DKQKETISYNDFKNAMNTNELLVT-KGENKEQYINSILFRYNSKRFKESLSIQAPFVEQILFSHKPIIDYSSETEIIENLPDIIGLCVRGAPQDRTGLSCQMPEFRNMKLIHHSI-QEKIQMNIDNPPTIKKAHMSKMMFFS
>Wyeomyia_virus_AEZ35278.1_TRVL8349_Unknown_Trinidad_and_Tobago_1955
KVSVS-NETTEITLEKEKPTQSEIDKGWDLMSKRV-ANERTDISKQKPSIHFLSITKSMLSLTEPSRYMIMNSLAEKFSPYTKTLFSVYMTMITQKG-AGDERDNRVENRNNFKRSITTISTDFKDIKLEHSKK-SQKDRLYELL--KDGTLPFIEQAMKMMKNHTFTFFNKGQKTAKDREIFVGEFEAKMCMYVIERI-SKERCKADEMISEPGDAKLKILEQINADMSKWSAQDV-FYKYFWLIILFFMCNYLQ-KVLVLPDELIGNILDIKIRRNWLQGNFNYLSSYIHTCAMSVFKDILK--EVSYLINSMVHSDDNQTSITYFGCQAN-MKK-TYLTHNIKEFVSLFNIVGDCAYIGPYEDFLIKLLKKLVPL-DKQKEDVSYLDFKMSLNDTSLLVT-KGETMREYMNSILYRYNSKRFKESLSIQSPFIEQILFSHKPIIDYSSESDMILEEATPIGLCMQGTPQQRVGLSCQMPEFRNMKLIHHSI-LEKFQERLDNLPTIKKAHMSKMNFFN
>Taiassui_virus_AEZ35267.1_RNAdependent_RNA_polymerase_
KVSVT-NETTEITLEKERPTQSEIDKGWEIMSSRI-ESERTDISKQKPSVHFLSITKSMLSLTEPSRYMIMNSLAEKFSPYTKTLFSVYMTMITQKG-AGDDRDNRVENRNNFKRSITTISTNFRELKTEQSKK-SQKDRLYELL--KNGTIPFIEQALNMMKTHTFTFFNKGQKTAKDREIFVGEFEAKMCMYVVERI-AKERCKSDEMISEPGDAKLKILEQINADMSKWSAQDV-FYRYFWLIILFFMCNYLQ-KVLVLPDELIGNILDVNIRRNWLQGNFNYLSSYIHTCAMSVFKDILK--EVSYLVNSMVHSDDNQTSITYFGCQAN-MKK-TYLTHNIKEFVSLFNIVGDCAYIGPYEDFLIKLLKKLVPI-DKQKEDVSYLDFKLSLNDNALLVT-KGESSVEYMNSILYRYNSKRFKESLSIQSPFIEQILFSHKPIIDYSSETDMILEEATPIGLCMQGTPQQRVGLSCQMPEFRNMKLIHHSI-LEKFQERLENLPTIKKAHMSKMHFFN
>Tucunduba_virus_AEZ35270.1_RNAdependent_RNA_polymerase_
KVSVT-NETTEITLEKERPTQSEIDKGWEIMSSRI-ESERTDISKQKPSVHFLSITKSMLSLTEPSRYMIMNSLAEKFSPYTKTLFSVYMTMITQKG-AGDDRDNRVENRNNFKRSITTISTNFRELKTEQSKK-SQKDRLYELL--KNGTIPFIEQALNMMKTHTFTFFNKGQKTAKDREIFVGEFEAKMCMYVVERI-AKERCKSDEMISEPGDAKLKILEQINADMSKWSAQDV-FYKYFWLIILFFMCNYLQ-KVLVLPDELIGNILDVNIRRNWLQGNFNYLSSYIHTCAMSVFKDILK--EVSYLVNSMVHSDDNQTSITYFGCQAN-MKK-TYLTHNIKEFVSLFNIVGDCAYIGPYEDFLIKLLKKLVPI-DKQKEDVSYLDFKLSLNDNALLVT-KGESSVEYMNSILYRYNSKRFKESLSIQSPFIEQILFSHKPIIDYSSETDMILEEATPIGLCMQGTPQQRVGLSCQMPEFRNMKLIHHSI-LEKFQERLENLPTIKKAHMSKMHFFD
>Macaua_virus_AEZ35261.1_RNAdependent_RNA_polymerase_
KVSVS-SESTEITLEKEKPTQSEIDKGWELMSARV-AEERTDISKQKPSVHFLSITKSMLSLTEPSRYMIMNSLADKFSPYTKTLFSVYMTLITQKG-AGDNRDNRVENRNNFKRSITTISTDFKDIKLEHSKK-AQKDRLYELL--KTGILPFIEQAMEMMHNHQFTFFNKGQKTAKDREIFVGEFEAKMCMYVVERI-SKERCKSDEMISEPGDAKLKVLEQINADMSKWSAQDV-FYKYFWLIIIYFMCNYLQ-KILILPDELIGNILDIHIRRNWLQGNFNYISSYIHTCAMSVYKDILK--EVSYLINSMVHSDDNQTSITYFGCQAN-MKK-TYLTHNIKEFVSLFNIVGDCAYIGPYEDFLIKLLKKLVPL-DKQKEDISYNDFKFTLNDNTLLVT-KGEQTIEYMNSILYRYNSKRFKESLSIQSPFIEQILFSHKPIIDYSSETDMILEETTPIGLCMRGSPQSRVGLSCQMPEFRNMKLIHHSI-LEKFQERIDNIPTIKKAHMSKMMFFS
>Anhembi_virus_AEZ35255.1_RNAdependent_RNA_polymerase_
KVSVS-SETTEITLEKEKPNQQQIDEGWKLMTKRV-SEERTDISKQKPSVHFLSITKSMLSLTEPSRYMIMNSLAEKFSPYTKTLFSVYMTTITQKG-AGDERDNRVENRNNFKRSITTISTNFKEEKISQSKR-NIKDRLYELL--KINKLPFIEHAMKMMKEHTFTFFNKGQKTAKDREIFVGEFEAKMCMYVVERI-AKERCKSDEMISEPGDSKLKVLEMINADMSKWSAQDV-FYKYFWLIILYFMCNYLC-KNLILPDELIGNILDIKIRRNWLQGNFNYISSYIHTCAMSVYKDIIK--RVSILVNSMVHSDDNQTSITYFGCQAN-MKK-TYMTHNIKEFVSLFNIVGDCAYIGPYEDFLIKLLKKLVPI-DKQKEDISYLDFKNSMNSDDLLVT-KGETKEEFMNSILYRYNSKRFKESLSIQSPFIEQILFSHKPIIDYSSETDMILEETMPIGLCMRGSPQPRVGLSCQMPEFRNMKLIHHSI-KEKFEERINSIPTIKKAHMSKMMFFD
>Iaco_virus_AEZ35258.1_RNAdependent_RNA_polymerase_
KVSVS-SETTEITLEKKKPDQSEIDLGWEMMTKRV-SEERNNLNKQKPSVHFLSVTKSMLSLTEPSRYMIMNSLAEKFSPYTKTLFSVYMTSITQKG-AGDDRDNRVENRNNFKRSITTISTDFKEFKASQAKK-SQKDRLYELL--KEEILPFIEHAMRMMKEHTFTFFNKGQKTAKDREIFVGEFEAKMCMYVVERI-AKERCKSDEMISEPGDSKLKVLEQINADMSKWSAQDV-FYKYFWLIILFFMCNYLG-KNLILPDELIGNILDIKVRRNWLQGNFNYISSYVHTCAMSVYKDIIK--KVSYLVNSMVHSDDNQTSITYFGCQAN-MKK-TYMTHNIKEFVSLFNIVGDCAYIGPYEDFLIKLLKKIVPI-DKQKEDISYQDFKNSMNGNELLVT-KGEKKDEFMNSILYRYNSKRFKESLSIQSPFIEQILFSHKPIIDYSSETDMILEETAPIGLCMRGSPQPRVGLSCQMPEFRNMKLIHHSI-KEKFDERIANIPTVKKAHMSKMMFFD
>Cachoeira_Porteira_virus_AEZ35283.1_RNAdependent_RNA_polymerase_
KVSVG-SESTEITLEKERPDQKEIDMGWNMMIKRV-SEERSNISKQKPSVHFLSITKSMLSLTEPSRYMIMNSLAEKFSPYTKTLFSVYMTNITQKG-AGDERDNRVENRNNFKRSITTISTDFKELKATQLRK-NIKDRLYELL--KREEIPFIEHAMSMMLKHKFTFFNKGQKTAKDREIFVGEFEAKMCMYVIERI-SKERCKSDEMISEPGDAKLRVLEQINADMSKWSAQDV-FYKYFWLIILYFMCNYLE-KNLILPDELIGNVLDIKIRRNWLQGNFNYISSYIHTCAMSVYKDIIK--RVASMVNSMVHSDDNQTSITYFGCQAN-MKK-TYMTHNIKEFVSLFNIVGDCAYIGPYEDFLIKLLKKVVPL-DKQKEDISYADFKESMNTRELLVT-KGERKEEFINSILYRYNSKRFKESLSIQSPFIEQILFSHKPIIDYSSETDMILEEAVPIGLCMKGSPQPRVGLSCQMPEFRNMKLIHHSI-KDKFDERVNSIPTIKKAHMSKMMFFD
>Sororoca_virus_AEZ35264.1_RNAdependent_RNA_polymerase_
KVSVG-SESTEITLEKERPDQKEINIGWEIMTKRV-SNERNNVSKQKPSVHFLSITKSMLSLTEPSRYMIMNSLAEKFSPYTKTLFSVYMTHITQKG-AGDERDNRVENRNNFKRSITTISTNFKELKTAQLKK-NIKDRLYELL--KLEKLPFIEHAMATMRNHRFTFFNKGQKTAKDREIFVGEFEAKMCMYVVERI-SKERCKSDEMISEPGDAKLKVLEQINADMSKWSAQDV-FYKYFWLIILFFMCNYLE-KNLILPDELIGNVLDIKIKRNWLQGNFNYLSSYVHTCAMSVYKDIIK--RVAAMVNSMVHSDDNQTSVTYFGCQAN-MKK-TYMTHNIKEFVSLFNIVGDCAYIGPYEYFLIRLLKKIIPL-DKQREDISYMDFKESMNTRDLLVT-KGEKKEEYMNGILYRYNSKRFKESLSIQSPFIEQILFSHKPIIDYSSETDMILEEAVPIGLCMKGSPQPRVGLSCQMPEFRNMKLIHHSI-KDKFEERITSIPTIKKAHMSKMMFFD
>Kairi_virus_ALC78364.1_BeAr8226_Mosquito_Brazil_1957
KVSVS-SESSEITLLKEAPTRKEINNGWEQMTERI-KLERNNVLDAKPSMHFLSITKSMLSLTEPSRYMIMNSLAEKFSPYTKTLFSVYMVHITQKG-VSTERNNRVESRNNFKRSITTISTEFSDLKESRRRE-ERKDRLYELL--KEERIPFIYEAMNMMRTHTFTFFNKGQKTAKDREIFVGEFEAKMCMYVVERI-AKERCKTDEMISEPGDSKLRILERINADMSKWSAQDV-FFKYFWLVILYFLCNYME-KSLILPDELLNNLLDVKIKRNWLQGNFNYISSYIHSCAMLVYKDVIK--NCAMLVNSMVHSDDNQTSITMFGCQAN-MKK-TYITHTIKEFVSLFNIVGDCAYIGPYEDFILKIMRKLVPI-INHRETVSYNDFKQNLNTNELLVT-KGETKEQFQQSILYRYNSKKFKESLSIQTPFIEQILFSHKPIIDYSSESNILEETPKLIGLSVQGTKQERTGTSNQMPEFRNMKLIQHSI-LDKFKENINNPPTIRKAHLSKMQFFD
>Guaroa_virus_AKC42523.1_CoH352111_Human_Colombia_1956
KVSVS-DESTIMTLEKSKPSRDEIDKGWLEMVERV-KEERADKNKQKPSVHMLSITKSMLSLTEPSRYMIMNSLAEKFSPYTKTLFSVYMTNLTQKG-VSEERQNKVEDRNNFKRSITTISTDFADIKKKTKKQ-EIKDRLYELI--KTNELPFINIAMDMMLKHTFSFFNKGQKTFKDREIFVGQFETKMCMYVIERI-AKERCKSDEMISEPGDNKLRLLEQINADMSKWSAQDM-FFKYFWLIILFFLCNYLN-KKLVIPDELMCTLVDIQIRMNWLQGNFNYISSYIHTCAMLTFRDVVK--ETASNATSMVHSDDNQTSVIYFGCQAN-MKK-TYLTHSIKEFVSLFNLVGDCAYIGPYEDFLMKILKKLVPI-ELLKESVSYNDYRNSVDNNSLLVT-KGENYQDYIESIRYRYNSKRFKESLSIQNPFIEQVLFSKKPVIDYNSDSDIIDNADQIIGLAVQGVRVERSSNSCSMPEFRNMKLIHHSI-LNKITTTLSSLTYIRRGHLSKMIFFD
>Guaroa_virus_AKC42478.1_polymerase_
KVSVS-DESTIMTLEKSKPSRDEIDKGWLEMVERV-KEERADKNKQKPSVHMLSITKSMLSLTEPSRYMIMNSLAEKFSPYTKTLFSVYMTNLTQKG-VSEERQNKVEDRNNFKRSITTISTDFADIKKKTKKQ-EIKDRLYELI--KTNELPFINIAMDMMLKHTFSFFNKGQKTFKDREIFVGQFETKMCMYVIERI-AKERCKSDEMISEPGDNKLRLLEQINADMSKWSAQDM-FFKYFWLIILFFLCNYLN-KKLVIPDELMCTLVDIQIRMNWLQGNFNYISSYIHTCAMLTFRDVVK--ETASNATSMVHSDDNQTSVIYFGCQAN-MKK-TYLTHSIKEFVSLFNLVGDCAYIGPYEDFLMKILKKLVPI-ELLKESVSYNDYRNSVDSNSLLVT-KGENYQDYIESIRYRYNSKRFKESLSIQNPFIEQVLFSKKPVIDYNSDSDIIDNADQIIGLAVQGVRVERSSNSCSMPEFRNMKLIHHSV-LNKITTTLSSLTYIRRGHLSKMIFFD
>Tillamook_virus_AMT75431.1_RNA_dependent_RNA_polymerase_
KKKFI-TNCLFGLNLSFQKNSPA---EVTDIVVGS-ISTQRSMLKAGSVVKTIERDPLRDYRQAITDVGTNTIYRKKIVKLLRGKLKKLGVVLKTLA-AHVKRDFIRNPGIANLESTDVEPDSMVCRLANHPVV-SDSTGRQTGE--RLPRSKVVYEVIKMVGETGAVLAPK-AQLGGCRDLLVQETGTKLIHATTEMF-SRTLLSNDDGLTNSHL-KENILNVISGDNTKWGPIHC-CSLFSGMM------CQFY-KLTFIKNL-------MNSYNHMGQGIHHATSSILTSAFAVTFEELAR--DFFS--DHAGSSDDYAKCLVLRCCQMK-DSAKTLVGDSFLEFYSEFMMINSSVTSPQSMSFKFELTRNLTQT-EELFAKTIPEKLRRELGRLGTLNV-STEDYNSEVARLKQTLTARNVIHGLAGG--FMTSYFFKDNVFFELEDDSTGKLLNGKVVTLRIVESQPPEAELEVKSKLFSATESISLNI-IELVTSICTESKKTAATRQLKGRLID
>Sakhalin_nairovirus_AMR73395.1_MI14850_Tick_Australia_1972
KKKFI-TNCLFGLNLSFQKNSPA---EVTDIVVGS-ISTQRSMLKSGSVVKTVERDPLRDYRQAITDPGTSIIYKKKIVKLLRGKLKKLGVVLKTLA-AHVKRDFIRNPNLANLDQPDKEPNNMVWRLISQTSS-EEGTGRQTGE--RLPRSKVVYEVIKMVGETGAVLAPK-AQLGGCRDLLVQETGTKLIHATTEMF-SRTLLSNDDGLTNSHL-KENILNTISGDNTKWGPIHC-CSLFSGMM------CQFY-KLTFIKNL-------MNSYNHMGQGIHHATSSILTSTFAVTFEELAR--DFFM--DHAGSSDDYAKCLVLRCCQMK-DSAKTLVGDSFLEFYSEFMMINSSVTSPQSMSFRFELVRNLTQT-EELFAKTIPEKLRRELGRLGTLNV-STEDYSSEVARLKQTLTARNVIHGLAGG--FMTSYFFKDNVFFELEDDSTGKLLNGRIVTLRIVESQSPEAELEVKSKLFSATESISLNV-IELVTSICTESKTHNKPKVVKRRLVD
>Taggert_virus_AMT75428.1_RNA_dependent_RNA_polymerase_
KKKFI-TNCLFGLNLSFQKNSPA---EVTDIVVGS-ISTQRSMLKSGSVVKTVERDPLRDYRQAITDPGTSIIYKKKIVKLLRGKLKKLGVVLKTLA-AHVKRDFIRNPNLANLDQPDKEPNNMVWRLISQTSS-EEGTGRQTGE--RLPRSKVVYEVIKMVGETGAVLAPK-AQLGGCRDLLVQETGTKLIHATTEMF-SRTLLSNDDGLTNSHL-KENILNTISGDNTKWGPIHC-CSLFSGMM------CQFY-KLTFIKNL-------MNSYNHMGQGIHHATSSILTSTFAVTFEELAR--DFFM--DHAGSSDDYAKCLVLRCCQMK-DSAKTLVGDSFLEFYSEFMMINSSVTSPQSMSFRFELVRNLTQT-EELFAKTIPEKLRRELGRLGTLNV-STEDYSSEVARLKQTLTARNVIHGLAGG--FMTSYFFKDNVFFELEDDSTGKLLNGRIVTLRIVESQSPEAELEVKSKLFSATESISLNV-IELVTSICTESKTHNKPKVVKRRLVD
>Heartland_virus_YP_009047242.1_polymerase_
NMGGL-EAAYRSKLEKLEANRSDAIDKTRALMERL-HNMSKELHSNKSTVKLLEDKSTTEELVTLTRYSQMEGFVEKLEVPLRTKLQVFLFRIVARD-GRVEWTIEMRHGKSWKQSLEERVLDLATMKATSNFS--KEEKMAELI--EHGLMDAAGHAWKAVLDDKICLFKK-NQHGGLREIYVTNANARLVQFGVETM-ARCVCEPHETIANPRL-KSSIIENSSNDAKKWSQGHY-TTKLAMVLFIWAGISMFR-CKKMMMDLRFLEKLSLQTETGMMQGILHFTSSLLHSCVQSFYKAYFL--SRLKAIDVLEGSDDSAIMIS-FGIYSS-EKS-TVNTLFCVEYNSEFHFVAASHQISESEAFRFNLWRSCKFT-NLGKKYADRRKYQHLLDRMGILYR-RPENKQELILRLAEKVHSPGVTSSFSKGHVLLSRHCFRYTASIHGRG-SQKASLIKLLVMLTGKFVVRERNIVKSRVELFQEPVDLRCKL-STDHKETLDVGPEDRVMNLLSYRARD
>Heartland_virus_AIF75093.1_TN_Human_USA_2013
NMGGL-EAAYRSKLEKLEANRNDAIDKTRALMERL-HNMSKELHSNKSTVKLLEDKSTTEELVTLTRYSQMEGFVGKLEVPLRTKLQVFLFRIVARD-GRVEWTIEMRHGKSWKQSLEERVLDLATMKATSNFS--KEEKMAELI--EHGLMDAAGHAWKAVLDDKICLFKK-NQHGGLREIYVTNANARLVQFGVETM-ARCVCEPHETIANPRL-KSSIIENSSNDAKKWSQGHY-TTKLAMVLFIWAGISMFR-CKKMMMDLRFLEKLSLQTETGMMQGILHFTSSLLHSCVQSFYKAYFL--SRLKAIDVLEGSDDSAIMIS-FGIYSS-EKS-TANTLFCVEYNSEFHFVAASHQISESEAFRFNLWRSCKFT-NLGKKYADRRKYQHLLDRMGILYR-RPENKQELILRLAEKVHSPGVTSSFSKGHVLLSRHCFRYTASIHGRG-SQKASLIKLLVMLTGKFVMRERNIVKSRVELFQEPVDLRCKL-STDHKETLDVGPEDRVMNLLSYRARD
>Phlebovirus_tick_XCQ_2011_ADX86827.1_DaWu_cattle_tick_1_NA_China_2010_05
--------------------------------------------------------------------------------------------------------IAQRHGRQWKQNLEERVLDLASMKATSNFS--KDEKMATLI--EKGVMDAVGQAWKAVLDDGICLFKK-NQHGGLREIYVMDANARLVQFGVETM-ARCVCEPHETVANPRL-KNSIIENSSNDAKKWNQGHY-TTKLALVLFIWAAISMFR-RK----------------------------------------------------------------------------------------------------------------------------------------------------------------------------------------------------------------------------------------------------------------------
>Phlebovirus_WCH_97_HN_China_2011_AFH88226.1_L_protein_
NIGGL-EAAYRTKIEKLEINRCEAIDKTQDLLAGL-HARSKQTSLNRGTVKLLEDKSKTEEIITLTRYTQMEGFVGKLDGPLRTKLQVYLLRLIPRE-GRVEWGIAQRHGRQWKQNLEERVLDLASMKATSNFS--KDEKMATLI--EKGVMDAVGQAWKAVLDDGICLFKK-NQHGGLREIYVMDANARLVQFGVETM-ARCVCEPHETVANPRL-KNSIIENSSNDAKKWNQGHY-TTKLALVLFIWAAISMFR-RKKMMVDLRFLAHLSIKTETGMMQGILHFTSSLLHSCVQSFYKSYFV--SKLKVVDVIEGSDDSAIMIS-FGIYSS-EKS-TVNTVYCVEYNSEFHFIAASHQISETEAFRFNLWRACKTT-DLGRKYADRKKYQALLNRMGVLYR-RAANKKELLLKLAEKVHSPGVTSSLSKGHVLLSRHCFRFSSSIHGRG-TQKASLIKLLMMLTGKFVVRERNIVRSRIDLFQEPVDLRCKL-STDPSETLRDGPEGRVMNILSYRPRD
>Orthobunyavirus_BX2010_Henan_CHN_ADZ72975.1_RNA_polymerase_
NIGGL-EAAYRTKIEKLEVNRCEAIDKTQDLLAGL-HARSKQTSLNRGTVKLLEDKSKTEEIITLTRYTQMEGFVGKLDGPLRTKLQVYLLRLIPRE-GRVEWGIAQRHGRQWKQNLEERVLDLASMKATSNFS--KDEKMATLI--EKGVMDAVGQAWKAVLDDGICLFKK-NQHGGLREIYVMDANARLVQFGVETM-ARCVCEPHETVANPRL-KNSIIENSSNDAKKWNQGHY-TTKLALVLFIWAAISMFR-RKKMMXDLRFLAHLSIKTETGMMQGILHFTSSLLHSCVQSFYKSYFV--SKLKVVDVIEGSDDSAIMIS-FGIYSS-EKS-TVNTVYCVEYNSEFHFIAASHQISETEAFRFNLWRACKTT-DLGRKYADRKKYQALLNRMGVLYR-RAANKKELLLKLAEKVHSPGVTSSLSKGHVLLSRHCFRFSSSIHGRG-TQKASLIKLLMMLTGKFVVRERNIVRSRIDLFQEPVDLRCKL-STDPSETLRDGPEGRVMNILSYRPRD
>Orthobunyavirus_BX_2010_Henan_CHN_AEO51773.1_RNA_polymerase_
NIGGL-EAAYRTKIEKLEVNRCEAIDKTQDLLAGL-HARSKQTSLNRGTVKLLEDKSKTEEIITLTRYTQMEGFVGKLDGPLRTKLQVYLLRLIPRE-GRVEWGIAQRHGRQWKQNLEERVLDLASMKATSNFS--KDEKMATLI--EKGVMDAVGQAWKAVLDDGICLFKK-NQHGGLREIYVMDANARLVQFGVETM-ARCVCEPHETVANPRL-KNSIIENSSNDAKKWNQGHY-TTKLALVLFIWAAISMFR-RKKMMVDLRFLAHLSIKTETGMMQGILHFTSSLLHSCVQSFYKSYFV--SKLKVVDVIEGSDDSAIMIS-FGIYSS-EKS-TVNTVYCVEYNSEFHFIAASHQISETEAFRFNLWRACKTT-DLGRKYADRKKYQALLNRMGVLYR-RAANKKELLLKLAEKVHSPGVTSSLSKGHVLLSRHCFRFSSSIHGRG-TQKASLIKLLMMLTGKFVVRERNIVRSRIDLFQEPVDLRCKL-STDPSETLRDGPEGRVMNILSYRPRD
>FTLS_virus_AID69021.1_RNA_polymerase_
NIGGL-EAAYRTKIEKLEVNRCEAIDKTQDLLAGL-HARSKQTSLNRGTVKLLEDKSKTEEIITLTRYTQMEGFVGKLDGPLRTKLQVYLLRLIPRE-GRVEWGIAQRHGRQWKQNLEERVLDLASMKATSNFS--KDEKMATLI--EKGVMDAVGQAWKAVLDDGICLFKK-NQHGGLREIYVMDANARLVQFGVETM-ARCVCEPHETVANPRL-KNSIIENSSNDAKKWNQGHY-TTKLALVLFIWAAISMFR-RKKMMVDLRFLAHLSIKTETGMMQGILHFTSSLLHSCVQSFYKSYFV--SKLKVVDVIEGSDDSAIMIS-FGIYSS-EKS-TVNTVYCVEYNSEFHFIAASHQISETEAFRFNLWRACKTT-DLGRKYADRKKYQALLNRMGVLYR-RAANKKELLLKLAEKVHSPGVTSSLSKGHVLLSRHCFRFSSSIHGRG-TQKASLIKLLMMLTGKFVVRERNIVRSRIDLFQEPVDLRCKL-STDPSETLRDGPEGRVMNILSYRPRD
>Huaiyangshan_virus_AEA29884.1_RNA_dependant_RNA_polymerase_
NIGGL-EAAYRTKIEKLEINRCEAIDKTQDLLAGL-HARSKQTSLNRGTVKLLEDKSKTEEIITLTRYTQMEGFVGKLEGPLRTKLQVYLLRLIPRE-GRVEWGIAQRHGRQWKQNLEERVLDLASMKATSNFS--KDEKMATLI--EKGVMDAVGQAWKAVLDDGICLFKK-NQHGGLREIYVMDANARLVQFGVETM-ARCVCEPHETVANPRL-KNSIIENSSNDAKKWNQGHY-TTKLALVLFIWAAISMFR-RKKMMVDLRFLAHLSIKTETGMMQGILHFTSSLLHSCVQSFYKSYFV--SKLKVVDVIEGSDDSAIMIS-FGIYSS-EKS-TVNTVYCVEYNSEFHFIAASHQISETEAFRFNLWRACKTT-DLGRKYADRKKYQALLNRMGVLYR-RAANKKELLLKLAEKVHSPGVTSSLSKGHVLLSRHCFRFSSSIHGRG-TQKASLIKLLMMLTGKFVVRERNIVRSRIDLFQEPVDLRCKL-STDPSETLRDGPEGRVMNILSYRPRD
>Phlebovirus_XLL_China_2009_ADZ95575.1_S1_Human_China_2009_06
NIGGL-EAAYRTKIEKLEINRCEAIDKTQDLLAGL-HARSKQTSLNRGTVKLLEDKSKTEEIITLTRYTQMEGFVGKLEGPLRTKLQVYLLRLIPRE-GRVEWGIAQRHGRQWKQNLEERVLDLASMKATSNFS--KDEKMATLI--EKGVMDAVGQAWKAVLDDGICLFKK-NQHGGLREIYVMDANARLVQFGVETM-ARCVCEPHETVANPRL-KNSIIENSSNDAKKWNQGHY-TTKLALVLFIWAAISMFR-RKKMMVDLRFLAHLSIKTETGMMQGILHFTSSLLHSCVQSFYKSYFV--SKLKVVDVIEGSDDSAIMIS-FGIYSS-EKS-TVNTVYCVEYNSEFHFIAASHQISETEAFRFNLWRACKTT-DLGRKYADRKKYQALLNRMGVLYR-RAANKKELLLKLAEKVHSPGVTSSLSKGHVLLSRHCFRFSSSIHGRG-TQKASLIKLLMMLTGKFVVRERNIVRSRIDLFQEPVDLRCKL-STDPSETLRDGPEGRVMNILSYRPRD
>Severe_fever_with_thrombocytopenia_syndrome_virus_AJO16097.1_2014_09_30
NIGGL-EAAYRTKIEKLEINRCEAIDKTQDLLAGL-HARSKQTSLNRGTVKLLEDKSKTEEIITLTRYTQMEGFVGKLDGPLRTKLQVYLLRLIPRE-GRVEWGIAQRHGRQWKQNLEERVLDLASMKATSNFS--KDEKMATLI--EKGVMDAVGQAWKAVLDDGICLFKK-NQHGGLREIYVMDANARLVQFGVETM-ARCVCEPHETVANPRL-KNSIIENSSNDAKKWNQGHY-TTKLALVLFIWAAISMFR-RKKMMVDLRFLAHLSIKTETGMMQGILHFTSSLLHSCVQSFYKSYFV--SKLKVVDVIEGSDDSAIMIS-FGIYSS-EKS-TVNTVYCVEYNSEFHFIAASHQISETEAFRFNLWRACKTT-DLGRKYADRKKYQALLNRMGILYR-RAANKKELLLKLAEKVHSPGVTSSLSKGHVLLSRHCFHFSSSIHGRG-AQKASLIKLLMMLTGKFVVRERNIVRSRIDLFQEPVDLRCKL-STDPSETLRDGPEGRVMNILSYRPRD
>Phlebovirus_JN1_China_2010_AEY79719.1_polymerase_
NIGGL-EAAYRTKIEKLEINRCEAIDKTQDLLAGL-HARSKQTSLNRGTVKLLEDKSKTEEIITLTRYTQMEGFVGKLDGPLRTKLQVYLLRLIPRE-GRVEWGIAQRHGRQWKQNLEERVLDLASMKATSNFS--KDEKMATLI--EKGVMDAVGQAWKAVLDDGICLFKK-NQHGGLREIYVMDANARLVQFGVETM-ARCVCEPHETVANPRL-KNSIIENSSNDAKKWNQGHY-TTKLALVLFIWAAISMFR-RKKMMVDLRFLAHLSIKTETGMMQGILHFTSSLLHSCVQSFYKSYFV--SKLKVVDVIEGSDDSAIMIS-FGIYSS-EKS-TVNTVYCVEYNSEFHFIAASHQISETEAFRFNLWRACKTT-DLGRKYADRKKYQALLNRMGVLYR-RAANKKELLLKLAEKVHSPGVTSSLSKGHVLLSRHCFRFSSSIHGRG-AQKASLIKLLMMLTGKFVVRERNIVRSRIDLFQEPVDLRCKL-STDPSETLRDGPEGRVMNILSYRPRD
>SFTS_virus_HB29_YP_006504091.1_RNA_polymerase_
NIGGL-EAAYRTKIEKLEINRCEAIDKTQDLLAGL-HARSKQTSLNRGTVKLLEDKSKTEEIITLTRYTQMEGFVGKLDGPLRTKLQVYLLRLIPRE-GRVEWGIAQRHGRQWKQNLEERVLDLASMKATSNFS--KDEKMATLI--EKGVMDAVGQAWKAVLDDGICLFKK-NQHGGLREIYVMDANARLVQFGVETM-ARCVCEPHETVANPRL-KNSIIENSSNDAKKWNQGHY-TTKLALVLFIWAAISMFR-RKKMMVDLRFLAHLSIKTETGMMQGILHFTSSLLHSCVQSFYKSYFV--SKLKVVDVIEGSDDSAIMIS-FGIYSS-EKS-TVNTVYCVEYNSEFHFIAASHQISETEAFRFNLWRACKTT-DLGRKYADRKKYQALLNRMGVLYR-RAANKKELLLKLAEKVHSPGVTSSLSKGHVLLSRHCFRFSSSIHGRG-AQKASLIKLLMMLTGKFVVRERNIVRSRIDLFQEPVDLRCKL-STDPSETLRDGPEGRVMNILSYRPRD
>Severe_fever_with_thrombocytopenia_syndrome_virus_AMK05815.1_2013_07_30
NIGGL-EAAYRTKIEKLEINRCEAIDKTQDLLAGL-HARSKQTSLNRGTVKLLEDKSKTEEIITLTRYTQMEGFVGKLDGPLRTKLQVYLLRLIPRE-GRVEWGIAQRHGRQWKQNLEERVLDLASMKATSNFS--KDEKMATLI--EKGVMDAVGQAWKAVLDDGICLFKK-NQHGGLREIYVMDANARLVQFGVEAM-ARCVCEPHETVANPRL-KNSIIENSSNDAKKWNQGHY-TTKLALVLFIWAAISMFR-RKKMMVDLRFLAHLSIKTETGMMQGILHFTSSLLHSCVQSFYKSYFV--SKLKVVDVIEGSDDSAIMIS-FGIYSS-EKS-TVNTVYCVEYNSEFHFIAASHQISETEAFRFNLWRACKTT-DLGRKYADRKKYQALLNRMGVLYR-RAANKKELLLKLAEKVHSPGVTSSLSKGHVLLSRHCFRFSSSIHGRG-TQKASLIKLLMMLTGKFVVRERNIVRSRIDLFQEPVDLRCKL-STDPSETLRDGPEGRVMNILSYRPRD
>Phlebovirus_Hu_Xinyang2_China_2010_AEF15809.1_polymerase
---------------------------------------------------T-----------------------GKLDGPLRTKLQVYLLRLIPRE-GRVEWGIAQRHGRQWKQNLEERVLDLASMKATSNFS--KDEKMATLI--EKGVMDAV------------------------------------------------------------------------------------------------------------------------------------------------------------------------------------------------------------------------------------------------------------------------------------------------------------------------------------------------------------------------------
>Guertu_virus_ALQ33265.1_RNA_dependent_RNA_polymerase_
NMGGL-EAAYRTKVEKLELNRCDAINKTQDLLAGL-HQQSKQTSINKGTVKLLEDKAKTEEIITLTRYTQMEGFVSKLEGPLRTKLQVFLLRLIPRE-GRIEWGITQRHGRSWKQNLEERVLDLASMKATSNFS--KEEKMAGLI--ERGFMDAVGQAWKAVLEDGICLFKK-NQHGGLREIYVMDVNARLVQFGVETM-ARCVCEPHETVANPRL-KSSIIENSSNDAKKWNQGHY-TTKLALVLFIWSAISMFR-RKKMMIDLRFLTHLSIQTETGMMQGILHFTSSLLHSCVQSFYKTYFV--SKLKVVDVVEGSDDSAIMIS-FGIYSS-EKS-TVNTVYCVEYNSEFHFVAASHQISETEAFRFNLWRACKTT-DLGRKYADRKKYQSLLERMGILYR-RAQTKKELVLKLAEKIHSPGVTSSLSKGHVLLSRHCFRFSASIHGKG-SQKASLIKLLMMLTGKFVVRERNIVRSRIDLFQDPVDLRCKL-STDPAETLRDGPEGRIMNILSYRPRD
>Malsoor_virus_AHF71068.1_NIV1050650_Bat_India_2010
NMGGL-EASFRGKIEKLYKNRLEAQEEASSLLETL-HQMSKESHCAKSTVKLMEDKSTTEELVTLTRYTQMEGFVSKLEKPLRTKLQVFLLRVQAKD-GKVEWSIEQRHGRTWKTNLEERILDLATMKASSNFS--KEEKISTLI--EDGYIDVLGGCWKAILKDEICLFKK-NQHGGLREIYVMDLNSRLIQYGIETM-ARCVCEPHETIANPRL-KSSIIENSSNDAKKWNQGQY-TTKLAMVLFVWCGISMFR-RKKMMLDLRFLDTICIQTETGMMQGILHYTSSLLHSCVQSFYKSLIM--SRFKAVDVVEGSDDSAIMIS-FGIYTS-EKS-TINSLFCIEYNSEFHFIAASHQISEAEAFRFNLWRACRFS-PLGKKYADRRKYQAMLKKMGVLYR-RPHNRAELLLKLAEKVHSPGVISSLSKGHVLLSRHCFKTSASIHGKG-SQKASLIKLAVALKGKFVVKERNIVKSKIELFHEPVDLRCKL-STDHKETLERGPQERIMNILSYRARD
>Malsoor_virus_AHF71064.1_RNA_polymerase
NMGGL-EASFRGKIEKLYKNRLEAQEEASSLLETL-HQMSKESHCAKSTVKLMEDKSTTEELVTLTRYTQMEGFVSKLEKPLRTKLQVFLLRVQAKD-GKVEWSIEQRHGRTWKTNLEERILDLATMKASSNFS--KEEKISTLI--EDGYIDVLGGCWKAILKDEICLFKK-NQHGGLREIYVMDLNSRLIQYGIETM-ARCVCEPHETIANPRL-KSSIIENSSNDAKKWNQGQY-TTKLAMVLFVWCGISMFR-RKKMMLDLRFLDTICIQTETGMMQGILHYTSSLLHSCVQSFYKSLIM--SRFKAVDVVEGSDDSAIMIS-FGIYTS-EKS-TINSLFCIEYNSEFHFIAASHQISEAEAFRFNLWRACRFS-PLGKKYADRRKYQAMLKKMGVLYR-RPHNRAELLLKLAEKVHSPGVISSLSKGHVLLSRHCFKTSASIHGKG-SQKASLIKLAVALKGKFVVKERNIVKSKIELFHEPVDLRCKL-STDHKETLERGPQERIMNILSYRARD
>Hunter_Island_virus_YP_009162641.1_CSIRO1568_Tick_Australia_1983
NMHGL-EIAFRAKLDKLEKNGHDANDEALLLMNKM-HDRSKKMNIKKSTVKLLEDKSRTEEIVTLMRYSQMEGFVKKLEGPLRTKLQVFLFKLLTSN-GKVSWSIENRHGRTWKQSLEERICDLATMKASSNFS--KEEKVGELI--EKGIMDAAGEAWKAVLEDGICLFKK-NQHGGLREIYVMDLKSRLIQFGIETM-ARCVCEPHETVANPRL-KSSIIENSSNDASKWNQGHY-TTKLAMVLFIWSGISMFR-RKRMMIDLKFLESISLETETGMMQGILHFTSSLLHSCVQSFYKSYFM--TKLKVVDVLEGSDDSSIMVS-FGIYSS-EKS-TINTLYVVEYNSEFHFVAASHQISETEAFRFNLWRQCKFT-DLGRKYADRQKYQKLLDKLGILYR-RPRSKAELVLKLAEKIHSPGVISSLSKGHVLLSRHCFKFAPSIHGRG-TQKASLIKLLVMMKGKFIIKEKNIVRSRIELFNEPVDLRCRL-SSSHENTLADGPEGRAMNLISYRSRE
>Hunter_Island_virus_AHI10994.1_UNKNOWN_KF848980_Arachnid_Australia_2002
NMHGL-EIAFRAKLDKLEKNGHDANDEALLLMNKM-HDRSKKMNIKKSTVKLLEDKSRTEEIVTLMRYSQMEGFVKKLEGPLRTKLQVFLFKLLTSN-GKVSWSIENRHGRTWKQSLEERICDLATMKASSNFS--KEEKVGELI--EKGIMDAAGEAWKAVLEDGICLFKK-NQHGGLREIYVMDLKSRLIQFGIETM-ARCVCEPHETVANPRL-KSSIIENSSNDASKWNQGHY-TTKLAMVLFIWSGISMFR-RKRMMIDLKFLESISLETETGMMQGILHFTSSLLHSCVQSFYKSYFM--TKLKVVDVLEGSDDSSIMVS-FGIYSS-EKS-TINTLYVVEYNSEFHFVAASHQISETEAFRFNLWRQCKFT-DLGRKYADRQKYQKLLDKLGILYR-RPRSKAELVLKLAEKIHSPGVISSLSKGHVLLSRHCFKFAPSIHGRG-TQKASLIKLLVMMKGKFIIKEKNIVRSRIELFNEPVDLRCRL-SSSHENTLADGPEGRAMNLISYRSRE
>Gossas_virus_ALD83626.1_DakAnD_401_Bat_Senegal_1964_11_19
KRKFL-RLACAHLGINLQENSPV---DVTDIAVGN-ISTQRSVLRSGAIVKTITRDDKRDYQQAITDRGMFHEYKKKMVKLLRGKFQRLGMSLKSLS-QMVKSGMMRNMAEAEGFNLPKSGTSVINHLVREASV----TGRNVGE--RLPRSKVIYEVVKLVDNTEAVLAPK-AQLGGHRDLLVQETGTKMIHATTEMF-SRTLLSKDDGLTNSHL-KETILNSISGDNTKWGPIHC-CSLFSGMM------SSYY-KLTFLKNL-------LNSYNHMGQGIHHATSSILTSIMSFIIELIIR--RYYK--TSAGSSDDYAKCIITRACQMK-DSAKTLVSDCFFEFYSEFMMINSSVTSPLSLVFHFSLKRSLNST-EEDYLKCLPEKLRRELARLGTMNC-ATEEYKAEVMRLKQTLTSRNVLHGLAGG--FMKSYFFKDTVFLEHYDDSTGQQLTGKVVVIKVLESSSPENILETKSKLYSASDSVRLIL-VELVNEINNLSEKSTFNMVTKDIVIE
>Issyk_Kul_virus_AKI29982.1_LEIV_315K_Bat_Kyrgyzstan_1973
KRKFL-TLACGRMGINLQENSPV---DVTDIAVGN-ISTQRSVLRSGAIVKTITRDDKRDYQQAITDKGLYHEYRKKMVKLLRGKFQRLGMSLKSLS-QMVKSGMMRNMAEAEGFNLPKSGTSVINILMEEVDF----TGRSVGE--KLPRSKVIYEVVKLVDNTEAVLAPK-AQLGGHRDLLVQETGTKMIHATTEMF-SRTLLSKDDGLTNSGL-KESILNAISGDNTKWGPIHC-CSLFSGMM------SCYY-KLTFLKNL-------INSYNHMGQGIHHATSSVLTSIMAHIIETLIK--RYFK--TSAGSSDDYAKCIVARACQMK-DSAKTLVSDCFFEFYSEFMMINSSVTSPLSLIFHFSLKRGLNST-EEDYLRCLPEKLRRELARLGTMNC-ATEEYKAEVMRLKQTLTSRNVLHGLAGG--FMKSYFFKDTVFLEHYDDSSGQQLTGKVVVIKVMESGCADNILETKSKLYSASDSVRLTL-VELVNEINNLSEKSTVNMITKDIVLE
>Issyk_Kul_virus_ALD84346.1_RNA_dependent_RNA_polymerase_
KRKFL-TLACERMGINLQENSPV---DVTDIAVGN-ISTQRSVLRSGAIVKTITRDDKRDYQQAITDKGLYHEYRKKMVKLLRGKFQRLGMSLKSLS-QMVKSGMMRNMAEAEGFNLPKSGTSVINILMEEVDF----TGRSVGE--KLPRSKVIYEVVKLVDNTEAVLAPK-AQLGGHRDLLVQETGTKMIHATTEMF-SRTLLSKDDGLTNSGL-KESILNAISGDNTKWGPIHC-CSLFSGMM------SCYY-KLTFLKNL-------INSYNHMGQGIHHATSSVLTSIMAHIIETLIK--RYFK--TSAGSSDDYAKCVVARACQMK-DSAKTLVSDCFFEFYSEFMMINSSVTSPLSLIFHFSLKRGLNST-EEDYLRCLPEKLRRELARLGTMNC-ATEEYKAEVMRLKQTLTSRNVLHGLAGG--FMKSYFFKDTVFLEHYDDSSGQQLTGKVVVIKVMESGCADNILETKSKLYSASDSVRLTL-VELVNEINNLSEKSTVNMITKDIVLE
>Keterrah_virus_ALD84352.1_P61361_Tick_Malaysia_1966_02_11
KRKFL-TLACEQTGINLQENSPI---DVTDIAVGN-ISTQRSVLRSGAIVKTITRDDKRDYQQAITDKGLYHEYKKKMVKLLRGKFQRLGMSLKSLS-QMVKSGMMRNMAEADGFNLPRSGTSVLNALMQETDI----TGRSVGE--KLPRSKVIYEVVKLVDNTEAVLAPK-AQLGGHRDLLVQETGTKMIHATTEMF-SRTLLSKDDGLTNSGL-KESILNAISGDNTKWGPIHC-CSLFSGMM------SSYY-KLTFLKNL-------INSYNHMGQGIHHATSSVLTSIMAHVIEILIK--RYFK--TSAGSSDDYAKCIVARACQMK-DSAKTLVSDCFFEFYSEFMMINSSVTSPLSLIFHFSLKRGLNST-EEDYLRCLPEKLRRELARLGTMNC-ATEEYRAEVMRLKQTLTSRNVLHGLAGG--FMKSYFFKDTVFLEHYDDSSGQQLTGKVVVIKVMESGCAENILETKSKLYSASDSVRLTL-VELVNEINNLSEKSTVNMITKDIVLE
>Kasokero_virus_ALD84349.1_Z_52963_Bat_Uganda_1977_08
KKAFI-NSANMGSSIDLLENSPS---EITDIAVGN-ISTQRSVLKSGSVVKTVSRDDQRDYQQAVTDRGMYHTYQKKIVKLLRGKFQRLGMELKSLA-QTVKGSMMRNVAEAPGFNLPKSSTSIIFLMVRDSCL----TGRSNGE--RLPRSKVIYEIVKLVDSTEAVLAPK-AQLGGHRDLLVQETGTKVVHAATEMF-SRTLLSKDDGLTNTHL-KETILNCISGDNTKWGPIHC-CSIFSGMM------TSFY-KLTFLKNL-------INSYNHMGQGIHHATSSVLTSIMAEINERLIV--NFCN--THAGSSDDYAKCIVLRACQMK-DSAKTLVSDCFFEFYSEFMMINSSVTSPLSLVFHFSIQRSLTSA-EEEYSKALPEKLRKELNRLGTMNC-ATEDFRSEVSRLKQTLTSRNVLHGLAGG--FMKSYFFKDLVFLEHKDDSTGKVLDGKVVVIKVAESRPAKLELDVKSKLFSAIDQVKLVL-VNLINEINNESEKSVLSLISEEVSGI
>Leopards_Hill_virus_BAP90971.1_11SB19_Bat_Zambia_2011_11_29
KRNFI-NSANTGSSVDLLSNSPS---EITDIAVGN-ISTQRSVLKSGSIVKTVSRDDQRDYQQAVTDRGMYHTYQKKIVKLLRGKFQRLGMELKSLA-QAVKGSMMRNVAEAPGFNLPKSSTSIILMMIREACL----TGRSNGE--RLPRSKVIYEIVKLVDSTEAVLAPK-AQLGGHRDLLVQETGTKVIHAATEMF-SRTLLSKDDGLTNNHL-KETILNCISGDNTKWGPIHC-CSIFSGMM------TSFY-KLTFLKNL-------LNSYNHMGQGIHHATSSVLTSIMAEINERLII--NFCG--AHAGSSDDYAKCIVLRACQMK-DSAKTLVSDCFFEFYSEFMMINSSVTSPLSLVFHFGIMRSLTSA-EEEYSKVLPEKLRRELNRLGTMNC-ATEDYKSEVLRLKQTLTSRNVLHGLAGG--FMKSYFFKDLVFLEHKDDSTGKVLDGKVVVIKVAESRPAKHELDVKSKLFSAIDQVKLVL-VNLISEINNESEKSVLSMIAEEVTGI
>Leopards_Hill_virus_YP_009111284.1_RNA_dependent_RNA_polymerase_
KRNFI-NSANTGSSVDLLSNSPS---EITDIAVGN-ISTQRSVLKSGSIVKTVSRDDQRDYQQAVTDRGMYHTYQKKIVKLLRGKFQRLGMELKSLA-QAVKGSMMRNVAEAPGFNLPKSSTSIILMMIREACL----TGRSNGE--RLPRSKVIYEIVKLVDSTEAVLAPK-AQLGGHRDLLVQETGTKVIHAATEMF-SRTLLSKDDGLTNNHL-KETILNCISGDNTKWGPIHC-CSIFSGMM------TSFY-KLTFLKNL-------LNSYNHMGQGIHHATSSVLTSIMAEINERLII--NFCG--AHAGSSDDYAKCIVLRACQMK-DSAKTLVSDCFFEFYSEFMMINSSVTSPLSLVFHFGIMRSLTSA-EEEYSKVLPEKLRRELNRLGTMNC-ATEDYKSEVLRLKQTLTSRNVLHGLAGG--FMKSYFFKDLVFLEHKDDSTGKVLDGKVVVIKVAESRPAKHELDVKSKLFSAIDQVKLVL-VNLIREINNESEKSVLSMIAEEVTGI
>Yogue_virus_YP_009246486.1_RNA_dependent_RNA_polymerase_
KRKFV-LAANEGSDIDLLENSPS---EITDIAVGN-ISTQRSVLKSGSIVKTVSRDDQRDYQQAVTDKGIYHTYNKKIVKLLRGKFQRLGMELKSLS-QMVKNSMMKNVAEAPGFNLPKSATSIIQMLVQRQCI----TGRSNGE--RLPRSKVIYEIVKLVDSTEAVLAPK-AQLGGHRDLLVQETGTKVIHATTEMF-SRTLLSKDDGLTNNHL-KETILNCISGDNTKWGPIHC-CSIFSGMM------TSFY-KLTFLKNL-------LNSYNHMGQGIHHATSSVLTSVMAEVNERLII--NYCS--THAGSSDDYAKCIVLRACQMK-DSAKTLVSDCFFEFYSEFMMINSSVTSPLSLIFHFSMHRALTST-EENYSKTLPEKLRRELNRLGTMNC-ATEEFKSEVVRLKQTLTSRNVLHGLAGG--FMKSYFFKDSVFLDHKDDSTGRVLDGKVVVIKVAESRPAKSELDVKSKLFSAIDQVKLVL-VELINEINNESEKSVLTMISEEVSGV
>Qalyub_nairovirus_AMT75383.1_RV611_Mouse_Senegal_1965_02_26
KRNFI-KAACSKCAYDLQENSPS---DVTDIAVGN-ISTQRSVIRSGTTIKTVLRDDTRDYQQAMVDTGIHHTYKKKLVKLFRGKLQRIGMSLKSMA-SNVKKSMMKSMADVDNFNMPKSSTNMIKLLCIKHLT----TGRSIGE--RLPRSKVIYEIIKLVGDTEAVLAPK-AQLGGHRDLLVQETGTKLVHAASEMF-SRTILGKDDGLTNSHL-KETILNTVSGDNTKWGPIHC-CSIFSGMM------SSFY-KLTFLKNL-------MNSYNHMGQGIHHATSSVLTSVMAEVNEHLIN--HYFK--HHAGSSDDYAKCIIARACQMK-DSAKTLVSDCFLEFYSEFMMINSSVTSPLSLVFHFNINRVLTND-EESYTKTLPEKLRRELARLGTMNC-ATEDYKSEILRLKQTLSSRNVLHGLAGG--FMKSYFFKDLVFLTHHDDSTGQTLDNKVVVIKVVESHPAKIELEVKSGLFSATDQVRLSL-IDLINCINNLSLKATANSISDNILSD
>Bandia_virus_AMT75383.1_RNA_dependent_RNA_polymerase_
KRNFI-KAACSKCAYDLQENSPS---DVTDIAVGN-ISTQRSVIRSGTTIKTVLRDDTRDYQQAMVDTGIHHTYKKKLVKLFRGKLQRIGMSLKSMA-SNVKKSMMKSMADVDNFNMPKSSTNMIKLLCIKHLT----TGRSIGE--RLPRSKVIYEIIKLVGDTEAVLAPK-AQLGGHRDLLVQETGTKLVHAASEMF-SRTILGKDDGLTNSHL-KETILNTVSGDNTKWGPIHC-CSIFSGMM------SSFY-KLTFLKNL-------MNSYNHMGQGIHHATSSVLTSVMAEVNEHLIN--HYFK--HHAGSSDDYAKCIIARACQMK-DSAKTLVSDCFLEFYSEFMMINSSVTSPLSLVFHFNINRVLTND-EESYTKTLPEKLRRELARLGTMNC-ATEDYKSEILRLKQTLSSRNVLHGLAGG--FMKSYFFKDLVFLTHHDDSTGQTLDNKVVVIKVVESHPAKIELEVKSGLFSATDQVRLSL-IDLINCINNLSLKATANSISDNILSD
>Norway nairovirus 1 NOR/B1V/Tofte/2014 (S5)
GSKIK-ELAVREMSERLVKHTPH---EIKDRIVSG-LSTLSVDRKAGSTVKTLYPNFDQGGQLSLRQSELCTIYTTKLKKLLKNRLVYIGGFLKSLQ-KSMAKLMLKAVFSEIGLSFNTEKLMLCTRQLVSLYL-AEKTGRMKGE--RLPRSKVIYEIIKLMGTSTATLAPK-AQLGGNRDLFVQETGTKLVHAVTEVF-SKTLLSKDDGLTNQHL-KEEILSTIAGDNTKWGPIHC-CSYFSLMY------KHFI-MLVMLKDL-------MQCYNHMGQGIHHATSSILTSLLAKLIEDLLV--GFIE--VHAGSSDDYAKVITTRLVQVK-DSSKTLSGTVVAEFYSEFVFINSSVTSPVTMSMSVQTEETIRPV-SRKHHKAKPSSLERELKNLRKLNN-MTEDYIGESDRLLQAITSRSIIWGLAGG--FFKAYFFIDRTDICSSNDSSAQPLGTQVRTVKVLESSREVQVRPSKVRLFSRGSASRLTI-KSEILKIIAMHSEEHAGDLAVTSRGD
>Norway nairovirus 1 NOR/A2/Bronnoya/2014 (S2)
GSKIK-ELAVREMSERLVKHTPH---EIKDRIVSG-LSTLSVDRKAGSTVKTLYPNFDQGGQLSLRQSELCTIYTTKLKKLLKNRLVYIGGFLKSLQ-KSMAKLMLKAVFSEIGLSFNTEKLMLCTRQLVSLYL-AEKTGRMKGE--RLPRSKVIYEIIKLMGTSTATLAPK-AQLGGNRDLFVQETGTKLVHAVTEVF-SKTLLSKDDGLTNQHL-KEEILSTIAGDNTKWGPIHC-CSYFSLMY------KHFI-MLVMLKDL-------MQCYNHMGQGIHHATSSILTSLLAKLIEDLLV--GFIE--VHAGSSDDYAKVITTRLVQVK-DSSKTLSGTVVAEFYSEFVFINSSVTSPVTMSMSVQTEETIRPV-SRKHHKAKPSSLERELKNLRKLNN-MTEDYIGESDRLLQAITSRSIIWGLAGG--FFKAYFFIDRTDICSSNDSSAQPLGTQVRTVKVLESSREVQVRPSKVRLFSRGSASRLTI-KSEILKIIAMHSEEHAGDLAVTSRGD
>Norway nairovirus 1 NOR/S5/Kilen/2014 (S3)
GSKIK-ELAVREMSERLVKHTPH---EIKDRIVSG-LSTLSVDRKAGSTVKTLYPNFDQGGQLSLRQSELCTIYTTKLKKLLKNRLVYIGGFLKSLQ-KSMAKLMLKAVFSEIGLSFNTEKLMLCTRQLVSLYL-AEKTGRMKGE--RLPRSKVIYEIIKLMGTSTATLAPK-AQLGGNRDLFVQETGTKLVHAVTEVF-SKTLLSKDDGLTNQHL-KEEILSTIAGDNTKWGPIHC-CSYFSLMY------KHFI-MLVMLKDL-------MQCYNHMGQGIHHATSSILTSLLAKLIEDLLV--GFIE--VHAGSSDDYAKVITTRLVQVK-DSSKTLSGTVVAEFYSEFVFINSSVTSPVTMSMSVQTEETIRPV-SRKHHKAKPSSLERELKNLRKLNN-MTEDYIGESDRLLQAITSRSIIWGLAGG--FFKAYFFIDRTDICSSNDSSAQPLGTQVRTVKVLESSREVQVRPSKVRLFSRGSASRLTI-KSEILKIIAMHSEEHAGDLAVTSRGD
>Norway nairovirus 1 NOR/H3/Skanevik/2014 (S1)
GSKIK-ELAVREMSERLVKHTPH---EIKDRIVSG-LSTLSVDRKAGSTVKTLYPNFDQGGQLSLRQSELCTIYTTKLKKLLKNRLVYIGGFLKSLQ-KSMAKLMLKAVFSEIGLSFNTEKLMLCTRQLVSLYL-AEKTGRMKGE--RLPRSKVIYEIIKLMGTSTATLAPK-AQLGGNRDLFVQETGTKLVHAVTEVF-SKTLLSKDDGLTNQHL-KEEILSTIAGDNTKWGPIHC-CSYFSLMY------KHFI-MLVMLKDL-------MQCYNHMGQGIHHATSSILTSLLAKLIEDLLV--GFIE--VHAGSSDDYAKVITTRLVQVK-DSSKTLSGTVVAEFYSEFVFINSSVTSPVTMSMSVQTEETIRPV-SRKHHKAKPSSLERELKNLRKLNN-MTEDYIGESDRLLQAITSRSIIWGLAGG--FFKAYFFIDRTDICSSNDSSAQPLGTQVRTVKVLESSREVQVRPSKVRLFSRGSASRLTI-KSEILKIIAMHSEEHAGDLAVTSRGD
>Norway nairovirus 1 NOR/MR4V/Kanestraum/2014 (S4)
GSKIK-ELAVREMSERLVKHTPH---EIKDRIVSG-LSTLSVDRKAGSTVKTLYPNFDQGGQLSLRQSELCTIYTTKLKKLLKNRLVYIGGFLKSLQ-KSMAKLMLKAVFSEIGLSFNTEKLMLCTRQLVSLYL-AEKTGRMKGE--RLPRSKVIYEIIKLMGTSTATLAPK-AQLGGNRDLFVQETGTKLVHAVTEVF-SKTLLSKDDGLTNQHL-KEEILSTIAGDNTKWGPIHC-CSYFSLMY------KHFI-MLVMLKDL-------MQCYNHMGQGIHHATSSILTSLLAKLIEDLLV--GFIE--VHAGSSDDYAKVITTRLVQVK-DSSKTLSGTVVAEFYSEFVFINSSVTSPVTMSMSVQTEETIRPV-SRKHHKAKPSSLERELKNLRKLNN-MTEDYIGESDRLLQAITSRSIIWGLAGG--FFKAYFFIDRTDICSSNDSSAQPLGTQVRTVKVLESSREVQVRPSKVRLFSRGSASRLTI-KSEILKIIAMHSEEHAGDLAVTSRGD
>South_Bay_virus_AII01813.1_H38_Tick_USA_2008
GADIK-NLAAREMSDRLIKHTPQ---DIKDRIVGG-LTTLSLSRRAGSTIKTLYPNMEQGGQLSLRQTELCTIYTTKLKKLLKNRLSYLGGAIKNLQ-KSVYKLMLKSILSEIGLSFNTEGMMMCTRQVVAYYF-AGHTGRTKGE--RLPRSKVIYEIIKLMGTSSATLAPK-AQLGGNRDLFVQETSTKLIHAVTEVF-SKTLLSSDDGLTNQHL-KEEILSTVAGDNTKWGPIHC-CSYFSLMY------KHFI-MLVMLKDL-------LQCYNHMGQGIHHATSSVLTSLLAKLVEDILT--SFIE--VHAGSSDDYAKVITTRLVQVK-DSSKTLSSTIVAEFYSEFVFINSSVTSPVTMSTAGDSPEDRISR-SRKHKKVKPNSLDREMKNLRKLNN-MTEDYMGESERLMQAITSRSIIWGLAGG--FFKAYFFIDHTGICTANDSSGKQLANKLRTVKVLESSQEIQVLPSKVRLFSRGAAARELI-KSEILKIISMHSDTKSIELITDTQLR
>South_Bay_virus_AII01810.1_SBV_H_1_Tick_USA_2013_04
GADIK-NLAAREMSDRLIKHTPQ---DIKDRIVGG-LTTLSLSRRAGSTIKTLYPNMEQGGQLSLRQTELCTIYTTKLKKLLKNRLSYLGGAIKNLQ-KSVYKLMLKSILSEIGLSFNTEGMMMCTRQVVAYYF-AGHTGRTKGE--RLPRSKVIYEIIKLMGTSSATLAPK-AQLGGNRDLFVQETSTKLIHAVTEVF-SKTLLSSDDGLTNQHL-KEEILSTVAGDNTKWGPIHC-CSYFSLMY------KHFI-MLVMLKDL-------LQCYNHMGQGIHHATSSVLTSLLAKLVEDILT--SFIE--VHAGSSDDYAKVITTRLVQVK-DSSKTLSSTIVAEFYSEFVFINSSVTSPVTMSTAGDSPEDRISR-SRKHKKVKPNSLDREMKNLRKLNN-MTEDYMGESERLMQAITSRSIIWGLAGG--FFKAYFFIDHTGICTANDSSGKQLANKLRTVKVLESSQEIQVLPSKVRLFSRGAAARELI-KSEILKIISMHSDTKSIELITDTQLR
>South_Bay_virus_ANT80542.1_SC1_Tick_USA_2014
GADIK-NLAAREMSDRLIKHTPQ---DIKDRIVGG-LTTLSLSRRAGSTIKTLYPNMEQGGQLSLRQTELCTIYTTKLKKLLKNRLSYLGGAIKNLQ-KSVYKLMLKSILSEIGLSFNTEGMMMCTRQVVAYYF-AGHTGRTKGE--RLPRSKVIYEIIKLMGTSSATLAPK-AQLGGNRDLFVQETSTKLIHAVTEVF-SKTLLSSDDGLTNQHL-KEEILSTVAGDNTKWGPIHC-CSYFSLMY------KHFI-MLVMLKDL-------LQCYNHMGQGIHHATSSVLTSLLAKLVEDILT--SFIE--VHAGSSDDYAKVITTRLVQVK-DSSKTLSSTIVAEFYSEFVFINSSVTSPVTMSTAGDSPEDRISR-SRKHKKVKPNSLDREMKNLKKLNN-MTEDYMGESERLMQAITSRSIIWGLAGG--FFKAYFFIDHTGICTANDSSGKQLANKLRTVKVLESSQEIQVLPSKVRLFSRGAAARELI-KSEILKIISMHSDTKSIELITDTQIK
>Norway phlebovirus 1 NOR/S10V/Hille/2011 (S6)
TLETSSIEAFKSKLLRLDLNLEECAQAINDHVIKT-EQDRKPTCTMSSVIPILDDKAKTEEIITTSRYVFMEGFVSKLPEVLRSRLQVWLMHMTWDE-GRPVWFLETMYGPRVKAQMTEDILQFATLKASATYD----EFVVKN---SHKATELLLECLEGLEQNTIDLFKK-AQHGGIREIYVLGPRERLVQLCLELI-ARTICRPSETMMNPKN-KTDLPQRTSDDAAKWNQGHY-VSKFAMLLFIMRACALFT-RKIIKIDDQLLKIFALKTETGMLQGILHYASSLLHTVYQEFMLDLIE--ARFKHVTVMQSSDDSSVMIS-LGIYPS-EKC-TTNTPWIVEFNSEFFFVAAANGLSEHETFKYNLYLAVKKT-RLGLKYKTRKKWLALMERMGVLYE-KAHTPEQLRLRLSVFVHSPGVISSISSSGTALTRPVVQDRSDWYCDALFKKQSLLATMAEVTGSSVRPHRPRITTRVQVTGSAGGAALTL-EDTPEQTLISSPPERWTTLLSYRCRD
>Norway phlebovirus 1 NOR/B1V/Tofte/2014 (S5)
TLETSSIEAFKSKLLRLDLNLEECAQAINDHVIKT-EQDRKPTCTMSSVIPILDDKTKTEEIITTSRYVFMEGFVSKLPEVLRSRLQVWLMHMTWDE-GRPVWFLETMYGPRVKAQMTEDILQFATLKASATYD----EFVVKN---SHKATELLLECLEGLEQNTIDLFKK-AQHGGIREIYVLGPRERLVQLCLELI-ARTICRPSETMMNPKN-KTDLPQRTSDDAAKWNQGHY-VSKFAMLLFIMRACALFT-RKIIKIDDQLLKIFALKTETGMLQGILHYSSSLLHTVYQEFMLDLIE--ARFKHVTVMQSSDDSSVMIS-LGIYPS-EKC-TTNTPWIVEFNSEFFFVAAANGLSEHETFKYNLYLAVKKT-RLGLKYKTRKKWLALMERMGVLYE-KAHTPEQLRLRLSVFVHSPGVISSISSSGTALTRPVVQDRSDWYCDALFKKQSLLATMAEVTGSSVRPHRPRITTRVQVTGSAGGAALTL-EDTPEQTLISSPPERWTTLLSYRCRD
>Norway phlebovirus 1 NOR/MR4V/Kanestraum/2014 (S4)
TLETSSIEAFKSKLLRLDLNLEECAQAINDHVIKT-EQDRKPTCTMSSVIPILDDKTKTEEIITTSRYVFMEGFVSKLPEVLRSRLQVWLMHMTWDE-GRPVWFLETMYGPRVKAQMTEDILQFATLKASATYD----EFVVKN---SHKATELLLECLEGLEQNTIDLFKK-AQHGGIREIYVLGPRERLVQLCLELI-ARTICRPSETMMNPKN-KTDLPQRTSDDAAKWNQGHY-VSKFAMLLFIMRACALFT-RKIIKIDDQLLKIFALKTETGMLQGILHYSSSLLHTVYQEFMLDLIE--ARFKHVTVMQSSDDSSVMIS-LGIYPS-EKC-TTNTPWIVEFNSEFFFVAAANGLSEHETFKYNLYLAVKKT-RLGLKYKTRKKWLALMERMGVLYE-KAHTPEQLRLRLSVFVHSPGVISSISSSGTALTRPVVQDRSDWYCDALFKKQSLLATMAEVTGSSVRPHRPRITTRVQVTGSAGGAALTL-EDTPEQTLISSPPERWTTLLSYRCRD
>Norway phlebovirus 1 NOR/S5/Kilen/2014 (S3)
TLETSSIEAFKSKLLRLDLNLEECAQAINDHVIKT-EQDRKPTCTMSSVIPILDDKTKTEEIITTSRYVFMEGFVSKLPEVLRSRLQVWLMHMTWDE-GRPVWFLETMYGPRVKAQMTEDILQFATLKASATYD----EFVVKN---SHKATELLLECLEGLEQNTIDLFKK-AQHGGIREIYVLGPRERLVQLCLELI-ARTICRPSETMMNPKN-KTDLPQRTSDDAAKWNQGHY-VSKFAMLLFIMRACALFT-RKIIKIDDQLLKIFALKTETGMLQGILHYASSLLHTVYQEFMLDLIE--ARFKHVTVMQSSDDSSVMIS-LGIYPS-EKC-TTNTPWIVEFNSEFFFVAAANGLSEHETFKYNLYLAVKKT-RLGLKYKTRKKWLALMERMGVLYE-KAHTPEQLRLRLSVFVHSPGVISSISSSGTALTRPVVQDRTDWYCDALFKKQSLLATMAEVTGSSVRPHRPRITTRVQVTGSAGGAALTL-EDTPEQTLISSPPERWTTLLSYRCRD
>Norway phlebovirus 1 NOR/H3/Skanevik/2014 (S1)
TLETSSIEAFKSKLLRLDLNLEECAQAINDHVIKT-EQDRKPTCTMSSVIPILDDKTKTEEIITTSRYVFMEGFVSKLPEVLRSRLQVWLMHMTWDE-GRPVWFLETMYGPRVKAQMTEDILQFATLKASATYD----EFVVKN---SHKATELLLECLEGLEQNTIDLFKK-AQHGGIREIYVLGPRERLVQLCLELI-ARTICRPSETMMNPKN-KTDLPQRTSDDAAKWNQGHY-VSKFAMLLFIMRACALFT-RKIIKIDDQLLKIFALKTETGMLQGILHYASSLLHTVYQEFMLDLIE--ARFKHVTVMQSSDDSSVMIS-LGIYPS-EKC-TTNTPWIVEFNSEFFFVAAANGLSEHETFKYNLYLAVKKT-RLGLKYKTRKKWLALMERMGVLYE-KAHTPEQLRLRLSVFVHSPGVISSISSSGTALTRPVVQDRTDWYCDALFKKQSLLATMAEVTGSSVRPHRPRITTRVQVTGSAGGAALTL-EDTPEQTLISSPPERWTTLLSYRCRD
>Norway phlebovirus 1 NOR/A2/Bronnoya/2014 (S2)
TLETSSIEAFKSKLLRLDLNLEECAQAINDHVIKT-EQDRKPTCTMSSVIPILDDKTKTEEIITTSRYVFMEGFVPKLPEVLRSRLQVWLMHMTWDE-GRPVWFLETMYGPRVKAQMTEDILQFATLKASATYD----EFVVKN---SHKATELLLECLEGLEQNTIDLFKK-AQHGGIREIYVLGPRERLVQLCLELI-ARTICRPSETMMNPKN-KTDLPQRTSDDAAKWNQGHY-VSKFAMLLFIMRACALFT-RKIIKIDDQLLKIFALKTETGMLQGILHYASSLLHTVYQEFMLDLIE--ARFKHVTVMQSSDDSSVMIS-LGIYPS-EKC-TTNTPWIVEFNSEFFFVAAANGLSEHETFKYNLYLAVKKT-RLGLKYKTRKKWLALMERMGVLYE-KAHTPEQLRLRLSVFVHSPGVISSISSSGTALTRPVVQDRTDWYCDALFKKQSLLATMAEVTGSSVRPHRPRITTRVQVTGSAGGAALTL-EDTPEQTLISSPPERWTTLLSYRCRD
>Blacklegged_tick_phlebovirus_1_ANT80544.1_SC2_Tick_USA_2014
TLETSALEAYQTKKLRLDLNLEECVKQIEEYVNSV-GEGHKPVDTLSSVIPVLDDKTKTEEIITTSRYIFMEGFVSKLPTVLRSRLQVWLMHMAWED-GRPIWFLESMYGPRVKAQMTEDILQFATLKASATYD----EFVVKN---SEKATELLHECLEELEKNTIDLFKK-AQHGGIREIYVLGPRERLVQLCLELI-ARTICKPSETMMNPKN-KTDLPQRTSDDAAKWNQGHF-VSKFAMLLFIMRACALFT-RKIIKIDDQLLKIFALKTETGMLQGILHYSSSLLHTIYQEFLLDLIE--ARFRHITVMQSSDDSSVMIS-LGIYPS-EKC-TTNTPWIVEFNSEFFFVAAANGLSEHETFKFNLYLAVKKT-RLGEKYKTRKKWLTLITRMGVLYE-KAHNPEQLRLRLSVFMHSPGVIASISSSGTVLSKPVVQDRTDWYCDALYQKQSLMATVAKVTGSSVRPHRPRITTKVQVTGASGSATMTL-EDTPEETLEKSPPRRWSTLLSYACRE
>Blacklegged_tick_phlebovirus_1_AII01806.1_RTS1_Tick_USA_2013_04
TLETSALEAYQTKKLRLDLNLEECVKQIEEYVNSV-GEGHKPVDTLSSVIPVLDDKTKTEEIITTSRYIFMEGFVSKLPTVLRSRLQVWLMHMAWED-GRPIWFLESMYGPRVKAQMTEDILQFATLKASATYD----EFVVKN---SEKATELLHECLEELEKNTIDLFKK-AQHGGIREIYVLGPRERLVQLCLELI-ARTICKPSETMMNPKN-KIDLPQRTSDDAAKWNQGHF-VSKFAMLLFIMRACALFT-RKIIKIDDQLLKIFALKTETGMLQGILHYSSSLLHTIYQEFLLDLIE--ARFRHITVMQSSDDSSVMIS-LGIYPS-EKC-TTNTPWIVEFNSEFFFVAAANGLSEHETFKFNLYLAVKKT-RLGEKYKTRKKWLTLITRMGVLYE-KAHNPEQLRLRLSVFMHSPGVIASISSSGTVLSKPVVQDRTDWYCDALYQKQSLMATVAKVTGSSVRPHRPRITTKVQVTGASGSATMTL-EDTPEETLEKSPPRRWSTLLSYACRE
>Blacklegged_tick_phlebovirus_1_AII01801.1_L_protein_
TLETSALEAYQTKKLRLDLNLEECVKQIEEYVNSV-GEGHKPVDTLSSVIPVLDDKTKTEEIITTSRYIFMEGFVSKLPTVLRSRLQVWLMHMAWED-GRPIWFLESMYGPRVKAQMTEDILQFATLKASATYD----EFVVKN---SEKATELLHECLEELEKNTIDLFKK-AQHGGIREIYVLGPRERLVQLCLELI-ARTICKPSETMMNPKN-KTDLPQRTSDDAAKWNQGHF-VSKFAMLLFIMRACALFT-RKIIKIDDQLLKIFALKTETGMLQGILHYSSSLLHTIYQEFLLDLIE--ARFRHITVMQSSDDSSVMIS-LGIYPS-EKC-TTNTPWIVEFNSEFFFVAAANGLSEHETFKFNLYLAVKKT-RLGEKYKTRKKWLTLITRMGVLYE-KAHNPEQLRLRLSVFMHSPGVIASISSSGTVLSKPVVQDRTDWYCDALYQKQSLMATVAKVTGSSVRPHRPRITTKVQVTGASGSATMTL-EDTPEETLEKSPPRRWSTLLSYACRE
>Blacklegged_tick_phlebovirus_2_AII01803.1_H5_Tick_USA_2008
TLETSALEAFQTKKLRLDLNLEECVKQIEEYVSSV-EEGHKPVDTLSSVIPVLDDKTKTEEIITTSRYIFMEGFVSKLPTVLRSRLQVWLMHMVWED-GRPLWFLENMYGPRVKAQMTEDILQFATLKASATYD----EFVVKN---SDRATELLHECLQELEKNTIDLFKK-AQHGGIREIYVLGPRERLVQLCLELI-ARTICKPSETMMNPKN-KTDLPQRTSDDAAKWNQGHF-VSKFAMLLFIMRACALFT-RKIIKIDDQLLKIFALKTETGMLQGILHYSSSLLHTIYQEFLLDLIE--ARFRHITVMQSSDDSSVMVS-LGIYPS-EKC-TTNTPWIVEFNSEFFFVAAANGLSEHETFKFNLYLAVKKT-RLGEKYKTRKKWLTLINRMGVLYE-KAHNPEQLRLRLSVFMHSPGVIASISSSGTVLSKPVVQDRTDWYCDALYQKQSLMATVAKVTGSSVRPHRPRITTKVQVTGASGSATMTL-EDTPEETLEKSPPRRWSTLLSYGCRE
>Blacklegged_tick_phlebovirus_2_AII01807.1_L_protein_
TLETSALEAFQTKKLRLDLNLEECVKQIEEYVSSV-EEGHKPVDTLSSVIPVLDDKTKTEEIITTSRYIFMEGFVSKLPTVLRSRLQVWLMHMVWED-GRPLWFLENMYGPRVKAQMTEDILQFATLKASATYD----EFVVKN---SDRATELLHECLQELEKNTIDLFKK-AQHGGIREIYVLGPRERLVQLCLELI-ARTICKPSETMMNPKN-KTDLPQRTSDDAAKWNQGHF-VSKFAMLLFIMRACALFT-RKIIKIDDQLLKIFALKTETGMLQGILHYSSSLLHTIYQEFLLDLIE--ARFRHITVMQSSDDSSVMVS-LGIYPS-EKC-TTNTPWIVEFNSEFFFVAAANGLSEHETFKFNLYLAVKKT-RLGEKYKTRKKWLTLINRMGVLYE-KAHNPEQLRLRLSVFMHSPGVIASISSSGTVLSKPVVQDRTDWYCDALYQKQSLMATVAKVTGSSVRPHRPRITTKVQVTGASGSATMTL-EDTPEETLEKSPPRRWSTLLSYGCRE
>American_dog_tick_phlebovirus_AIE42674.1_ADTPV_1_Tick_USA_2013_04
NKQRSVMEAYKKKMGKLDISFKKTLESVGKYRENF-TQHGRSPNYHKSTIPFLEDKAATEELCTNLRYTLLEGFVEKLPSVARTKLQVWLIQPRAKD-GRMIWDLRTMWGESIHHTMHMDILSVSTLKASSAFD----ENFRKFM--TEGNTHVLRECLETIEERGIDIFKK-NQHGGLREIYVLGPEERVVQLALETI-ARQVCKRSETLTNPDQ-KTKIPESTSDDLKTFNQTQH-TTKLALTLFIIRACSLFM-RKRIKMDDDLLQIIVIKTETGMLQGILHLLSSLHHTTIQVFYRYYAY--HEL-LIDIMQSSDDSAVLIS-VGLYPS-VKC-TTNTLFFVEFNSEFFFVIACDQVSEQEAFKYNLWNQVRHG-SLGAIYKNRKKWQALLDRLQCCYR-HPRSAEEVLLKVAEKLHAPGVSSSLTRGDHILSRSVVGGGVSWMTPETYVKEPLLRLLLKVEGRNQIGRRRTVQTRVIVFQREEMMRAKL-HNDPEETLRRSPSGRRVRILSFHGRP
>American_dog_tick_phlebovirus_AII01799.1_L_protein_
NKQRSVMEAYKKKMGKLDISFKKTLESVGKYRENF-TQHGRSPNYHKSTIPFLEDKAATEELCTNLRYTLLEGFVEKLPSVARTKLQVWLIQPRAKD-GRMIWDLRTMWGESIHHTMHMDILSVSTLKASSAFD----ENFRKFM--TEGNTHVLRECLETIEERGIDIFKK-NQHGGLREIYVLGPEERVVQLALETI-ARQVCKRSETLTNPDQ-KTKIPESTSDDLKTFNQTQH-TTKLALTLFIIRACSLFM-RKRIKMDDDLLQIIVIKTETGMLQGILHLLSSLHHTTIQVFYRYYAY--HEL-LIDIMQSSDDSAVLIS-VGLYPS-VKC-TTNTLFFVEFNSEFFFVIACDQVSEQEAFKYNLWNQVRHG-SLGAIYKNRKKWQALLDRLQCCYR-HPRSAEEVLLKVAEKLHAPGVSSSLTRGDHILSRSVVGGGVSWMTPETYVKEPLLRLLLKVEGRNQIGRRRTVQTRVIVFQREEMMRAKL-HNDPEETLRRSPSGRRVRILSFHGRP
>Shibuyunji_virus_AIU41623.1_RNA_dependent_RNA_polymerase
----------------------------------------------------------------------------------------------------------------------------------------------------------------------------------------LGPEERIVQLGLETV-ARMIASRSETLTNPGQ-KTNTPETTSDDLKTFNQTQH-TTKLALTLFIIRACSLFM-KKRIKLDDDLIQIIVIEIETG---------------------------------------------------------------------------------------------------------------------------------------------------------------------------------------------------------------------------------------------------
>Bole_Tick_Virus_1_AJG39234.1_BL075_Tick_China_2012
DDYRVMQHMYENKIGKLAENGIRAHEKVLEYTKIY-HGKGRGIHAQKSTIPIFEDKARTEELFTNFRYILLEGFVEKLPEVARTHLQVWLIRATTDE-SKMKWTLKATWGQSIEQTIHMDIXRVSTLKASSAFD----ENMQKFI--KPENTHVLKDCLETIEARGIDIFKK-NQHGGLREIYVLGPEERIVQLGLETI-ARQVCRKSETLTNPDQ-KTRIPETTSDDLKTFNQTQH-TTKLALTLFIIRACSLFM-HKRIKLDDDLMQIIIIETETGMMQGILHFLSSLHHTCIQEWFRMFCG--VQL-LVDVLQSSDDSAVLIS-LALYPS-VKC-TTNTINVLEFNSEFFFIIACDQISEQEAFKYNLWNQIKGG-NLSVIYKNRENWMALKKRCDMLYR-QAKTTEEVKLKVAEKLHAPGVSASLSRGDQILSRNVVSEGTSWMDSKLGSKKPLLRLLIEVDGGPILTQRKTVQTRVVVVQKEEATKARL-SRTVEETLARSPERRRVKILSYNCRA
>Phlebovirus_Antigone_AKC54679.2_Antigone2_Imathia_Greece_2012_Tick_Greece_2012
---------------------------------------------------------------------------EKLPDVARTHLQVWLINAEGSE-GKMKWTLKASWGDNVEQTIHIDILRVSTLKASSAFD----ENFQKFI--KPEHTHVLKSCLEAIENRGIDIFKK-NQHGGLREIYVLGPEERIVQAALETI-AKQVCVKSETLTNPQM-KTKIPETTSDDLKTFNQTQH-TTKLALTLFIVRACSLFM-KKRIKLDDDILQIIIIETETG---------------------------------------------------------------------------------------------------------------------------------------------------------------------------------------------------------------------------------------------------
>Phlebovirus_Antigone_AMR71230.1_polymerase
---------------------------------------------------------------------------EKLPDVARTHLQVWLINAEGSE-GKMKWTLKASWGDNVEQTIHIDILRVSTLKASSAFD----ENFQKFI--KPEHTHVLKSCLETIENRGIDIFKK-NQHGGLREIYVLGPEERIVQAALETI-AKQVCVKSETLTNPQM-KTKIPETTSDDLKTFNQTQH-TTKLALTLFIVRACSLFM-KKRIKLDDDILQIIIIETETG---------------------------------------------------------------------------------------------------------------------------------------------------------------------------------------------------------------------------------------------------
>Changping_Tick_Virus_1_AJG39235.1_CP1_2_Tick_China_2012
CKSEALMKSFKTKIGKLDKNWLECNKKVNEYRDNF-HKPGRGRVSHKSTIPFLEDKAATEELCTNLRYTLLEGFVEKLPDVARTELQVWLINPRSEK-GRVVWDLKASWGPNIMHSMHMDVLRVGTLKASSAFD----ENLEKFI--KPANTHILRQCLETIEDRGIDIFKK-NQHGGLREIYVLGPEERIVQLALETI-AKQVCRKSETLTNPEQ-KTRIPETTSDDLKTFNQTQH-TTKLALTLFIVRACSLFM-KKRIKMDDDLLQIIVIKTETGMLQGILHFLSSLHHTTPQIWFQYHCY--HVL-LVDVMQSSDDSAVLIS-LGLYPS-VKC-TTNTLYFVEFNSEFFFVIACDQVSEQEAFKYNLWVQVRFG-TLGAVYKNRKKWFRLLEAMKCCYR-QAKTTDEVKLKIAEKLHAPGVSASLARGDHILSRNVVCQGTSWMAPEDLRREPLLRMIMRKEGKKIDGRRRTVQTRVIVFHREEAMRSRL-EKDPNESLRKSPDRRHMRILSFHGRS
>Tacheng_Tick_Virus_2_AJG39254.1_TC252_Tick_China_2012
CTESSLMKAFKTKIGKLDLNWLECTKKVNEYRTSF-HKPRRGRLSHKSTIPFLEDKAATEELCTNFRYTLLEGFVEKLPDVARTKLQVWLINPRGDR-GRMVWELKATWGPNIVQSMHMDVLRVGTLKASSAFD----ENLEKFI--TPMNTHILRQCLETVEDRGIDIFKK-NQHGGLREIYVLGPEERIVQLGLETI-AKQVCRKSETLTNPDQ-KTRIPETTSDDLKTFNQTQH-TTKLALTLFIIRACSLFM-KKRIKMDDDLLQIIVIKTETGMLQGILHFLSSLHHTTPQIWFQYHCY--HVL-LVDVMQSSDDSAVLIS-LGLYPS-VKC-TTHTLFFVEFNSEFFFVIACDQVSEQEAFKYNLWNQVRFG-TLGAVYKNRKKWFRLLEAMNCCYR-QAKTTEEVKLKVAEKLHAPGVSASLARGDHILSRNVVCQGTSWMAPEELRREPLLRMIMRKEGQNVQGRRKTVQTRVVVFHREEAMRARL-TKDPNESLRRSPDSRKMRILAFHGRS
>Lihan_Tick_Virus_AJG39242.1_LH_1_Tick_China_2012
TEERALEIAYENKIGKTRMGW-RADAECSWYC--Y-RKSNRMMNTIKSTIPIMEDKSRTEEIITNLRYIMLEGFVEKLPTVARTLLQVWLIHAEPRE-RKVVWNLKARWGESIIDSMHIDILRVSTLKASSAFD----ENFQKFI--TAEHTHVLKECLETIEKKGIDIFKK-NQHGGLREIYVLGAEERVVQLALETI-ARQICKSSETLTNPGN-KTKIPETTSDDLKTFNQTQH-TTKLAFTLFIIRACSLFM-RKRIKLDDDLLQILVIETETGMMQGILHFLSSLHHTCLQEWYRLFCM--GAY-VVDVMQSSDDSAVLIS-LALYPS-VKC-TTNTLYFVEFNSEFFFVISCDQISEQEAFKYNLWNQVRGA-QLGAVYKNRELWKALKERCQALYR-QARTREEVKLKIAEKLHSPGVSASLSRGNSILSRNVITQGSAWMDPDLKQKKPLMRAVLEITGGQSVGMRKTVQTKVVLVQREDFSKVRI-RDTAEETLKASPWGRSCKILSYHSRT
>Lihan_Tick_Virus_AJG39242.1_RNA_dependent_RNA_polymerase_
TEERALEIAYENKIGKTRMGW-RADAECSWYC--Y-RKSNRMMNTIKSTIPIMEDKSRTEEIITNLRYIMLEGFVEKLPTVARTLLQVWLIHAEPRE-RKVVWNLKARWGESIIDSMHIDILRVSTLKASSAFD----ENFQKFI--TAEHTHVLKECLETIEKKGIDIFKK-NQHGGLREIYVLGAEERVVQLALETI-ARQICKSSETLTNPGN-KTKIPETTSDDLKTFNQTQH-TTKLAFTLFIIRACSLFM-RKRIKLDDDLLQILVIETETGMMQGILHFLSSLHHTCLQEWYRLFCM--GAY-VVDVMQSSDDSAVLIS-LALYPS-VKC-TTNTLYFVEFNSEFFFVISCDQISEQEAFKYNLWNQVRGA-QLGAVYKNRELWKALKERCQALYR-QARTREEVKLKIAEKLHSPGVSASLSRGNSILSRNVITQGSAWMDPDLKQKKPLMRAVLEITGGQSVGMRKTVQTKVVLVQREDFSKVRI-RDTAEETLKASPWGRSCKILSYHSRT
>FinV707_virus_AFN73038.1_FinV707_Tick_Norway_1975
DQEQSLISAFNTKVGKLDKNRDESLKMVRNFETEF-NKGARSAWSHKSTIPFLEDKARTEEIATLSRYIMMEGFVEKLPELARTKFQVWLINITAGH-KSASWSLRQNWGESFKTMISRDIIRLATLKASSNFN----EKVSKYV--KKSSSHIMEECLKKVEKQGICLFKK-PQHGGLREIYVLGFEERVVQLVIETI-ARQICKKSETLTNPKQ-KLAIPETTSDDAAKWNQSHH-VTKFALMLFIIRGCSMFM-KKRIMIDQSLINIIDVQTETGMMQGILHYTSSLLHTVLQEWLRSFSQ--RFIRLVDVLQSSDDSGMMIS-LGIYSS-IKS-TNNTLHLLEFNSEFFFITACDTISEQESFKYNVWVAVQNS-ILGSRYRDRKKWQRLVERLNIVYR-RPRDGIEVGLRIAEKIHSPGVSNSLSKGNCILSRNILSDGLAWLYDEEEVKRPLLFKVMNIDGEFISKKKVITQTRINILETERFLRARL-KANPEETLELSPGQRMFNILSYTVKD
>Zaliv_Terpenia_virus_AEL29693.1_polymerase_
DQEQSLISAFNTKVGKLDRNRDESLKMVREFETEF-NKGARSAWSHKSTVPFLEDKARTEEIATLSRYIMMEGFVEKLPELARTKFQVWLISITAGH-KSASWSLRQNWGESFKAMISRDIVRLATLKASSNFN----EKVSKYV--KKSSSHIMEECLKKVESQGICLFKK-PQHGGLREIYVLGFEERVVQLVIETI-ARQICKKSETLTNPKQ-KLAIPETTSDDAAKWNQCHH-VTKFALMLFIIRGCSMFM-KKRIMIDQSLINIIDVQTETGMMQGILHYTSSLLHTVLQEWLRTFSQ--RFIRLVDVLQSSDDSGMMIS-LGIYSS-IKS-TNNTLHLLEFNSEFFFITACDTISEQESFKYNVWVAVQNS-ILGSRYRDRKKWQRLVDRLNIVYR-RPRDGTEVSLRIAEKIHSPGVSNSLSKGNCILSRNILSDGLAWLYDEDELKRPLLFKVMNIDGEFISKKKVITQTRINILETERFLRARL-KNNPAETLEQSPGQRMFNILSYTVKD
>Uukuniemi_virus_NP_941973.1_RNA_polymerase_
DQEQSLISAFNTKVGKLDRNREESLNMVKDFERDF-NNAARSAWSHKSTVPFLEDKARTEEIATLSRYVMMEGFVEKLPNLARTKFQVWLISITAGH-KSANWTLRRNWGESFKAMISRDIVRLATLKASSNFN----EKVSKYV--KKSSSHIMEECLRKVESQGVCLFKK-PQHGGLREIYVLGFEERVVQLVIETI-ARQICKKSETLTNPKQ-KLAIPETTSDDAAKWNQCHH-VTKFALMLFIIRGCSMFM-KKRIMIDQSLIDIIDVQTETGMMQGILHYTSSLLHTLLQEWLRTFSQ--RFIRLVDVLQSSDDSGMMIS-LGIYSS-VKS-TNNTLHLLEFNSEFFFITACDTISEQESFKYNVWVAVQNS-ILGSRYRDRKKWQRLVDRLNIVYR-RPRDGFEVSLRIAEKVHSPGVSNSLSKGNCILSRSILSDGLAWLYDEEEVKRPLLYKVMNIEGEFISKKKVITQTRVNILETERFLRARL-TGNPSETLELSPGQRMFNILSYTVKD
>EgAN_1825_61_virus_AEL29654.1_polymerase_
DSEQSLLGAFNTKVGKLKKNRAESLTMVQSYEAEF-NASARSPWSHKSTIPFLEDKARTEEIATLSRYVMMEGFVEKLPRMARTKFQVWLISITAGH-RSANWNLRRNWGESFRSMITRDIVRLATLKASSNFN----EKVSQYI--KKSSSHIMEECLRKVEGQGICLFKK-PQHGGLREIYVLGFEERVVQLVIETI-ARQICKKSETLTNPKQ-KLAIPETTSDDAAKWNQCHH-VTKFALMLFIIRGCSLFM-RKRIMIDQSLIDIIDVQTETGMMQGILHYTSSLLHTLLQEWLKNFAQ--KFIRLIDVLQSSDDSGMMIS-LGIYSS-VKS-TNNTLHLLEFNSEFFFITACDTISEQESFKYNVWVAVQNS-VLGSRYRDRKKWQRLVDRLSVVYR-RPRDGFEVSLRIAEKIHSPGVSNSLSKGNCILSRNILSDGLAWLYDEEMVKRPLLFKVVNIEGEFISKSKVITQTRINILETERFLRARL-KDSPKDTLESSPWPRMFNILSYTVRD
>Uukuniemi_virus_AFH08740.1_RML_105355_Tick_USA_1977
DLEQSLISAFNTKVGKLSKNLEDCRKKITSFQKNF-NDQARPQFSHKSTIPFLEDKARTEEIATSSRYIMMEGFVEKLPEFARTKFQVWLINITAGQ-KSATWGLRRNWGESFRCMITRDIIRMATLKASSRFN----ERVCEYV--KKSSSHIMEECLKKVESQGICLFKK-PQHGGLREIYVLGFEERVVQLVIETI-ARQVCKKSETLTNPKQ-KLMIPETTSDDAAKWNQCHH-VTKFALMLFIIRGCSMFM-KKRIMIDQSLIDIIDVQTETGMMQGILHYTSSLLHTLLQEWLKTFSL--KFLRLVDVLQSSDDSGMMIS-LGIYSS-VKS-TNNTLHLLEFNSEFFFITACDTISEQESFKYNVWIAVQNS-LLGSRYRDRKKWQRLVDRLGIIYR-RPRDGDEVALRIAEKVHSPGVSNSLSKGNCILSRNILSDGLAWLYEEDGKKRPLFYKVMFIRGEFISKKKIITQTRINILETERFLRAKL-TDNPANTLENSPKPRMFNILSYTVKD
>RML_105355_virus_AFH08740.1_RNA_polymerase_
DLEQSLISAFNTKVGKLSKNLEDCRKKITSFQKNF-NDQARPQFSHKSTIPFLEDKARTEEIATSSRYIMMEGFVEKLPEFARTKFQVWLINITAGQ-KSATWGLRRNWGESFRCMITRDIIRMATLKASSRFN----ERVCEYV--KKSSSHIMEECLKKVESQGICLFKK-PQHGGLREIYVLGFEERVVQLVIETI-ARQVCKKSETLTNPKQ-KLMIPETTSDDAAKWNQCHH-VTKFALMLFIIRGCSMFM-KKRIMIDQSLIDIIDVQTETGMMQGILHYTSSLLHTLLQEWLKTFSL--KFLRLVDVLQSSDDSGMMIS-LGIYSS-VKS-TNNTLHLLEFNSEFFFITACDTISEQESFKYNVWIAVQNS-LLGSRYRDRKKWQRLVDRLGIIYR-RPRDGDEVALRIAEKVHSPGVSNSLSKGNCILSRNILSDGLAWLYEEDGKKRPLFYKVMFIRGEFISKKKIITQTRINILETERFLRAKL-TDNPANTLENSPKPRMFNILSYTVKD
>Murre_virus_AFH08736.1_RNA_polymerase_
DLEQSLISAFNTKVGKLSKNLEDCRKKITSFQKNF-NDQARPQFSHKSTIPFLEDKARTEEIATSSRYIMMEGFVEKLPEFARTKFQVWLINITAGQ-KSATWGLRRNWGESFRCMITRDIIRMATLKASSRFN----ERVCEYV--KKSSSHIMEECLKKVESQGICLFKK-PQHGGLREIYVLGFEERVVQLVIETI-ARQVCKKSETLTNPKQ-KLMIPETASDDAAKWNQCHH-VTKFALMLFIIRGCSMFM-KKRIMIDQSLIDIIDVQTETGMMQGILHYTSSLLHTLLQEWLKTFSL--KFLRLVDVLQSSDDSGMMIS-LGIYSS-VKS-TNNTLHLLEFNSEFFFITACDTISEQESFKYNVWIAVQNS-LLGSRYRDRKKWQRLVDRLGIIYR-RPRDGDEVALRIAEKVHSPGVSNSLSKGNCILSRNILSDGLAWLYEEDGKKRPLFYKVMFIRGEFISKKKIITQTRINILETERFLRAKL-TDNPANTLENSPKPRMFNILSYTVKD
>Precarious_point_virus_AEL29680.1_polymerase_
DAEPSLISAFNTKVGKLEVNREECSQKIQSFMEEF-NSQARSPWNHKSTIPFLEDKAKTEEIATMSRYVLMEGFVEKLPSFARTKLQVWLINITAGH-KTANWTLRRNWGEAYRSMITRDIIRLSTLKASSMFN----ERVCEYT--KKSNSHIMESCLKKVEAQGICLFKK-PQHGGLREIYVLGFEERVVQLVLETI-ARQICKKSETLTNPKQ-KLMIPETTSDDAAKWNQCHH-VTKFALMLFIIRGCSMFM-KKRIMIDQSLLNIIDVQTETGMMQGILHYTSSLLHTLLQEWLRSFTL--KFLALVDVLQSSDDSGMMIS-LAIYSS-VKS-TNNTLHLLEFNSEFFFITACDTISEQESFKFNVWVAVRGS-LLGARYKDRKKWQRLVDKLGVIYR-RPRDGDEVALRIAEKIHSPGVSNSLSKGNCILSRNILSDGLAWLYEEEVRKKPLLFKVLNIRGEFISKKKVITQTRINILETERFLRAKL-QEDPQQSLRDSPRVRMFNILSYTVKD
>Grand_Arbaud_virus_AFH08732.1_RNA_polymerase_
NQENSLLGAFNTKVGKLTKNKEDCRRIIRSYEDDF-NSRARSPWSHKSTIPFLEDKSRTEEIATLSRYVLMEGFVEKLPELARTKLQVWLINISAGH-RSASWTLRHNWGESFKAMITRDIVRLATLKASSNFN----EKVSKYV--RRNNSHIMEECLKKVEAQGICLFKK-PQHGGLREIYVLGFEERVVQLVLETI-ARQICKKSETLTNPKQ-KLTIPETTSDDAAKWNQCHH-VTKFALMLFIIRGCSMFM-KKRIMIDQSLIDMIDVQTETGMMQGILHYTSSLLHTIFQEWMRTFTQ--KYICLVDVLQSSDDSGMMIS-LGIYAS-IKS-TNNTLHLIEFNSEFFFITACDTISEQESFKYNVWIAVQNS-ALGARYRDRKKWQRLVDRLNVVYR-RPRDGCEVALRIAEKIHSPGVSNSLSKGNCILSRNILSDGLAWLYDEEGRKRPLLFKVMYIEGEFISKKKVITQTRINILESERFLRARL-NQDPSVSLRDSPRTRLFNILSYTVKD
>Komandory_virus_AII79371.1_LEIV_13856_Arachnid_Russia_1986
DNEASMQQSYNSKVGKQLRNSELCLSEIEEFRTHF-NDQARSAYDHKSTIPIAEDKAKSEEIATLSRYVLMEGFVSKIPEFARTKLQVWLINISVSA-KGTTWTLRRDWGENVLDSIHRDIIRVSTLKASSNFN----EKAAAYI--NPATSHILKCCLEKVESRGICLFKK-PQHGGLREIYVLGFEERIIQLVIETI-ARQICKKSETLTNPKQ-KLIIPETSSDDAAKWNQCHH-VTKFALMLFIVRGCSLFM-KKRIMIDPHFLDIIDLETETGMMQGILHYTSSLFHTLLQEWLRSFSK--KLFYLIDVLQSSDDSGLLIS-LAIYTS-VKS-TSNTLGVLEFNSEFFFIAACDLISEQESFKYNLWITVQNS-ALGCRYNDRKKWLRLVDKLNILYR-RPLDGEEVKLKLAEKIHSPGVSNSLSKGNCILSRATLTDGLAWLQEDAKGKFSLLKKVFDITGKHIKKTKVITQTRVSILESERFMRVKI-RDTPEETLELSPKPRQLNILSYTIRD
>Rukutama_virus_AII79372.1_LEIV_6269C_Arachnid_Russia_1976
DNEASMQQSYNSKVGKQLRNSELCLSEIEEFRTHF-NDQARSAYEHKSTIPIAEDKAKSEEIATLSRYVLMEGFVSKIPEFARTKLQVWLINISVSA-KGTTWSLRRDWGENVLDSIHRDIIRVSTLKASSNFN----EKAAAYI--NPATSHILKCCLEKVESRGICLFKK-PQHGGLREIYVLGFEERIIQLVIETI-ARQICKKSETLTNPKQ-KLIIPETSSDDAAKWNQCHH-VTKFALMLFIVRGCSLFM-KKRIMIDPHFLDIIDLETETGMMQGILHYTSSLFHTLLQEWLRSFSK--KLFYLIDVLQSSDDSGLLIS-LAIYTS-VKS-TSNTLGVLEFNSEFFFIAACDLISEQESFKYNLWITVQNS-ALGCRYNDRKKWLRLVDKLNILYR-RPLDGEEVKLKLAEKIHSPGVSNSLSKGNCILSRATLTDGLAWLQEDAKGKFSLLKKVLDITGKHIKKTKVITQTRVSILESERFMRVKI-RDTPEETLELSPKPRQLNILSYTIRD
>Manawa_virus_AFN73042.1_PakT_462_Tick_Pakistan_1964
DNEVQLQQSYNSKVGKLDQNGSICISEVESFRLDF-NETARSPYDHKSTIPFMEDKSRTEEIATASRYVLMEGFVEKLPSFARTKLQVWLININSSK-KGTSWLLRRDWGENVLDAIHREIIKVATLKASSNFS----EKAAKYI--TDSASHILKPCLEKVESRGICLFKK-PQHGGLREIYVLGFEERIVQLVLETI-ARQICKKSETLTNPKQ-KLIIPETSSDDAAKWNQCHH-VTKFALLLFIIRGCSLFM-KKRIMIDPNFLEIIELETETGMMQGILHYTSSLLHTLLQEWIRSFGK--RLFNLIDVLQSSDDSGVLVS-LAIYTS-VKS-TSNTLFILEFNSEFFFIAACDLISEQESFKYNLWVTVQNT-PLGSKYSDRKKWQRLVESLDILYR-RPHDGHEVRLKLAEKVHSPGVSNSLSKGNCILSRATMSDSLCWLTEEQGKKSSLLKKVMDIKGKYIKKTKIVTQTRISILESERFMRVKI-QDSFEQTLCQSPKSRFLNILSYTIRD
>Huangpi_Tick_Virus_2_YP_009293590.1_RNA_dependent_RNA_polymerase_
VDERAARQRFMDKITKIVLNGEEAAKSITEFVEAV-DAKARSDHDHKSTIPFLEDKARTEEIVTLSRYIMMEGFKEKLPTILRTKLQVWLTRICNDQ-GTLYWRLRHQLGEGWRETLHKSIIKLATLKASSKFD----ERVADYV--NDKTSQILEGCLLKVESRGICLFKK-PQHGGLREIYVLGFEERVVQLVLETI-ARCICKPSETLTNPKH-KLTIPESTSDDARTWNQGHH-VSKFALLLFVFRACSLFM-KKRIMLDQNLLRILEIQTETGMMQGILHFTSSLFHTILQTWMKRVVA--GSLKHVDVLQSSDDSGMLVS-IGIYPS-VKS-TSNTLFVLEFNSEFFFIAAAGTISEQESFKYNLWVACRKG-RLGLKYRDRKKWERLVKKVVLLYR-RPMTGQEVRLKLAVKMHSPGVASSLSKGNAILTRAVLSDNLMMLEENIAKKTSLLQRVLGIAGRFSAKKTHITQTRIEIIEKERFMKVRL-RDTAEETLTLSPNGRGMNLVSFFSRD
>Khasan_virus_AII79370.1_LEIV_776P_Tick_Russia_1971
VDERAARQRFMDKITKIVLNGEEAAKAITGFVEAV-DAKARSDHDHKSTIPFLEDKARTEEIVTLSRYIMMEGFKEKLPTILRTKLQVWLTRICNDQ-GTLYWRLRHQLGEGWRETLHKSIIKLATLKASSKFD----ERVADYV--NDKTSQILEECLLKVESRGICLFKK-PQHGGLREIYVLGFEERVVQLVLETI-ARCICKPSETLTNPKH-KLTIPESTSDDARTWNQGHH-VSKFALLLFIFRACSLFM-KKRIMLDQNLLRILEIQTETGMMQGILHFTSSLFHTILQTWMKRVVA--GSLKHVDVLQSSDDSGMLVS-IGIYPS-IKS-TSNTLFVLEFNSEFFFIAAADTISEQESFKYNLWVACRKG-RLGLKYRDRKKWERLVKKVVLLYR-RPMTGQEVRLKLAVKMHSPGVASSLSKGNAILTRAVLSDNLMMLEENIAKKTSLLQRVLGIAGRFSAKKTHITQTRIEIIEKERFMKVRL-RDTAEETLTLSPNGRGMNLVSFFSRD
>Lanjan_virus_AIU41618.1_RNA_dependent_RNA_polymerase
----------------------------------------------------------------------------------------------------------------------------------------------------------------------------------------LGFEERVVQLVLETI-ARCICKPSETLTNPKH-KTTIPESTSDDARTWNQGHH-VTKFALLLFIFRACSLFM-RKRIMLDQNLLRILEIQTETG---------------------------------------------------------------------------------------------------------------------------------------------------------------------------------------------------------------------------------------------------
>Kaisodi_virus_AIU41619.1_RNA_dependent_RNA_polymerase
----------------------------------------------------------------------------------------------------------------------------------------------------------------------------------------LGFEERVVQLVLETI-ARAICKPSETLTNPKH-KTTIPESTSDDARTWNQGHH-VSKFALLLFIFRACSLFM-RKRIMLDQNLLRILEIQTETG---------------------------------------------------------------------------------------------------------------------------------------------------------------------------------------------------------------------------------------------------
>Silverwater_virus_AIU95032.1_Can131_Tick_Canada_1960_06_12
VDERAAKQRFLDKITKLHLNALEASDVIQQFVEEV-EKNARPDHSHKSTIPFLEDKARSEEIITLSRYVMMEGFKEKLPTILRTKFQVWLTRICNDQ-GTLFWKLRYQLGEGWRDIIHKEIIKMATLKASSQFN----EKVSEYV--DDKTSQILESCLDTVENRGICLFKK-PQHGGLREIYVLGFEERVVQLVLETI-SRVICKPSETLTNPKH-KTTIPESTSDDARTWNQGHH-TSKFALDLFIFRACSIFM-RKRIMLDQNLLRILEIQTETGMMQGILHFTSSLFHTILQVWMKKIMA--GSLKHVDVLQSSDDSGMLVS-IGIYPS-IKS-TSNTLFVLEFNSEFFFIAAADTISEQESFKFNLWIACRKG-KLGLKYRDRKKWERLAKKIVLLYR-RPLTGDEVRLKLAVKIHSPGVASSLSKGNAILTRSVLSDNLTMLENGVSKKSSLLRRVLAILGNFSVKRTHITQTKIEIVEKERFMRVRL-RDTAQETLEMSPEGRGMNLVSFLSRD
>Dabieshan_Tick_Virus_AJG39236.1_D3_NA_China_2013
SQLTTLVTSFDRKTVKLQEKTQHLREKIHEFSEMI-DQSARTESRHKSTIPFFEDKARTEEIITLSRYVFMEGFVKKLPKIFRTKLQVWLANAHSVD-GKAKWTLERDYGQNVMERVEDDIDDMATLKASSSFG----TALMPMV--KDKKTHVLTECLEKVEGKGACLFKK-QQHGGIREIYVLGIEERVVQLTYETI-MKQVCKKSETLMNPKQ-KHIIPSNSSDDQSRWNQTQH-VTKFALMAFILRASALFM-RKRIMIDPALLKIMRITTETGMMQGILHYTSSLMHTLFLEFYRDWSL--KRM-HMDILQSSDDSSVLLS-IGIEAS-PKS-TSGTPFVVEFNSEFFFIAAADLVCEHETFKYNLWTACKRT-NLGRHYSDRSKWLAEIEKMGVLYE-RATTAEEVKLKVAEKMHSPGVTESLSSGNSCLSQRVMTNTSEWLNTRKPEKHSLLFHIKRVSAQRIIDSRPIIQTRISIVETVKFLRCSL-CTSAAMTLERSPGSYTTNVLSYTATD
>Lesvos_virus_APC93962.1_polymerase
---------------------------------------------------------------------------KKLPRICRTKLQVWLVNATSAD-GKAKWTLERSYGRNVIKRIEEDIDSMATLKASSNFG----TALMPMV--SGSNTHIVTECLEKVEAKGACLFKK-QQHGGIREIYVLGIEERVVQLTYETI-MKQVCKKSETLMNPKQ-KHIIPSNSSDDQSRWNQTQH-VTKFAVMAFIMRASALFM-RKRIMIDPGLLRIMRITTETG---------------------------------------------------------------------------------------------------------------------------------------------------------------------------------------------------------------------------------------------------
>Yongjia_Tick_Virus_1_AJG39274.1_YJ1_1_Tick_China_2012
IQISSLETSYKKKSNKLHEKLAKVKVMIEEFRKGV-DSEARDETRHKSTIPFFEDKARTEEIITNSRYLFMEGFVKKYPSFCRTKLQVWLMKCTSHH-GRAQWTLERDYGKNIHERIKDEICDIASLKASSNFG----TALSPMI--KDGRTHVITECLEKVEDKGTCLFKK-QQHGGIREIYVLGIEERIVQLAYETI-TKQICKKSETLMNPKQ-KHIIPTSSSDDQSRWNQTQH-VSKFAAMAFIIRASALFM-RKRIMIDPALLTIMRITTETGMMQGILHYTSSLMHTLFLEYYRDYSL--KRM-HMDILQSSDDSSVLIS-IGIEAS-PKS-TSGTPYVVEFNSEFFFIAAADLVCEHETFKYNLWVACKFS-KLGVKYADRKKWVEELEKMDILYE-RASTSEQVKIKIAEKMHSPGVTESLSSGNSCLSQQVMTNSSEWLDTRDPEKHSLFYYVKNIDGNRILEPRPTIQTRISIVETVKFLRCTL-DRCAEKTLKKSPGRSFPSLLSYTATD
>Tataguine_virus_AJT55738.1_H9963_Unknown_Nigeria_1971
KVTVS-MDTVRVTMEKPRPTRNEILEGWEIMSRRV-EETRDSEVCQKPSIHFCSITKSMLSLTEPARYMMMNSLAEKFNPYTKTLFSVYMTRITQKG-VSSERDDKIESRNNFRRSPTTVSTDFTSIKSKLAKK-NKNDRLFELI--DTGVVSVIELSMSLMKTHRFAMFNKGQKTYKDREIFEPQWETKLCMYPIERI-AKERCKTDEMISEPGDNKLKILEGINADMSKWSAQDV-FYKYFWLIILFFMCNYMQ-KELIIPDEVMCCLLDFTVKRNWLQGNFNYISSYVHSVAMSVYKDIVK--SAIALINSLVHSDDNQTSITIFGCQAN-MKK-TYITNFVKEFVSLFNLVGDCAYLGPYEDFLTNILKKMSPI-LLKKEPVSFRKYQEVMSDNTLLVT-KGETSEEFYNMVLFRYNSKKFKESLSIQNPFIEQILFSNKPVIDYNFDSLAAEENQIIVGMSTIGSPQDRKALTNSMPEFRNLKLIHYSL-LEKYDARLTLQSSIRRAPLEKMRLFE
>Lukuni_virus_AKO90162.1_TRVL_10076_Mosquito_Trinidad_and_Tobago_1955_10_14
KVTLS-METVYATMDKNKPSKDEIKEGWDLMSERI-KTTRSSSGDQKPSIHFLSVTKAMLSLTEPSRYMIMNSLAEKFSPYTKTLFSVFMTHITQKG-VRENRDNKVESRNNFKRSPATVSTDFSDFKERKSQK-ESNDRLYEMY--ADGTITTIQCCLNMMRTHKFAIFNKGQKTAKDREIFEPEWETKAGMYVIERL-AKERCKLDEMISEPGDGKLKVLEQINADMTKWSAQDV-FVKYFWLIIIYFMCNYLN-KNLIIPDEVMCSLIDFPVKRNWLQGNYNYTSSYVHSCAMLYFKDIMK--ETGKLVNTLVHSDDNQTSVTFFGCQAN-MKK-TYFTNFIKEFVSLFNIVGDCAYIGPYEDFLINLLQKNSTI-LQKKDPVSFIDYQTVMSSKDLTIT-KGENKEEYMNIILYRYNSKRFKESLSIQNPFIEQILFSHKPVIDYDHDSIAVENHPKISGLSTIGSPLPKVGIANSMPEFRSMKLIHHSL-IKKMEDKLSKIEAMRRANLSKCSMFY
>Alajuela_virus_AIS74638.1_MARU_11079_Mosquito_Panama_1963_01_09
KVSVS-LESTEHTIEKPEPSKEEILAGWDEMSERI-QQTRKDINDQKPSIHFLNVTKSMLSLTEPSRYMIMNSLAEKFNPYTKTLFSVYMCNITQKG-ISDNRDSRIENRNNLRRSFSTISTDFSSLKTEINRK-IEKDRLYELQ--KNGTLPVVGQILEMMVNHKFSFFNKGQKTAKDREIFVGEYEAKMCMYLVERI-FKERSKPDEMISEPGDGKLKVLERINADMSKWSAQDV-FFKYFWVVIIYFFCNYMN-KRLIIPDEVIYTILDFNVKRNWLQGNFNYMSSYVHSCAMSVYKDILR--TAAKMVNSMVHSDDNQTAICLFGCQAN-MKK-TYVTNHIKEFVSLFNLVGDCAYIGPYEDFLINLLTKMVNP-ILFRENVSFGDFQACQSEPELLVT-KGETAEDYKNIVLYRYNSRRFKESLSIQNPFLEQILFSHKPIIDYTGDSTVTEDQPEILGLSNQGAMQDRLGSSSTMPEFRNLRLITHSL-LLKMEQRIEQNERLRRCMLHKMKNFE
>Gamboa_virus_AIS74635.1_GML_903023_Mosquito_Panama_1977
KVSVS-LESTEHTIEKPEPSKEEILAGWDEMSERI-QQTRKDINDQKPSIHFLNVTKSMLSLTEPSRYMIMNSLAEKFNPYTKTLFSVYMCNITQKG-ISDNRDSRIENRNNLRRSFSTISTDFSSLKTEINRK-IEKDRLYELQ--KNGTLPVVGQILDMMVNHKFSFFNKGQKTAKDREIFVGEYEAKMCMYLVERI-FKERSKPDEMISEPGDGKLKVLERINADMSKWSAQDV-FFKYFWVVIIYFFCNYMN-KRLIIPDEVIYTILDFNVKRNWLQGNFNYMSSYVHSCAMSVYKDILR--TAAKMVNSMVHSDDNQTAICLFGCQAN-MKK-TYVTNHIKEFVSLFNLVGDCAYIGPYEDFLINLLTKMVNP-ILFRENVSFGDFQACQSEPELLVT-KGETAEDYKNIVLYRYNSRRFKESLSIQNPFLEQILFSHKPIIDYTGDSTVTEDQPEILGLSNQGAMQDRLGSSSTMPEFRNLRLITHSL-LLKMEQRIEQNERLRRCMLHKMKNFE
>Gamboa_virus_AMD82976.1_RNAdependent_RNA_polymerase_
KVSVS-LESTEHTIEKPEPSKEEILAGWDEMSERI-QQTRKDINDQKPSIHFLNVTKSMLSLTEPSRYMIMNSLAEKFNPYTKTLFSVYMCNITQKG-ISDNRDSRIENRNNLRRSFSTISTDFSSLKTEINRK-IEKDRLYELQ--KNGTLPVVGQILEMMVNHKFSFFNKGQKTAKDREIFVGEYEAKMCMYLVERI-FKERSKPDEMISEPGDGKLKVLERINADMSKWSAQDV-FFKYFWVVIIYFFCNYMN-KRLIIPDEVIYTILDFNVKRNWLQGNFNYMSSYVHSCAMSVYKDILR--TAAKMVNSMVHSDDNQTAICLFGCQAN-MKK-TYVTNHIKEFVSLFNLVGDCAYIGPYEDFLINLLTKMVNP-ILFRENVSFGDFQACQSEPELLVT-KGETAEDYKNIVLYRYNSRRFKESLSIQNPFLEQILFSHKPIIDYTGDSTVTEDQPEILGLSNQGAMQDRLGSSSTMPEFRNLRLITHSL-LLKMEQRIEQNERLRRCMLHKMKNFE
>Calchaqui_virus_AIS74637.1_AG_83_1347_Mosquito_Argentina_1982_12_20
KVSVS-LESTEHTIDKPEPSKEEILEGWEEMTERI-QQTRRDVNDQKPSIHFLNVTKSMLSLTEPSRYMIMNSLAEKFNPYTKTLFSVYMCNITQKG-VSDNRDSRIENRNNLRRTFSTISTDFSSLKTEINRK-IEKDRLYELQ--KEGILPVVGQILDMMVTHKFSFFNKGQKTAKDREIFVGEYEAKMCMYLVERI-FKERSKPDEMISEPGDGKLKVLERINADMSKWSAQDV-FFKYFWVIIVFFFCNYMD-KRLIIPDEVIYTILDFNVKRNWLQGNFNYMSSYVHSCAMSVYKDILR--TAAKLVNSMVHSDDNQTAICLFGCQAN-MKK-TYVTNHIKEFVSLFNLVGDCAYIGPYEDFLINLLTKMVNP-MLFREDVSFSDFQACQSSMELLVT-KGESSEDYKNIVLYRYNSKRFKESLSIQNPFLEQILFSHKPVIDYTGDSTVVEDQPEILGLSNQGAMQDRLGSSCTMPEFRNLRLITHSL-FLKMEQRIEQNERLRRCMLHKMKNFE
>Koongol_virus_AKO90161.1_MRM31_Mosquito_Australia_1960_04_02
KVAVD-DHSTEYTREKSEPSPDEIAKGWSEMTKRI-QEQRSNVSDQKPSAHFLNVTKSMLSLTEPSRYMIMNSLAEKFSPYTKTLFSVYMVDITQKG-IRDDRDTRIETRNNLRRTFATISTDFHKLKLEQSKR-QKKDRLYELY--KENTLPVIGQILQMMRKHKFTFFNKGQKTAKDREIFVGEYEAKMCMYLVERI-YKERSKPDEMISQPGDKKLLLLEKINADMSKWSAQDV-FFKYFWSIILYFFCNYME-KSLVIPDEVMCNLLDFNVKRNWLQGNFNYMSSYVHSCAMSVYKEIIR--RTADMVHSMVHSDDNQTSITLFGCQAN-MKK-TYLTNHIKEFVSMFNLVGDCAYIGPYEDFLTDLLHKYTNP-LIQREPVSFLDFQDKQTSPNLLVT-KGENKDDYINTILYRYNSKKFKESLSIQNPFLEQILFSHKPIVDYTGDGTLLEDNPTIKGLHVVGHSQARLGSTATMPEFRNLRLIKHSL-LEKMNQRIRQNTKMRRTELAKMQYFE
>Little_Sussex_virus_AMR73388.1_Ch19546_Unknown_Australia_1978
----------------------------------------------------LNITKSMLSLTEPSRYMIMNSLAEKFSPYTKTLFSVHMVEITQKG-IQDNRDSRIESRNNFRRTFATISTNFHEFKIKQCQR-LKKDRLYELY--KIGEIPVIHQIFTTMRTHTFTYFNKGQKTAKDREIFVGEYEAKMCMYLVERI-YKERSKPDEMISEPGDGKLRVLERINADMSKWSAQDV-FFKYFWSVILYFFCNYMQ-KELVIPDEVICNILDFNVKRNWLQGNFNYMSSYAHSTAMSVFKDVIK--RAADLIHSMVHSDDNQTSVTLFGCQAN-MKK-TYITNHIKEFVSLFNLVGDCAYIGPYEDFLIKLVNKYIDP-RLQREPISFDDFQAVQDSEQLLVT-KGETKDDYMNTVLYRYNSKKFKESLSIQNPFLEQILFSHKPIVDYTGDGTMLEDNPTIKGLHVIGHSQPRLGSTCVMPEFRNLRMIKHSL-EDKMRNRIKKNEKMRRANLSKMQYFE
>Turlock_virus_AKO90167.1_IG1424_Mosquito_India_1955_10_14
KVAVS-DESADYTREKSEPSREEILKGWEEMTERV-KEQRSNINDQKPSAHFLNITKSMLSLTEPSRYMIMNSLAEKFSPYTKTLFSVHMVEITQKG-IQDNRDSRIESRNNFRRTFATISTNFHEFKIKQCQR-LKKDRLYELY--KTGEIPVIHQIFTTMRTHTFTYFNKGQKTAKDREIFIGEYEAKMCMYLVERI-YKERSKPDEMISEPGDGKLRVLERINADMSKWSAQDV-FFKYFWSVILYFFCNYMQ-KELVIPDEVICNILDFNVKRNWLQGNFNYMSSYAHSTAMSVFKDVIK--RAADLIHSMVHSDDNQTSVTLFGCQAN-MKK-TYITNHIKEFVSLFNLVGDCAYIGPYEDFLIKLVNKYIDP-RLQREPISFEDFQAVQDSEQLLVT-KGETKGDYMNTVLYRYNSKKFKESLSIQNPFLEQILFSHKPIVDYTGDGTMLEDNPTIKGLHVIGHSQPRLGSTCVMPEFRNLRMIKHSL-EDKMQNRIKKNEKMRRANLSKMQYFE
>Witwatersrand_virus_AKO90168.1_SAAr_1062_Mosquito_South_Africa_1958_04_11
KVSVS-TESTDYTLKKKEPSQDEIDLGWSEMTERI-MSMRQDLSDQKPSIHFLNVTKSMLSLTEPSRYMIMNSLAEKFSPYTKTLFSVYMVDITQKG-AQDNRDTRIENRNNLRRSFSTISTNFYQYKLNQSKK-QKKDRLYELY--KYNIIPCIQQIFKTMKEHNFTFFNKGQKTAKDREIFVGEYEAKMCMYLVERI-FKERSRPDEMISEPGDGKLRKLEKINADMSKWSAQDV-FYKYFWAIILLFFCKYLD-KELIIPDEVLYNLLDFNVKKNWLQGNFNYMSSYIHSCAMSVYKDIIK--ATAKLVNTLVHSDDNQTSITIFGCQAN-MKK-TYITNHIKEFVSLFNIISDCAYIGPYEDFLIKFIQKHGDI-MYMKEAISFLDFQEAQRQNNLLVT-KGESKEDFMNSVLYRFNSKKFKESLSIQNSFLEQILYSHKPIVDYQGDGTFLEDNPTIQGLQTTGIEQPRLGSTSSMPEFRNLRMIHYSL-KIKMENRIKANERLRKSELSKMQYFE
>Buffalo_Creek_virus_AJD77610.1_DPP186_Mosquito_Australia_1982
KVSVS-MESTTQTLKKPKPDRSAILKGWDDMRDRI-QGMRDNVSDAKPSAHFISITKAMLSLTEPARYMMMNALADKFSPYTKTLFSVYVCNIIQKG-VKNEKLHRVESRNNFKRSITTIKTDFKDFKTKISTK-QQKDALYKTD--KSVLEDTISYAMHTMRTKKFTFFNKEQKTYVDREIFVGEFEAKLCMYVLERI-AKERCKPEEMISEPGDNKLKILEQINADMSKWSAQDV-MYKFFWLFILYFLCNYMS-KKVLLPDNLMCNLLDIDVKRNWLQGNFNYVSSYMHTVMMASYKDVLK--KTHEVVNSLVHSDDNQTSIVLFGCQAN-MKK-TYATNFIKEFVSLFNIVSDCAYLGPYEDFLLNILRKLVKI-NYIREDVSYRDYQHTTDNPLLLVT-KGETFDQFKKCILYRYQSKKFRESLSIQNPFIEQILFSHKPTIDYASDSL-IDEKHNIHGMGIAGDKSERTGLSCTMPEFRNMRVVHHSI-QERMLANMASKETIKRAQMSKMQFFD
>Murrumbidgee_virus_YP_008709776.1_RNAdependent_RNA_polymerase_
KVSVS-MESTTQTLKKPKPDKSAILKGWDDMRDRI-QGMRDNVSDAKPSAHFISITKAMLSLTEPARYMMMNALADKFSPYTKTLFSVYVCNIIQKG-VKNEKLHRVESRNNFKRSITTIKTDFKDFKTKISTK-QQKDALYKTD--KSVLEDTISYAMHTMRTKKFTFFNKEQKTYVDREIFVGEFEAKLCMYVLERI-AKERCKPEEMISEPGDNKLKILEQINADMSKWSAQDV-MYKFFWLFILYFLCNYMS-KKVLLPDNLMCNLLDIDVKRNWLQGNFNYVSSYMHTVMMASYKDVLK--KTHEVVNSLVHSDDNQTSIVLFGCQAN-MKK-TYATNFIKEFVSLFNIVSDCAYLGPYEDFLLNILRKLVKI-NYIREDVSYRDYQHTTDNPLLLVT-KGETFDQFKKCILYRYQSKKFRESLSIQNPFIEQILFSHKPTIDYASDSL-IDEKHNIHGMGITGDKSERTGLSCTMPEFRNMRVVHHSI-QERMLANMASKETIKRAQMSKMQFFD
>Trubanaman_virus_ALQ43839.1_MRM3630_Mosquito_Australia_1965_10_29
KVSVS-MESTTQTLKKPKPDKSAILKGWDDMRDRI-QGMRDNVSDAKPSAHFISITKAMLSLTEPARYMMMNALADKFSPYTKTLFSVYVCNIIQKG-VKNEKLHRVESRNNFKRSITTIKTDFKDFKTKISTK-QQKDALYKTD--KSVLEDTISYAMHIMRTKKFTFFNKEQKTYVDREIFVGEFEAKLCMYVLERI-AKERCKPEEMISEPGDNKLKILEQINADMSKWSAQDV-MYKFFWLFILYFLCNYMS-KKVLLPDNLMCNLLDIDVKRNWLQGNFNYVSSYMHTVMMASYKDVLK--KTHEVVNSLVHSDDNQTSIVLFGCQAN-MKK-TYATNFIKEFVSLFNIVSDCAYLGPYEDFLLNILRKLVKI-NYIREDVSYRDYQHTTDNPLLLVT-KGETFDQFKKCILYRYQSKKFRESLSIQNPFIEQILFSHKPTIDYASDSL-IDEKHNIHGMGIAGDKSERTGLSCTMPEFRNMRVVHHSI-QERMLANMASKETIKRAQMSKMQFFD
>Gan_Gan_virus_ALQ43836.1_NB6057_Mosquito_Australia_1970_04_22
KVSVS-MESTTQTLAKPKPSKDEILQGWRLMRRRT-LATRTDPSKQKPSGHFISITKSMLSLTEPARYMMMNSLAEKFSPYTKTLFSVYVCHFTQKG-VKEERNSRVENRNNLKRSLTTIPTEFRDLKEKSLKQ-RLDDALYENL--KTGQVPAVAEILKVMKTKEFTFFNKEQKTYVDREIFVGEFEAKMCMYLVERI-AKERCKPEEMISEPGDGKLKILEQINADMSKWSAQDV-MYKFFWLTILNFLCNYMR-KRLILPDNLMYNLLDFNVKRNWLQGNFNYVSSYLHAVSMSTYKDLIK--SVIKQINSLVHSDDNQTSIIIFGCQAN-MKK-TYATNVIKEFVSLFNIVSDAAFLGPYEDFLIQALRKMVNP-MLVREEVSYNDFQNLEDGI-LLVT-KGETKEQFINSILFRYQSRKFKESLSIQNPFIEQILFSSKPTIDYKSDSI-IDEKHNIHGLSVQSNKMSREGLSASMPEFRNMRIMHHSI-IEKMKCKIEEMKTIKRAQINKMLFFD
>Salt_ash_virus_AGX00984.1_931_Mosquito_Australia_1992
KVSVS-MESTTQTLAKPKPSKDEILQGWRLMRRRT-LATRTDPSKQKPSGHFISITKSMLSLTEPARYMMMNSLAEKFSPYTKTLFSVYVCHFTQKG-VKEERNSRVENRNNLKRSLTTIPTEFRDLKEKSLKQ-RLDDALYENL--KTGQVPAVAEILKVMKTKEFTFFNKEQKTYVDREIFVGEFEAKMCMYLVERI-AKERCKPEEMISEPGDGKLKILEQINADMSKWSAQDV-MYKFFWLTILNFLCNYMR-KRLILPDNLMYNLLDFNVKRNWLQGNFNYVSSYLHAVSMSTYKDLIK--SVIKQINSLVHSDDNQTSIIIFGCQAN-MKK-TYATNVIKEFVSLFNIVSDAAFLGPYEDFLIQALRKMVNP-MLVREEVSYNDFQNLEDGI-LLVT-KGETKEQFINSILFRYQSRKFKESLSIQNPFIEQILFSSKPTIDYKSDSI-IDEKHNIHGLSVQSNKMSREGLSASMPEFRNMRIMHHSI-IEKMKCKIEEMKTIKRAQINKMLFFD
>Maprik_virus_AJD77607.1_MK7532_Mosquito_Australia_1966_05_13
KVSVS-MESTTQTLAKPKPSKEEILQGWRLMRRRT-LSSRTDPAKQKPSGHFISITKSMLSLTEPARYMMMNSLAEKFSPYTKTLFSVYVCNFTQKG-VKDERSSRVENRNNLKRSLTTIPTDFKELKEKTSKV-QIEDSLYTKL--KTDEVPAVSEILKVMRTKEFTFFNKEQKTYVDREIFVGEFEAKMCMYLVERI-AKERCKPEEMISEPGDGKLKVLEQINADMSKWSAQDV-MYKFFWLTILNFLCNYMR-KRLILPDNLMYNLLDFNVKRNWLQGNFNYVSSYLHAVSMSTYKDLIK--ATVRQVNSLVHSDDNQTSIIMFGCQAN-MKK-TYATNVIKEFVSLFNIVGDAAYLGPYEDFLLQVLRKIVNP-MLVREEISYVDFQNLPDGI-LLVT-KGETKEQFINSILFRYQSRKFKESLSIQNPFIEQILFSNKPTIDYKSDSI-IDEKHNIHGLSVQSNKMSREGLSASMPEFRNMRIMHHSI-VEKMQKKIIELKTVKRAQINKMLFFD
>Mapputta_virus_AKO90170.1_MRM186_Mosquito_Australia_1960_04_08
KVSVS-MESSLATIEKPKPDKNEIMAGWRLMRRRI-HQMRTDPSKQKPSGHFVSITKAMLSLTEPARYMMMNSLAEKFSPYTKTLFSAYVCNMIQKG-VKDVRESRVENRNNLRRSITTISTSFKDLKSKQYSI-QTADALYKRL--KHNVLPCVKEILKIMKTKVFTFFNKEQKTYVDREIFVGEFEAKMCMYLVERI-AKERCKPEEMISEPGDGKLKVLESINADMSKWSAQDV-MFKFFWLTIIYFYCNYLN-KKIILPDNLMCNLLDINIKRNWLQGNFNYTSSYLHSVSMQTFKDIIK--ATL-VINSLVHSDDNQTSLVLFGCQAN-MKK-TYATNLIKEFVSLFNIASDCAFIGPYEDDMLNILKKLVNP-LMIREEVSFNDHANIMSTTALLVT-KGETKEQYLNSILYRYNSRRFKESLSIQNPFIEQILFSLKPTIDYNSDTN-IDEKHNIIGLSTQSNQSPRLGLSSTMPEFRNMKLIHHSL-EIAMNDVLQRHKTIKRAQISKVLLFD
>Pacui_virus_AIN55741.1_BEAN27326_Rat_Brazil_1961_02_10
KVTVT-DETIQTAYNKEKPSHDEIELGWFEMYCRL-QEERRDPMKQKPSIHCLSITKPLLTLTEPSRYMIMDSLAEKFNPMTKTLFSVYMARITQKG-VEETRLMKIENRNNFRRKMYTISTDFTDQKSQNLKK----ICYTKRQ--EMKRLGAIKYMLQSMQRKEFSFFNKGQKTAKDREIFVGEYEAKMSLYVIERI-MKELCKPEEMISEPGDSKLRILENINADMSKWSAQDV-TYKYFWLIIIKFLCRYMN-KKLILPDAMVNSIFDVSIRNNWFQGNLNYTSSYIHTVSMATYKDILK--KAMEHVSSLVHSDDNHTSIILHGNQVN-KKK-TYVTNGLKEFVSLFNIVGDCAYLGPYEDNLYKIIKKLSPI-ILRGNRISYKDYKAMVASDILLVT-KGECSEDYTNTILFRYNSKRFKESLSIQNPFIEQVLFSKKPTIDYTR--TQERDDSQIIGLHVLTDSKKRTGLTSTMPEFRNIKIINHSI-RDRALQNIQINETVRKIDLSKMQDFV
>Rio_Preto_da_Eva_virus_AIN55744.1_BEAR540870_Sandfly_Brazil_1995_12
KVVVN-DETIQSTYNKEKPSHDEIAKGWEQMYERM-KLDRKDPTKQKPSLHFLSITKPLLTLTEPSRYMIMNSLAEKFNPMTKTLFSVYMSRITQKG-VEESRLMKIENRNNFKRKIYTISTDFTKEKGGNLRQ----DILYQKS--KQGEIDAIKYMLSVMQDKEFSFFNKGQKTAKDREIFVGEYETKMALYVIERI-MKELCKPEEMISEPGDSKLKVLENINADMSKWSAQDV-TYKYFWLIILKFFCRYMN-KKLILPDALLNSIFDVQIRNNWFQGNLNYTSSYIHTVSMGTYKDIIK--KGLAFISSLVHSDDNHTSIIAHGNQVN-KKK-TYVTNGLKEFVSLFNIVGDCAYLGPYEDNLYMMVSKLSST-NMRGQRISYKDYKNLIIDEPLLVT-KGENNEDYKNTILFRYNSKRFKESLSIQNPFIEQVLFSKKPTIDYTR--EQESVSQNIIGLHVLTEKKQRNGLTSTMPEFRNIKIINYSI-EEKAKDHIRMNETVRKIDLSKMQDFD
>Tapirape_virus_AIN55747.1_BEAN767592_Rodent_Brazil_2010_02_07
KVIVN-DEVLINTFDKEKPSHEEIRAGWKEMYDRV-QTERKDPAKQKPSIHCLSITKPLLTLTEPSRYMIMDSLAEKFNPLTKTLFSVYMARITQKG-VEETRSSKIENRNNFKRKIYTISTDFSKEKSIIKER----DILYKKT--KEQELEAISYMMESMMTKEFSFFNKGQKTAKDREIFVGEYEAKMSLYVIERI-MKELCKPEEMISEPGDGKLKVLESINADMSKWSAQDV-TYKYFWLIIVKFFCRYMN-KKLILPDAMLNSVFDVQIRNNWFQGNLNYTSSYIHTVSMSTYKDIVK--HAMATITSLVHSDDNHTSIIAHGNQVN-KKK-TYVTNGLKEFVSLFNIVGDCAYLGPYEDNLYKILKSIVDV-PIRGHRISYNDYRLMLQHQVLLVT-KGECSEDYMNTILFRYNSKRFKESLSIQSPFIEQILFSKKPTIDYTR--TAERDDEQIMGLHILTEKKPRNGLTNTMPEFRNIKLINYSI-KERAEESIRLNETVRRVDLSKMQDFE
>Sanxia_Water_Strider_Virus_1_AJG39244.1_SXSSP08_Insect_China_2012
EVCSS-SMSMTNKINKLSTIMPS---SQSSILVSE-VSTQRSITSVGRSKTCNSSKSVSDTNSSEARKLRRATFSLKLAKTISKSVRNTSATMKTLW-KDVKIFFEEGDSNNLKANLPSFNPFYRLFKISSSKIAFMRGKQSKGL--NLPKSKVIYQMYELSLELKGGLAPK-AQIGGDRDLIVQERKTKIAVHTNEMF-CKSLMKKNDGLTNPKL-KEEILDLVIGDCSKWGPIHS-TSFFGVGS------SQYS-MLTMLKSL-------VSSYSHMGQGIHHRKSSEHASTMHITIDQLVR--DYIEIIHHAGSSDDFSKIIKVRACQMM-VSVKSCISGFAAEFYSEFNFINHSVSSPCTLYYDSSAGETIEEP-GLYRLYSLPESVMSEIEKLSSATS-LTETYQVEIDRLKQALMSKNIIRGLAGG--MMRGYFFNNETILNISDSDNRSNIPGSRRILHTAEMREFNGSELKKMSLYSGTNQIKLHL-FSWLDETLKLHQDSHKQSITGSEAVE
>Shayang_Spider_Virus_1_AJG39246.1_SYZZ_4_Spider_China_2012
TEALSLDDRLEMKRMLLSENSPL---DVTEMVIGD-ISTQRNNLKAGTTIRTIERGKETEGQEILKPSALEVEYKKKYLKLLKQRIDHAKDAIKGLS-RSIRNKSLLYSKDKVNADINSGKYDYSRD--------FHKLNRQGND--RLPRSKVLYELVKTTQESKATLAPK-GQLGAARDLLVQEVKTKIINSASECF-QMSLLENSDVLAKPAI-KDIILELISGDHTKWGPVHC-TAMFNAIS----VCSDWK-SFDMLINLKSL----LNSYNHMGQGIHHKKSSLLGKCARDFLVKVTT--DYFN--KYAGSSDDFLCIFRVRCLQMS-VSEKTVISSCVSEMYSDFDLIGNTVSTPLTIWSANRPNRDLSFS-EEASKKEMPDSVKGALKKLNENNC-PTEDFRSELKRIKQIVNSRDIINKLSGG--CLQAYFFVNKTGIEIDNQDRNSSEKGVSKVLRESENNPIGRTEPNKTKLFSRETNLRLNL-KPLIDKVK----TLKTIEKYSLSLSE
>Soybean_cyst_nematode_associated_Uukuniemi_virus_AEF56734.1_RNA_dependent_RNA_polymerase
DNASSLNIYAGEKAEKVTLNKLEFNKELEDLRHSR-MEK-RSVGHKKTIIGLLEDKSKTEQVGIISRFIMLEGFVKKFPVPIRSRLQLWLERKLEDG-SMMCWDLKRSHGADVLSFLEKTILKMATLKASSSFC----QALMEYR--REEDLDMAQRALEDMEHDGCDIFKK-AQHGDLREIYVLTIQARIVQLVLETI-GRAVCSSSETMTHPDN-KTQLIHGTSDDAQKWSQSHY-VPKFAQLLFIWRACSLFT-KKRIMLDINLLDVCAIETETGMFQGILHYTSSALHAVYLEHIKAFSL--TTFATATILVSSDDSSMMVS-LGIMSS-IKC-TSNTPWFVEFNSEYYVVQAALILPEVESLRYNYWKLLSSE-LVGIYYAGSNKWEKLRESLNDLYK-RVDVSTLLPFKMALLFNSPGVIASLGAMVSILTRPVMADK-------PGYKYSLLNRILVMEPTFRKTLRRRALVDLRITDCLPDMAFNM-RSDPHDTLAASPVGKAVKVAGIALKD
>Cumuto_virus_AHH60917.1_TR7904_Mosquito_Trinidad_and_Tobago_2009
DNFNVMKRKIDEKSYKRKENKDDKADIWAKMLKN------GSRVDQKAILQLLEDKPKTEEIFTLFRYISMEKFSDKMPEIVWSRLQVWVICTGTHR-MERLWNLKGMYSNKFQERMESKIVQVATLKASSTFDPNVKVAILRQR--EMLLDKSLAKVLEWVDSDGVDIFKK-NQHGGLREIYVLDIRSRILQLCLEEI-SRAICLPMEMMMHPEN-KIKRPQESSNDAKVWNQGHH-VAKFAQFMLIVNGLKQWV-HKRISLPDGVLNFFELRIESGMMQGILHYTSSLFHTALLTMRDSLWK--TLCESTLDLVSSDDSSRMTDVFGIFMS-PKS-TMCCSGVMEFNSEFFFSYAALNILEVESLSYSLWMMTCKNDNLSKLYSNRQRALKIVKECEVLYK-VARDLESSYLKMLVKLTSPSVMRTLAKGNSLINGLSTTIGSNWNSIVDVKKVSLWRLL--MLLSEEGSRKMLR-SHIMVFPEPAQLPFTL-RSSPEETLERSEDSRKFTLVSYKPNP
>Gouleako_virus_AEJ38175.1_A5_CI_2004_Mosquito_Cote_dIvoire_2004
NNKRAMLSRHEEKKFK--------TKKLQDLKFDL-REKCKLRLDEKTILQVLEDKSRTEEIFTLFRYISMEKFSEKIPDVLWSRLQCWASKAGVTK-KERSWTMKGLYSTSYNSKLNNSIVQVSTLKASSTFDPSKGVAVMRAK--NMLRDLTLVEVLKDLEEEGVDIFKK-NQHGGLREIYVLDLASRIVQLCLEEI-SRAVCQPIEMMMHPEL-KLKKPQESSNDAKVWNQGHH-VAKFAQFLLIVNGLKLWT-NKKIALPDGVMNILSMRIESGMMQGILHYTSSLFHASLLMMRDSLWR--SYSEITTDLVSSDDSSRMTDIFGIWMS-PKS-TYCCNGIMEFNSEYFFSYACLGIVEVESFSYNLWKRVKRYPTLSGLYQNRQKVMKIMDECEILYS-VPRTLQNSLIKIMVKLTSPSVTRALSKGNSLISGFSTTIGSNWNAIVDVRKTSLWRIL--YSLAPFGSKKMLR-SHIQVFPEGATLPFPL-SETPQETLHHENGKKFFTIIAHQIRT
>Gouleako_virus_ABP68557.1_F23_CI_2004_Mosquito_Cote_dIvoire_NA
----------------------------------------------------LEDKSRTEEIFTLFRYISMEKFSEKIPDVLWSRLQCWAAKAGVTK-KERSWTMKGLYSTSYNSKLNNSIVQVSTLKASSTFDPSKGVAVMRAK--NMLRDLTLVEVLKDLEEEGVDIFKK-NQHGGLREIYVLDLASRIVQLCLEEI-SRAVCQPIEMMMHPEL-KLKKPQESSNDAKVWNQGHH-VAKFAQFLLIVNGLKLWT-NKKIALPDGVMNILSMRIESGMMQGILHYTSSLFHASLLMMRDSLWR--SYSEITTDLVSSDDSSRMTDIFGIWMS-PKS-TYCCNGIMEFNSEYFFSYACLGIVEVESFSYNLWKRVKRYPTLSGLYQNRQKVMKIMDECEILYS-VPRTLQNSLIKIMVKLTSPSVTRALSKGNSLISGFSTTIGSNWNAIVDVRKTSLWRIL--YSLAPFGSKKMLR-SHIQVFPEGATLPFPL-SETPQETLHHEN--------------
>Yichang_Insect_virus_AJG39273.1_YCYC01_Aphid_China_2013
PTPQGLRSKFDVKRYTRQPNKLRMSDLEDEVERN------GDRLDMKAVLQMLEDKPRTEEIMTLFRYISMEKFSSKIPSVLRSRLQVWVTKTSSKR-LDRMWLLKLQYGLAYEDAITEKILEVASLKATSNFDPSTAIKTLKIS--GELEDLTFPKALEWVSEDGVDLFKK-NQHGGLREIYVMEIHSRIVQLVVEEI-SRALCQDIEMMMHPGN-KLRKPQESSNDAKVWNQGHH-VAKFAQFLVIVNSLKQWT-MKRMALPDGVMNFLHLLVESGMMQGILHYMSSAFHASFLTFRNYLWK--KLSNTSIDLVSSDDSSRMTDVMGISLS-PKS-TLCSNGVMEFNSEFFFSLASLGIVEVESFNYNLWKAVQYSRRLSCLYANREKTKRLIESATYLYM-VAKNMESATLKMMVKLTSPSVIKAISGGNAMINGLAVTLGSNWIDSLSGKRVSLWRLITSMRLAHYGSRKMLR-SHIQVFPESSALPFSL-ADSPQETLSNADPRSSYTIVAYTMHP
>Bunyaviridae_environmental_sample_AJT39594.1_UNKNOWN_KP642114_Mosquito_USA_2013_10_15
TDPSSGAMDMRKKLFK----ASSEDPRYMSLLEAL-R---ESKSYVKPVTPMLENKLPTEEAISISRYMFMEVLKCKISPVIRSRLQLFSVRDDDVP-SNDRWTLLQRYGAEYQVVIEQLVLSLATLKASAKID----EALVKEL--HIFGYMGLAEIVQIIEQTSSDLFKK-NQHAGLREIYVLTIKSRLLALLVETY-SRTLCKDCEAMTHPDQ-KLEVVERCSADKKSWNNNLV-MPALSIPLTVQRVLNLWN-ERLVKLPHGVMKLLVCILRRGMMQGILHYTSSLLHVAYLHLTSAMIR--VYFKIINQMCSSDDSATIFSITCFTNS-EKS-TMGSHNHLEFNSEFIIVFACYQVSESENFSYHHWLHCKMN-NMFQVKKDSRRYKELVERISILYS-PTQSTDEARVKIYAKALAPGTAQSLSRGVPGLQNYCYTRSDASYDSGTYSKISLIGEIARAREVRVGPIRHKK-SRLTFQQATSVIGVPL-KDTIDETLEASPSEEEDPEIVKAMQD
>Bunyaviridae_environmental_sample_AJT39595.1_UNKNOWN_KP642115_Mosquito_USA_2013_09_17
TDPSSGAMDMRKKLFK----ASSEDPRYMSLLEAL-R---ESKSYVKPVTPMLENKLPTEEAISISRYMFMEVLKCKISPVIRSRLQLFSVRDDDVP-SNDRWTLLQRYGAEYQVVIEQLVLSLATLKASAKID----EALVKEL--HIFGYMSLAEIVQIIEQTSSDLFKK-NQHAGLREIYVLTIKSRLLALLVETY-SRTLCKDCEAMTHPDQ-KLEVVERCSADKKSWNNNLV-MPALSIPLTVQRVLNLWN-ERLVKLPHGVMKLLVCILRRGMMQGILHYTSSLLHVAYLHLTSAMIR--VYFKIINQMCSSDDSATIFSITCFTNS-EKS-TMGSHNHLEFNSEFIIVFACYQVSESENFSYHHWLHCKMN-NMFQVKKDSRRYKELVERISILYS-PTQSTDEARIKIYAKALAPGTAQSLSRGVPGLQNYCYTRSDASYDSGTYSKISLIGEIARAREVRVGPIRHKK-SRLTFQQATSVIGVPL-KDTIDETLEASPSEEEDPEIVKAMQD
>Xinzhou_Mosquito_Virus_AJG39271.1_XC3_5_NA_China_2012
----------------------------------------------------LENKPATEEAITVSRYMYMEVIKNKLSSCVRSRLQLFVTREEDGP-SNDYWSLRSKYGDGFKDVLATKIIDLATLKASARID----EAIMDDI--GLFKHTSIGPLIEAIEKTSSDLFKK-NQHGGLREIYVLTIKSRMVALIMETC-SRVICEECEAMTHPNK-KMEVIEKCSSDKKSWNNNLV-MPALAIPLMIQRILNMWN-ERLIQLPHGVMKLLVVILRTGMMQGILHYTSSLLHVSYLKLTTSLIK--SYYRLIDQMCSSDDSATIISVSCFTNS-EKT-TSGSASQLEFNSEFIMVLASFGVSESQSFSYHHWLHCRVH-DMFTIRKDSKRYETMIRDMSLLYT-SVTNCDEARYKVLAKALTPGTAQALSRGVPGLQTYCYTRSEASYSKSAHSKISLLGELRRSEMVPVRMMRHKK-STMRFPHAYSAIPITL-SESLEETLEKSPNFEEYMDAAWDHFE
>Zhee_Mosquito_virus_AJG39275.1_XC1_8_NA_China_2012
NSPEGADRDYLKKLSK--------DKRKADFIETL-----QSRSVQKPIMAFLENKHQTEEAITVSRYMYMEVLKCKFSDCPRSRLELWVMHEEEVP-HNDIWELSKAHGREFKHVLLNKILELATIKASANLE----EAIVKKI--GLFEYMKLEEVVVLIESTSSDLFKK-NQHGGLREIYVLTIESRIVALFIETC-SRVLCEDCETMTHPKN-KSEAIERCSADKKNWNNHLT-ARALSIPLPIQRILNMWT-LRLLQVPRGALKLLVIVFNTGMMQGILHYNSSLLHVGFLKVTSKLIR--TTMKKVDQMCSSDDSATIMSIHCLMNS-EKS-TMGARHQVEFNSDFIMALACFGVTESQSFGFMHWFLCKKT-GITHLKMDSRRYLSMMETLTALYR-PAVSRSDSLIKILAKALSPGTADSLSRGVPHLHTFSYTRLEASMPDGSSNKISLIAEIFRAREIPVRPMRYKK-SSLRFQHATSHIGVPL-RDTEEETLEASPESEANSAVKMRLSD
>Bunyavirus_sp._AOY18805.1_Bat_VNM_16715_88_Bat_Viet_Nam_2014_06_17
DSEYSARAAFKAKYFKQEPYVDDYIASYKR----------PFRHDRKPVTIILENKASTEEVITATRYMYMEFFRGKFPSIVRSRLTLWCIKDETAG-PEDGWILRMKLGDNWMGILKDETLEIATLKASSKIDHSSAEAIASKL--DKFELEKIKDFLTFVESTACDLFKK-NQHGGLREIYVLTIESRILQLFLETL-SRTLCYEEETLTHPKN-KLAKLDESSCDKTRWNQNFT-MPAMSVPLAIQRIMNLWS-NKLIKLPPGVCKLLLISPTSGMMQGILHYTSSLVHLVFLHTAKKIIM--DILKTFSFVCSSDDSSIILSVFNMRES-VKS-TIGLLDYVEYNSEFLMVAAALTISESESFSYARWKSVKSDSSLFASMKDNYRWHKLLDRISLFFL-HPQNKEQVKIKLLMKATMPGVAKSLSKGSPSLFAHCFTRTTLHKDATETKKYSILSSLSECDLLRIGRLRQRK-TEVRIESFANQLPLTL-MPDFRSTLDNSPNGRTSQVIAFKSKS
>Bunyavirus_sp._AOY18806.1_Bat_VNM_16845_8_Bat_Viet_Nam_2014_09_18
DSEYSARAAFKAKYFKQEPYVDDYIASYKR----------PFRHDRKPVTIILENKASTEEVITATRYMYMEFFRGKFPSIVRSRLTLWCIKDETTG-PEDGWILRMKLGDNWMGILKDETLEIATLKASSKIDHSSAEAIASKL--DKFELEKIKDFLTFVESTACDLFKK-NQHGGLREIYVLTIESRILQLFLETL-SRTLCYEEETLTHPKN-KLAKLDESSCDKTRWNQNFT-MPAMSVPLAIQRIMNLWS-NKLIKLPPGVCKLLLISPTSGMMQGILHYTSSLVHLVFLHTAKKIIM--DILKTFSFVCSSDDSSIILSVFNMRES-VKS-TIGLLDYVEYNSEFLMVAAALTISESESFSYARWKSVKSDSSLFASMKDNYRWHKLLDRISLFFL-HPQNKEQVKIKLLMKATMPGVAKSLSKGSPSLFAHCFTRTTLHKDATETKKYSILSSLSECDLLRIGRLRQRK-TEVRIESFANQLPLTL-MPDFRSTLDNSPNGRTSQVIAFKSKS
>Rhinolophus_pearsoni_bunyavirus_AGU69476.1_Bat_Rp_BunyaV_Shaanxi2011_Bat_China_2011_09
----------------------------------------------------LEDKAETEESLTLTRYMYMEIFKSKFTNTIRSRLNLFCIKEDSLP--GDEWDLKSTLGKDWQEVITIETCEIASLKASSTID----EAAAIKL--NNFSLLRINSMIEYIESTSCDLFKK-NQHGGLREIYVLTAESRIVQLFIETL-SRTICSEEETLTHPKN-KLTLLDRSPSDKTRWNQNLT-MPL----------------------------------------------------------------------------------------------------------------------------------------------------------------------------------------------------------------------------------------------------------------------------------------
>Xinzhou_Spider_Virus_AJG39272.1_XZZZ_2_Spider_China_2013
KSELS-LEEQMLIFKKLTANMPP---GMTDISIGQ-ISTQRSRVSSDHIRKTISATGSTHLSERIPTSSKMDKITVKLVKIITKSNRATMSTLKSLW-KKIKQLFLREYKKYALGLIGKECLQLLLYMNNSKKL--ESDRREKMI--KLPRGKVIYEMIRATKSYNAGVAPK-AQIGGDRDLLVMSTQMKIATHCTETC-SKAIMEDNDGLTNKYL-KDQILEKISGDCGKWGPVHC-KAYFSLLM------SCFY-RLIMLKSL-------IDSYNHMGQGIHHATSSLFGNVCQRIIDDILE--LYIEKITHAGSSDDFAKTVIIRCCQML-VSEKTVVSSIAFEFYSEFLYINHSVTSPITLNRIFQMSSETSSS-SEGPIKILPESIRTKIEQLKAKNT-VTEDYDFEVGRLQQALESANIIWGLSGG--MLRSYHFENRLPIKFKESGTGGEIKSSNRILESLESCAIDEFERRRTRLVKAEKLSVFKV-VDMINKIKNNQKLMRKIKRGSAPGSD
>Basiki_virus_AFM44927.1_UNKNOWN_JN661158_Unknown_USA_2010_01_25
------------------------------------------------------------------------------------------------------------------------------------------------------------------------------QHGGVREIFVMTPSTRYIQWIVESI-SRVLCADFECLTHPEN-KVNIPVADSNDATKWSQNID-AGKMGQLLLVILILDLWY-EKRIQLPDDFIQSIYIRVHSGFMQGVLHFSSSFYHACALGLRNHLFK--SRCESTFDLVSSDDSSRGYTFPGIRKS-IKS-TDAAPDFLEFNSTWFTIFAALACPSSETFMYNHYIHMKKNNSLSRIYKETTTYKKLREELN----------------------------------------------------------------------------------------------I---------------------------
>Caenorhabditis_brenneri_bunyavirus_AKN08988.1_JU1396_Nematode_Colombia_2008
NGFMS-----YEKYYR------------------------QSSSKYSTLFKFFDDKKRTEEIFTLARYVCMDKFTPKLPQIFRSILELWATKGKKKK-EMPNYKMKRRYGENFESILFDRILDVATCQATSVFNDTEKEGIFTLL--EDIKELALTKLVEEMCENEVHIFGK-KQHGGVREIFVMSTKLRVLQLCIETI-FKTCNTKFETLTHPEN-KMIIPKSESSDKTKWSQNLS-VDKLFALSFLACTLRIWN-NKKVRYPMDFLNTMFMQVSSGFMQGVLHFTSSFYHACMINMRDELFK--EITRLSYNLVSSDDSSRGYVICGMTDS-IKS-TYGTINFMEFNSNWFHVLSSTKMVESDSLQYNHYKHLQSHPNLSRLYKFRKKASDVVDRADLLYR-QERNLEEAILNLLIKLTTKGIEDVFSKGKGALTSNCISTKPTYYENCMEEGITLKELVVRRPFVQIKFERKVK-CKFILHEPKNIMAIPL-KESENKTFIASSDSEDIDVSSDINLE
>Groundnut_chlorotic_fan_spot_virus_AJT59689.1_PD2_Groundnut_Taiwan_1992
KVSVS-FTSEIHTAEKTRKDIKDIEEAFEMNAKDY-ENKNEDLANTKCNFAFSITNLSGMIMFDFMRYAGFLPLAEKFDPEITNCVDFHLMIDISGG-IKD---NNIETKENFLQPCYKTNTDFKALKAEVSNF----ECLYQII--KEYHGHTFMELLEYVISSIVSVFEKHQRTKTDREIYLMGFRCKLMLYFIEHS-FKHVAQPSEAISISGDYKIKTLSNVSADQSKWSASDM-SYKYILAIMIECFLMYIKHKRVVIPTDIFLGMVMYPVSMNWLQGNINYLSSVYHSCAMLCYKNILK------KIKWMVHSDDNATSMIAFSITLN-PKK-TYAAESQVEFISEKFICTEASHQNYYDDIYYQSCSKVLRTKNFSEFQDSFRDFVKEFPNLKLTLI-APLNDRDYLRSRIMQYSSVAKRNQICNQSTAIDRILRSKAKTFSIDDELIVSHLEKCFKE--------------RWIIPERFTRIFEGSQ-IMDIKCVLSDADIESELTMLSSMMDE
>Mulberry_vein_banding_virus_AJP16832.1_XCSY_3_Mulberry_China_2011_09_11
KVSVD-SMTETKTSENKEVNIESIESAFNINAEEY-QREYNDLQETKTNFSVTVTKLSRMGIFDFMRYAGFLPLSEKFDPDITNVIDCFFVSDMSGG-IKD---SNIEDKEDFLSAPYKIKTIIKNAEIVSSLK-SSLEELYDLI--KEFNKVTFIQLLEFVLMKSVSVFEKMQRTKMDREIYLMSMKTKMMLYFIEHT-YKHIAQPSEAISISGDYKIKNLASLSADQSKWSASDL-TYKYVLAVMCECIMMYVKLKRVCIPTDIFLNLKRFPVSMNWLQGNLNYLSSVYHSCAMMGYEKAMKRM----TIRWMVHSDDNATSMVVYCITLN-PKK-SYASESEVEFISERIISTESSHNSYFDDIYYKIMLNFFGLRDFNGLKKSFKDFCKLFPNLKSFLI-SPMNDKDYILTNLYTYSSVSKRNQMSNQSTALDRILRSKAKTFLDPNENMSLKMENIMDV--------------RWFITEKVPSIIEGST-FDDVKECVQNTNDFHKNLLEQIVEER
>Capsicum_chlorosis_virus_YP_717924.1_RNA_dependent_RNA_polymerase_
KVSVD-TMSETKTSENKETEIDSIETAFNINAGEY-QKEYNDLQETKTNFSITVTKLSRMGIFDFMRYAGFLPLSEKFDPDITNVIDCFFVSDMSGG-ISD---SNIEDKEDFLSAPYKIKTIIKNTEIVAALK-SVFEELYDLI--KEFNKVTFIQLLEFILMKSVSVFEKMQRTKMDREIYLMSMKTKMMLYFIEHT-YKHVAQPSEAISISGDYKIKNLASLSADQSKWSASDL-TYKYILAVMCECIMMYVKLKRVCIPTDIFLNLKRFPVSMNWLQGNLNYLSSVYHSCAMMGYEKSMKRM----TIRWMVHSDDNATSMVVYCITLN-PKK-SYASESEVEFISERIISTESSHNSYFDDIYYKIILDFFNIKDFSSLKKSFVDFCKLFPNLKSFLI-APMNDKDYILTNIYTYSSVSKRNQMSNQSTALDRILRSKAKTFLDPNDNMSLKMKEIMNS--------------RWFITEKVPSVIEGST-FDDVKECIQNGGDFHKDLLDQIVESK
>Peanut_bud_necrosis_virus_NP_619688.1_L_protein_
KVSVD-AVSEAKTSENKEVEIESIERAFNINAEEY-QKEYNDLQETKTNFSITVTKLSRMGIFDFMRYAGFLPLSEKFDPDITNVIDCFFVSDMSGG-ISD---SNIEDKEDFLSAPYKIKTIIKSSEIISALK-STFEELYDLI--KEFNKVTFIQLLEFILMKSVSVFEKMQRTKMDREIYLMSMKTKMMLYFIEHT-YKHVAQPSEAISISGDYKIKNLASLSADQSKWSASDL-TYKYILAVMCECIMMYVKLKRVCIPTDIFLNLKRFPVSMNWLQGNLNYLSSVYHSCAMMGYVKAMQKM----TIRWMVHSDDNATSIVVYCITLN-PKK-SYASESEVEFISERIISTESSHNSYFDDIYYKIILDFFNVKDFSSLKKSFQDFCKLFPNLRSFLI-APMNDKDYILTNLYAYSSVSKRNQMSSQSTALDRILRSKAKTFLDPNDNMSMKMKEIMSS--------------RWFITEKVPSVIEGST-FDDVKECIQNVSDFHKGLLDQIVEEK
>Watermelon_silver_mottle_virus_NP_620752.1_L_
KVSVD-TMSEAKTSENKEIEIDSIESAFNINAEEY-QKEYNNLQETKTNFSITVTKLSRMGIFDFMRYAGFLPLSEKFDPDITNVIDCFFVSDMSGG-ISD---SNIEDKEDFLSAPYKIKTIIKSSEIVSALK-STLEELYDLI--KEFNKVTFIQLLEFILMKSVSVFEKMQRTKMDREIYLMSMKTKMMLYFIEHT-YKHIAQPSEAISISGDYKIKNLASLSADQSKWSASDL-TYKYILAVMCECIMMYIKLKRVCIPTDIFLNLKRFPVSMNWLQGNLNYLSSVYHSCAMIGYEKAMKKM----TIRWMVHSDDNATSIVVYCITLN-PKK-SYASESEVEFISERIISTESSHNSYFDDIYYKIILDFFNLKDFNGLKKSFQDFCKLFPNLKSFLI-APMNDKDYILTNLYMYSSVSKRNQMSNQSTALDRILRSKAKTFLDPDDNMFMKMREIMDP--------------RWFITEKVPSIIEGST-FDDVKECIQEANDFHKDLLEQIVEER
>Watermelon_bud_necrosis_virus_AIL30564.1_RNA_dependent_RNA_polymerase_
KVSVD-AVSEGKTSENKETEIESIERAFNINAEEY-QKEYNDLQETKTNFSITVTKLSRMGIFDFMRYAGFLPLSEKLDPDITKVIDCFFVSDMSGG-ISD---SNIEEKEDFLSAPYKIKTIIKSTEIVAALK-SSYEELYDLI--KEFNKVTFIQLLEFILMKSVSVFEKMQRTKMDREIYLMSMKTKMMLYFIEHT-YKHVAQPSEAISISGDYKIKNLASLSADQSKWSASDL-TYKYILAVMCECIMMYVKLKRVCIPTDIFLNLKRFPVSMNWLQGNLNYLSSVYHSCAMMGYEKAMKKM----TIRWMVHSDDNATSMVVYCITLN-PKK-SYASESEVEFISERIISTESSHNSYFNDIYYKIILDFFNLKDFSSLKKSFQDFCKLFPNLKSFLI-APMNDKDYILTNLYTYSSVSKRNQMSNQSTALDRILRSKAKTFLDPNENMSLKMREIMSY--------------RWFITEKVPSVIEGST-FDDVKECMRNAKDFHKDLLEQVVEEK
>Calla_lily_chlorotic_spot_virus_ACO52399.1_RNA_dependent_RNA_polymerase_
KVSVD-SMTETKTAENKEVEIKSIEDAFNINAEEY-QKNYNDLQETKTNFSITVTKLSRMGIFDFMRYAGFLPLSEKFDPDITNVIDCFFVSDMSGG-IHD---SNIEDKEDFLSAPYKIKTIIKNSEIVESLK-ECLEELYDLI--KEFNKVSFVQLLEFVLMKSVSVFEKMQRTKMDREIYLMSMKTKMMLYFIEHT-YKHIAQPSEAISISGDYKIKNLASLSADQSKWSASDL-TYKYVLAVMCECILMYIKLKRVCIPSDIFLNLKRFPVTMNWLQGNLNYLSSVYHSCAMMGYEKAMKKM----TIRWMVHSDDNATSMVVYCITLN-PKK-SYASESEVEFISERIISTESSHNSYFDDIYYKILLDFFDVKDFNALKKSFRDFCKIFPNLRAFLI-SPMNDKDYILTNLYSYSSVSKRNQMSNQSTALDRILRSKAKTFLDSDENMYSKLVKIQST--------------RWFITEKVPSIIERST-FDDVKNHVQKNDDFHKEILENAIDEK
>Calla_lily_chlorotic_spot_virus_ALL55197.1_RNA_dependent_RNA_polymerase_
KVSVD-SMTETKTAENKEVEIKSIEDAFNINAEEY-QKNYNDLQETKTNFSITVTKLSRMGIFDFMRYAGFLPLSEKFDPDITNVIDCFFVSDMSGG-IHD---SNIEDKEDFLSAPYKIKTIIKNSEIVESLR-ECLEELYDLI--KEFNKVSFVQLLEFVLMKSVSVFEKMQRTKMDREIYLMSMKTKMMLYFIEHT-YKHIAQPSEAISISGDYKIKNLASLSADQSKWSASDL-TYKYVLAVMCECILMYIKLKRVCIPSDIFLNLKRFPVTMNWLRGNLNYLSSVYHSCAMMGYEKAMKKM----TIRWMVHSDDNATSMVVYCITLN-PKK-SYASESEVEFISERIISTESSHNSYFDDIYYKILLDFFDVRDFNALKKSFRDFCKIFPNLRAFLI-SPMNDKDYILTNLYSYSSVSKRNQMSNQSTALDRILRSKAKTFLDSDENMYSKLVKIQST--------------RWFITEKVPSIIEGST-FDDVKNHVQKNDEFHKEILENAIDEK
>Tomato_zonate_spot_virus_YP_001740047.1_L_protein_
KVSVD-SMTETKTSENKEVEIKTIEDAFNINAEEY-RKEYNDLQETKTNFSITVTKLSRMGIFDFMRYAGFLPLSEKFDPDITNVIDCFFVSDMSGG-IHD---SNIEDKEDFLSAPYKIQTIIKNAEIVESLK-SVLEELYDLI--KEFNKASFIQLLEFVLMKSVSVFEKMQRTKMDREIYLMSMKTKMMLYFIEHT-YKHIAQPSEAISISGDYKIKNLSSLSADQSKWSASDL-TYKYVLAVMCECILMYVKLKRVCIPSDIFLNLKRFPVSMNWLQGNLNYLSSVYHSCAMMGYEKAMKKM----TIRWMVHSDDNATSMVVYCITLN-PKK-SYASESEVEFISERIISTESSHNSYFDDIYYKILLDFFEVKDFNMLKKSFRDFCKLFPNLKAFLI-SPMNDKDYILTNLYSYSSVSKRNQMSNQSTALDRILRSKAKTFLDSDENMHDKLTKIQST--------------RWFITEKVPSVIEGST-FDDVKNHVQSKDNMHKELLEISIDEK
>Tomato_necrotic_spot_associated_virus_AMY62790.1_RNA_dependent_RNA_polymerase_
KVSVD-TMSEVKTSENAEIEIKSIEEAFNINAEEY-QKEYNDLQETKTNFSVTVTKLSRMGIFDFMRYAGFLPLSEKFDPDITNVIDCFFVSDMSGG-IND---SNIEDKEDFLSAPYKIKTIIKNSEIVQSLK-DCFEELYDLI--KEFNKVSFIQLLEFVLMKSVSVFEKMQRTKMDREIYLMSMKTKMMLYFIEHT-YKHIAQPSEAISISGDYKIKNLASLSADQSKWSASDL-TYKYVLAVMCECILMYVKLKRVCIPSDVFLNLKRFPVSMNWLQGNLNYLSSVYHSCAMMGYEKAMKKM----TIRWMVHSDDNATSMVVYCITLN-PKK-SYASESEVEFISERIISTESSHNSYFDDIYYKILLDFFQVKDFNSFKKSFRDFCKLFPNLKAFLI-APMNDKDYILTNLYAYSSVSKRNQMSNQSTALDRILRSKARTFLDPEENMHNKMVQIQET--------------RWFITEKVPSIIEGST-FDDVKNHICREGDFHKTLLEDAIDEK
>Tospovirus_kiwifruit_YXW_2014_YP_009259252.1_RdRp_
KVSVD-TMSEVKTSENAEIEIKSIEEAFNINAEEY-QKEYNDLQETKTNFSVTVTKLSRMGIFDFMRYAGFLPLSEKFDPDITNVIDCFFVSDMSGG-IND---SNIEDKEDFLSAPYKIKTIIKNSEIVQSLK-DCFEELYDLI--KEFNKVSFIQLLEFVLMKSVSVFEKMQRTKMDREIYLMSMKTKMMLYFIEHT-YKHIAQPSEAISISGDYKIKNLASLSADQSKWSASDL-TYKYVLAVMCECILMYVKLKRVCIPSDVFLNLKRFPVSMNWLQGNLNYLSSVYHSCAMMGYEKAMKKM----TIRWMVHSDDNATSMVVYCITLN-PKK-SYASESEVEFISERIISTESSHNSYFDDIYYKILLDFFQVKNFNSFKKSFRDFCKLFPNLKAFLI-APMNDKDYILTNLYAYSSVSKRNQMSNQSTALDRILRSKAKTFLDPEENMHNKMVQIQET--------------RWFITEKVPSIIEGST-FDDVKNHICREGDFHKTLLEDAIDEK
>Melon_yellow_spot_virus_YP_717933.1_RNA_dependent_RNA_polymerase_
KVSID-AMTESKTSENKEVQIESIEDAFNMNAEDY-AREYNNLQETKTNFSVTVTKLSRMGIFDFMRYAGFLPLSEKFDPDITNVVDCFFVADMSGG-IND---SNIEDKEDFLSVPYKIKTIIKNSEIATALK-DVYEELYDLI--KEFNKTTFMQLLEFIMLKTVSVFEKMQRTKMDREIYLMSMKTKMMLYFIEHT-YKHIAQPSEAISISGDYKIKNLASLSADQSKWSASDL-TYKYILAVMCECILMYIKLKRVCIPTDIFLNLKRFPVSMNWLQGNLNYLSSVYHSCAMLGYEKAMKRN----TIRWMVHSDDNATSIVAYCITLN-PKK-SYASESEVEFISERIISTESSHNSYFDDIYYKIILEFFDLKDFSTLKKSFQDFCRIFPNLRAYLI-SPMNDKDYILTNLYAYSSVSKRNQMSNQSTALDRILRSKAKTFLDPDENMLLKMKQIMST--------------RWFITEKVPSVIEGST-FDDVKNCLSGGPDFQVSLLQQIIDEK
>Melon_yellow_spot_virus_BAG82842.1_RNA_dependent_RNA_polymerase_
KVSVD-TMTESKTSENKEVQIESIEDAFNINAEDY-AKEYNDLQETKTNFSITVTKLSRMGIFDFMRYAGFLPLSEKFDPDITNVVDCFFVADMSGG-IND---SNIEDKEDFLSVPYKIKTIIKNSEIATALK-DVYEELYDLI--KEFNKTTFMQLLEFIMLKTVSVFEKMQRTKMDREIYLMSMKTKMMLYFIEHT-YKHIAQPSEAISISGDYKIKNLASLSADQSKWSASDL-TYKYILAVMCECILMYIKLKRVCIPTDIFLNLKRFPVSMNWLQGNLNYLSSVYHSCAMLGYEKAMKRN----TIRWMVHSDDNATSIVAYCITLN-PKK-SYASESEVEFISERIISTESSHNSYFDDIYYKIILEFFDLKDFSTLKKSFQDFCKIFPNLRAYLI-SPMNDKDYILTNLYAYSSVSKRNQMSNQSTALDRILRSKAKTFLDPDENMLLKMKQIVST--------------RWFITEKVPSVIEGST-FDDVKNCLSGGSDFQVSLLQQIIDEK
>Hippeastrum_chlorotic_ringspot_virus_CDJ79757.1_RNA_dependent_RNA_polymerase_
KVSVD-TMTENKTSENQEKEIKSIEESFNINAENY-QSEYNDLQETKTNFSVTVTKLSRMGIFDFMRYAGFLPLSEKFDPDITNVVDCYFVTDMSGG-ISD---SNIESKEDFLSTPYKIKTIIKNSEIIHSLS-NSLEELYDLI--KEYNKMTFMQLLEFVLLKTVSVFEKMQRTKMDREIYLMSMRIKMMLYFVEHT-YKHIAQPSEAISISGDYKIKTLASLSADQSKWSASDL-TYKYVLAVMCECILMYVKLKRVCIPTDVFLNLKRFPVSMNWLQGNLNYLSSVYHSCAMLGYEKALKTN----TVRWMVHSDDNATSVVAYCITLN-PKK-SYASESEVEFISERIICTESSHNSYFDDIYYKILIEFFKQKDFISLKTSFQDFCKLFPNLKALLI-APMNDKDYILANLYTYSSISKRNQMSNQSTALDRILRSKAKTFVDPNENMSSKLREIMDK--------------RWFVTEKVPSAIEGST-FDDVKTHLTSGEDTHKEMLETICQEL
>Polygonum_ringspot_tospovirus_AHZ45965.1_viral_polymerase_
KVSVD-TMTENKTSENQEKEIKSIEDSFNINAENY-QAEYNDLQETKTNFSVTVTKLSRMGIFDFMRYAGFLPLSEKFDPDITNVVDCYFVTDMSGG-IND---SNIESKEEFLSTPYKIKTIIKNSEIKQCLS-NCLEELYDLI--KEYNKMTFMQLLEFVLMRTVSVFEKMQRTKMDREIYLMSMRIKMMLYFIEHT-FKHIAQPSEAISISGDYKIKTLASLSADQSKWSASDL-TYKYILAVMCECILMYVKLKRVCIPTDVFLNLKRFPVSMNWLQGNLNYLSSVYHSCAMLGFEKALKTN----TVRWMVHSDDNATSVVVYCITLN-PKK-SYASESEVEFISERIICTESSHNSYFDDIYYKILIEFFKQKDFTSLKTSFQDFCKLFPNLKALLI-APMNDKDYILANLYTYSSISKRNQMSNQSTALDRILRSKAKTFVDPNENMSSKLKEIMDK--------------RWFVTEKVPSAIEGST-FDDVKKHLTSKENTHKEMLELICQEL
>Tomato_yellow_ring_virus_AEX09314.1_RNA_dependent_RNA_polymerase_
KVSVD-TMTENKTSENQEKEIKSIEESFNINAENY-QAEYNDLQQTKTNFSVTVTKLSRMGIFDFMRHAGFLPLSEKFDPDITNVVDCYFVSDMSGG-IND---SNIESKEDFLSTPYKIKTIIKNSEIKQCLS-NCLEELYDLI--KEYNKMTFMQLLEFVLLKTVSVFEKMQRTKMDREIYLMSMKTKMMLYFIEHT-YKHVAQPSEAISISGDYKIKTLASLSADQSKWSASDL-TYKYILAVMCECILMYVKLKRVCIPTDVFLNLKRFPVSMNWLQGNLNYLSSVYHSCAMLGYEKALKTN----TVRWMVHSDDNATSVVVYCITLN-PKK-SYASESEVEFISERIICTESSHNSYFDDIYYKILLEFFKQKDFSSLKASFQDFCKLFPNLKALLI-APMNDKDYILTNLYMYSSISKRNQMSNQSTALDRILRSKAKTFVDPNENMLSKLKEIMDK--------------RWFVTEKVPSIIEGST-FDDVKNYLTSKNEMQKEMLEVICQDL
>Iris_yellow_spot_virus_YP_009241381.1_RNA_dependent_RNA_polymerase_
KVSVD-TMTENKTSENQEKEIKSIEESFNINAENY-QSEYNDLQETKTNFSVTVTKLSRMGIFDFMRYAGFLPLSEKFDPDITNVVDCYFVSDMSGG-IKD---SNIESKEDFLSTPYKIKTIIKNSEIKQCLI-NCLEELYDLI--KEYNKVTFIQLLEFVLLKTVSVFEKMQRTKMDREIYLMSMKTKMMLYFIEHT-YKHIAQPSEAISISGDYKIKTLASLSADQSKWSASDL-TYKYILAVMCECILMYVKLKRVCIPTDVFLNLKRFPVSMNWLQGNLNYLSSVYHSCAMLGYEKALKTN----AVRWMVHSDDNATSVVVYCITLN-PKK-SYASESEVEFISERIICTESSHNSYFDDIYYKILIEFFRQKDFSTLKTSFQDFCKLFPNLKALLI-APMNDKDYILTNLYMYSSISKRNQMSNQSTALDRILRSKAKTFIDPNENMSSKLKEIMDK--------------RWFVTEKVPSVIEGST-FDDVKNYLTSKSNMQKEMLETICQDL
>Chrysanthemum_stem_necrosis_virus_AII20576.1_RNA_dependent_RNA_polymerase_
KISVD-AKTETKTMEKKEKEIPDITTAFNQNAIEY-EEKYNDLSETKTNFSMTVTKLSRMGIFDFMRYAGFLPLSDKFDPDITNVADIYFVNDIIGG-ITN---SEIENKEDFLGPCYRISTIISTDEIIDCLQ-NIKEELYDLV--KQFHNHTFLQMLEFVMSKAVSVFEKMQRTKMDREIYLMSMKVKMMLYFIEHT-FKHVAQPSEAISISGDNKIRALSTLSADQSKWSASDL-TYKYVLAIMIECILMYIKLKKVCIPTDIFLNLRKYPVSMNWLQGNLNYLSSVYHSCAMKAYHRTLECY----QTRWIVHSDDNATSLIAFCITLN-PKK-SYASSSEVEFISERIVCTESSHISYFDDIYYNVIKEFLNKKSLDEVKNSYRDFSKIYPNLKTILI-APLNDRDFLLSQLFMYTSPSKRNQLSNQSTALDRVLRSKARTFIDIDENMEKKIKEMLDF--------------RWFQTEKWIPVVEGSL-MDDVKSFVAGRKELFEDLLRTQDSFE
>Chrysanthemum_stem_necrosis_virus_YP_009162642.1_RNA_dependent_RNA_polymerase_
KISVD-AKTETKTMEKKEKEIPDITTAFNQNAIEY-EEKYNDLSETKTNFSMTVTKLSRMGIFDFMRYAGFLPLSDKFDPDITNVADIYFVNDIIGG-ITN---SEIENKEDFLGPCYRISTIISTDEIIDCLQ-NIKEELYDLV--KQFHNHTFLQMLEFVMSKAVSVFEKMQRTKMDREIYLMSMKVKMMLYFIEHT-FKHVAQPSEAISISGDNKIRALSTLSADQSKWSASDL-TYKYVLAIMIECILMYIKLKKVCIPTDIFLNLRKYPVSMNWLQGNLNYLSSVYHSCAMKAYHRTLEYY----QTRWIVHSDDNATSLIAFCITLN-PKK-SYASSSEVEFISERIVCTESSHISYFDDIYYNVIKEFLNKKSLDEVKNSYRDFSKIYPNLKTILI-APLNDRDFLLSQLFMYTSPSKRNQLSNQSTALDRVLRSKARTFIDIDENMEKKIKEMLDF--------------RWFQTEKWIPVVEGSL-MDDVKSFVAGRKELFEDLLRTQDSFE
>Groundnut_ringspot_and_Tomato_chlorotic_spot_virus_reassortant_YP_004421860.1_L_protein_
KISVD-AKTETKTMEKKEREIPDITTAFNQNAVEY-EEKYNDLSETKTNFSMTVTKLSRMGIFDFMRYAGFLPLSDKFDPDITNVADIYFVNDVIGG-ITN---SEIENKEDFLSPCYKITTIINTDDIIECLQ-TVKEELYDLV--KQFHNHTFLQMLEFVISKAVSVFEKMQRTKTDREIYLMSMKVKMMLYFIEHT-FKHIAQPSEAISISGDNKIRALSTLSADQSKWSASDL-TYKYILAIMVECLLMYVKLKKVCIPTDIFLNLKKYPVSMNWLQGNLNYLSSVYHSCAMKAYHKTLECY----QTRWIVHSDDNATSLIAFCITLN-PKK-SYASSSEVEFISERIVCTESSHISYFDDIYYNVIRDFLNKKSLDEVKNSYKDFSKLYPNLKTILI-APLNDRDFLLSQLFMYTSPSKRNQLSNQSTALDRVLRSKARTFVDIDENMEKKILEMQKF--------------RWFQTEKWIPVVEGSL-MDDVKSFVSGSSELFEDLLKTQDSFE
>Tomato_chlorotic_spot_virus_ADX78142.1_RNA_dependent_RNA_polymerase_
KISVD-AKTETKTMEKKEREIPDITTAFNQNAIEY-EEKYNDLSETKTNFSMTVTKLSRMGIFDFMGYAGFLPLSDKFDPDITNVADIYFVNDVIGG-ITN---SEIENKEDFLSPCYKITTIINTDDIINCLQ-EVKEELYDLV--KQFHNHTFLQMLEFVISKAVSVFEKMQRTKTDREIYLMSMKVKMMLYFIEHT-FKHIAQPSEAISISGDNKIRALSTLSADQSKWSASDL-TYKYILAIMVECLLMYIKLKKVCIPTDIFLNLKKYPVSMNWLQGNLNYLSSVYHSCAMKAYHKTLECY----QTRWIVHSDDNATSLIAFCITLN-PKK-SYASSSEVEFISERIVCTESSHISYFDDIYYNVIRDFLNKKSLEEVKSSYKDFSKLYPNLKTILI-APLNDRDFLLSQLFMYTSPSKRNQLSNQSTALDRVLRSKAKTFIDIDENMERKILEMLKF--------------RWFQTEKWIPVVEGSL-MDDVKSFVAGRSELFEELLKTQDNFE
>Tomato_spotted_wilt_virus_NP_049362.1_RNA_polymerase_
KISVD-ARTETKQWRNKEKEIPDITTAFNQNAAEY-EERYNDLSELKLTFH-TVTKLSRMGIFDFMRYAGFLRLSDKSDPDITNCGRYLFRNDIIGG-ITN---SEIENKEDFLSPCYKISTIISTDEIIECLQ-DAKEELYDLV--KQFHDLTFLQMLEFVMSKAVSVFEKMQRTKTDREIYLMSMKVKMMLYFIEHT-FKHVAQPSEAISISGDNKIRALSTLSADQSKWSASGLTTYKYVLAIMIECILMYVKLKKVCIPTDIFLNLRKYPVSMNWLQGNLNYLSSVYHSCAMKAYHNTLECY----QTRWIVHSDDNATSLIAFCITLN-PKK-SYASSSEVEFISERISLHRIFAYKLFDDIYYNVIRDFLNKKSLEEVKDSYKDFSKLYPNLKTILI-APLNDRDFLLSQLFMYTSPSKRNQLSNQSTALDRVLRSKARTFVNISENMEKKILEMLKF--------------RWFQTERWIPVVEGSI-MEDVKSLVNGKDELFENLLRTHDNFE
>Tomato_spotted_wilt_virus_AAL55403.1_RNA_dependent_RNA_polymerase_
KISVD-ARTETKTMEKKEKEIPDITTAFNQNAAEY-EEKYNDLSETKNNFSMTVTKLSRMGIFDFMRYAGFLPLSDKFDPDITNVADIYFVNDIIGG-ITD---SEIENKEDFLSPCYKISTIISTDEIIECLQ-NAKEELYDLV--KQFHNHTFLQMLEFVMSKAVSVFEKMQRTKTDREIYLMSMKVKMMLYFIEHT-FKHVAQPSEAISISGDNKIRALSTLSADQSKWSASDL-TYKYVLAIMIECILMYVKLKKVCIPTDIFLNLRKYPVSMNWLQGNLNYLSSVYHSCAMKAYHKTLECY----QTRWIVHSDDNATSLIAFCITLN-PKK-SYASSSEVEFISERIVCTESSHISYFDDIYYNVIRDFLNKKSLDEVKDSYKDFSKLYPNLKTILI-APLNDRDFLLSQLFMYTSPSKRNQLSNQSTALDRLLRSKAKTFVDISENMEKKILEMLKF--------------RWLQTEKWIPVVEGSI-MEDVKSLVNGKDELFENLLRTHDNFE
>Tomato_spotted_wilt_virus_AIY28465.1_RNA_dependent_RNA_polymerase_
KISVD-ARAETKTMEKKEKEIRDITTAFNQNAAEY-EEKYNDLSETKTNFSMTVTKLSRMGIFDFMRYAGFLPLSDKFDPDITNVADIYFVNDIIGG-ITD---SEIENKEDFLSPCYKISTIISTDEIIECLQ-NAKEELYDLV--KQFHNHTFLQMLEFVMSKAVSVFEKMQRTKTDREIYLMSMKVKMMLYFIEHT-FKHVAQPSEAISISGDNKIRALSTLSADQSKWSASDL-TYKYVLAIMIECILMYVKLKKVCIPTDIFLNLRKYPVSMNWLQGNLNYLSSVYHSCAMKAYHKTLECY----QTRWIVHPDDNATSLIAFCITLN-PKK-SYASSSEVEFISERIVCTESSHISYFDDIYYNVIRDFLNKKSLEEVKDSYKDFSKLYPNLKTILI-APLNDRDFLLSQLFMYTSPSKRNQLSNQSTALDRVLRSKARTFVDISENMEKKILEMLKF--------------RWFQTEKWIPVVEGSI-MEDVKSLVKDKDELFENLLRTHDNFE
>Tomato_spotted_wilt_virus_AEZ06309.1_RNA_dependent_RNA_polymerase_
KISVD-ARTETKTMEKKEKEIPDITTAFNQNAAEY-EEKYNDLSETKTNFSMTVTKLSRMGIFDFMRYAGFLPLSDKFDPDITNVADIYFVNDIIGG-ITD---SEIENKEDFLSPCYKISTIISTDEIIECLQ-NAKEELYDLV--KQFHNHTFLQMLEFVMSKAVSVFEKMQRTKTDREIYLMSMKVKMMLYFIEHT-FKHVAQPSEAISISGDNKIRALSTLSADQSKWSASDL-TYKYVLAIMIECILMYVKLKKVCIPTDIFLNLRKYPVSMNWLQGNLNYLSSVYHSCAMKAYHKTLECY----QTRWIVHSDDNATSLIAFCITLN-PKK-SYASSSEVEFISERISFT----YKLFDDIYYNVIREFLNKKSLEEVKDSYKDFSKLYPNLKTILI-APLNDRDFLLSQLFMYTSPSKRNQLSNQSTALDRVLRSKARTFVDISENMKKKILEMLKF--------------RWFQTEKWIPVVEGSI-MEDVKSLVKGKDELFENLLRTHDNFE
>Zucchini_lethal_chlorosis_virus_YP_009316178.1_RNA_dependent_RNA_polymerase_
KISVD-AKTETKTMEKKEKEIPDITTAFNLNAIEY-EEKYNDLSETKTNFSMTVTKISRMGIFDFMRYAGFLPLSDKFDPDITNVADTYFVHDIIGG-ITN---SEIENKEEFLSPCYKISTIISNADIIECLQ-NAKEELYDLV--KQFHNHTFLQMLEFVMSKAVSVFEKMQRTKMDREIYLMSMKVKMMLYFIEHT-FKHVAQPSEAISISGDNKIRALSTLSADQSKWSASDL-TYKYVLAIMIECMLMYVKLKKVCIPTDIFLNLKKYPVSMNWLQGNLNYLSSVYHSCAMKAYHKTLECY----QTRWIVHSDDNATSLIAFCITLN-PKK-SYASSSEVEFISERIVCTESSHISYFDDIYYNVIRDFLNKKSLEEVKDSYKDFAKLYPSLKTILI-APLNDRDFLLSQLFMYTSPSKRNQLSSQSTALDRVLRSKARTFVDTDENMEKKIKEMMKF--------------RWFQTEKWIPVVEGSL-MDDVKSFVAGNGELFEDLLRTQDSFE
>Zucchini_lethal_chlorosis_virus_AOZ65582.1_RNA_dependent_RNA_polymerase_
KISVD-AKTETKTMEKKEKEIPDITTAFNLNAIEY-EEKYNDLSETKTNFSMTVTKISRMGIFDFMRYAGFLPLSDKFDPDITNVADTYFVHDIIGG-ITN---SEIENKEEFLSPCYKISTIISNTDIVECLQ-NAKEELYDLV--KQFHNHTFLQMLEFVMSKAVSVFEKMQRTKMDREIYLMSMKVKMMLYFIEHT-FKHVAQPSEAISISGDNKIRALSTLSADQSKWSASDL-TYKYVLAIMIECMLMYVKLKKVCIPTDIFLNLKKYPVSMNWLQGNLNYLSSVYHSCAMKAYHKTLECY----QTRWIVHSDDNATSLIAFCITLN-PKK-SYASSSEVEFISERIVCTESSHISYFDDIYYNVIRDFLNKKSLEEVKDSYKDFAKLYPNLKTILI-APLNDRDFLLSQLFMYTSPSKRNQLSSQSTALDRVLRSKARTFVDTDENMEKKIIEMMRF--------------RWFQTEKWIPVVEGSL-MDDVKSFVAGNGELFEDLLRTQDNFE
>Impatiens_necrotic_spot_virus_NP_619710.1_RNA_dependent_RNA_polymerase_
KISVD-AKTETKTTEKKEKIIPDIMTAFNLNAEEY-EKKYSDLSETKTNFSVTVTKLSRMGIFDFMRYAGFLPLSDKFDPDITNVADMFFVEDVIGG-ITN---TEIENKEDFLSPCYKISTIICSDDIINCLQ-EANEELYDLI--KQYHNHTFLQMLEFVMSKAVSVFEKMQRTKTDREIYLMSMKVKMMLYFIEHT-FKHVAQPSEAISISGDNKIRALSMLSADQSKWSASDL-TYKYILAIMVDCLMMYVKLKKVCIPTDIFLGLRNYPVSMNWLQGNLNYLSSVYHSCAMKAYHRMLESY----QTRWIVHSDDNATSLIAFCITLN-PKK-SYASSSEVEFISERIVCTESSHISYFDDIYYNIIRDFLKKDDFEQVKQSYNDFCKLYPHLRTILI-APLNDRDFLLSQLFLYTSPAKRNQLSSQSTALDRILRSKARTFINPDENLEKKISTMKPL--------------RWFQTEKWIPVVEGSM-LEDVKYYVKGLESLFKNMIESLESLD
>Impatiens_necrotic_spot_virus_ABD93455.1_L_protein_
KISVD-AKTEAKTTEKKEKIIPDIMTAFNLNAEEY-EKKYSDLSETKTNFSVTVTKLSRMGIFDFMRYAGFLPLSDKFDPDITNVADMFFVEDVIGG-ITN---TEIENKEDFLSPCYKISTIICSDDIINCLQ-EVNEELYDLI--KQYHNHTFLQMLEFVMSKAVSVFEKMQRTKTDREIYLMSMKVKMMLYFIEHT-FKHVAQPSEAISISGDNKIRALSMLSADQSKWSASDL-TYKYILAIMVDCLMMYVKLKKVCIPTDIFLGLRNYPVSMNWLQGNLNYLSSVYHSCAMKAYHRMLESY----QTRWIVHSDDNATSLIAFCITLN-PKK-SYASSSEVEFISERIVCTESSHISYFDDIYYNIIRDFLKKDDFEQVKQSYNDFCKLYPHLRTILI-APLNDRDFLLSQLFLYTSPAKRNQLSSQSTALNRILRSKARTFINPDENLERKISTMKTL--------------RWFQTEKWIPVVEGSM-LEDVKYYVKGLESLFKNMIESLESLD
>Impatiens_necrotic_spot_virus_ACU33931.1_RNA_dependent_RNA_polymerase_
KISVD-AKTETKTTEKKEKIIPDIMTAFNLNAEEY-EKKYSDLSETKTNFSVTVTKLSRMGIFDFMRYAGFLPLSDKFDPDITNVADMFFVEDVIGG-ITN---TEIENKEDFLSPCYKISTIICSDDIINCLQ-EVNEELYDLI--KQYHNHTFLQMLEFVMSKAVSVFEKMQRTKTDREIYLMSMKVKMMLYFIEHT-FRHVAQPSEAISISGDNKIRALSMLSADQSKWSASDL-TYKYILAIMVDCLMMYVKLKKVCIPTDIFLGLRNYPVSMNWLQGNLNYLSSVYHSCAMKAYHRMLESY----QTRWIVHSDDNATSLIAFCITLN-PKK-SYASSSEVEFISERIVCTESSHISYFDDIYYNIIRDFLKKDDFEQVKQSYNDFCKLYPHLRTILI-APLNDRDFLLSQLFLYTSPAKRNQLSSQSTALDRILRSKARTFINPDENLERKISTMKTL--------------RWFQTEKWIPVVEGSM-LEDVKYYVKGLESLFKNMIESLESLD
>Bean_necrotic_mosaic_virus_YP_006468898.1_L_protein_
KVSVD-TQTEIKTINKSEPVIDSIDHSFEINATDY-EKRYNDLSQTKTNFSITVTKLSRMGIFDFMRYAGFLPLSEKFDPDITNVVDMYFVADMSGG-IEE---SSVESKEGFLNLPYKIATIISEKDIVETLH-GISEELYDLI--KEYNKASFMNILEYSITKIVSVFEKMQRTKVDREIYLMGMKTKMMLYFIEHT-YKHIAQPNEAISISGDYKIRTLASLSSDQSKWSASDL-TYKYIIAVMVECLSLYIKLKRVCIPTDIFLNLRRYPVTMNWLQGNLNYLSSVYHSCAMLGYKKMLSKI----QTRWMVHSDDNATSLVAYSITLN-DKK-SYCSESEVEFISERIVCTESSHLSYFDDIYYNIMKSSLGSADFKSFHASYKDFCKMYPGLRSFLI-SPICDRDFLLSQIFIYSSISKRNQLSTQATALDRILRSKAKSFVSPVEILMEKMQLATAS--------------RFCITEKLPQIIEGSM-IEDVARYIKDRDEIYLSIAKGYSQET
>Soybean_vein_necrosis_virus_ADX96062.1_RNA_dependent_RNA_polymerase_
KVSVD-TQTEIKTMNNNEPVIESIDHSFEINARDY-EEKYSDLSQTKTNFSITVTKLSRMGIFDFMRYAGFLPLSEKFDPDITNVVDMFFVDDMSGG-IGE---SSIEAKEGFLGLPYKISTILTNSEVVETLK-DVSEELYDII--KEYNKSSFMSLLEYTVSKIVSVFEKMQRTKMDREIYLMSMKTKMMLYFIEHT-YKHIAQPNEAISISGDYKIRTLASLSSDQSKWSASDL-TYKYILAVMVECLSLYIKMKKVCIPTDIFLNLRKYPVTMNWLQGNLNYLSSVYHSCAMYGYKQMLSKI----QTRWMVHSDDNATSLVAYSIT-P-SKK-SYCSESEVEFISERIVCTESSHLSYFDDIYYNVLKSFFGSSDFKSFHASYKDFCKLYPNLKTFLI-APICDRDFLYNQIFIYSSISKRNQLSTQATALDRILRSKAKSFISAVEILKEKMALSLTS--------------RFCMTEKLPPIIEGST-INDVMKFVQSRSDFCYQMAMDAGEEF
>Soybean_vein_necrosis_virus_AMB37288.1_L_protein
---------------------ESIDHSFEINARDY-EEKYSDLSQTKTNFSITVTKLSRMGIFDFMRYAGFLPLSEKFDPDITNVVDMFFVDDMSGG-IGE---SSIEAKEGFLGLPYKISTILTNSEVVETLK-DVSEELYDII--KEYNKSSFMSLLEYTVSKIVSVFEKMQRTKMDREIYLMSMKTKMMLYFIEHT-YKHIAQPNEAISISGDYKIRTLASLSSDQSKWSASDL-TYKYILAVMVECLSLYIKMKKVCIPTDIFLNLRKYPVTMNWLQGNLNYLSSVYHSCAMYGYKQMLSKI----QTRWMVHSDDNATSLVAYSITLN-DKK-SYCSESEVEFISERIVCTESSHLSYFDDIYYNVLKSFFGSSDFKSFHASYKDFCKLYPNLKTFLI-APICDRDFLYNQIFIYSSISKRNQLSTQATALDRILRSKAKSFISAVEILKEKMALSLTS--------------RFCMTEKLPPVIEGSI-INDVMKFVQSRSDFCYQMAMDAGEEF
>Wenzhou_Shrimp_Virus_1_AJG39256.1_BJDX_5_Crustacean_China_2013
GGDAALERSFRTKTAAITKNLNECLSSIKKYERDL-ME--RQHSSTKAIVQLMSDKRHVEEQLSLYRYMNMEAMAKKMTLVPRSRLELWIIKVKDDS-GDSNWHFRRVFGSSWEANIESKILEMATLKASSDFS----QGVRDLM--DGESTEVLSKCLTQVEQDGIDIFKK-PQHGGDREIYVMDINSRVVQLGLETI-ARTYCSDSEAMTHPKS-KFKLPEEQSADARKWSQGHH-VSKFMQMLFIVRACALWT-KRRILISPALIKIFCIQVGSGMMQGILHYTSSLLHSIFQEFLRSLLR--SHYRMITVGQSSDDSYIMVTFLGIYDS-EKT-ASMLMSVLEFLSEYMEVFACLSISEHESFKYNLWNACVNS-SLGKKYKNRKKWERLVRSLEVLYR-KARTEKDLELRLAEKVHSPGVCSSLSKGNAILTRNVMSVV-------DKSKISLIKAILDRAGVFRKHKDRRKRSNIQITDSDGDYLFQV-KDTPEETVEQSPHISNMTILSYTTRD
>Wuhan_Millipede_Virus_2_AJG39266.1_WHWG03_Millipede_China_2013
------EQNERASLSKVRLSIRSLFKYCSTMMIEM-GRPIKPANQDGPSVPYLVNRCNPGHSMSSAKYMTLCGKMLNIRSLVTQGLSGYVSK------------LVGKELKKIEEVIQGKILVRSAIKGVYSTD-RKNSSLKRSANREFPRSKVIFCMIETLSRYNAGLASK-EQLAGARDLFVLSVNTKLCTKVMESF-SRAILDPDDTLLHAEY-KEQHLNAAIGDNTSWGESMQ-PQHFLNYLYVRLFLTHHS-NKFVEIPNNITESVIMRSYNHMGQGILHATSSLMGVCVNRLISVCIT--SICKDFTHVGSSDDFNNNMAFSLMKVS-AK--FSLSALTSEYYSTFCLVITQVMPVSSGTFAESIYWISNVNVSLDESMKMPLTIKRALSKVRLMYN-KSTTVTGNSNRLKQALSSNKVAQGIAGGSRILGYYVATDKLKLPYTDHPLTSAITKMMPSLSPITVSMMSQLNTGEIEELHANPKMVFN--ITRLNQIISTRGTVPVSTMLSDMIFS
>Sclerotinia_sclerotiorum_phlebo_like_virus_1_AHE13863.1_L_
GNKQDLGNDLKKKYYK--------------------LECEQNADRMKDICIYLENKTQTEEVVTLSRYVMMRCITNKCSRVFRSRLQLWLTKLPYKD-RMGKFVMKRKFGLNWEARIERLIIDIATTKASSNFDPNYNSAIILFV--EEVEKDLLPYANKKLQDQKVDLFKK-EQHGGLREIYVMEIAARVVQYFNEKI-GRILCGESEIMTSPKN-KYLIPINYAADAAKWNQNHH-VDKFIHMLFIASTIHNWI-HKRIQIPVQILECINVDIESGMMQGIFHFISSALHTFYQEWLRKMFY--YGMEVISLQQSSDDSSMIVSWMGIRPSIEKS-VSMLMNSIEFNSEFFFTYVTDMVQISETFTANYYFLIQQDPNIRKSVKGRRKYEPFLESLSLAFR-KAQMYKESRLKFLQQYSNPGIAVSMNQTCPKLHQACWLRRLAWSES-SGEKTSLLRIMKAGVLVSETIRMRSR-AIITIVDHGYNSTIPL-GDSAEETKNKLGTGGGITFLSYSVDT
>Bhanja_virus_YP_009141013.1_RNA_dependent_RNA_polymerase_
AGHRGVLNYFNQKMEKLRKNQGEALSQMTALQEEM-LNDYPPENKYKSTIKVMEDKSLTEELITIQRYIQMEGFVEKLSVPLRTPLQVFLFKRLSKG-GEIVWRVSQRRGRNWKQDLTVQFYQMATLKASSNFS----ERIADLV--NQGHTDCLGRCFKVVLEDAICLFKK-AQHGGLREIYVLRLEERMIQFGIELL-ARKINEGHETISVPSR-KEEILDTSSNDARTWNQGHY-TTKFAFLMLIWASCAIFR-RKKMMLNLDYLNSIAIVTETDMMQGILHLTSSLYHAAYQAAVRKLIR--TKLKLIDVIEGSDDSAIIISGAGIYMS-PKS-TIGCLDVCEYNSEFRFVCASLNIPEVEKFRHNLWRFVRKT-ELSNIYADRKKLEQMKERSNVLYK-PPMTNKEVKLLLCIKIDSPGVAESLSKGNVILQRRCITAK-------SKRKYTLMELAMEANGVLIAKSREMRRAKVEVLSADESFRAPI-SNDPYECLNQSPDGRLITMLSYKSSG
>Forecariah_virus_AGC60103.1_DakArk4927_Tick_Guinea_1983_02_23
AGHRGVLNYFNQKMEKLRKNQGEALSQMAALQEEM-LNDYPPENKYKSTIKVMEDKSLTEELITIQRYIQMEGFVEKLSVPLRTPLQVFLFKRLSKG-GEIVWRVSQRRGRNWKQDLTVQFYQMATLKASSNFS----ERIADLV--NQGHTDCLGRCFKVVLEDAICLFKK-AQHGGLREIYVLRLEERMIQFGIELL-ARKINEGHETISVPSR-KEEILDTSSNDARTWNQGHY-TTKFAFLMLIWASCAIFR-RKKMMLNLDYLNSIAIVTETGMMQGILHLTSSLYHAAYQAAVRKLIR--TKLKLIDVIEGSDDSAIIISGAGIYMS-PKS-TIGCLDVCEYNSEFRFVCASLNIPEVEKFRHNLWRFVRKT-ELSNIYADRKKLEQMKERSNVLYK-PPMTNKEVKLLLCIKIDSPGVAESLSKGNVILQRRCITAK-------SKRKYTLMELALEANGVLIAKSREMRRAKVEVLSADESFRAPI-SNDPHECLNQSPDGRLITMLSYKSSG
>Bhanja_virus_AGC60111.1_IG690_Tick_India_1954_12_18
AGHRGVLNYFNQKMEKLRKNQGEALTQMTTLQEEL-LANHPPENKYKSTVKIMEDKSLTEELITIQRYIQMEGFVEKLSVPLRTTLQVFLFKRLSRG-GEVVWRISQRRGRNWKQDLTVQFYQMATLKASSNFS----ERIADLV--NQGFTDCLGRCFKVVLEDGICLFKK-AQHGGLREIYVLRLEERMIQFGIELL-ARKINEGHETISVPSR-KEEILDTSSNDARTWNQGHY-TTKFAFLMLIWASCAIFR-RKKMMLNLDYLNSIAILTETGMMQGILHLTSSLYHAAYQAAVRKLIK--TKLKLIDVIEGSDDSAIIISGAGIYMS-PKS-TIGCLDVCEYNSEFRFVCASLNIPEVEKFRHNLWRFVRKT-ELSNIYADRKKLEQMKDRSGVLYK-APSTNKEVKLLLCIKIDSPGVAESLSKGNVILQRRCITAK-------SRRKYTLMELAIEATGVLIAKSREMRRAKVEVLSADESFRAPI-SNDPHECLNQSPDGRLITMLSYKSSG
>Palma_virus_AGC60099.1_RNA_dependent_RNA_polymerase_
AGHRGVLNYFNQKMEKLRKNQGEALTQMTNLQEEM-LADYPPENKYKSTIKIMEDKSLTEELITIQRYIQMEGFVEKLSVPLRTTLQVYLFKRLSRG-GEVVWRISQRRGRNWRQDLTAQFYQMATLKASSNFS----ERIADLV--NQGHTDCLGRCFKVVLEDGICLFKK-AQHGGLREIYVLRLEERMIQFGIELL-ARKINEGHETISVPSR-KEEILDTSSNDARTWNQGHY-TTKFAFLMLIWASCAIFR-RKKMMLNLDYLNSIAILTETGMMQGILHLTSSLYHAAYQAAVRKLIR--TKLKLIDVIEGSDDSAIIISGAGIYMS-PKS-TIGCLDVCEYNSEFRFVCASLNIPEVEKFRHNLWRFVRKT-ELSNIYADRKKLEQMKERSGVLYK-NPSTNKEVKLLLCIKIDSPGVAESLSKGNVVLQRRCITAK-------SKRKYTLMELALEASGVLIAKSREMRRAKVEVLSADESFRAPI-SNDPHDCLNQSPDGRLITMLSYKSSG
>Razdan_virus_YP_008719916.1_RNA_dependent_RNA_polymerase_
AGHRGVLNYFNQKMEKLRKNQGEALTQMTNLQEEM-LADYPPENKYKSTIKILEDKSLTEELITIQRYIQMEGFVEKLSVPLRTTLQVYLFKRLSRG-GEVVWRISQRRGRSWRQDLTAQFYQMATLKASSNFS----ERIADLV--NQGHTDCLGRCFKVVLEDGICLFKK-AQHGGLREIYVLRLEERMIQFSIELL-ARKINEGHETISVPSR-KEEILDTSSNDARTWNQGHY-TTKFAFLMLIWASCAIFR-RKKMMLNLDYLNSIAILTETGMMQGILHLTSSLYHAAYQAAIRKLIR--TKLKLIDVIEGSDDSAIIISGAGIYMS-PKS-TIGCLDVCEYNSEFRFVCASLNIPEVEKFRHNLWRFVRKT-ELSNIYADRKKLEQMKERSGVLYK-NPSTNKEVKLLLCIKIDSPGVAESLSKGNVVLQRRCITAK-------SKRKYTLMELALEANGVLIAKSREMRRAKVEVLSADESFRAPI-SNDPHDCLNQSPDGRLITMLSYKSSG
>Kismayo_virus_AIU95033.1_LEIV3641A_Tick_Somalia_1974_02_19
AGHRGVLNYYNQKVEKLRKNFSEAIHKLEDLQETQ-HEAYPPEDVRKSTIKFLEDKATTEELITIQRYIQMEGFVEKLGVALRTKLQVFLYNRVSRD-KEVSWRVSTTKGRNWKYEVTTQFYQLATLKASSKFD----ERISELV--QEGHTDTLGRCFRVVLTDGVCLFKK-AQHGGLREIYVLRLEERMIQFCIETL-ARKVNEGHETISVPSR-KEEILDTSSNDARTWNQGHY-TTKFAFLMIIWASCAIFR-KKKMMLNLDFLNSIALVTETGMMQGILHLTSSLFHAAFQCAMRKLIK--AKMKLIDVIEGSDDSAIIISGAGIYMS-PKS-TIGCLDVCEYNSEFRFVTASLNIPEVEKFRHNLWRYARKT-HLSQIYADRKKLANIKTRTGVLYR-PAMTNQEVKLLLSLKLDSPGVAESLSKGNVILQRRCITVR-------TRRKYTLAELMIEAHGVLIGRSREMRRAKVEVLSPEESYRAPI-DPDPHTCLLQSPDGRLITMLSYKASG
>Lone_Star_virus_AGL50921.1_TMA_1381_Tick_USA_1967_06_20
PGVRGVLNYYNQKIEKLERNGEEASSQMAQLVKDQ-LDAYQDESKFKSTIKIMEDKALTEELITIQRYIQMEGFVEKLSVPLRTTLQVFLFQRMCKA-GEVSWRIRGRKGHNWQEEITTQFYQLATLKASSSFG----ERISELV--QEGHTDTIGQCFRVVLEDGICLFKK-AQHGGLREIYVLRLEERLIQFGIELL-ARKINEGHETISVPSR-KEEILDTSSNDARTWNQGHY-TTKFAFLMFIWMSCAIFR-KKKMMLNLDYLNSMCIQTETGMMQGILHLTSSLFHAAYQAAIRKILK--AKLKLIDVIEGSDDSAIVISAAGIYMS-PKS-TIGCIDVCEYNSEFRFVTACLNIPEVEKFRHNLWRYVRKT-KLSAIFADRKKLDGIKNRTGLLYK-PPQNNHEVKVAISLKLDSPGVAESLSKGNVILQRRCITVR-------QRRKYTLAELMLEAIGNFIGKSREMRRAKVEVLSADEAFRAPI-SADPHECLSNSPDGRLITMISYKASG
>Shuangao_Insect_Virus_3_AJG39251.1_QSA04_Insect_China_2013
TNSNMAYKRVSNKIHN---------NKLKDYDDNV-DHYFRAHNKYKSIINMLEDKSRTEEIITLSRYFYVDLMNSKLPSIFRTRLELYVTKEMDDV-SKDSFVLKRKYGQKWQNILLSNICEIATLKASCSAG----ETINEYI--DSFGLVNIIKIIEILEDNEIKLFKK-NQHGGLREISILEIHGRIVALFIETI-SRTICKDFEVLTHPEN-KLRLLESNSSDKTKWNQNFT-MHSLITPLILVRSFNIWV-NKHILLPKSVVELLELNIQSCMMQGILHYTSSLLHCVFIALSKNVIT--HYLPYVTGVVTSDDSAIISSLFSMTPS-VKS-VLACSNFVEFNSEFIIVISSLNLSESESLSYSVYQIKKTA-NIIKLPSDYARHTKLVESIAIIYL-LPKNEEDIKIKLIMKSLAPGVANSLKHGDEGLFTHCYTNIISDKVEGRSEKVSILGELNRRHSVKKYNRRNRK-CKLLISSPVFDNSITL-HENIEKTLEASPRGKNILLSSLKTHD
>Badu_virus_AMA19446.1_TS6347_Mosquito_Australia_2003_03
GNRRAAINYFHEKRQKRRLKSEEEHHRFEEEYIMI-N---NMRRDSKACINLIADKTEVEEEITRTRYLVMESLEAKVSRQIRSRLTIWLYRQTETS-SQLFWHIKLSYP-DFESEFEKQIGEFSTLKASSNFG----EKLAKTK--QDAVSELFDIQIVKCLKVRIDIFRK-PQHGGDREIYVLGFEERVVQRVIEQI-ARILCGPEETMTHPQN-KTSIPENSSADASKWSQNNC-SFKLLLPLTIIRCLRLWE-SKRILINPFILELFDIELTTGMMQGILHYSSSLYHSAIIGRAKEVVE--NNSKVMCHLQSSDDSFFSVSCMGVVNSEVKS-ALATNHVFEFNSNFEFVYSGFLVSEQELFNYNMWNLVKTS-NLGKLFKNRTKWLKLLERIGLMFR-RALTPLEVDTKISQKLHSPGVSASLSSLNTILKIRSITSISSWLDPMHFDKVTLLEALLKRAIASSFREYKRKETRIEIATNNEYNLVNI-SKDMKEALEASPDRTSYTVMSVSPKA
>Wutai_Mosquito_Virus_AJG39270.1_QN3_5_Mosquito_China_2012
GSREGAIKYYYEKKQKRRMKSEKAHADFEDEYIRE-N---NMRQDCKSMINILSDKTEIEEEITRTRYLVMESMESKISKQFRSRLTLWLYRQTDTS-SQLFWHIMNSYP-DMLSELEKQLSEFSTLKASSNFG----EKLAKLK--GKSVTELFEDQMLKCLRTRIDIFRK-PQHGGDREIYVLGFEERVVQRIIEQI-ARVLCGPEETMTHPHN-KSIIPENSSADASKWSQNNC-SFKLLLPLVIIRCLRLWE-SKRILINPGILELFDIELTTGMMQGILHYSSSLYHSAIIARAKEVIG--IYNNVMCHLQSSDDSFFSASCMGVVNSEVKS-ALATNHVFEFNSNFEFIYSGFLVSEQELFNYNMWNVVKSS-NLGKLYKNRNKWVKLLERVGLMFR-RALTPEEVDTKISQKLHSPGVSASLSSLNTILKVRSITSISSWLDPMHFDKVTLLESLLKKDIAASFREYKRKETRVEIATNNEYSLVSI-DKDMNESLRASPERRTFTVVSIAPRA
>Phasi_Charoen_like_virus_AKP18602.1_Rio_Mosquito_Brazil_2012
GSLRSVKNYYEEKKQKRRVKSQSAHADFEKEYISR-N---NMFTAEKAFINFLNDKTEVEEEITRTRYMVMESLTSKASMAMRSRLTLWLYRQTETS-NQLFWEINESYP-EFNYNFMKELHEFSTLKASSNFN----EKLALEG--EGATSELFEKKYLNALKSRIDIFRK-PQHGGDREIYVLGFQERVVQRLIEQI-SRIICRPEETMTHPGN-KTAIPENSSADASKWSQNNS-SFKMMICLTIIRCLRLWE-FKRILINPQILELFDIEVTTGMMQGILHYTSSLYHSAIISRVKEVVQ--QSSHIMCHLQSSDDSYFSVSACGVVNS-IKT-VLNSNHVFEFNSNFEFIFSGFLVSEQELFKYGLWNLVKSS-NLGKLYKNRRKWLSLLERMNILFR-RALNPEEVRVKISQKMHSPGVSASLSKLNTVLKLQAVTSLSNWIDPREFSKVTLIEAILKVQIGQSFREYKRKVTSVEIATNNEYSLLSI-RKDINESLANSPRGVNITVLSLSPKI
>Wuhan_Fly_Virus_1_AJG39259.1_SYY1_9_Fruitfly_China_2013
QQDSAIRTVLNQKVDKDNPNFLDCRMAFMKYLDDY-VEQNGLRSDMKSMVQFLIDKAEVEEHMSMLRYITLEGLVEKFSMSIKSRFTLWVIRATNTL-NRKLWTFQSSNP-GFLLDLENLVLTFTTLKASSSFN----EALTKKL--NQEDYDVLPEVAEEVFERKIDIFQK-NQHGGLREIYVLGLFDRIIQYVIESI-SRTICTPGETMTHPNN-KRIIPESLSADASKWSQNHY-AHKFSIMLFIWQALHLWK-DKRIMLNPKLIHILDIKTRTGMMQGILHYTSSLLHAVVNEFSKMVML--NWCSEIDMLESSDDSAMLFSLVSIINS-IKT-TSISLFFYEFNSEFKFMISLPLISEQEAFKYNLWNACQKT-NLGLLYKDRRKWLRMLERIGMLYI-GVKSNADLRRMISLKMHTSGVAESISKGNVILTFQCLTRMREWQSEDGKPKQSLFDLLTDISLKPVFKDYRRRITNIEVSTSVKISNLPL-NKDPKKTIQDSPSQSSVTLLSYVIQE
>Pidgey_bunyavirus_AOX47534.1_M6_Moth_USA_2016_08_16
NNDKGMRRDILHKLEKIKLNSENCYSEVESYEIKQ-----TFRRDIKTVCPFSEDKKQTEQVLTNIRYVYMEGFVKKLPDVLRSRLTIYFVKMDELDMPETYRTLKNNKGQTFRQQVEESFLTFGTLKSSSTFDSQNDIEALDYL--EKYPDNLVPVCLEELMEKNVDLFDK-AQHGGIREIFILNFSSRVCQYVLESM-SRSLCEPMEMMTHPRN-KDILVGTSSDDAEKWNQAHY-VGKFGQMLFISNTLSLWF-VRRIKIDPRLIEIMEINIQSGFMQGILHYTSSLFHVISLECTNTLSL--AVIKVITFMVSSDDSSMMLSLLGIYLS-VKS-TQNTMFCMEFNSIFNFVMAVHLLSEKESFKYNMWNLIETDSSMSTFFKENRKLRSVQEKLNVLYF-KPRSSESIVLLAKLKFLSPGVVESFSRGVGITTNAILDESANFYAVKKKVKTSMTKRLLERDLQIKIKRTKNV-KSTIVIHEADPILLPL-RENYNETLAISPREDAFTILSYSLRS
>Wuhan_Insect_virus_1_AJG39261.1_WHYC03_Crustacean_China_2013
DSDRALMAEYRLARLK------------------------TGFRDEKNWINYIEDKTETEELVTLSRYAYMESHRKKVSFRPMTRLAEFMTHPTTDDERVFLFNLRKMYGNNVIDKIGDEFLDLGTLKASCTADPSIRIVVMKAI--EQKKALELAKWL-TLAESTIDIFKK-AQHGGLREIYVQSIESRVCQLFIELL-SRVICEPSEAMTHPKE-KANMPGNMNDDAKTWSNTHY-APKFYITLVIARILNLWV-GRQLLIPFELIKVLRLKVRGGMMQGILHYTSSVFHCSLQVMVEKMAR--SYIKIYSHQTSSDDSGVIATLMAIYPSIEKS-TPLTQRIYEFNSDYYCVASALVILETETFAANHWYLCFES-NCGYDYVNYTKMRKLVDKISILLR-RPKTLKEIAILLSDKLHNPGVVMALATSNIMINCPAMGTRSNIFDEHNKRKFSLAYLLGNENPLAWQCPMKTR-SYVRVLEVVRDTEYSL-RLKIEDSLAESSGGRQLTILSWTPKP
>Wuhan_Millipede_Virus_1_AJG39265.1_WHWG04_Millipede_China_2013
----------------------------------------------------IDDKEGTEEIITYSRFAYMESFVSKLDFRPRSLMQVFLTHIAVGD-KTDCFTIERFHGADIPTMITEEFFDLSTLKASCTADPTKRMRVLKGI--EDGDISAIDEWVKASEDKGVDLFKK-AQHGGLREIFVLEFDSRVNQSFIELL-SRVCCGGTETMTHPDY-KGKMPTEMNDDAQKWSQTHH-PGKLGVPLIIARILNLWV-GRQLLLPAELLKVLMITLVGGMMQGILHYTSSFFHCALQELNERVTT--NFFRIYSHQTSSDDSGVIATILAIYPSIEKS-TPLTEKIYEFNSDYYVISSCLVIISTETFKLNHFRLLNAT-SLGDDYINYKKMRRLIDSVCLLLR-KPETLDEIAIILTDRLHKPGVALSLDTGNILITSPAMSTRGCIFDESKKTRVSLSNLLANSQLELWTSSIKMK-SKVKVYNVHRDHEYTL-VKDYKEALRLSPIRKQFSVLSWSSRA
>Bronnoya virus NOR/A2/Bronnoya/2014 (S2)
TVTVRPHEMIDNKLEKVPPTKAVINKALMAHDEES-RS--EVIEDSRLVHHI--ININTSSLMDNMRYMVEVCMGDKLMVPAKTEMHMFLYVITTLRIVDGSFEMRFMRRENPGGHPASVSTKMKSLDPSKKAD----TEVLRYS--EERLRTISGMAKEHVKNVGVAIRPKGQRTQKDREIFVVDLLTKTALYLLEHM-YKQICSQAEKISMPGDSKVIDMYTHNIDMTKWAPKDN-LQKFNWAIYYIGVLDIMW-SKEIYIDDDVMLESMVPIKQTWLQGQLNYLSSFVHVGAMKLYEEAMH--TLY-MVNINVHSDDNETTLCCVCIELS-KKK-SSISMQCKQFIAIYNIVSGLPYLTISDDNMMHCLKTLTGA--------RRTGMKSPFDDLSIMLK-KPTDQRDLRKYCICQYADPKFQDSLAGQSPMLGLIQSRHKPRFRLLQKEEDMQIRVTIADNCTTTTSYRRLNLVSKKPDFSKYSELVNNI-REESKEANAENESMQSKIMYKMLNPG
>Akhtuba_virus_AIL53813.1_913_Duck_Russia_1991
KCTTS-NQYIADTYNKKEPTTKEIEEGWLGLEAAM-REKYLEYEKQKPSAHFTSITKSFMTLTEPARYILMNSSAEKFDPMTKTFFSIYCFKIIHSG-VESALDETVERTNMFKENIVKISTDFSDLKKSNKEK----DILYRTA--KEQDIPFIDLAFDSIRNHNFTLFPKDQRTAKDREIYEGEMQAKLALYVLERI-YKTYSKINEMISEPGDRKMKIMEEINADMSKWSAEDI-TSKYIFVILILFLCKYIK-KKLIIPDSAIKNIMDVEITQNWLQGNLNYTSSFVHSIAMAVYNEVIT--EAASKVISMVHSDDNQTSICAFGFQVN-KKK-TYASHIIKEFVSMHNLISNCAFMGPYEDLLCGIIKKYSND-PFGNYLISYNDYVVELAN--LLIV-KAEDSEEYKKSIIYRFNSRKFRESISVQSSFLEQVLFSHRNCIDIDFIEEEQITETGLTGMFHAGQSLEPLSLKSTIPNFRTIKATNNSL-LISHEMRLANASIMRRGNPRLLTALA
>Khurdun_virus_AHL27169.1_LEIV_Ast01_6_Coot_Russia_2001
KCTTS-NQYIADTYNKKEPTTKEIEEGWLGLEAAM-REKYLEYEKQKPSAHFTSITKSFMTLTEPARYILMNSSAEKFDPMTKTFFSIYCFKIIHSG-VESALDETVERTNMFKENIVKISTDFSDLKKSNKEK----DILYRTA--KEQDIPFIDLAFDSIRNHNFTLFPKDQRTAKDREIYEGEMQAKLALYVLERI-YKTYSKINEMISEPGDRKMKIMEEINADMSKWSAEDI-TSKYIFVILILFLCKYIK-KKLIIPDSAIKNIMDVEITQNWLQGNLNYTSSFVHSIAMAVYNEVIT--EAASKVISMVHSDDNQTSICAFGFQVN-KKK-TYASHIIKEFVSMHNLISNCAFMGPYEDLLCGIIKKYSND-PFGNYLISYNDYVVELAN--LLIV-KAEDSEEYKKSIIYRFNSRKFRESISVQSSFLEQVLFSHRNCIDIDFIEEEQITETGLTGMFHAGQSLEPLSLKSTIPNFRTIKATNNSL-LISHEMRLANASIMRRGNPRLLTALA
>Herbert_virus_AGX32059.1_F33_CI_2004_Mosquito_Cote_dIvoire_2004
KVSRS-TMNIEKTLIKLIPSKDNIDSGWKMLESKL-LETKNNLSDSKPTVHLLNITKSLMTLTEPARYILMGSSAEKFEPSLKTAFSIWIYNVKGRG-VKSIKNNNVETSNMFKEPIYKIPTDFFDVKVHSTDK----DRLYDKI--GDFQ-EFIKIAGECILSHESTLFCKDQRTAKDREIYEMELEGKILLYVIERL-FKTYSRMNEMISRPGDVKVLDIENINADMSKWSAKDI-TAKYLFLIISLGLCRYM--RKILILPDSAMGILLVKISQNWFQGNLNYMSSFCHSIAMDFYKDLNF--DFAKLTVSLVHSDDNQTGVCMFGFILN-TKK-TYISSIIKEFISMHNLVGACSFLGPYEDLLRPMIAKLVNT--------SYKHFTSMSQTEKLLVS-KPLDFESFKQVILFRYNSRKFKESLSIQSPFLEQIISSGSKCIDREFIDLAEPDRNQLLGAVEELSHSAKESVYQKLQEYRQVRSFLSTL-----QAYLRDYNTSRRGPISVLLNLK
>Herbert_virus_AGX32061.1_F53_CI_2004_Mosquito_Cote_dIvoire_2004
KVSRS-TMNIEKTLIKLIPNKDNIDSGWRILESKL-LETKNNLSDSKPTVHLLNITKSLMTLTEPARYILMGSSAEKFEPSLKTAFSIWIYNVKGRG-VKSIKNNNVETSNMFKEPIYKIPTDFFDVKIHSTDK----DRLYDKI--GEFQ-EFIKIAGECILSHKSTLFCKDQRTAKDREIYEMELEGKILLYVIERL-FKTYSRMNEMISRPGDVKVLDIENINADMSKWSAKDI-TAKYLFLIISLGLCRYM--RKKLILPDSAMGILLVTISQNWFQGNLNYMSSFCHSIAMDFYKDLNF--DFAKLTVSLVHSDDNQTGVCMFGFILN-TKK-TYISSIIKEFISMHNLVGACSFLGPYEDLLRPMIAKLVNT--------SYKHFTSMSQAEKLLVS-KPLDFEAFKQVILFRYNSRKFKESLSIQSPFLEQIISSGSKCIDREFIDLAEPDRNQLLGAVEELSHSAKESVYQKLQEYRQVRSFLSTL-----QAYLRDYNTSRRGPISVLLNLK
>Kibale_virus_AGX32058.1_P05_UG_2008_Mosquito_Uganda_2008
KVSRS-TMNIEKTLVKLVPNKTNIDVGWKMLEEKL-EKNKNDLSDSKPTIHTLNITKSLMTLTEPARYILMGSSADKFEPSLKTAFSVWIYNVKGRG-VKSIKNNNVETSNMFREPIYKIPTDFFDIKVHGTDK----DRLYDKI--DEYQ-EFIKIAGSCITKHQSTLFCKDQRTAKDREIYEMELEGKILLYVIERL-FKTYSRMNEMISRPGDVKVLDIENINADMSKWSAKDI-TAKYLFLILTLGLCRYM--RKILILPDSAIGILLVKITQNWFQGNLNYMSSFCHSIAMDFYKEMNQ--EFGRLTVSLVHSDDNQTGVCMFGFILN-TKK-TYISSIIKEFISMHNLIGACSFLGPYEDLLRPIISKLTNT--------SYKEFSKLTPISKLLVS-KPLNSEAFKNVILFRYNSRKFKESLSIQSPFLEQVISSGSKCIDREFIDISEPNRNQLLGAVEELSTTPKESLYQKLQEYRQVRSFLSTL-----KEYMDNYNTSRRGPISTLLNLK
>Tai_virus_AGX32057.1_F47_CI_2004_Mosquito_Cote_dIvoire_2004
KVSRS-TLNIEKTLVKLVPSKENIDIGWKDLETKL-TSTKNNILDAKPTVHMLNITKSLMTLTEPARYILMGSSAEKFEPSLKTAFSIWIYNVKGRG-VKSIKNNNVETSNMFNEPIYKIPTDFFDIKVHGTDK----DRLYDKV--DEFK-EFIKIAGDCILKHQSTLFCKDQRTAKDREIYEMELEGKILLYVIERL-FKTYSRMNEMISRPGDVKVLDIENINADMSKWSAKDL-TAKYLFLILILGLCRYM--RKVLLLPDSAIGILLVKISQNWFQGNLNYLSSFCHSIAMDFYKDLNF--EFAKLTVSLVHSDDNQTGVCMFGFILN-TKK-SFISSIIKEFISMHNLIGACSFLGPYEDLLRPIISKVVNT--------SYKDFVNLSGEAKLLVS-KPLDSASFKQVVLFRYNSRKFKESLSIQSPFLEQIISSGSKCIDREFVDISEPNRNQLLGAVEELSSVGKESYYQKLQEYRQVRSFLSTL-----QSYLADYNTSRRGPISVLLNMK
>Shuangao_Insect_Virus_1_AJG39249.1_QSA02_Insect_China_2013
----------------------------------------------------VSVTKSFMTLTEPARYIITGCSATKFEPTTKTAFSVYVLNLQKTG-IKDERTERLEKGSGFKEPITTIETYYKNIKGKIPSKASKKDELYKVI--KKMYNGFITIMENVFLYTDFTLFPKNQRTAVDREIYEGTLAAKLGLYFIERI-YKEYAGESEAISMPGESKWMAIGRINADMSKFSAKDN-LYKFMIFVFILKFFCIYL-RKRLIIPDQVFGTILIQVSHNWLQGNLNYISSCWHSMVMDVFKRVFT--SAMKLVEPLVHSDDNSTSIAFGSLILN-TKK-TNVSTFHKEFVSLHDVVGDCSYLGPYEDFIEDLTEHNSQS--------SYNDHKSINRSGKLLVT-KAETAREYIIQILNRYYSARFLESLSIQNSFLECILYSNKPRVSSKFENINEDLKTGISGCKLVTGYRTNESKQVRAPNYNTVKPFNNTL-KNRHTTIINQ--SFSDISSMSDINMD
>Kigluaik_phantom_virus_AIA24559.1_G10N_Worm_USA_2011_08_01
TVTNSVDMARARKYEK-------------------------NKILPKSTIKVLDVHQKTSEYLDLLKYISFMPFASKCDLLMKTKFDAFHLL------MKESLGDSNKVNRSMYKSTYGKFM----------------ECLQYYKS-KGYDDRASAVAIEFIKSDRFSMSAK-DQRGSGRPIATPDLGTKAALMMIEKP-EAAKGAGNNIIVAGKE-KLREQHELTEDQSKYSENDN-PRKYETYIIQIAALRKLY-DRDHLMH--------IRAIIGWPQGMLNDISTSVHSACDLWIYRLYK--MAY-YAKGLVHSDDSWVVVLCFALKLN-EKK-LWGSKYMGELVSNYNLVGGLTFQNWPMDLLDNYKRNENSE--------RSTKISKTLKTIETLAE-ALGDLADRTKGKMYELASEKFTQN------AISQALQARGKVVRIGK-------------QSEIVPIEEKRTRVNYMPEITNKFYTISDI-------------NISNNSLLQTGIME
>Nome_phantom_virus_AIA24562.1_TE13_Worm_USA_2011_07_28
TVTNNVANARIEKSKK-------------------------EHIEPKSVFQV-----------------------NRTVXILKTRFDAWLIYIXXXX-------SRDKIMNDISKSVLSGYV----------------AALNYYAS-VEFDEKVIPCALYFLKKARFYLSLK-DQRGPPRPIATPTLAAKIALMLLEKP-SQCKGKRNNIIVPGVN-KLQKQTQNSEDQTKYSEGDN-LNKYDCYILQLEVLRMLK-DRVHIYPXLPLSVMDMSVFAGWPQGMLNYISTDIHCAVSTYITDIYN--DIY-IAEDLAHSDDSYIVVCTACLKLN-IKK-VYGSAITGEIVSNWNITGNLSFQNWVIDILEKCQQEGNEK--------QTRKITRTMAAINSLRQ-ALGHLKAKSQSLVYELAAERYSQS------AISQSLQASGKVVRLGD-------------NSVIEEINKSDRKINTMPEVYNKYETIGHV---------------------------
>Seattle_Prectang_virus_AOF41423.1_UW1_Moth_USA_2016_05_11
SCSNSQMDADRRKYLK-------------------------PIDEPKSTLKVLDVHQKTSELLDLLKYVAFMPFSDKFDILMKTKLDVWTLV------IHESFGSKGKAMRELTKGTYNDFM----------------ACLKRYQD-NNYSTTSNEAAYDMFRSSNFSMSEK-EQRGGGRPIATPTLLTKAALMMLEKP-EVAIGKPNNIIVPGKH-KLQALCEVTEDQTKFSEMDN-PRKFNTYIIQLKTVEMLC-NRTHLVK--------VNTTIGWPQGMCNFMSTSIHMIADYWITEMYN--KAY-KTAGLVHSDDSWVAIACFCLKMN-EKK-LWASRYLGELVSNYNILNGLTYQNWVMDLLDYVKTNISSK--------QSVKIKKTVKRIKELDV-SLGHLKEQTSTMLYTLAAEKYTQS------AVNQTLQSSGKTVRLSG-------------NSDHEVTNKDKRKINRIPEIDDNFKTLSPV-------------GITNNELLHSKIIL
>Hubei_orthoptera_virus_2_APG79361.1
SVGYGSHEQTKSKQEK-RVDTATFNKSIEEHSRLM-GE--EVRVEPKSYTPVLSQNIRISNYLDGGRYMLPNCVGDSLVTPCQSILDCKLMK------------VRDKFKYVMDGRCISQPTKIRTWQAKEVDLVKERAELERVC--KEQ--DLGHMLVKTVTSGRVTADSKKQRTPEDREIYIGNDVSKYATYMIECL-MSGLCKPGELISVSGDNKILEIQKANLDMTKWSPKDN-LYKFIWVIFFMRLILILS-EKLLYIDPSLLLKMSIPITFNWFQGFLNYLSSFVHYGATLVLSECLQ--LLFDMYTPLVHSDDHLSMVSVNTMEPS-VKK-SYVAKETAELVSERNVESALPCTGLKEDYTFASALPVSAD-PIGDKIKREDYYATQIQRYDIIWLKRMFTKKDFLVGLKSMMSIQRMIQRRMQSKQITVNYFMSSNRRYTANPVHKKR--------NEIVIRRIDNR---VKRPVYSPNISYSSTMARKLMEQVMRSSVKRSDRTACNYVNLL
>Mothra_bunyavirus_AOF41426.1_JG1_Moth_USA_2016_05_11
---GQPYKTYKDKFVK----KNAMHKAFNEIETVI-EQ--GARIDHKAPVQMLEDKTQTEEMALNVRYLMMQFAKKKTPNVLRSRLAVHLYNANDTDHSADQFEFTGDFGRSWQETLEVEILSLATMKASANFF----EAVINELR-ADSESGDYPSIFRSVMESMCYLFKK-NQHGGLREIYVLTFKSRLLQLLPEVA-ARVICGPEEVLTHPDK-KISGYENSSEDKSKWSQGMN-VSAFNFMFAISRVMHAFR-NKKVMVPEGVMSIFELLTPTGMWQGILHYCSSLLHVLQTLHYKHLCK--MIFQLIDTVVSSDDSATYASIFMMIES-PKS-CISSKTVGEFNSIFSCVLAAATIPENEDFDFKKYMSLRLT--------DRTRWKNFVKRVVVLYMERGISKEQIEARLSSKACSKGVHEALKQGNSLLARNVITVKKLNMVTGESEKKSLLSLTASKDLIRTVRYRRVR-NTIEVRGSTNTLVLPL-RDTLRGTLEFSPDGRELTLMRY----
>Cache_Valley_virus_ACF05949.1_polyprotein_
TGLFGHNKVFRSWTIK--------------------------------------IEGTITSYPESRKYTLEEITDKEYIVFYTSLFGSLILL------------YQLKWAKVLMITLVLLLIDCWT-KKSLDID----SKISQLDA--------------------VSLLGN-SIDSAIKAIR----KTYPTMHLLETIFLMKNCDSFNHNSGYSQAKWRLIAKCINDGTKCQNGDW---------FYSHDLNLFYTIFENAFPGTTESLFY-----NMFVGVWKFGQYLLTLPYINNTELSQN------TTQELLSRSHSGRQESM-AIQGSITKE-CHNAKGVGCISPRFGIIGNLTACGDSPNADEEVVNKIKKL--------DHREGQDTGNDFGYISTISLESLEEFRRAMAEKLSHTLTIYNFKPTANIESAYILSSIPALGGIS---------------------------IGINTQHDEHCTGPCF---------------------------
>Oropouche_virus_NP_982303.1_polyprotein_
PALEATTKFYRSFIVK----------------------------------------------IAGERMYKLEELAREMEVLKQSIIVMFAII------------PRVNHFRNIKALLFALVIDCLS------------QELHNCIG---------KIMGDTCVSKSSDLFSKNLVTEYDKKYFIEFAQDAHRMILLERILYKTECESLKKNSGPYNVAWRTYLKCINTHSMCNNTDI---------AYRADLNTIMDTLKTAFRGLTKVLIE------QMIGILKFASKLLDINLGRSTRSAHH------IMTNEIPKSNPFTDYSYN------IKE-CMSPESLKCFKKRGSTHTNHLLCKIDNKITADKIMSLTNC--------DSKEHAKDGS-INTMRQINYNDITSYRKAIESEIGTDLMTHHYKPTKNIINGFIQNTIPAISGLG---------------------------ISINIEHNERCTGHCF---------------------------
>Golden_Gate_virus_YP_006590089.1
TEPSDQTKKVQLDRLKFRTNHLSLLNKLKSL---------NTRRKQNKVYDYTTPTKRLQIELQSQRYYIMDTLSAKVIGNCITYDEYYLRD------------DDPSTAKSFKSGGESVKEDLQKTKYCLVLD----EALQDRLI------KYGAPTLRNILFSTFGLAIK-EQVGGPRELYVGDSDTKLITRVLEET-SRNIGNNNSCLNSDKK--------LSMDHSKWGPFNS-PLQYHLMFLKWHLFKAVE-TPQILAEDVILSSLDIHSWFDMGQGILHHTSDLYGSLASEYITKKIK--EIFGRSSTMNTSDDMVLLFHILNKHIS-PK--FCCSPLVGEFKSHFEVFAASINNFRCKTLKLELLKVIKEL---------------------LIVR-SKLNLGTTINETCENLLIKKLINHYSRYSKGLERSAFQSSVVTGFIG----ISLSGACIR-----------------------------V-ESEMDKQMNKSI--------------
>Wuhan_Spider_Virus_AJG39269.1_SYZZ_2_Spider_China_2013
RSHYGVNELFNSAKRK-SRDIEICAKRISAFFKKV-A---DTKDSVKAVIRHLEDKERTSANLQHIRYAYMEVIKNKIEHTVRSRLMVFCINVDRTG-ATPLRELESKYG-DYHSWATDAIVDFATSKASATSD----KELMQNL--KSQDRMHLKQILDELEQAGVKLFKK-LQIGGTREIFILPIRARIAINFLESV-CRKICDPCEMLTKGDQ-KILRSDFNSDDAATWAQRFV-MPVFGVMLPCIRILNLVT-SKQLILPRELLLLFELQNRSNMMQGILHYTSSLLHSTFITSLTSYVE--TTLNVVTGKVSSDDSSLLITAFCAKQSYEKSTESCFHLIEEFNSLWYFVAASVRTHVTDKPKFQKYLAVKRSSIVSKITKSRTRYYKMLDRMGLAFD-KAKTKEEAGHHVDLKAVTPSLANSFEFLTDVLHAPCVYLKRRVRINKDEVKLSLVGLIHYFDKQISRRERKMY-VSIAVPKTISPFLASL-GRSLTETLENSPRGRKVPLLSYTPKK
>Ferak_virus_AKN56908.1_F53_CI_2004_Mosquito_Cote_dIvoire_2004
AVSRSPEETSVRKEIK-------------------------EEAEIKHCIPYLDLHQKPSEMLDLMKYLVAMPMSDKLSLMMKTNLDVYLHRIQKNG-------AQLDEDSELARFIPSMLRNTREIKKKIKKH----EELFKVR--RSTTADTEKCRVGQIMSDHFNMSEK-EQRGGGRPIGSADFFTKQRLYCIEMI-YQRIGQGENLMAKKVN-RSAKLSDIVMDQSQFSESDN-MNKFTANIDMIDSLNKMK-TRTQFFP--------IRGVAGWVQGMLNISSTHIHIIAVKWLTKIFN--KYYKEVDHLVNSDDSFAVICSFCLKQN-KKK-SYMSSLIGEVIQKYVAFNSMRGLDMYKDVMVNMSNKINDNSDIEVYDKFSSKVTETVKFLRSIRQ-SVVDIKENVSTLLMQLSESGFNND---------SSIVASSRSVTISGLDISYKMSGREFSNMQDSGTETKKPTVTLMPEMESSLGIANPL-------------DRDK----------
>Jonchet_virus_AKN56880.1_F51_CI_2004_Mosquito_Cote_dIvoire_2004
AVTRSARRVRSIKSEK-DPCMEKVNHNLQFF---------DEIKSDQTTIDIVDLHQKPSVIMDLMKYVVSMPFSLKDLLPFKTKFDVFLFKLSSAPGLSNKFTHAMGMKLSIAGKLQELAIVTKRQKIQEMLD----EALEPYIK------DTTSCRSINVMKANYNTSSK-QQRGKGRQIASADFYTKNGLHCIEEA-YKSQSAETNLLRSGVN-RARAVSQLVEDQTKWSESDN-IGKMKVMIPLIRELSKME-RRMV-----------ILGRIGWMQGMLNFTSTDCAKRCTLWAVQTFN--KYYKIVKSSLNSDDSFHAVAGFCMKLN-IKK-SYISSNFGEMIQLYVDFGSLMGVSYEKDIMMSLLAKVEKN-NTGYLARIKHKQAEVLKKLENIRT-CLRDRLETSQKEMIELSESNFTTN------ALCNSYLASRKCFFIKGRSAKDTMDPSIISNNTIVMSAVKRSKVNSYPAEIGDIDFENDI-MKSSDGSLLKAA--------------
>Rhizoctonia_solani_negative_stranded_virus_4_ALD89133.1_Rs1018b_Fungus_USA_2013_06_01
----------------------------------------DLVSKQSDVDSFMINRDPFAQASEQVRYFYMSSIGDKTTFLNVKYPWEFLYLIMDKD-------ITYIIGATIMNSVTSNEVKKQGLRAASNIL----DKISESYYA-----IFNKALIIYLYETDYRIVQK--DQKGHREISVLNATFRLGALFVETI-AKELSSGDVDVVNNPD-KDMIVEQDNSDQKRWGPNHN-MNFFAATLMASRVFDKVF-DKRAKFPESLIDLVE--MPMGMCQGIFHAMSSIHHAIMCKSIESLVR--IKYPMIRSFSTSDDGLRIIFIFNIIRSNPKS--TFSFHIAELNSNFYKIDVGFGVNPIEDIYLRSCKYLSSE-MYSLIYVTDKKLSQFERRHGFIFT-------------IFRQTGMSIMETNVGVNSGLDKTFISHKDVIDLAK-----SITESIMS--------------RKVELKGHTAMQTGTLSGEKAKNLINESEDILRCALLTNSGIG
>Huangshi_Humpbacked_Fly_Virus_AJG39239.1_HSCC01_1_Fly_China_2013
AVQFS-RKVYEESVRK------------------------------------TESKQRTLDLLSLFRYLYMEMSKGKVDFPLRTKLDSHIVA------------VKRVYSE-----------YFATFRKTTDLD----DLLKQYLVS-----QDLKNLVTIQSVRPITIFKK-DQQTGVREIFVLPMVLRILVKAIESM-SEMISRDNEAMSNPRL-KETILINASSDAKTWSQQFT-MPNFIQMFFITFVLNQIT-NKEIVFDQSAVDWCRFKNESNMMQGITHFISSLLHSSYMDLCKVKLN--QVVKVIDTIVSSDDSGMYCTFMGARMSPEKTTEFALNEVFEFNSRFFYCTSVFHPGFHEFQQLTSYLVCTGA-PNADLYNRRTKLNKMLSKMGFLIN-----RLPQALKIHMKLLSPGANAALAFTT-ANTRQVFTLRQEHDNAS-------------SLVVRPFDRKANKFEGLKVLPDTSSVLLDI-SESYSETIENFH--------------
>Leptomonas_moramango_leishbunyavirus_1_ANJ59510.1_2009
---HDHSKIFERAQSQ-------------------------SHSALRDGLLLYEAKQATIDLLSLFRYTYMELCKSKFPQLLRTPVQSWVAWIDEDDDGALDFKISKVYPS-----------SFSTFKKSTKLN----QELAEKLN-WDIHSDHLNDLLDLVERDPVTIFVK-DQQTGIREIFVLTMCMRILVKFMEVV-SRVINTPNETLSVPTR-KEKLIYQSSSDAKAWCQQFC-MPVFGCFLILMRILNMIT-KKHIHVDPRVKEWFRIVNKSNMMQGIPHETSSALHASYLMLASSALK--QIVSIVTNMVSSDDSGIIFSLFAARVSLEKSTIFAETPVYEFNSKFYVICSPLSLGYHTTFNMQTLCDYSSN-QVSTIAEYHRVLKTFLPRLMELFE---------DELVTLKMMSPGTKVAMAFVD-AATQPCIRMK-------SNIKISLQNAISH--------------SEVYEHSGGKLARFQI-TDNISKTLENFG--------------
>Qingnian_Mosquito_Virus_AJG39243.1_QN3_7_Mosquito_China_2012
NNVRALETTYNSKYIKVIFKTDKREERIAAFNQKR-DELKPTRTTAKAVIPIFDDKRCTEDVLISSRYVYQRSHETSLPSFMNSRLGCHIAMTASDGRTIMEFYLSKHMGKDFMERLGNEIKVLSTTKATSGFT----EGRWVYMN------LLIEAAVRDFCSGNISLFEK-KQHGGMREISIMAIIDRIWQRILEVI-SETICGPQEITNNPNN-ESTIFRDNSNDAKRWNQMHL-VAKFGIILMIWIILERFE-NKKLRLPEEVFNFMNILVRTGMLQGLLQSTSSLYHCAVIEAFQNFHS--NMVESAAWVVTSDDSAIYVLYCGIMIS-IKS-TTGTENQIEFKSEFNCVSAAFNQNVNADYSSLDYAVIKNM-NRTHFFRNMNKALDMIYKLGAFFE-IAMSEEAIKAMVAKLVCNPNMADAMGKETDILSSYCISLRDSTARGLKKGKISLIALVESKILLRQINIPKRKKAKIRISETKEIDFTLI-RDTFQESLDASLRERDFTILSYTTSL
