# Supplementary material for: Characterizing the virome of Ixodes ricinus ticks from northern Europe
Source: Sci Rep. 2017 Sep 7;7:10870. doi: 10.1038/s41598-017-11439-y (PMC5589870; doi:10.1038/s41598-017-11439-y)
Supplement: Supplementary file 2 — Dataset 1 to 4, Bunya, Luteo, Mononega, Picorna [file 41598_2017_11439_MOESM2_ESM.zip › Supp.Data.2. Luteo_Sobemo_mafftE.trimal.fasta]

>Norway luteo-like virus 2 NOR/H3/Skanevik/2014 (S1)
------QGYGWPPCSVKRSLHRAKRDQAQVLA-CVN-GLDMDSVPGY-CSTNGQALRLRYFRGLVEQRIDDIKLFIKQEPHKLAKITEGRFRLISAVSVVDSMVDRMLFSEMHDLA--LEAVGWTLCADKSCWDWTVSGWMVKELFKRLARFDMLFKAVFRVSDGSRFPQLDEGLMKSGCYLTILMNTVLQSIVHLVAAMGDDTIQSYLEALRGLGVLVKPEFAGFEFPAYEDKHRFQAVDTLAYQLLYAFHPIRELLSFR
>Norway luteo-like virus 2 NOR/A2/Bronnoya/2014 (S2)
------QGYGWPPCSVKRSLHRAKRDQAQVLA-CVN-GLDMDSVPGY-CSTNGQALRLRYFRGLVEQRIDDIKLFIKQEPHKLAKITEGRFRLISAVSVVDSMVDRMLFSEMHDLA--LEAVGWTLCADKSCWDWTVSGWMVKELFKRLARFDMLFKAVFRVSDGSRFPQLDEGLMKSGCYLTILMNTVLQSIVHLVAAMGDDTIQSYLEALRGLGVLVKPEFAGFEFPAYEDKHRFQAVDTLAYQLLYAFHPIRELLSFR
>ref_AII01812_Ixodes_scapularis_associated_virus_2
------RGYGLPPCAVKQSLHAHRRSESEALS-CLA-GLDMDSVPGH-CSTNGQALRVRYFRALVLERVDDLKVFIKQEPHKLSKIDEGRFRLISAVSVVDSMVDRMLFSRLQDLA--CSAVGWSLCADKSAWDWTVSGWMVKELLKRLRRFEMLFKAVFRVSDGSRFEQLDEGLMKSGCYLTILLNTVMQVIAHYVAAMGDDTIQEYLVELRGLGIFVKPDFAGFEFPAYENKHRFQALETLSYQLLYAHHPIQEMVRKR
>Norway luteo-like virus 3 NOR/A2/Bronnoya/2014 (S2)
ELQQRFGQYGIPSCSTKKSFHVNIREQEGCLD-AIR-SLEFTSTPGY-CTTNGEILGLEALEQAALDRLDPIKLFVKQEPHKMSKIREGRLRLISAISLVDQVVDRVLFGRLQQQA--LTMVGWSLCADKSAWDWTVVGWQTLGLVLALSRFRALFEALFQFSDGQQVEQQCKGIMKSGWFLTIMANSVWQVALHFVVAMGDDTVQEYLERLGRY-CILKPEFCGFEMPCYQSKHRFLAAETLSYQYLYAFDDIRSILGTR
>ref_AII01797_Ixodes_scapularis_associated_virus_1
ELQQRFGQYGIPSCSTKRSFHVNIRKQEGSLD-SIR-SLEFSSTPGY-CTTNGEILGLEALERAVMDRLDPIKLFVKQEPHKVSKIREGRLRLISAISLVDQVVDRVLFGRLQQRA--LEMVGWSLCADKSAWDWTVVGWQTLELILALTRFRALFNALFQFSDGQQVEQQCKGIMKSGWFLTILANSVWQVALHFAVAMGDDTVQEYLARLGHY-CVLKPEFCGFEMPCYQSKHRFIAAETLSYQYLYAFDEIRQVLQAR
>SXSSP2571_Sanxia_water_strider_virus_10_RdRp_len2989
RIPYD-RLYGPPACSAKRSFHSGLVNNEACLA-ALT-ELKPNSSVGY-CQTLGQALAVAYFRELVRHRMDDIHVFVKQEPHKRAKLDEGRYRLISAVSAVDTMVDRILFGPLQAKV--LEMIGWTMCADKSSWDWTVPGWLVEDFVLSLMRFRMLFEAVFQFADGTRVKQPVKGVMKSGCLLTILLNSISQVIIHVIVNIGDDTTQAYFAEIEKLGIRVKEEFAGFYIPVYWEKHLYSLPQTLMYQMLYAAQPIRKHLKEL
>mosZJ35453_Hubei_mosquito_virus_2_RdRp_len3159
SIPAT-LPYGVPACSAKRSFHTKKQKQTRAVQ-AIG-EIDMKSTPGY-CSNNAQIFGVSMVRQHVKLRFDDVKVFVKQEPHKLKKIQDGTYRLISAVSLIDTFIDRILFAWIARAQ--LDLVGWSVCLDRSAWDWTVQGYLVILFLENLLRFKLLFDVWFKFEDGTRVKQQTRGVMKSGCYLTIILNSLSQSLLHYVASIGDDTVQEYVKQLEILGVTVKGEFAGFCFPAYWQKFLFNLGETLSYQYLYVNEPICRVAREL
>mosZJ35391_Wenzhou_sobemolike_virus_4_len2961
HVPDT-LPYGIPACSAKRSFHCQKQKQTRAVQ-ALK-EIDMNSTPGY-CSNNAQIFGVSLVRQHVKLRFDDIKVFVKQEPHKLKKIQDGTYRLISAVSLIDTLIDRILFAWIARAQ--LSLIGWSNCLDRSAWDWTVQGYLVILFLENLLRFKLLFDAVFRFEDGTRVRQGTKGVMKSGCYLTILLNSLSQSLLHYIASIGDDTVQEYVRQLEILGITVKGEFAGFCFPAYWQKHLFNLGETLSYQYLYVNEPVCRVAREL
>QTM19779_Hubei_sobemolike_virus_8_len2721
VAPRE-QSYGWPPCSAKRSFHSQIHTEDRAIG-AIE-EIDMTSTPGC-CSTNAQIFKLAYVRAVVRQRTDPLNVFVKPEPHSAKKMEEGRYRLISAVSLVDTLVDRVLFGWLGRVS--LDLVGWSLCLDKSAWDWSVQGWMVKTFVKELQRFKLLFDAIFQFKDGTQVFQGSPGIMKSGCYLTILLNSVGQSFVHYLATIGDDTVQGYVEAIKRLGFRVKGEFAGFCFPAYWQKHLFALGEMMSYMPLYVNEPLRRVAFEL
>spider133871_Hubei_sobemolike_virus_10_len2850
RIPET-INFGWPACSAKRSFHVRIFEEDLALA-AML-EIDMDSSPGL-CPTNAAVFKEKEVRDVVFFRMDDIKMFVKPEPHKPEKMAQGRFRLISAVSLVDALVDRILFGWLSRKA--LTLTGWSVCLDKSSWDWTVQEWLIFEFLKGLARFQMLFRPIYQFADGTRVQQKYVGIMKSGCFLTLILNSVGQSMLHYVASVGDDTTQEYINQISRLGAKVKGEFIGFAWPAYWQKHLFKLEDVLSYQILYANEPLRRLAKEV
>spider112041_Hubei_sobemolike_virus_9_len2782
RVPRG-LPYGWPSCSAKRSFHAEKFEKQQCLG-AVD-EIDMDSTPGN-CSTNKDIFKVAMVRCAVKSRLDTINVFVKPEPHTTAKLTEGRLRLISAVSLVDTMIDRVLFGWVQRKA--LTLCGWSLCLDKSSWDWTVQEHVVKRFLSELARFEVLFLASFQFKDGTVVQQEGTGIMKSGCLLTLILNSVGQSYLHYLSCVGDDTVQTYVYEMEKLGAVVKGEFCGFAFPAYWQKHLFKLEDSLSYQMIYANEPLYRLAMQV
>insectZJ96499_Shuangao_insect_virus_9_len2799
YILSN-LGYGWPACAAKRSFHCRLFKDQEAVE-IID-NLDRKSSCGL-GSTIADALSLAELKTLIYMRMDHIRVFVKPEPHKQAKLEEGRLRLISAVSLVDTCVDRILFTWCLEAA--LDMIGWTLALDKSAWDWTVQPWLIRDVIKELRRFELLFSPVFEFQDGTTVKQMGKGIMKSGCYLTIIANTLGQVITHFVAALGDDTIQRYCAALEQLGCKVKGEFVGFEFPAYREKHFYKLGGFLAMQLLYAHDPYRRLAAEK
>WHCC117028_Wuhan_arthropod_virus_4_RdRp_len2924
HIIE--LGYGWPACAALSSFHCKIFEDEEIVE-AVA-NLDRDSSTGC-GTTIGDALGIEELRALVWLRLDNIRVFVKPEPHKQQKLDEGRYRLISAVSLIDTMVDRVLFGWLAQAA--LSAVGWAICLDKSAWDWTVQPWLIHRFVNELSRFTLLFAAKFQFRNGTVIAQPEVGVMKSGCYLTLLLNSVGQVLAHIAAAMGDDTVQSYVRELEKLGCKVKGEFAGFQMPAYRKKHLYKLPAYLSMQLLYGHDHFHNVAARK
>mosZJ35256_Wenzhou_sobemolike_virus_3_len2841
------DSYQWPACSAKRSFHVDRFFATRSID-AVM-DLDMNSVPGQ-CSTNGEALGYHYFKQLVKTRLDEIKIFVKQEPHKKAKVDEGRFRLISAVSLVDSMVDRMLFMRITHRV--VPMIGWNLMADRSSWDWTVQYDMIKEVIQRLHRFIALFNPVFRFSDGERIMQQVPGIMKSXCYLTILLNSLIQLLLHYELVLGDDTLQEYLEKLRDFGITLKVEFAGFYVPAYEDKHVFQLGATLNYQILYACVPLRSMVEEY
>WHYY18840_Hubei_sobemolike_virus_13_len2750
------GSYGWPSCSAKRSFHLRIAAGEEAET-AVL-DVDMNSVPGV-CTTNAQVFGLDLVYTAVKDRYDPLKVFVKQEPHKVEKLKDDRLRLIMSVSLVDALVDRILFMRLANQV--IKLIGWSISIDKKAWDWSVPYWLLKGVIKRLTRFSCLFDPEFVFPDGTRGRQEQPGIMKSGCYLTILINSIAQLVLHEMAVLGDDSLQRYVDYITALGFRCEVEFAGFRYPAYFQKHLFNAQQTLNYQLLYYFDEITDMIRIL
>SXSSP2316_Sanxia_sobemolike_virus_2_len3332
------EDFGWPACAAKKSFHVKWFQEINAVH-AIM-DVDLSSIPGW-CTTNREVFKVKMVIEIVKKRWDPIYAFVKPEPHKREKLNSGRLRLISGISLIDSLIDRLLFMKWTLKT--RQAVGWTLDVDKSAWDWSLKPWILKRVLCGLKRFELLFNPIWKFQDSSMIQQKQPGIMKSGCYMTIWINSIGQLILHQLAVVGDDTTQPYLQETRNLGFVIKPEFCGFRFPAYRSKHQFLATQTISYQLLYYNDKIRTLAIQR
>ref_KP714076_Motts_Mill_virus
------TEYGWPSCSVKRSFHARIFEQEDART-ALI-DLDVASTPGI-CTTIGEVLGVKILRMLVTDRIDPIKLFIKQEPHKISKLIEGRLRLISAVSMVDTMVDRMLFQELFASV--VSAIGWTFDTDKKHWDWTFPFWLLYKVLTSCARFMALYEAVFRFPDGSTLQQPYPGIQKSGCYLTLLLNSLGQWMLHVLASFGDDVTQEFADYYRKLGFSLQTEFIGFHIPSYRDKHVFLAVATLSYQYLYWFDKLKNIALAR
>spider125434_Hubei_sobemolike_virus_11_len2803
------TGYGAPCCAAKKSFHIQKRKEERALD-AVR-ECNKQASLGY-CSTIGEFLLVSMLKNVVLERMDDIQVFIKQEPHKLRKIEEGRFRLISGVSFVDGIIDRIVFGWLADAA--MNLLGWNFSLDKSLWDWTVPAWLVLQFILGLKRFNILFKSRFRFPDGCVIEQKFSGIMKSGCFLTILLNSVGQYLVDRIVCYGDDTIQEYISAVRALGFLPKDEFVGFVMPAYYKKHLYNAEATLNYQILYADSEIQAELTQR
>SXSSP20269_Sanxia_sobemolike_virus_1_len2863
DVPATEGLYALPSCAEKKSFHVQINAKQYVEE-CVR-DLTWTSVPGH-CSTNAQVFDFELVKQVVYLRLDPIKLFIKSEFHKREKILNSRFRLISSVSLIDGLVDRMLFIIFAKKL--TGCIGYNLLVDQTAFDWTYKPWMAKNVINDLNRFKALFKPKFVFSDGERIDQPIEGVMKSGCYLTIIANSIAVLSIHYLSVQGDDAVQDYKEAVKTCGVLPKFEFAGFRYPEYRQKHLVAAEMTLSYLRMYTYEPIRSLIAKR
>tick96090_Hubei_sobemolike_virus_15_len3049
RIK---GEYGVPRCAIASSLHVEHYRAEEAVD-ALE-DLNMTSSVGK-CATIGVALGVDFLYHLVSERLDPINLFVKQEPHKQSKIREGRYRLISAVSLVDTMIDRMIFGHIKQDA----LIGWTLEIDKRAWDWSMQPWVVLEVLEQLSRFEALFRARFD-GAGLTFDQAEPGIMKSGCFLTIFANSLSQLLLHFVACMGDDTIQRYVRQLEEAGCVVGDQFCGFRIPAYTAKHCFVAVETLSYQQDYVFEPIADGLLEI
>QTM6420_Hubei_sobemolike_virus_14_len2566
RVA---VAYKLPSCAGKNSYHRDIHKRRAVVE-ALR-DLDPRSTPGL-CTSIGEILGLAVFKCEVQRRVDPIKIFIKQEAHKPSKIGV-RERLIQAVSMVDTMVDRLLFQEWTANV--LKAMGWALMADKSSWDWTAQSWVFLAVLFELGRFRALFEAVMQFSDGTLIQQDYTGVMKSGCFLTLAGNSVAQLLLTSLAALGDDTIEDYVKELQSCGCVIKEEFVGFVFPSYVDKHVFQYEETLQYLLLHLNSPLDRLAERE
>spider127544_Hubei_sobemolike_virus_12_len2543
DID---GVYGPPSCAAKRSFHSKIFEEHRIVK-ALN-DLNLHSSPGH-CPTIREALGVQDLHAVVFERIDPIKVFVKQEPHKAKKLTNEKYRLISAVSLVDTMIDRILGRSFFESV--LEAIGWSFTSDKSNWDWTVQKWLIFEVVNELKRCELLFRAFFKFQDGTIVQQKLPGLQKSGCYWTIVLNTVGQDILHVAAGLGDDIAQEYLERVQRYGCEVKEDFGGYHYPVYHGKHVYQVGDVASYLGNYAGDEIRKVARRV
>mosZJ15137_Wenzhou_sobemolike_virus_2_len2748
RIIT--EQYRCPPCSARRSFHSRIFEQKKAVS-ALQ-DIDPNSSPGC-CTTNRECLGVEALYRMVIGRIDNLLTFVKDEPTKLSKIETKRWRLISGVSLVDTMVDRILLQFLFEQY--MDAIGWNVAMDKSCWDWTVQTWLLMQVFIGATRFYCLFAPTFEFQDGFTIKQKEPGIMKSGCYMTLMANSIAQVLLDSLCCCGDDTIQMYINAMERYSYNLKVEFVGSIMPAYQAKHCWLQIATLSYQIMYANEPIRGLIDKW
>BHZY181484_Beihai_sobemolike_virus_23_len4180
RVISKFNKFCWPDAAKRQSLHGRRNYQLEIVD-VLH-TVEFSSSPGY-PSTNAELFGVYEVYKKVKQRLDPINLFIKDEPHKKSKEEVGAWRLISGASIIDVMVDRYLFGTLSDMM--INKAGWSMMADKSSWDWTMQGWLVICLTQRLNRFAAVFFARF-LNGKEIYYQKVPGIMKSGFLGTIMYNSIAQVALHIATAMGDDTIQLYLEKLPKFGCIIKEEFAGYKFPCYEDKHKFCYTEALSYMYLYSFDPLREKLMEA
>BHBJDX18033_Beihai_sobemolike_virus_24_len3023
DVASRWEQYVAPDAALLDSLHGRKYCEKTVVS-ILE-EIDPKKSPGY-PTTNKQILDLVQLYCMVRQRLDDINLFIKQEPHKKSKAAAKRWRLISGVGLVDNIVDRFLFGGLLEKVDYLALAGWVQSCDKSAWDWTMQGWIVQQILRTIARLATLFASVFRV-GERRFKQNVMGIMKSGFLGTIVFNSIGQMLIHHLSVVGDDMVTEYWSAVETSGCSLKEEFMGVKFPAYPDKNMFSLKEALCYQLLYSHHPVADLAKAY
>Norway luteo-like virus 1 NOR/A2/Bronnoya/2014 (S2)
GFPAQYSGYAWPGQAELRSLHAKRRDQSIIFQ-VLK-KVDWTSSPGY-PPTNGALFGVDEMWETVRSQIDPIRLFVKAEPHKIKKIEQGRYRLISSVSVVDQIIDHMLFSDMNDQM--IAKIGWSRASDKSSWDWTVHLWLVLELRYRLWRYQQLFTPLFVTSGGLVLRQVNPGIMKSGCVNTIADNSIMQSILHVRVCMGDDTLEEYLEKLGQY-SILKEEFAGFRFPLYKGKHAFTLPELTSYLLLYHRSAMEDVFCQM
>Norway luteo-like virus 1 NOR/H3/Skanevik/2014 (S1)
GFPAQYSGYAWPGQAELRSLHAKRRDQSIIFQ-VLK-KVDWTSSPGY-PPTNGALFGVDEMWETVRSQIDPIRLFVKAEPHKIKKIEQGRYRLISSVSVVDQIIDHMLFSDMNDQM--IAKIGWSRASDKSSWDWTVHLWLVLELRYRLWRYQQLFTPLFVTSGGLVLRQVNPGIMKSGCVNTIADNSIMQSILHVRVCMGDDTLEEYLEKLGQY-SILKEEFAGFRFPLYKGKHAFTLPELTSYLLLYHRSAMEDVFCQM
>Norway luteo-like virus 1 NOR/MR4V/Kanestraum/2014 (S4)
GFPAQYSGYAWPGQAELRSLHAKRRDQSIIFQ-VLK-KVDWTSSPGY-PPTNGALFGVDEMWETVRSQIDPIRLFVKAEPHKIKKIEQGRYRLISSVSVVDQIIDHMLFSDMNDQM--IAKIGWSRASDKSSWDWTVHLWLVLELRYRLWRYQQLFTPLFVTSGGLVLRQVNPGIMKSGCVNTIADNSIMQSILHVRVCMGDDTLEEYLEKLGQY-SILKEEFAGFRFPLYKGKHAFTLPELTSYLLLYHRSAMEDVFCQM
>QTM12808_Hubei_sobemolike_virus_29_len3237
GFPEEYRGYGWPHAAELRSLHASLRDKEAIVQ-VVK-NLDWTSSPGY-PPTNRILFNVSWMWEVVQNQIDPIRLFIKAEPHKLKKLEDGRYRLISSVSVVDQLIDHMLFGDMNESL--VEKIGWSVAVDKSSWDWTMQSWVCLEVRLRLWRYRELFNPLFVTSGGWILRQMRPGVMKSGCVNTIADNSIAQSILDVRVSLGDDTYQKYLERLSQY-AILKQEFGGFRFPLYKGKHAYILPELASYQLLYHRSAMEDIFLRM
>SXSSP2021_Sanxia_sobemolike_virus_4_len2934
SFPEEYEGYGWPHDAEMRSLHSVLRRDTAILN-VLS-KIDWTSSPGY-PPTNKEFFRKNQVWEMVQRRLDPIRLFIKPEPHKLQKLEDGRYRLISSVSVIDQIIDHMIFGEMNEKL--VQKIGWSMALDKKCWDWTVQIWVMLEVRMRLWRYKSLFDPVFITSGGLMLRQRNPGVMKSGCVLTIGDNSIGQVLMHHRVCMGDDTLQSYLDTMASF-CKVKDEFAGMRFPLYKGKHAFTLPSLASYALLYHRSSFEDLLLKM
>QTM19610_Hubei_sobemolike_virus_30_len3215
EFPEKYSGYGWPQGAELKSLHSRLREKTIIMK-VVRNKIEWTSSPGY-PTSNGIYFNLLEVYQVVMSQIDPIRLFIKQEPLKHEKLDSGRYRLISSVSIIDQIIDHMLFDDMNDMI--TDKIGWSWALDKSSWDWTVNLWLFLDMRIQLWRYSQLYEPIFVTTGGLLLKQITPGVMKSGCVNTIVDNSIMQVILHLRVSLGDDTLQKYLRAMSKY-AIVKQEFAGHRFPVYRSKHSYILEAMASYCLLYHRSVIRDLFAQM
>SCM94998_Hubei_diptera_virus_13_RdRp_len3171
SISEPFKGYGWPHAAEVKSLHAGARRGEKLLG-VVD-KLEWKSSPGY-PPTNKDLFKVDEMWDIVNHRIDPIRLFVKPEPLKEKKLRDSKFRLIASVSVVDQIIDHMLFDDMNETM--YAKVGWSLAIDKTSWDWTVHLWLIFKVRQRLMRYRMLYDALFVTSAGVVLRQKYPGVMKSGCVNTIADNSIMQFLLHIRVAMGDDTLQEYLETLGQY-CIVKKEFAGMLFPLYAGKHAFSLPDVAAYSLLYHRSQFRRMFTES
>QTM26976_Hubei_sobemolike_virus_28_len3164
LVPAPYRGYGWPHNAELKSLHCVLRRGEAIID-VLQ-KLDMQSSPGY-PPVNAHLFGVERVWEAVQHRLDPIRLFIKPEPLKEKKLTEHRYRIISSVSIVDQIIDHLLFDDMNETM--YAMVGWSLAIDKSSWDWTVHKWILLELRTRLARYHLLYNPVLVTSGGVLLRQKTPGVMKSGCVNTIADNSIAQYLLDLRVSMGDDTLQQYLDALSSF-CIVKQEFAGMLFPLYHGKHACTLEELAAYTLLYHRSKFENLFTAM
>WHCCII13324_Hubei_sobemolike_virus_27_len3344
SIPPKYSGYGWPHRAELKALYCGLRNGRILMQ-AVE-EVDYKSSPGY-PPSNSDFFGLKEIWEIVQIRLDYIRLFIKAEPIKEKKLRDHKYRLISSVSVIDQIIDHMLFDPMNHRL--YDKVGWSLAIDKSSWDWTVCGWLIVQFRIMLQRYKCLFNPLFLTSGGLVLKQKEAGVMKSGCVNTIADNSIMQLLLHLRVTMGDDTVQDYLSRLNQF-SIVKQEFAGMHFPMYGGKHAFNEEQVCSYMLLYHRSKFESLFEAM
>SCM43654_Hubei_diptera_virus_12_RdRp_len3287
NIPEEYASYGWPNQAELRSLHGGVREGAQLLM-ALD-RLEMSSSPGY-PPTNRDLFKVLIFWDIVRRRLDPIRLFIKQEPHKQKKLDDGRFRLISSVSVVDQIIDHMLFAEMNDQM--TQKIGWTVAVDKSHWDWTVSLWMLLQLRGELYRYSELFGPLFITSGGVLLRQKVPGVQKSGCVNTLADNSLMQWILHARVVMGDDTSQSYIDWLGEY-CVVKEEFCGFRFPLYKGKHAFNATDIASYSLLYHRSTMRNLFISM
>SXSSP2531_Sanxia_sobemolike_virus_3_len3216
SIPEEYAGYGWPHNAELRSLHAGLRDGKFIVM-VLD-KLDMASSPGY-PPVNKILFRVDYIWQTVSQRIDPVRFFIKQEPHKLKKLVDGRNRLISSVSVVDQIIDHMLFDSMNENM--VDKIGWSIAIDKSAWDWTVQMWMLLTIRLALYRYKQLFHPLFITSGGLLLRQQQEGVQKSGCVNTLADNSLMQWILHARVVMGDDTSQSYEDWLREY-CIVKEEFCGFRFPLYKGKHAFNAAEVASYALLYHRSRMRNLFESM
>CC64469_Hubei_sobemolike_virus_21_RdRp_len2654
RIPEWCRAYGWPGRAELKSLHGGLRSKALLME-VLA-DLDMQSSPGY-PPTNAVIFKVEFVWQLVRNRIDPIRLFVKPEPHKVKKLEEGRYRLISSVSLVDQIIDHMSFDAMNSLI--PAKCGWSVAIDRSSWDWTVHSWLLFEVRARLYRYQQLFNPLFITSNGILLRQKEPGVMKSGCVNTIADNSIQQWLLHCRVCMGDDTLQHYETWLSKY-SIVKEEFAGFEFPVYFGKHAFNAPDVASYALLYHRSE--------
>WHYY23868_Hubei_sobemolike_virus_18_len3227
EIPGRYAGYEWPHFAELNSLHSNLISKTMIMQ-SLK-RIDLSSNPGY-PTSNRQMLCVSILWDIVRQKLDPIKLFVKPEPHKKSKIEEKRYRLISSVSLADQLVDHMLFGKMNDKL--IAKVGWSLAIDKSSWDWTVQLWLLLQARYELMRYRQLFEPIFITSGGLLLKQKRHGVQKSGCVNTIADNSMMQSLLHIRVSMGDDTLQQYLSVLSKY-CIIKQEFAGFRFPVYHGKHAFNLPDLASYPLLYHRSSFRELFLDW
>SCM51527_Hubei_sobemolike_virus_19_len3252
QIPKRYAEYEWPHYAELNSLHSELANGTKILQ-AIK-RVDLSSNPGY-PTTNRQLLCIDRMWEIVRQKLDPIKIFVKPEPHSLKKISLKRYRLISSVSLADQLIDHMLFGEMNDKL--IAKVGWSLAIDKSSWDWTVRPWLFLEARLGLMRYQQLFNPIFITSGGFLLKQKRPGVQKSGCVNTISDNSMMQSLLHIRVSMGDDTLQQYLATLSKY-CIVKQEFAGFRFPVYHGKHAYNLTDLSAYPLLYHRSSFRNLFLDW
>CC64562_Hubei_sobemolike_virus_20_len3152
RIPEKYKQYDWPHTAELSSLHGSLRTRTRILD-ALQ-RLDLNSSPGY-PTNNRQLFTVEWCWDLVSRRLDPIRLFVKPEPHSLKKMHDKRYRLISSVSVVDQIIDHMIFGDLNDLL--IKKPGWSVAIDKSSWDWTVQLWLLLEARLRLYRFEQLYKCVFITSGGHLLRQLRPGALKSGCVNTIADNSLMQYLLHLRVSMGDDTLQQYIQELQTF-CIVKQEFAGFRFPSYRAKHSFNLPDVAAYSLMYHRSKIRSLFEEM
>ZCM21279_Hubei_sobemolike_virus_22_len3076
GIPEGVAGYEWPASAELRSLHAPLSDGTHMLE-TLA-RLDLRSSPGY-PPTNRDWFRVDQMWKIVQGKLDPIRIFIKPEPHKRKKIEEGRFRIISSVSVADQIVDHMLFAECNDAL--INKAGWTIAADKSAWDWTAKYWLFLSLRIMLRRYRELFHPLFITSGGQLLRQKHTGIMKSGCVNTISDNSIMQYFLHLRVAMGDDTLQEYFEYLGQF-CRLKDEFAGFRFPLYKGKHAFNLSQMSAYSLLYHRSRVKDIFNKM
>arthropodmix14077_Hubei_sobemolike_virus_26_len3211
RIPKEYGDLGWPHNAELISLHCKLHEGQAVLD-VVQ-NLDWTSSPGY-PPNNKVLFGASIIWQIVQDRIGYIRLFIKPEAHTAKKLADERYRLISSVNVVDQIVDHMLFGDMNGTC--IAKPGWSMATDASAWDWTVRPWLLLELRMLLRRYRELFQPEFVTSGGLVLKQKTPGVMKSGCVNTISDNSIMQFILHARVSMGDDRLQVYVGLTSQF-CILKSEFAGFEFPVHKGKHAFNAESMASYVLNYHRSPMERLFNGM
>QTM27214_Hubei_sobemolike_virus_25_len3284
RIPEKYKGYGWPGAAELKSLHCKLRDGSRILR-VVL-NLDYTSSPGY-PPTNRDMLKEELLWQMVQTRLDPIRLFIKPEPHKLKKLEGHRYRLISSVSVVDQVVHAMLFGVLNDKM--SDKSGWSMATDKSGWDWSAQPWTFFTLRKMLRAYQQLYDPVFINTYGHLLQQKKPGVQKSGCFNTLAXNCIXQVIIHYRVCMGDDVYQQYLEKLGEY-CRLKEEFAGYRFPLYKGKHAFVAQDTLSYSLMYHESRVRALIRIM
>QTM27250_Hubei_sobemolike_virus_23_len3119
SVPERVSDFTWPGDAELRSLHVQMSEGTKLLD-TLN-QLVWTSSPGL-PPNNGGMFGCRYWWTIVQQKIDYIRVFIKQEPITRKKFEQNRFRLIFSVSVLDQIIDHMLFGDFNDLV--IEKVGWSHAIDKRAWDWTVKMWLIFMLRVRLWRYKSLFDAKFVNSGGLVFKQKFIGVMKSGCVNTIITNSIAQILLHLRISLGDDTLQEYLELLKQF-SLVKEEFAGMRYPLYKGKHAFNGQEIAGYSILYHRSPIKQIFKDM
>SXSSP2561_Sanxia_sobemolike_virus_5_len3181
RLSLSVSGYGWPAAAELDSLHGCLRSEEAILS-VVQ-DLDWTSSPGY-PPTNGSFFQKHRVWQLLTQRLDPIRLFIKPEPHKVAKIETGRFRLISAVSVVDQIIDSMLFGEMNKNM--VRKFGWSLAIDKSSWDWTMQGWLFLELRSRLWRYEALFSPEFILSNGLVLQQSQPGVMKSGCVNTIADNSIAQVVLHLRVSMGDDTLQEYLASLSRY-CIVKEEFAGHQFPSYFQKHCFNVADLASYALLYHKSKIHHVIREL
>LCM101922_Hubei_sobemolike_virus_33_len3057
GIADEDRGYGWPHNAELHSLHADKRQGIHIEE-VVL-EIDWTSSPGY-PTTNSAFFELDRVWTIVQQRLDPIRLFIKPEPHKQKKLDSKAYRLISSVSVIDQIIDALLFGEMNQRM--IEKVGWSVSLDKSAWDWSVNAWIILNMRMQLWRYNALYSPLFVTSGGLLLRQLQPGVVKSGCYNTIADNSIAQDLLHVRVSMGDDTTQRYVERLSQY-CHVKGEFAGHRFPLYKGKHAYNGEETASYALLYHRSVIRALLERM
>spider112797_Hubei_sobemolike_virus_32_len3325
IYDGATANYGWPEAAELASLHGGLRRKRQAID-VVR-ELEWTSSPGY-PPTNAQFFELDRVWYMVVQRLDPIRLFIKPEAHKMSKLLEHRYRIISSVSVIDQIIDHMLFQEFNDRV--VEKVGWTVSADKTAWDWTVPMWMLFQVRVKLWRYNKLFDVTLVTSGGLLLKQRLPGAMKSGSVNTIVSNSIMQDLMHCYITLGDDTIQEYFEELKKL-CVIKEEFAGHTFPNYVGKHAYTAKEICSYALLYHRAKIYTALRSL
>WHLC5390_Hubei_sobemolike_virus_24_len2223
EWPESEAGYHWPNEAEMKSLHSAMHKGDEILE-VLR-GLDWTSSPGY-PPTNSQLFQSRAIWEIVQKRLDPIRLFVKPEPHKLKKIEEGRFRLISSVSVVDQIIDHMLHDDYDQVM--IEKAGWTLAVDKKAWDWTVRPWLLLRHRIRQWRWRMLYEAVFVTSGGILLKQKEPGVRKSGCVTTLSDNSLEQDILHRRISMGDDTIQEYLGYLSQY-CIVKEDFAGFSFPLYLGKHAYQKDGVASYALLYHRAPISRMCRML
>SSZZ41_Hubei_sobemolike_virus_34_len3342
DYDERDAEISWPHNAELRSLHSKRREGLKILH-VVS-ELEWNSSPGV-PTTNRILFGLKMVWEIVSKRLDPIRLFVKPEPHKKSKIDNKAYRLISSVSVVDQIIDHMLFDHMNKKA--LDKVGWSISTDKSSWDWTVGMWLIFELRKDLFRFTKLFDFQLVTSGGYKLRYKGHGIMKSGCVNTLVDNSLMQLLLHVMVAMGDDVIMEYLAETKKH-CIIKEEFAGLRYPLYTGKHAYQKNEIASYSLLYHRSTIRQKLESI
>WHCC117732_Hubei_sobemolike_virus_31_len3179
RIPEKEVGYYQPERAELTSLHAQLRDDGILLN-VLK-NIDMTSSPGY-PTNNASFFNADQIWNRVNSYIDPIRLFVKPEPHNERKMRSGRYRLISSVSIIDQIIDAMLFGEMNEIM--IHRVGWSMAIDKTAWDWSVQGWLPLELRKRLWRYKALFNPTLVTSGGLFLRQKQSGVMKSGCYNTIIDNSIMQIVLHDLVAMGDDTLQDYLEELSRY-CNVKVEFCGMHFPVYRAKHAYKSDSMASYTLMYYRSRIDSLFRKM
>SSZZ3520_Hubei_tetragnatha_maxillosa_virus_6_RdRp_len3176
RISAEDKGFGEPEKAELTSLHAPLRDNLRAIL-IVS-FVDMTSSPGY-PTNNASFFHLKVVWEMVINQIDPIRIFVKPEPHSYKKLQSGRYRLISSVSIIDQIIDAMLFREMNAQM--IARVGWSMAIDKSSWDWTVQPWIVLQIRTEMWRYKELYSPLFVTTRGSIFKQQTPGVMKSGCYNTLMDNSIMQLILHALVAMGDDTLQDYLDQLSMY-CNVKLEFCGFNFPIYRGKHAYKMQSMASYTMMYHKSRIDRFFRKI
>QTM24286_Hubei_sobemolike_virus_35_len3447
VMPQRYKEYSWPHTAEIHSLHLPLRDREAILG-VVK-ELEWDSSPGF-PPNNRAFFRVDACWAMVQERLDPIRLFIKPEPHTKKKIEEKRFRLISSVSVVDQILDQMIFGFQNQAF--LDRVGWGVACDKTGWDWTVSAWLVLELRSRLFRYHELFKNEFMTSGGLVFRVRQPGLMKSGCVNTIVSNSLMQLLLHVRVAMGDDTIQDYAELLGRY-CILKQEFAGFRWPLYPEKHAFQKKVFSSYNLLYWKSRIQRLMPV-
>spider124913_Hubei_sobemolike_virus_36_len2841
KFDEQASKFAWPSRAEMRSLHMKRHIDTRVVN-VVK-DLDYTSSPGY-PTNIRDFLKLNYLWSLVKNQIDPIRMFIKPEPISLTKVKDKRYRIISAVSLVDQIIDHMLFANFNHKL--VEKTGWTVSTDKSSFDWTVRPWMLLEIRTRLWRYEQLFRPLFINSAGIVFRSNISGIMKSGCVNTISTNSIIQLIIHYRVAMGDDVIQEYFTHLERY-CILKEEFAGYRYPLYFGKHAYVITETAAYALLYHRSKIKTYLRQL
>insectZJ66941_Shuangao_sobemolike_virus_1_len3718
SLSAERKGYTWPHNAEMRSIHAGLREGTKMIQ-VVA-AIDMTSTPGY-PTTNRQYFNCDAIYETVCAKIDHIRLFIKGEPLPQHKVEEGRLRLISSVSVVDQIVDAMLHGACNEAL--KEKVGWSMALDKKAWDWSVKPWILLEIRIGLKRYEQLFEPIFVTSGGLLLQQIEGGIIKSGMVCTITTNCFGQDITHVTTSMGDDTLQPYLETLSQY-CHIKPEFAGFRYPLYRPRHAYQKEQLASYTLLYHRSSMEKFFTEL
>XSNXC27943_Xingshan_nematode_virus_5_RdRp_len2838
LMEEALGQYAWPPEAERVSLHARLRAEEWLVA-VVA-RLERNSSPGW-PGTLKLWIGIRMLWDLVQGRLHPIRLFVKPEPHKISKLQEGRYRLISSVNVVDQVIDHMLFDMQNDRE--IAKPGWSVSCDKSLWDWGMPWWVALKVRASLRRYRELYEARFITSDGQIFAQKTGGLQKSGCVNTISTNSRGQYLLHMLAAMGDDTLQEYCAELGKL-CRLKEVFAGTRLPEYCSKHYFTVPDTLSYVLLYARDQLLEVARRL
>WGML125344_Hubei_sobemolike_virus_17_len2588
RVLGLFQGYSYPSEQEHQSLHFRDYAGNSVRL-SLN-LVDMDSSPGV-PPSNGALLRVDLLYSMVQEQIHPIRVFVKKEPHKQAKMDLKRFRLIYSVSLVDTMIDRMLFGSFMDRL--SEMVGWSLGYDKTAWEYTFKSWMACDLIIGLWRFGKLFGSVLQTSCGRQYEQIHPGVMKSGSLLTILANSISQLVVDAAAAMGDDTIQSKFELIRSYGVLLKEEFC-------------------------------------
>SXSSP2582_Sanxia_water_strider_virus_11_len2903
RIRAILNTFAFAGKAEEASFHIEDFFKSLARR-ELE-NVDMSSSPGY-PSVNRDFLKVRSLWENVRRSLDPIRVFVKKEPHKMSKIDSSRYRLIYSVSLVDTMIDRMLFGDFSRKL--LEMIGWSVGYDFSAWEYTVRDWLIKTVLMDLFRFRQLFESILHFSNGRRLKQKIPGLMKSGTFLTIIGNTVMQVLLYLTAAMGDDSLYRVLFLYKIWGFVVKGEFCGTTWPVYRGKHLARAKETLSYQVVYGASKLRDIISRT
>BHWZXX15615_Beihai_shrimp_virus_5_RdRp_len3886
SIAQETSAFEWPGDSEYQSLHAKLRADSAAIA-VIR-ALDFTSSPGL-PPTISDFLREDRLIEEVYRWLYYIRLFIKYEPHKLSKISAKRFRLIWSIPLVHQIVDHLLFDAQNDRE--VQKGGSSLSADKSLWDFTVPAWACLEFRSMCRRYNEMFPTLIQLSDGRRFLQLTKGLMKSGSVITLSANSHMQSFFHRIASMGDDTTLRYLRETSELGAIVKFEFAGMIIPSKNDTHYYKLLEMLSYQFLYAADNIQYVLSLL
>WLJQ95081_Wenling_sobemolike_virus_2_len2571
EAIQALSRYGAPAAAEARSLHEQYIRQREAII-AID-SLQGNSSPGV-PSNNILREK--QLVTLVKQRLFPIRLFVKPEWHKIEKLRQQRYRLISQVSVVDQVIDKLLVASYYDYE--NSKVGWSWGYDRKAWDWSVPSWLLEFFLENQKRFAELYRPILQLSDGTLLQQLVSGVQKSGAYYTLNGNTTMQVLLHHATALGDDTVQPYLEVLQRW-VTLKEEFCGMSYPVYQDKHAMNSQDTLQYHLLYGQSTLRRLNALA
>WHSFII20254_Wuhan_pillworm_virus_3_RdRp_len2793
EIAAKISRYGCPATAEARSLQEKHMRDREALF-VIN-SLNRNASPGN-PNN------RELLKTLVRQRLYPIRLFVKPEWHKKSKIEEGRYRLIWSVSVVDQIIDKMLLGDYLDQE--PDKVGWSVGTDFSAWDMTAQQWLLCEFYINQRRFGELYGALVQLSDGTLLEQLFGGIQKSGTLYTLSGNSIMQVILHHVIVLGDDRLQEYADALKRW-VVLKDEFCGMHYPAYRSKHLLNTPERLSYQLLYRHSKLVRFIRSL
>WGML401068_Hubei_myriapoda_virus_9_RdRp_len2948
------GGYGNPSCALKNSIHTEIRTRSRALL-GLE-ALDPTSSPGFCPGTIGEVLGIQLLRGSVRQRLLPLKLFIKPEPHKLEKIAEGRFRIIQIVPFVDSFIDRMFYIELLEKA--LVVMGFNLMLDKSSWDWTVPTWLLYQLLSNLHGIDHGFPAMVEGED----CDLPAGIQVTGNFLTYIGNSVMQLLLHFMACGGDDSIQSYLEFFQSVGLKVRGEFLGWKFPLYSQKHLFNAPDLLSYQLLYTWEPIKSALSWI
>WGML146458_Hubei_sobemolike_virus_16_len3113
KLNKYFTEFGWPLHGIRDSLHAKKVHTNKVCFIILT-QLDWTSTPGH-PTTNRELFKFEVIYSAVEARWDPINLFIKREPHKTKKMLDKAYRIIHGVSIIDNLVARLLFGNQFDNL--ISKVGWTMSADKSAWDWTMQPWCVIAMLRNLNHLVALFIGAKFIAGNTVFTQRVQGIMKSGYLGTIHLNSILQTALHILASVGDDTIQRYFRTLELGGCVIKQDFVGHRFPNYRSKHCYRVPETLGYQYLYPHDTIHSMMVDC
>BHTH8711_Beihai_sobemolike_virus_26_len2729
------SRFRAPGSVERKSLHASLMSCERAFN-VLN-SLNMQASPGY-PPTVGSYLKVEQLWASVLQRVDLIRVFVKQEPHRIAKVREGRMRLIQAVSLVDQVVDHLLHDHLQQRE--IEMTGWAWGYDRSAWDWTVPAWLLWRLREALKRYDELFCPEFVLSDGMVVKQCIEGVMKTGSVVTASANSHMQLLLHAVAAMGDDTMQPYLQELRKY-VNVKEEFCSRVIPQNILKHVANLDDMLSLQVEYARSRWQLTARRL
>WLJQ103508_Wenling_sobemolike_virus_1_len3259
HFPSRFSSFTWPLKAFCNSLHISRYNKSTLVSVLLH-DVTPSSSTGL-PMDKGSSFVAIHLYDAVVSRVDPISCFIKPEPHKPSKVKDGAWRIISGVGITDCFVDRMLFGNFLNGS--IELPGFVETADKSSWDWTVQGWMVRRFFEAVNRLTALFDAELDF-EGYRFRQNCDGIMKSGCLGTIIFNSLLQLAIHVLSAVGDDTIQEYWDEVKKCGAIVKEEFIGIYFPMYATKNFFRLDDILGYMRLYANSPLNELAIRK
>QTM25849_Hubei_sobemolike_virus_37_len2650
NIENRLELYIPPGIAELKSFHAEIRENFEVLD-VLC-SLNMDSTPGF-PKTNAELLGTQIVVSSFLKWLYNFRMFIKDEPHKPSKVDEGRWRLIFSAPLFYQILEHLLLDPLDELE--KDKLGWHCSMDKKCWDWTLTHYLVTQLRKRLKLTSMSFTASFQFSSGHVFRQTKEGIMKSGLVRTLSTNSHCQYFIHLLAIIGDDVIVSYLEYTSHY-CLLKDHFAGFDLPLYWSKHVSRIPEILNYQRLYVYDQFQRLLAEY
>SXSSP2564_Sanxia_water_strider_virus_12_len2486
NIEDRFELYTPPSAAELNSFHAEIRKESEVLD-VVY-GLSMDSSPGL-PKTNAELFGVQIFLSCFYKWLYNFRVFIKDEPHKQSKIDEGRWRLIFSAPLFYQVLEHLLLDPLDKLE--KDKLGWHCSMDKKCWDWTLLPFLVTQLRKRLKLTDMSFTAQFQFSNGFVFKQTLPGIMKSGLVRTLSSNSHCQFFIHTLAVIGDDVIVSYLKATQKY-CILKEHFAGFDLPLYWSKHVSRIPEILNYQRLYVYHPFQKLLAQY
>QTM27202_Hubei_sobemolike_virus_38_len2768
YIAQRFEEYCPPNTAELRSFHSKIRRENSVLD-IVL-SLNMDASPGL-PKTNAELLGADCLVNMFYYWLYPFRIFIKDEPHKLSKKQKGRWRLIFSSPLFYQILEHLLLDPLDEME--SLKLRWHVSLDKQCWDWTLTGQFANALRSNLTVNDLIYKAVFQFSSGHQFQQVEPGLMKSGLVRTLSTNSHCQCFIHWLATIGDDLLVDYLRYTSDY-CILKENFAGFNLPLYWSKHIYRIPDVLNYQRLYVYSDFQDMLYDL
>mosHB229649_Hubei_sobemolike_virus_39_len2581
YIARAFQPYGVPTRAEYSSFHAEIRSANALLN-IIC-NLNMKATPGY-PPTIGDLLGVENLMNQFYYWLYPFRVFIKDEPHKQSKIDQNRWRLIFGSFVYLQILEHALYGKMDELE--ADKNRWQVSMDKTCWDWTVSELIVYEFRKRLLVHKIGFQSKFVFSSGLILEQQFVGLMKSGLVRTLSTNGHGQYFIHLLSCLGDDTIMNYLEETKKY-CLLKQEFAGFDLPLYWSKHYARLPEVLAYQRLYVYAPIQRLLQEL
>BHWZXX15541_Beihai_sobemolike_virus_27_len3164
EVLRAYDNYVPATEAAMKSFQSRTAHIEHILY-ALA-ELDWQSSPGY-PPTIGDWLLVERLWDMVQKVLHYWRVFIKSEPHKRSKALEGRWRLITAASLPVTVAWMMTFKKLNDRL--SHQQGYVISVDKKAWDWGAPGWAFLELRTRLLLYADAFTAKLLLPNGIVYEQQFHGFMKSGCFNTISTNSNCQILLHYLAACGDDTLQAYGELLEQAGCTVKEDFMGYNYPMYFAKHLVKRPETLSYMRMYATSEWRAVANEL
>3mos6151_Hubei_sobemolike_virus_41_len2787
RIVECIKGYVLASGAEWKSFQFNGVQSRVAQA-LLL-TLDYSSSPGY-PPTIGKWLRVERLWYDVNMVMHLFRAFVKDEPHKIAKAKENRWRLIIASSLPVQMVWRMLYTGQNEAL--NKKHGFVVSRDISGWDVGAPGWVFGAWRESWMMYDDAYSSRIIFSNGVVVRQLFGGFMKSGLFNTISDNSLAMGAIHSLAVTGDDIAQSYLDALYKLGCRVKEEFMGVNFPMYTQKHLFNIAETMSYCRYYAESSFTEIAKEL
>ref_KR003801_HumaitaTubiacanga_virus
RLQHALNEYSPAQEAEWSSFQLNEAAEEAVTT-LLM-TLDNSSAPGY-PPTIGDWLKVERLWYDVQLVMHIFRAFVKDEPHKASKVKAGKWRLIIASSLPVQMVWRMLYFSQNEAL--NAKHGFVISRDISAWDVNAPGWVFGRLRARWMLYTDAYDSRILFSNGLIVKQLFQGFMKSGLFNTITDNSMAMVAMHILAATGDDVVQEYLSVLEKLGCRVKEEFMGLSFPLYVAKHMVNEKEVLSYCRNYAESEWHGLAKSL
>WCLSXC83893_Wuchan_romanomermis_nematode_virus_3_RdRp_len2685
SLKQRIERYVVAPAAEFGSFQSGRSALEYALA-ALV-DLDKTSSPGY-PPTIGKWLKACRLWIMVQQVFHYFRVFVKDEPHKIAKAREGRWRLIIASSLPVQVAWNMAFRAMNDLL--IKLQGLIMSKDMSGWDVNAPGWVFLELRTRLMLYDDAFDAKLLFSNGLVYQQQFSGFMKSGVYNTISTNSNCMFFLHVIAAVGDDTIQSYIDHLQSLGCVVKEEFIGTDFPMYFDKHLVSVPSTLSFCRLYAHEPWLELGRQL
>shrimp6189_Wenzhou_shrimp_virus_9_RdRp_len2685
NVRGQINGYVPATLAVSHSFQARTAAQAWVLH-TLL-RLDLQASPGY-PATIGLWLGVERLWQHILLILHYYRVFVKDEVHRKKKADEGRWRLILASALPMQVLWHMLFAPMNDLE--AEAFGVSVAIDKSGWDWNAPGWVFLQLRYRLKLYDDAFHSRCLLPSGQVYVQEFSGFMKSGIVNTISTNSHAQIMLHMLAACGDDTIQAYIEELAKAGCIVKSEFMGFNFPIYTVKHIASHGEILSMCRMYAHHPWKMLAGSL
>QTM104806_Hubei_sobemolike_virus_40_len2802
RVERAISKYQAPSSAQIDSFQAEKSARETILH-VLR-KLDRTSSPGY-PPTIGEWLFKELLWLMVTDVIHLFRVFVKHEPHTERKALAKRWRLIIASSLPVQIVWQMVFGNIEDAL--LQAYGLVLCVDKSGWDMNSPGWVYLELRKRLMLYRDAYSSKLIFGDGTILEQQFSGFMKSGLFVTISDNSFSQYFLHVLAATGDDTIQSYLDHLEYAGCEVKEQFMGFELPIYLGKHFWNLEQTISYLLNYCKVDLRALSIEL
>insectZJ89114_Shuangao_sobemolike_virus_2_len2791
RVARVFDKLTAPAKDQWDSFQSVARHASMILY-TLR-KLDRTSSPGW-PSTIGDWLYAEQLWMMVQQVFHFFKVFIKPEPHKEEKSLARRWRLIMASSLPVQIAWHMAMGHLEEAF--LRAYGEPWATDKKAWDWNSPGWVYRELRVRLWLYDDAYSSKLLLASGHVYQQTTAGLMKSGLVPTISDNSLSQDLIDMAAVTGDDVIQEYIQRVQSFGCKIKQEFMGFDMPIYPQKHLWNLEQVVAYLRIYANSPWRAVADKL
>SCM51203_Hubei_diptera_virus_14_RdRp_len2679
TVEKAFQSLSWPGRDELNSFHSLYFKKEEILI-AVW-ALDNTSSPGY-PTTIGDWLEIAKLWIMVNDLVVLWRCFIKQEPTKSYKIESSRYRLIMCPPLHLQVLWQMVFAAQNAIE--ISQQGISSGTDATAWDWNLPGWMILEFRKRLKLYENAFDCKIIFSCGTILQQQSWGVMKSGCVNTISTNSHCGVFYHFIYVVGDDKLQHNIETYEKYGMLIKSEFVGHEFPMYIYKHIYNLPEVLGYLRLYANSEWYDIAREL
>WGML133391_Hubei_sobemolike_virus_44_len2718
TTSETVEEFQWPNADDLTSFHADKYFRERVLN-VLR-RLDFSSSPGY-PQTIGEWLGVDLLWMDVQRAILIMRVFIKQEPHKAAKAVEGRWRLIMAFPLAHQVLWHMLFDYMNDLE--ITQQGIVTGLDKSAWDWTYTYWLMLQLRYRTREYELAFGAKFITTDGYELEQLVPGLMKSGSVNTISSNSHAQAMLHALVCCGDDTLQKLIPLYEKYGVVVKSEFIGHEFPLYMRKHLNRLGDYLGMSRLYAKTPWSWLGDVY
>QTM25680_Hubei_sobemolike_virus_45_len2748
GIEETIEDYVWPDADDLDSLHAEKYFREKVLS-VLN-RLDRSSSPGY-PPTIGEWLGVQLLWLDVQRVRLVQRVFIKREPHKKSKAAEGRWRLIMAFPLDHQVFWHMLFDYQNDLE--ISQQGIWVGLDKSAWDWTYPSWLLLQFRYRMREWKLAFGAKFITTQGWLLEQQVPGVMKSGAVVTIASNSHAQAMLHVLVCCGDDTLQRSVEGYAKYGVVVKSEFMGHDFPLYLEKHFSRVPDFISMARLYVKTPWEHISVAM
>spider133700_Hubei_sobemolike_virus_46_len2642
RVQEAIKDYQYPGASVEGSFHSNRFFKQDVLY-AVS-RVDMKSSPGW-PSTNAQILQLGRMWNEVNHYLIVLSCFIKSEPHKISKVQEGRWRLIMASPLHVQIVWNMFFMYLNDLM--VKQQGLVVGLDKQAWDWTAPIWLILELRYRLKLYRDMYNPTIMLSNGQVYYQTIPGIEKSGCVNTISDNSFMQIGVHVLVAVGDDTLQCDVEAYAKFGAIVKSEFVGHEFPLYLGKHVVKLPEYLMMCRMYCKSPWACLANEL
>spider133229_Hubei_sobemolike_virus_47_len2721
RVQAIIKDYQYPGADIEKSFHSRRYFRDRVLN-AVS-RLDMSSSPGY-PSTNRQVMELARMWTALNAYLLYLSCFIKSEPHKMAKVEEGRWRLIMASPLHVQICWNMLFMYQNDLE--ISQQGIVTGLDKSAWDWTAPNWLILDFRRRMKLYDDMFSPLILLSSGALYKQIVPGVMKSGCVNTISTNSHMQVMVHILACCGDDTLQRDVGAYEKFGAIVKSEFVGHDIPLYLGKHVVKLDDYLSMCRMYCKSPWDDLAFDC
>QCM18154_Hubei_sobemolike_virus_48_RdRp_len2654
RVLQLILSFEWPGHEEFLSLHAEKYFKEKILY-AIR-RLDMQSSPGM-PPTNGKWLKANRLWHDVQCVLHVIRVFIKQEPHKKHKAREGRWRLIMASSLPVQLVWHMLFSYMNDLE--ISQHGLIVGLDKSAWDWTAPRWVMLDFRYRMLMYHHMFHPVLQLSDGTLLRQTVPGIMKSGCVNTISTNGHAQVMMHCVVTCGDDTLEHSLEYYGRYGVVVKSEFVGHEFPLYISKHMKKIPDFLAMARMYVHTRWEDLAIVN
>ref_KU754509_La_Tardoire_virus
LSNELELLFETP---EFVNLQQQKNIRNLVLL-AVT-RLDMQSSPGM-PTTNGQWLRLNRLWYDVKMVLHLIRVFIKQEPHKVSKSKEGRWRLIMASSLPVQIVWHMLFAYQNDLE--IEQQGIVVGLDKSAWDWTAPKWCILEFRRRLLMYHYMFSPTIVLSSGAMYRQTVPGVMKSGCVNTISTNSHCQLFVHCVVACGDDTLQHDIDCYLKYGVVVKSEFVGHEFPLYMGKHLKKLPQYFSMARMYVHTRWRDLAEAN
>QTM12655_Hubei_sobemolike_virus_49_len2767
RVCEALRGYGWPELSELDSLHTHTYFRSRILY-AIR-RLDMTSSPGY-PTTNALWLKKQRLWHDVQLVLGYLRVFVKQEPHKQRKMLDKRWRLIVASSLPVQVAWHMLFYQLNDLE--IDQQGILCGLDKSAWDWTAPKWAILELRRRLSLYRRMFDPKLILSDGTVYQQKVPGIMKSGCVNTISTNSHCQVFVHLAVCCGDDTLQADLEAYRRFGVVVKSEFVGHEFPMYILKHLKKLSQYLSMARMYTHSDWETLAEEL
>WHYY23902_Wuhan_house_centipede_virus_5_RdRp_len2715
RVQEAFTNYVWPIASELKSLHSERYFKSAILY-AVR-NLDMTSSPGI-PPTNGKWLKLERLWHDTQKVILLLRVFIKQEPHKKRKADEDRWRLIMAAPLSVQVAWQMCFRYMNDLE--IEQQGIICGMDKSAWDWTAPRWALLEFRKRLTLYRQMFNPILVLSDGTAYRQVVPGIMKSGCVNTISTNSHCQVFIHIAVCVGDDTLCTIISYYDSFGVILKSEFVGREFPMYIGKHVVKLSMYLSMAREYCHSPWKRLADEL
>CC64594_Wuhan_insect_virus_34_len2836
RVSEAFSNYEWPQPDELRSLHAHRFYRSWILY-AVR-HLEMTSSPGI-PPTIGDWLRLRRLWHEVQQVFLKLRVFIKQEPHKKSKAEDGRWRLILASPLNVQVAWHMLFSYMNDIE--IDQQGLNCGMDKTAWDWTAPWWVFLEFRRRMVLYHQMFQPILVLSDGSEFEQLYPGIMKSGCVNTISTNSHAQCFVHLAVCVGDDTLSTIMDLYAEFGVRIKSEFVGREFPMYVGKHVAKLVSYLSMAREYCHSEWEALAERL
>insectZJ66198_Shuangao_sobemolike_virus_3_len2781
RVDEL-EAYGLPADAEYESLHSQYVVDELVLS-VCY-GLDFRSSPGV-PPTVGDWFHLQILWLDVQDLIPILRYFIKREPHKKKKIAQKRWRLIASTPLNVQVLWHMLFDFQNDKE--IEKQGMSFCVDAEAWDWTMPYWLILDFRYRMNLIQYMFKPLVCLSDGSLYRQLLAGIMKSGCVNTISTNSHGQIMDHIIVACGDDKYQNSVEAFSKIGVKIKLDFIGHDHPLYFDKHLFSLSEFLSMCFLYTHSEWYDLALKH
>arthropodmix11560_Hubei_sobemolike_virus_43_len2645
EVKGAIDDYVMPAVDELASLHAEFFRQERILH-VVY-DLEFRSSPGY-PSTIGDWLGLEELWFDVLAFLSFYRVFIKSEPHTLAKRDAGRWRLIICPPLYEQVAWTMVFGPGNDRE--IEMQGMSVAMDKSAWDWTAHEQLILELRHRLRLYDGAFHPRLVLSSGAVYQQTEPGVMKSGCVNTISSNSHMQVFVHCLAAVGDDTLSSEPSAYRFTGAVVKEHFVGHRWPTYSAKHFVRVPDFLSMVRLYAHHEWRWLAYRR
>QTM26192_Hubei_sobemolike_virus_42_len2791
RVAAAVKNRVYPPSDEFDSLHSSFFKIDRILY-VVR-CLEFSSSPGY-GPTIGGWLKLSELWHMVNVCYSYWKVFIKREPHKTSKMENKRWRLIQCCPLDVQVLWHMLFAKSNELE--ANVQGMVFGSDKTAWDWTASEWMILELRRRLKVYENAFDAHLILGDGRIYRQMYPGIIKSGCVNTISINSRCQVMLHLLYAVGDDTLQADKQMYERFGVVIKSEFLGREWPMYVSKHIFSTPQILALMREYVNEDLTILTREL
>WHCCII1277_Wuhan_insect_virus_17_len2976
DVCNAIGDRIYPARMERESFHTREFAQEVVLA-VLS-RLNMQSSPGY-PPTNGEFLGVMILWRDVKRLFVILTTFVKEEPHTLKKVGARRWRLIQAAPLHVQVWWQLLFCYGNDAM--VRQQGFTCGLDFSAFDWTVRKWMLLRLRLALKAYHAMYNPKVLFSDGSLWEQTVPGIQKSGVVNTIADNSVIGRMNYLHAHCGDDMLVALKPYLSRFGLVVKYEFCGHKFPMYWTKHVKMVTSSLAMLRMYAHCTWAALADEL
>BHZY60709_Beihai_sobemolike_virus_1_len4797
EPEEAISGYVMPEAAVLDSIQAARYQVQKLLD-ILRYEIKSDASPGF-PDNTKVIETEDFIVSVVISRLDAVSLFVKNEPHPEKKFLSKRWRLISSVSLVDQVIDRLLHTRQNKVE--IFLPGMGACADVSGFDWSVKEWQIAEIRTKLIRRARCLRSLYSTPQGKLISQDVLGVVKSGTFNTSSTNSRIRVLMAWAVAMGDDSLEAAVEKYAELGHRVTDEFCSHTFPTDPVKSLYGADQALNYVQRHPHRDVLDLIERH
>ref_NC_001625_Southern_cowpea_mosaic_virus
AVTAATSELGWPSGAEIGSLQAGKFVPEQAYNKATSAEINQKASPGV-PTTNKDLMAMQFVAACVTGRVDPVRLFVKQEPHPSRKLKEGRYRLISSVSIVDQLVERMLFGAQNELE--IAKPGMGAEADISGFDWSVQDWELVEMRIVLNRF-SCFNSVLQLSNGQLLQQELPGIMKSGSYCTSSTNSRIRCLMAELIAMGDDSVEGAREKYAGLGHLCKDEFCSHVILTSWPKTLYR-----DLERELASSPIQSYVRSI
>ref_NC_004060_Southern_bean_mosaic_virus
EVLRATSDFSWPSKAELHSLQAGKFNPEGACQKAQSAEINEKASPGV-PSTNKDLLKLELVALCVTERLDPVRLFVKQEPHASRKVKEGRFRLISSVSLVDQLVERMLFGPQNQLE--IAKPGMGAEADISGFDWSVQDWELVEMRIVLNRF-SCFNSVFQLSDGTLIEQQLPGIMKSGSYCTSSTNSRIRCLMAELIAMGDDSVEGAKDKYMRLGHTCKDEFCSHVILASWPKTLYK-----DLERELGSSPIRHYVVGN
>ref_NC_002568_Sesbania_mosaic_virus
DVLRAVSDYSWPSKAELGSLQAGKFNPEGACQKAQSAEINEKASPGV-PSTNKDLLKLQLVALCVTERLDPVRIFVKQEPHASRKVREGRFRLISSVSLVDQLVERMLFGPQNQLE--IAKPGMGAEADISGFDWSVQDWELVEMRVVLNRF-SCFNSVFQLSDGTLIEQLQPGIMKSGSYCTSSTNSRIRCLMAELIAMGDDSVEGAKDKYMRLGHVCKDEFCSHVILASWPKTLFK-----DIERELETSPIRHYLVGN
>ref_NC_016033_Soybean_yellow_common_mosaic_virus
DVTRATSDYSWPSKAELRSLQAGKFNPEGACQKAQSAEINEKASPGV-PSTNKDIIRLQFVALCVTERLDPVRLFVKQEPHASRKVKEGRFRLISSVSLVDQLVERMLFGKQNQLE--IAKPGMGAEADISGFDWSVQDWELVEMRIVLNRF-SCFNSVFQLSDGTLIEQQQPGIMKSGSYCTSSTNSRIRCLMAELIAMGDDSVEGAKDKYKELGHVCKDEFCSHVVLNSWPKTLFK-----DLERELWSSPIRQYVVDN
>ref_NC_011187_Rubus_chlorotic_mottle_virus
RFKLASLDYNWPSKAELGSLQAERFRCASCCDAAQGREVCKDSSPGS-PKRNQDVLALDFVVKAVTERLDPVRLFVKQEPHTLKKINEGRYRLISSVSLVDQIVERMLFGPQNRAE--IAKPGMGYEADISGFDWTVQDWELVEIRIKLNRF-YCFNSVFQLSDGTLIQQCSPGVMKSGSYCTSSTNSRVRCLMAEIIAMGDDSVEGARDKYDALGHKCKDGFCSHHILTSWAKTLFK-----DIEIELRNSPIRRYLVQE
>ref_NC_001696_Lucerne_transient_streak_virus
AVIAAGKQYSWPSEAERGSLQAGRFRPAESVRIGET-EVNPKASPGV-PQSNAEVLSGDLVYIAVAERLDPVRLFVKNEPHPANKVREGRFRLISSVSLVDQLVERLLFGPQNKAE--IAKPGMGAEADISGFDWSVQKWELVCMRIERNRF-KCFNAVFQLSNGELIEQGLPGLMKSGSYCTSSTNSRIRCLMAEIIAMGDDSVEGARELYGELGHTCKDNFCSHSILQSWAKTLFR-----ELAVELQGCPIYKYLRRI
>ref_NC_004346_Subterranean_clover_mottle_virus
AVTAASQGYSWPSKAERGSLQAGRFKPYEAVVIGQK-KVNPKASPGV-PKTNKEVLDGDLVYIAVAERIDPIRLFVKQEPHPLKKVVEGRFRLISSVSLVDQLVERLLFGPQNETE--IDKPGMGAEADISGFDWSVQSWEIVCIRIDRNRF-KCFNAVFQLSDGTLISQGLPGLMKSGSYCTSSTNSRIRCLMAKIIAMGDDSVEGAREMYDSLGHTCKDNFCSHTILQSWAKTLFR-----ELAVELKGCPISKYLRRI
>ref_NC_018449_Papaya_lethal_yellowing_virus
RVTNALSEFGWPSEAELKSLQAERFRQEEACRICES-SVNQRASPGV-PSSNGAVLDRDLVVTAVVARLDPVRLFVKQEPHSLKKITEGRFRLISSVSLVDQLVERMIFGPQNELE--ITKPGMGAEADISGFDWSVQDWELLKMRIELNRF-TCFNSVFQLSDGSLIAQGKPGLMKSGSYCTSSTNSRIRCLMAELIAMGDDSVEGARRKYEELGHVCKDNFCSHELLTSWPKTVFR-----DLKAELWGNPIYEVVGVE
>ref_NC_011536_Imperata_yellow_mottle_virus
RVSAAVADYAWPSEAELESLQASRFKRQEAVNICQTGELNGTSSPGV-PNQNAAVLNPELVHLAVAERLDPVRLFVKQEPHTMRKIRERRFRLISSVSLVDQLVERMLFGPQNATE--ISKPGMGAEADISAFDWSVQDWELLAIRLQLSRF-YCFNSVFQLSDGTLIEQNLPGLMKSGSYCTSSTNSRIRCLMAELIAMGDDSVEGAQEKYAALGHTCKENFCSHEFLLTWAKCLYR-----DLWVELNTSRIQKYLAGI
>ref_NC_001575_Rice_yellow_mottle_virus
AVKDAIEGFGWPSKAELDSLQAGRFNRAQAVQLCETGEVNSASSPGV-PNSNGEVRGRDLVCLAVVERLDPVRLFVKNEPHPRRKLLERRFRLISSVSLVDQLVERMLFGPQNNTE--ISKPGMGAEADISGFDWSVQDWELLAIRINRSRY-YCFNSVFQLSDGTLIQQELPGLMKSGSYCTSSTNSRIRCLMAELIAMGDDSVEGAQSKYAALGHTCKENFCSHLILTSWPKACFR-----DLWVELHTCGIERYLRGI
>ref_NC_002618_Cocksfoot_mottle_virus
DVRAAEKELAWPSKAEIGSLQAGRFERQLAITIAHSGEINLKASPGV-PVSNQQVIDWPLVCEAVVERLDPVRLFVKQEPHSRQKIEQGRFRLISSVSLVDQLVERMLFGPQNTTE--IAKPGMGAMADISGFDWSVQDWELVSMRIELSRF-YCLNATFQLTNGELLAQELPGLMKSGSYCTSSSNSRIRCLMAELIAMGDDSVEGAPRKYSALGHLCKESFCSHLILETWPKCLFR-----SLEMELSSSRIVRYLRRI
>ref_NC_003747_Ryegrass_mottle_virus
LCRNAEADLSWPSKAERVSLQAGRFRPDSACRIAQR-DIKRDSSPGV-PTTNGAVLDMTLVVEAVWARLDPVRLFIKQEPHPLRKVRTGRLRLISSVSLLDQLVERVLFGFQNNLE--ISKPGMGAEADISGFDWSVQHWELVEMRIRLNRF-TCLNSVFQLSDGTLISQGLPGLMKSGSYCTSSSNSRIRCLMAKIIAMGDDSVEGAVEKYHALGHECKENFCSHELLTTWSKTLFR-----SLEMELAGSPIYRYLRRV
>ref_NC_017914_Artemisia_virus_A
RAISAREDFDWPSAAELDSLQATRFKAREAVEIAKT-EVKRDSSPGV-PITNGSVIDMQLVVESVYARLDPVRLFVKQEPHPKRKIETRRFRLISSVSLVDQLVERLLFGYQNQLE--IAKPGMGVEADISGFDWSVQEWELVEMRIFLNRF-KCLLSVFQLSNGTLIAQAIPGLMKSGSYCTSSSNSRIRCLMAKLIAMGDDSVEGAQEAYRKLGHDCKDNFCSHYLLTSWPKTFLR-----NLFAELQSSPIQRYIRRK
>ref_NC_014509_Velvet_tobacco_mottle_virus
AISSAEKQYDWPSKAEFDSLQASRFRRERKCETTTSPEINDKASPGS-PKTNGELISKDLLIEAVLRRVDPVRLFVKQEPHTKKKLNERRFRLISSVSIVDQIIERLLFGPQNRLE--IAKPGMGAEADISGFDWSVQEWELLSMRISLNRY-RCFLSCFQLSNGELYEQVEPGLMKSGSYCTSSSNSRIRCLMGYLIAMGDDSVEGAKGKYEELGHTCKENFCSHLILTSWPKTLYR-----DLERELGSCPIKDYCCQV
>ref_NC_004553_Turnip_rosette_virus
ITEAFSANYAWPSKAERKSLQASRFRRGEVVEVARSSDINGKASPGV-PAKNEVLVTLDFLVHAVVQRLDPVRVFVKQEPHPLRKLDEGRVRLISSVSLVDQLVERVLFGRQNRKE--ITKPGMGAEADISGFDWSVQEWELLEVRLRLNRF-KCFNSVFQLSNGELISQVSPGLMKSGSYCTSSTNSRIRVAMAYLIAMGDDSVEGAREKYESLGHICKDNFCSHWILDSVGKTLYR-----ILEAELGTHPIVSKLELV
>CJLX30310_Changjiang_polerolike_virus_1_len5278
KWGKTLRGFGWPPEAELKSLQAGRWLEEHVIQ-AVH-SLEPDAGVGV-PPHHRGWIELPVLARLTFARLDPIRLFVKGEPHKQSKLDEGRYRLIMSVSLVDQLVARVLFQNQNKRE--IAKPGFGVPTDCSGFDWSVSEWMLMEVRNRLRVWVACIRSVLCLSDGTLLAQRIPGVQKSGSYNTSSSNSRIRFMAALHCTMGDDALESNLEEYKRLGFKVE-EFCSHNFPVNANKMLYKHLEVVNYL-------CFSVLNEL
>WHCC118254_Hubei_polerolike_virus_1_len4213
RWGEELAGFGWPSAAELKSLQAARWLDERVIA-AVF-SLEFDAGIGV-PPTHRGWIELPVLARLVFDRLDPIRLFVKGEPHKQAKLDEGRYRLIMSVSLVDQLVARVLFQNQNKRE--IAKPGFGVPTDCSGFDWSVAEWMLMEVRNRLAGWLKCLNSVLSLSDGTLLAQRVPGVQKSGSYNTSSTNSRIRVMAAYHCAMGDDALESNLEEYKSLGFKVE-EFCSHTFPVNIGKMLYKSLEVVNYL-------CFAVLNEL
>ref_NC_015050_Pepper_vein_yellows_virus
DWGTQLSGFGWPPKAEVTSLQAERWLQERVIN-AVL-SLELDAGIGV-PPTHKGWVELPVLARLTFNRLDPIRTFVKREPHKQSKLDEGRYRLIMSVSLVDQLVARVLFQNQNKRE--IAKPGFGVPTDCSGFDWSVAEWMLMVVRNKLSAWLKCINSVLCLSDGTLLAQRVPGVQKSGSYNTSSSNSRIRVMAAYHCAMGDDALESNLEVYKSLGFKVE-EFCSHIFPVNERKMLYKNLEVVNYI-------CVSVLNEL
>ref_NC_010732_Tobacco_vein_distorting_virus
QWGIQLSGFGWPPQAEVTSLQAERWLQERVIN-AVF-SLELDAGIGV-PPTHKGWVELPVLARLTFNRLDPIRTFVKREPHKQSKLDEGRYRLIMSVSLVDQLVARVLFQNQNKRE--IAKPGFGVPTDCSGFDWSVAEWMLMVVRNKLFAWLKCINSVLCLSDGTLLXQRVPGVQKSGSYNTSSSNSRIRVMAAYHCAMGDXALESNLEVYKSLGFKVE-EFCSHIFPVNEXKMLYKSLEVINYX-------CASVLNEL
>ref_NC_016038_Brassica_yellows_virus
RWGKTLSGFGWPPEAELKSLQASRWLEERVIQ-AVF-SLEFDAGIGV-PPTHRGWVELPVLAQLTFIRLDPIRLFVKGEPHKQAKLDEGRYRLIMSVSLVDQLVARVLFQNQNKRE--IAKPGFGTPTDCSGFDWSVADWMLMIVRNRLSCWLRCVNSVLCLSDGTLLAQTHPGVQKSGSYNTSSSNSRIRVMAAFHTAMGDDALESDLAAYKRLGFKVE-EFCSHIFPVNENKMIYKNAEVVNYL-------CFSVLNEL
>ref_NC_003743_Turnip_yellows_virus
SWGKTLSGFGWPPEAELKSLQASRWLEERVIQ-AVF-SLEFDAGIEL-PPTHRGWVELPILAQLTFFRLDPIRLFVKGEPHKQAKLDEGRYRLIMSVSLVDQLVARVLFQNQNKRE--IAKPGFGTPTDCSGFDWSVADWMLMIVRNRLSCWLRCINSVLCLSDGTLLAQIHPGVQKSGSYNTSSSNSRIRVMAAFHTAMGDDALESDLAAYKKLGFKVE-EFCSHIFPVNENKMIYKNAEVVNYL-------CFSVLNEL
>ref_NC_003688_Cucurbit_aphidborne_yellows_virus
NWGDKIKGFGWPAKAELKSLQAARWLEEHVIE-AVL-SLEMDAGIGV-PPTHRGWVELPILARLTFNRLDPIRVFVKGEPHKQAKLDEGRYRLIMSVSLVDQLVARVLFQNQNKRE--IAKPGFGIATDCSGFDWSVSDWLLMEVRNRLS-WLYCINSVLCLSDGTLLAQRVPGVQKSGSYNTSSSNSRIRVMAAYHCAMGDDALESNLERYKSLGFKVE-EFCSHIFPVNKAKMLYKNVEVLNYL-------CFSILNEL
>ref_NC_010809_Melon_aphidborne_yellows_virus
KWGAKIQGFGWPAQAELKSLQAARWLEERVIR-AVF-SLEFDAGIGV-PPTHRGWVELPILARLTFNRLDPIRVFVKGEPHKQSKLDEGRYRLIMSVSLIDQLVARVLFQNQNKRE--ITKPGFGIATDCSGFDWSVSDWLLMEVRNRLSAWLKCINSVLSLSDGTLLSQQVPGVQKSGSYNTSSSNSRIRVMAAYHCAMGDDALESNLAKYAELGFKVE-EFCSHIFPVNKAKMIYKNAEVLNYL-------CFAVLNEL
>ref_NC_004756_Beet_western_yellows_virus
RWGAKVRGFGWPAQAELKSLQAARWLEERVIR-AVF-SLEFDAGIGV-PPTHRGWVELPILARLTFIRLDPIRVFVKGEPHKQSKLDEGRYRLIMSVSLVDQLVARVLFQNQNKRE--IAKPGFGVATDCSGFDWSVSDWLLMEVRNRLAAWLKCINSVLCLSDGTLLAQRVPGVQKSGSYNTSSSNSRIRVMAAFHCAMGDDALESDLGKYAALGFKVE-EFCSHIFPVNKAKMIYKNPEVLNYL-------CFAILNEL
>ref_NC_003491_Beet_mild_yellowing_virus
DWGTKLRGFGWPPAAELKSLQAARWLEERVVR-AVF-SLELEAGVGV-PRTHRGWIELPVLARFTFDRLDPIRLFVKGEPHKQSKLDEGRYRLIMSVSLVDQLVARVLFQNQNKRE--IAKPGFGIPTDCSGFDWSVSDWLLMEVRNRLAGWLKCLNSVLCLSDGTLLSQQVPGVQKSGSYNTSSSNSRIRVMAAYHSAMGDDALESDLSRYSSLGFKVE-EFCSHIFPVNKAKMLYKNLEVLNYL-------CFSILNEL
>ref_NC_008249_Chickpea_chlorotic_stunt_virus
RWGEKVRGFGWPKEAELKSLQTARWLKERVIG-AVH-SLELDAGIGV-PPTHRGWVELPILAQLTYDRLDPIRVFVKGEPHKQAKLDEGRYRLIMSVSLVDQLVARVLFQEQNKLE--ITKPGMGLPTDCSGFDWSVSDWLLMEVRNRLGCWLKCLNSVLALSDGSLFAQRVPGVQKSGSYNTSSTNSRIRVMCAFHAAMGDDALESDLSVYKDIGLKVE-EFCSHIFPVNVGKMLYKSIQVLNYI-------CTSVLNEL
>ref_NC_014545_Cotton_leafroll_dwarf_virus
PWGEQLRGFGWPPQAELKSLQAARWLEERVIQ-AVH-SLELDAGVGV-PPTHRGWVELPVLSRLVFDRLDPIRLFVKGEPHKQAKLDEGRYRLIMSVSLVDQLVARVLFQAQNKRE--IAKPGFGVPTDCSGFDWSVADWMLMEVRNRLACWLRCINSVLCLSDGTLLAQRVAGVQKSGSYNTSSSNSRIRVMSAYHCAMGDDALESDLSVYKQLGFKVE-EFCSHIFPVNRAKMLYKNLEVINYL-------CFSVLNEL
>ref_NC_021484_Maize_yellow_dwarf_virusRMV
EWGRLLSGFGWPPEAELKSLQAQRWLSERVIR-AVF-SLEPDAGVGV-PRTHRGWIELPVLARMTFDRLDPIRLFVKGEPHKQSKLDEGRYRLIMSVSLLDQLVARVLFQNQNKRE--IAKPGFGVPTDCSGFDWSVADWMLMEVRNRLACWLKCINSVLCLSDGTLLAQRIAGIQKSGSYNTSSSNSRIRVMAAYHCAMGDDALESNLDVYKTLGFKVE-EFCSHIFPVNQNKMIYKSSEVIRYL-------CMSVLNEL
>ref_NC_006265_Carrot_red_leaf_virus
KWGRKLAGFGWPAQAELKSLQASRWLDEHVIN-AVN-SLELDAGVGV-PRTHRDWVELPVLARMTFDRLDPIRLFVKGEPHKQSKLDEGRYRLIMSVSLLDQLVARVLFQSQNKLE--IAKPGFGIPTDCSGFDWSVSDWLLMEVRNRLAGWLKCINSVLCLSDGTLLAQTVPGVQKSGSYNTSSSNSRIRVMAAYHCAMGDDALESDLSVYKNLGFKVE-EFCSHIFPVNINKMLYKNAEVLNYL-------VVSVMNEL
>ref_NC_025435_Strawberry_polerovirus_1
NWGRTLKGFGWPAKAELKSLQASRWLEERVIK-ALS-SLELDAGVGL-PPTHRGWVEAPILAQLVFDRLDPIRLFVKGEPHKQSKLDEGRYRLIMSVSLVDQLVARVLFQNQNKKE--IAKPGFGVPTDCSGFDWSVSAWMLMEVRNRLGGWLHCINSVLCLSDGTLFAQTTPGVQKSGSYNTSSSNSRIRVMAAYHAAMGDDGLESNLDVYKNLGFKVE-EFCSHIFPVNVNKMLYRNEEVVNYA-------LYSVLNEL
>ref_NC_001747_Potato_leafroll_virus
QWGQKLAGFGWPSEAELQSLQAARWLQKRVIE-AVQ-SLELDAGVGI-PPAHRGWVELPVLTQLTFDRLDPIRLFVKGEPHKQSKLDEGRYRLIMSVSLVDQLVARVLFQNQNKRE--ISKPGFGRPTDCSGFDWSVAYWMLMEVRNRLAAWLKCINSVLCLSDGTLLAQTVPGVQKSGSYNTSSSNSRIRVMAAYHCAMGDDALEADLEEYKTLGFKVE-EFCSHIFPVNTNKMLYKNPEVINYL-------VFSVLQEL
>ref_NC_012931_Wheat_yellow_dwarf_virusGPV
AWGELLAGFGWPASAELTSLQVARWIEENVIN-AIS-SLQLDAGVGI-PPTHRGWVELPVLAQLTFDRLDPIRLFVKQEPHKQSKLDEGRYRLIMSVSLVDQLVARVLFQRQNKSE--IAKPGFGVPTDCSGFDWSVSDWMLMEVRNRLAVWLQGINSILCLSDGTMLAQTRPGVQKSGSYNTSSTNSRIRVMAAYHCAMGDDALEADLSRYKSLGFKVE-EFCSHILPVNANKMLYRNAEVINYL-------ACSVLHEL
>ref_NC_004751_Cereal_yellow_dwarf_virusRPV
EWGRKLAGFGWPASAELTSLQAARWLEENVIN-AIK-SLQLDAGVGL-PPTHRGWVELPVLAQLTFDRLDPIRLFVKQEPHKQSKLDEGRYRLIMSVSLIDQLVARVLFQRQNKSE--IAKPGFGVPTDCSGFDWSVSDWMLMEVRNRLAVWLQGINSVLCLSDGTMLAQRVPGVQKSGSYNTSSTNSRVRVMAAYHCAMGDDALEADLSKYKDLGFKVE-EFCSRIFPVNENKMLYRNFEVVNYL-------AVSVLHEL
>ref_NC_002198_Cereal_yellow_dwarf_virusRPS
AWGERLKGFGWPATAELTSLQAARWLEKNVID-AIK-SLQLDAGVGI-PPTHRGWVELPVLARLTFDRLDPIRLFVKQEPHKQSKLDEGRYRLIMSVSLIDQLVARVLFQAQNKSE--IAKPGFGVPTDCSGFDWSVSDWMLMEVRNRLAVWLQGINSVLCLSDGTMLSQVKPGVQKSGSYNTSSTNSRIRVMAAYHCAMGDDALEADLSKYKDLGFKVE-EFCSHIFPVNANKMLYRNAEVINYL-------ASSVLHEL
>ref_NC_000874_Sugarcane_yellow_leaf_virus
QWGERIAGFGWPAQAEETSLQAARWLKKLVID-AVN-SLELDAGIGL-PDTHRQMVELPLLTRLTWNRLDPIRLFVKGEPHKQAKLDEGRYRLIMSVSLVDQLVARVLFQAQNKRE--IAKPGXGVPTDCSGFDWSVADWMLMEVRNXLACWLKCINSVICXSGGVLYAQTHPGVQKSGSYNTSSSNSRIRVMAAFHCAMGDDALESNINAYQKLGFKVE-EFCSHVFPLNVNKMLYRNAEVLNYL-------VASVLNEL
>ref_NC_002766_Beet_chlorosis_virus
EYGVRVAGFGWPAQAELTSLQADRWLQESVIN-AVS-SLELDAGVGV-PRTHRDWVFLPVLTRLTFNRLDPIRVFVKGEPHKVSKLEEGRYRLIMSVSLVDQLVARVLFQNQNKRE--IEKPGFGIPTDCSGFDWSVADWMLMEVRNRLSVWLKCINSVLCLSDGCLLSQRVPGVQKSGSYNTSSSNSRIRVMAAYHCAMGDDALESNLTEYKKLGFKVE-EFCSHIFPLNVKKMLYKNLEAINYL-------CHSIVNEI
>ref_NC_025837_Sauropus_yellowing_virus_isolate
DWGRFLRGFGWPAAAELKSLQASRWREQNVIE-AVS-TLELDAGVGI-PPTHRGWIEAPILAQLTFDRLDPIRTFVKGEPHKQAKLDEGRYRLIMSVSLVDQMVARVLFQQQNKRE--IAKPGFGIPTDCSGFDWSVAEWMLMEVRNRLAVWLQCIQSVLCLSDGSLLAQRIPGIQKSGSYNTSSSNSRIRVMCALHCAMGDDALEGDLALYHKLGLKVE-EFCSHLFPVNINKMLWKNLEVINYL-------CASVMHEM
>QTM26674_Hubei_polerolike_virus_2_len6083
KWGQNLKGFGWPASAELRSLQSARWLQESVIK-AVH-SLELDAGIGI-PPTHRGWVELPVLAQMTFDRLDPIRVFIKNEPHKQSKLDEGRYRLIMSVSLVDQLVARILFQRQNKME--IEKPGFGVPTDCSGFDWSVSQWMLMEVRNRLQVWLHCLNSVLALSDGRLLAQEVSGVQKSGSYNTSSTNSRIRVMAALHCAMGDDAIESNLELYAQLGFKVE-EFCSHIFPINKGKMLYKNVEVVNYL-------LWSVLHEL
>ref_NC_018571_Suakwa_aphidborne_yellows_virus
EWGKTLAGYGWPPGAELKSLQAARWREERVIR-CLP-SLSLEAGVGV-PPTLGSWVNLPILSRLVFDRLDPIRTFIKGEPHKSSKLKEGRYRLIMSVSIVDQLVARVLFQNQNKSE--IAKPGLGVPTDCSGFDWSVSSWMLMEVRNNLACWLKCINSVICLSDGTLLAQEFPGIQKSGSYNTSSTNSRVRVMLSIYAAMGDDALESIIPLYEQYGLKVE-EFCSHEFPTNIGKMLYKSIQVTNYL-------CYSVLNEL
>ref_NC_021564_Citrus_vein_enation_virus
EWGFHRESYGWPAEAELSSLQAAKRAAWSVIQ-AVR-SLKPDSGSGL-PTTHSDWC-FEALFDLVWARLDPIRLFVKLEPHKRAKIEQKRFRLIASVSLADQLVARMLFQEQNQAE--LDKPGLGIPTDCSGFDWSVPMWLLLAVRNELSEWLRCLQSVLVLSNGMMVAQLEPGIQKSGSFNTSSTNSRMRYMASLYATMGDDALESDLSQYALLGLICE-DFCSHIFPKNIHKMIFGVQEARQWL-------FQSISEEM
>ref_NC_003629_Pea_enation_mosaic_virus1
SWGERVEKYSWPAEAELSSLQAARRQSEDLIK-CVR-KLKGQAGSGV-PKTNDKWV-TEDLWETVRDRLDPIRLFVKLEPHKMEKIRNKRYRLIASVSIVDQLVARMLFRDQNEEE--LLKPGLGTPTDCSGFDWSVPMWLLLAVRNELETWLKCLQSVFCLSNGLLLAQTSPGIQKSGSFNTSSTNSRMRYMLALYATMGDDALESDLSQYARLGIKCE-DFCSHLFPKNLEKMVYGLLADRSWL-------LQSILEEM
>SZmix20791_Hubei_sobemolike_virus_1_len3936
ALDRAQREWVAPAEAERTSAQAGKRLQEGLFR-AIG-QLEGKSSPGY-PATNKELLEWSLVENAAVARLDEVRVFVKNELHSRAKVAEGRMRLIMSVSVVDQIVERVLNSAQNQLE--ISKPGMGVSSDISGFDWSVPQWALARVRAALKRA-VCLLSQLVFSDGVVWDQLEPGIQKSGSYNTSSTNSRIRVMLAWLVAMGDDAIETLKPNYERLGFVLKEEFCAYAFPLRVVKMVAGHEEELALEYELRHSDAKHVIRAS
>ref_NP_042510_Mushroom_bacilliform_virus
PSKEEQRNWSWPIAATKQAFHTRRLRTDWICA-VVEYNITGDSHPGY-PSDNKAVLT-DLIWDEVAKRFDAVKVFIKQEPHSLEKVNAGRLRIIAAVGLVDQIVTRLLCMKQNNAE--IDAPGMGCETDISGWDWSVQQWELARLRTQLRVHAYVVHSVFVMPDGEMLEQTVPGGQLSGDYNTSSSNSRMRVIATMFAAMGDDSFEILEEYLGKMGHTVKMEFCSQVFPVDFSKTLYRYSEYRQLMYYFRHLPLQKVIRLA
>WGML145690_Hubei_sobemolike_virus_2_len4288
ALAEAVKALRSVGDAEEFSLQASIFRPERALA-AMD-MVPKDSSPGY-PADNQQLFRSAMVIQLVKERLDPLKVFIKDEVHKEAKIAEGRLRLIMSNSVIDQIVERLLFSEQNSVE--IAKPGIGWESDASGWDWHYQLWMYLKRRALLAVI-QCAYSVFVTSHGRFFAQTLPGLMKSGKYITSSANSAARNGCAYIVAMGDDCNETLKEAYYALGQDMKMEFCSHDFPNNPNKGLVKCEQKLQFSDEYRHVPTLAFIRSL
>WZFSL61418_Wenzhou_sobemolike_virus_1_len4225
PVCDRLGVYQYPAGSQFASLHSSLAKGKKAIE-LLSLDLKLDSTPGV-LLTKGDVVQPIELLDVVASRLDPIKVFIKEEPHKISKIRDERYRIISSISLVDDVCERLIVGPMNAAI--KARVGMGVTSDISAHDWSLQEVWFSEVRARIHRLNMAISSPFVLSDGAVYTQRVPGIQRSGRFDTSVGNSIIRTLAQYVASMGDDNVSSLIRSFAKIGFSMKNEFCSHRYPANPSKAMAKAKQVVSFGFQMGRSSVNAITRAM
>CJLX29826_Changjiang_sobemolike_virus_1_len4863
RIRLACAGYGPPPAAQLGSLQAAKFVPEAAIN-AFA-KMNGTAVPGT-PPRKSDWIELECLVDMVLIRLDPVSVFVKDEPHTIEKIKQGRYRLIANCTLVEEAIKRLLFAEQNDAD--KNAGGWDATSDVSAWDWSVKEWMFLEIRRRLNVYKS-FRSVYVLTDGSAYTLEHPGVQKSGDYNTTTTNGRIRNLIAVLVSAGDDNISTAVQKYAKYGIRVTDKFCSATFPDSAMKSLYKSYMLLTFRNEFRHAPAEAAILRS
>spider59976_Hubei_sobemolike_virus_5_len3250
------LAYQWPPAAVRESFHTEYTRTESLLA-AAR-RFNWSGATGL-GSTIKDALGWSILKQLVTARLTDIKLFIKIEPHKPEKIASSRYRLISCLALVDQMVDRVLFGPWSAAD--TAKSGWSLATDCSAFDWTYPAWVIIDVKLEQTRITEVLNCTLRLPDGQRLRQLVPGIMKSGWFLTINLNSDAQDMLTTLAAMGDDVLMRLVQQLRRAGILSKFEFSGFAVPLYPNKHKYLLEEVISFGMIYALAELEPLLRQY
>spider128669_Hubei_sobemolike_virus_6_len2892
------AGYEWPARDVRRSFHSDYRTRDFAVA-LLG-TLDKQSSTGL-GNTIGAALGVEILRRCVEERLADIKLFVKDEPHKLAKVKDSRWRLISSLALVDQVVDRVLFYPWVSSE--VRKTGWSVAVDKTAWDWTMPDWVVFRARLAQNRMMCVVGAVLRLPDGQRLRQTCVGFMKSGWLLTLSMNSAAQFFQHVVAAMGDDMLLRYVAMLATTGCIVKHEFAGYAFPLYPAKHKFTEQELLSYHLLYALDPLPAVREHC
>spider134446_Hubei_sobemolike_virus_7_len2662
------TGYGWVAEQVGHSLHAQYREQEYVRA-LLT-TLDPRSATGL-GATIGDALGVAELRRQVVAKLDPIKLFIKDEPHKQGKIDEGRFRLISAFSLEDQMVDRCLMHPFIQSE--IRKAGWAYAIDKKLWDWTMPGWVVVLAKLRQRRIYYSFGAVLAEPTGAIWRQTFWGLMKSGSLLTLSMNGASQYLEHALAAMGDDTLARYLRELAKTGCIVKLEFSGFRVPIYPEKHKFLEHSVFSFSLLYALARLNNVIGRT
>WHYY19909_Wuhan_house_centipede_virus_4_RdRp_len2864
HVP---EDFQWPEGQLTRSLHAGRREGDTVIG-VLR-TLDPKSSTGL-GATIGDALGVAKLRGCVEERLDPIKLFVKDEPHSLKKVAEGRFRLIHVLSLVDQVIDRILFTPWVGSE--IRKSGWSLAVDKALWDWTLPSWVIVVLKFYQARLRHVLCTRFEMPNGLRWRQQFWGVMKSGCYLTLSLNSLAQEAQHVLAAMGDDTLVRYWDALESTGCLVKKEFCGFLFPLYPDKHRFIEQDTMAFELLYALSKVDCLRPHQ
>WHYCM467_Wuhan_heteroptera_virus_2_RdRp_len3317
------PDYVIPGQAVADSFHTDLATAADIRF-ALK-ECQPDSVTGL-GQTIGDAFGIAILVNIVREKIDDAKVFIKFEATKQSKVQEQRYRLIWSLSVEDQIVDRLLFGHAFRAE--VNKTGWSLATDASAFDWTVQNWMVYDTLMDRNRIQQVLECVVRLPNGRRFRQRVFGVMKSGWLLTLMANTNVMLASSLCAGMGDDVIMKYVRELNRTGLKVKQEFAGFRIPIYTAKHMTMLEEMAAYGLIYALSDMKKFIDDY
>BHZC45609_Beihai_razor_shell_virus_3_len4376
EVPDYVEGWQRPRDAMLGSLHLEQNQRQSFFS-FLG-SLNPLSTPGV-EADNQTVFGVEDLRCAVIEKIDRIHTFLKDEPHKPEKVAEGRWRIISGVSATDQIACHLLMGEVLSSF--SAAIGWNVSADRKSWDWTVQKLAVTAFALLLNHICSIFIRRFDC-QGRVVRFDNFGVLLSGWKFTALFNSVVQHLYHMLASMGDDTVQEYWDHLATFGVILKPEFCGAHFPVYLPKHAYNLPALLSYRYLYMFDELNRWACEM
>BHWZXX19227_Beihai_shrimp_virus_4_len3675
EVPDFVEPYGWPGKAISASLHKNRRRIRTVEA-LMKKHVDPTTSPGH-PDTNGQLFGVETLYEAVKIRLDDINLFIKDEPHKAKKLENEAYRLISGVGITDQMVSTIMFEELLEEV--ISMIGWGASADKSSWDWTAQPWTCRRHLMWLNHVLAMLPKSVIS-SDYKVFDIIEGGMASGWKLTILGNSWMQLILHHLACMGDDTIQTYWNELAATGCILKEEFCGLHFPSYEGKHSFLFRDVMSYQLLYLFDPLRRWLIIS
>BHNXC40978_Beihai_sobemolike_virus_20_len2971
KLPRFVGGYQWPRAAIAASVHTQRRAQAFSAR-LMD--VDPTTSPGL-PTTNAQVFGVEILYKEVILRLNDINLFIKPEPHKPKKVEQGAWRLIHGVSITDQMVAEIVMGELMDLV--YKMIGWSQSADKSSWDWTVQDWLAIDLICYINHMRAILRKVIVG-KGQRF--TMDGGLPSGWKATIFANSVMQEIIHHVATMGDDTLQEYWEALATTGCILKEEFCGFHFPSYKQKHAFLFEATISYQILYLFDELRRWCELE
>BHBJDX18617_Beihai_sobemolike_virus_19_len3560
EAPLYVGGYEWPKSDIIESFHLQRRHEGEITI-FLE-TLDPKSSPGI-PQTNAEVFGVDGLRQDAIDRINQINVFIKKEPHKPSKVEKKMWRLISGVSVRDQVVAHYLFGDMMEVL--IEMIGWSQSSDKSSWDWTLQPWAVKELMLWLNHIEAMLQKTFFL-RGEVRKQQDRGLMPSGWKMTLAGNSIFQIILHVLATMGDDTVGEYWEQYKRLGAIVKEDFCGMIFPAYKEKHAFLLKETLSYQLLYVYDQIQRWMRSI
>BHBJDX18383_Beihai_sobemolike_virus_15_len3507
TPPDSLSGYVKPSEAIAASLHLEYNRRRRVSK-FIS-ELEPTSTPGY-PNSNAECFGVADLYQAVRQRLDNIFLFIKQEPHKPAKAQQRRWRLISGIGATDQLIAEMLFRPFLDEM--TNAVGWAVCADKSAWDWTVQPWLCKSFLSKLNHVEAVMKKTFQW-PGGKYHWDKRGVFCSGWKLTITGNSIMQHACHRMAANGDDTCQAYWENLRKLGPIIKEEFCGLEIPMYGAKHTFVAREVLSYQYLYPFEPIQAWIASL
>BHCL80925_Beihai_sobemolike_virus_16_len3474
EAPTSIKNYVEPPAALRASLHAGIASATRTAK-FIS-SLDPTSSPGN-PSTNGCVFGVHNLYAAVVKRFDDIFPFIKQEPHKRAKAESDRWRIISGVGCTDQLVAELMFRPIMRSV--QAAIGWALCTDKSSFDWTVQPWMMAELFSSLNHCCSMLAKTFTA-PGVSFHHPHDGVLPSGWKLTILVNSILQLSFHELAAMGDDTIQDYMEALSRLGPLIKVEFCGMEFPVYLEKHSYAAVETLSYQYLYAYDNIQDWMRQL
>HOU157151_Beihai_sobemolike_virus_17_len3458
ETPKYIEQYGWPPEALRETLHSGIHDADGCVE-FIS-ELDPKSCPGN-PSTNEVVFGVNDLYHAVLNRFDPIFPFIKQEPHKKTKLEEGRVRIISGVSATDQIVADLLFMPELQSQ--MQAIGWATCADKSSWDWTVVLWMVCQFFVSRNHILAMLPKKFKF-RGGVFRTEHPGVMPSGWKVTILLNSLWQKACHIMCSMGDDTIQEYWDKMAKLGPKIKEEFCGVTIPVYTAKHSYVAIDTLSYQTLYAYCPIRRWLREL
>HOU156693_Beihai_sobemolike_virus_12_len3799
EAPEFVSEYVEPREAIEGSVHLKLHSERRIVK-WIN-NMDPDSSPGL-PGTNGDRFGLDELRMAVLIRIDPIFVFIKQEMHKKSKAVEGRWRLICGVGLTDQIVARILFEPYFDFL--LDAIGWGQAADKSAWDWTVQPWVFKEIMHKMHHIDAICHKVLDI-VGRKL-DCPPGIMPSGWFMTIAFNSVAQLILHAYAVMGDDTIQKYWKRMTTTGAKIKDEFVGFVFPSYTVKYNCKLVETLSYQWLYAFEPIHRYMCEI
>YYSZX17641_Beihai_sobemolike_virus_13_len3679
DIPGYIGGFVKPTEALEASLHLEYQQRSRITG-WIN-QMDPDSSPGI-PSTNGEIFDLEELRLAVKQRLDPISLFIKQEYHKQKKADEERWRLISSVGLTDQIVARMLFEPFFDYV--LAAIGWGEAADKSAWDWTVQPWLFYNICLALHHLRAICDKVFDI-NGRRYRQELPGIMPSGWFMTILFNSVSQLILHAYAVMGDDTIQPYWDRIRKTGCILKEDFCGFNFPVYGLKYDFALKETLSFQWLYAFVPIQRYIREI
>HOU157842_Beihai_sobemolike_virus_14_len3570
DVPDFVDEFVAPRRAIEESLHFERARQGTIVQ-WIS-GLNPDSCPGL-PTTNFDVFEVEDLRLAVLLRLNDVFSFIKQEPHKLAKAEQSMWRLISGLSCTDQLVATLLSEELMAYV--VDGIGWGVAADKSSWDWTVQPWVYLEIMLWLNHILSVCEKVFDT-GGGRLKQPAPGIVASGWKWTILFNCFGQLFLHYYATMGDDTIQEYWCQIKRTGAILKEIYCSMRLPENMGKYCYAAVETLSYQWLFAYMPIQRWLRLL
>BWBFG40814_Beihai_sobemolike_virus_18_len4963
PVPPYVPGWKYPGRALRHSFHTTVAAESRLIE-LIS-TLNPDSSSGH-YANNGEVFGIALFREKVVSRMDVIKVFIKHEPHKPEKVKQGKWRLIMGVCPTDQICAHLLFDTVLAIF--ESAIGWSVTADRSSWDWTVQFWLAISLMLYLNHILSMFSRKFNV-GASTFYMHILGVLLSGWKLTAFCNSLMQIICHHLACMGDDTLQNYWKFLSSTGAILKMEFCGFRFPVYDVKHAVALHSTLSYLWLYCYDKLERWLRQT
>BHZY58647_Beihai_sobemolike_virus_21_len4177
ETCECFAGFQWPTNPIAESIHSGVFLRDQVCK-LVNRQLDKNSTPGI-PPTNAEVFGLDMLYNDVFERMNPINLFLKPEPHKKSKCEAGAWRIIWGCSCVDQMVALVLWYPNVDKI--VNMIGWTQCADKSAWDWTVQFWVCSYVLVNLNHCMAMLYQTVQF-GKKKLKFQIPGRLPSGWFWTIFFNCAGQASVDSLAAMGDDTAQTYWKAVNQL-CIVKQEFCGTLMPAKRGSHAFRAAEGLSYALLYAHDPISALQCEI
>SHWCII5101_Shahe_sobemolike_virus_1_len3593
TVAKAGGMFDWPKAAVDESVHVKHRDDSEILE-IIEHQVDKNSSPGY-PKTNKDFFGLAMVCGLVADRIDPIRVFIKEEPASINKRSTGALRLISSVSVVDTIVHRLFFGGVFDKL--VKMAGWSFMADKKKWDWSMQPWLARDVLLNLNALRALYSACTRCGACSFYEQRTSGLQKSGWLGTIITNGMQQYALAALATMGDDTIEEYVSELEKGGCIVGEDFAGFTFPNYGDKHAFTEQSRVSYITMYYNDKLLQYAAVL
>Norway luteo-like virus 4 NOR/B1V/Tofte/2014 (S5)
EAVQALGAFEYPPQDERKSLHLELYAKKRSAG-IIH-SINPGKASGY-PPLNKQVLDVQGFAQHVVNEWIEGKVIIKGEPTKQKKLANGMPRIVVNLPVDTTVKHASVFKNLSINL--VKKYAFAWESDKTNWDYMMFPWVARDVVKHLGCFEDIFKTVYRTSDGAVYTPKSSGIMKSGWFFTIGGNSIAQLAVHVMTAGGDDVNQEYVASAADLGIEMEIEYFSSDLPKRWTKHIEHLADALSHMENYRHDKLEDMYHSL
>Norway luteo-like virus 4 NOR/S5/Kilen/2014 (S3)
EAVQALGAFEYPPQDERKSLHLELYAKKRSAG-IIH-SINPGKASGY-PPLNKQVLDVQGFAQHVVNEWIEGKVIIKGEPTKQKKLANGMPRIVVNLPVDTTVKHASVFKNLSINL--VKKYAFAWESDKTNWDYMMFPWVARDVVKHLGCFEDIFKTVYRTSDGAVYTPKSSGIMKSGWFFTIGGNSIAQLAVHVMTAGGDDVNQEYVASAADLGIEMEIEYFSSDLPKRWTKHIEHLADALSHMENYRHDKLEDMYHSL
>BHZC34084_Beihai_sobemolike_virus_25_len3995
EALQVIGVFAYPPDTERKSLHLNLFGEQRCSR-IIN-SIDPKKASGY-PPTNGQVLEVRGFAQHVLNTWFQVKNFLKGEPTKKTKLDKGMPRCIEGFPLHVTVKHASVFSQLAMTL--VKKYAFSWESDKTNWDYLMYLWIARDSIKKLGCFKQVFEASYRTSDGHIYQSNEPGIMKSGWFMTIGANSIAQVAVHVMTAGGDDVNQAYLEEAQKLGVSMEIEYFSSDLPKRWTKHIEHLADALSHMENYRHHVLVKLYLSL
>ref_AHA86920_Carascovirus_SF1
EVVEYFGEQTYPMQTEKVSGHLELFEEDRTVN-IID-SVNERKSAGS-PSTNGDVLRKTGVAELVEREWLRLKLFLKAEAAKRKKLTKGMPRCVTGFPLEKMIKNQALFREMLDVS--VAKYAFSVECDKSNWDYNMFGYFFEELVVRLGAIREVAGAQFVFTNGEVYEVTVAGIMKSGWLLTIFGNSVSQIALDVLVAGGDDTLQAYKQKAAALGFEVDFEFFSNVFPVRTTKHIEKLPMALSAMINYCWVDFNTMYKHF
>CJLX29674_Changjiang_sobemolike_virus_2_len6056
ETTEILGMFEYPTKSCVNAIHGTNVSEDRVVD-IIN-TIEDRKSPGM-PTTNAQVLDVTWLYNKMIE--ILYRMFLKYEPTKKKKIDNWMARVILSFPLHKTLQNIVLFKNLLSTD--AVWYTFNFSSDKETWDLSVRIEFYARIVQNLDIYDTIMEGEYRLNNGYVLKAVYAGYLKSGWYLTIIANSIMQVVVHVLAAGGDDVIQHYIEAHASFGIKLKLEFFSNRFPQRFCKHIESLFQGLKYKHLYVPSVIKKEMRQM
>BHWZXX14614_Beihai_sobemolike_virus_22_len3173
RPFERLDEYEFPGERYASALHATLASEKEVVR-VLK-NMDWNSSPGV-ESTNRQVWQKLLMWKIIQERIGPVKLFPKYEPHKISKIRENRERLIFGVGAVDNIIAAMFFRNWTAAL--VEKVGYSTAADKSQWDWSCQEWEVRQVLQHLNIIRAHFPATLVL-GKAEIEKKGYGVMFSGTYFTLTFNSLFQLILHEAACIGDDTVQPYWNAIRGFGHKLKDEFAGHRVPVYLGKHRAQRMMTLSYQRLYACDALKTFTMAL
>BHZY60634_Beihai_sobemolike_virus_10_len4902
KLPGRYEDYVMPAEAVKESLQLNATCH-EVLE-LAK-EFDGTKSSGW-SGPKSAWQCLETASYLVRCRLDPKVASIKSEPHAPRKAANKKWRVIWGASIIDLLAQGVTCRIQDKLD--IHAVGLGFDADASGWDMSVKRDSIAERRIRCQMAEAMTSAHMLAFGPYLFSIYLAGITASGILPTTSQNSFMRAFIARLVCGGDDLMGADPAYERRFGPIEKKEFTSFLFFVNLGKSCAKTPDQLGVLYHLRDNEFREICRKM
>BHZY59277_Beihai_sobemolike_virus_11_len5082
HLPDKYKDYVMPPEAVLGSLQLKKTSV-EFLE-LAK-EFDGTKSAGW-SGNKAVWQTLALASYMVRCRLDPKVASVKVEPHDPEKAAEARWRVIWGASMIDVLTQGVTCRMQDKLD--ILGAGLGFDADASGWDLSVKRDSIAERRIRCQLADAMTSAHMLVFGEYLFSIYLAGITASGILPTTAQNSFMRAFIARLVVAGDDLMGADPEYERKFGPREKREFTSFLFFTNLGKSCAKQPEQLGVLYHLRDNPFREICYRM
>BWBFG36635_Beihai_sobemolike_virus_8_len4496
RLPERFTGWANPVEAMEQSFQLGGVKPKQFVA-FVL-GLDGDKSAGW-SGTKRSWQDLELASYLTRCRLDPRTMFVKVEPHNDAKVAAGRWRLIWGASLVDVCTASVTCRKQDKLD--IEASGLGFDADAQHWDMLVNRDSLAWRRIILALCEAAASAHVVLVGGNLWEILKPGITASGILSTTAQNSFIRALLYSFVVAGDDAVGAHRSALAEYGPIEKAEFTSHRFFLNLGKACARRQDQLGLLFCVRHDELGQVAEQM
>BHZY60769_Beihai_sobemolike_virus_9_len4560
RLPARFAQWTLPVEAMEHSLQLGRTCSRQFAN-FVL-GLDGDKSAGW-SGTKRSWQDLTLASYLTRCRLDPRTLFIKNEPHSDSKVADGRWRLIWGASLVDVCVASVTCRRQDKLD--IEAAGLGFDSDASGWDMSVNRDSLALRRILLALCEAAASAHVVLIGGNLWEVLKPGITASGILSTTAQNSFIRALLYAFVVAGDDGAGAHVKALAEYGPEEKQEFTSHRMFLNLGKACARTADQLGLMFCVRNNPLGDIAEEM
>BHZY60654_Beihai_sobemolike_virus_7_len4711
KLRQQFQDYIIPPEAVLESLHCARDLKREAFD-ILD-SLEGDKSAGW-AGKKEVWKTRGIASYLVRCRIDPRAPFIKREPSSVKKQKTKRWRLIWNCSVIDVLVAGITNRKQDKQD--IACVGMGSSSDISGWDIGVQRDWIGLRRIRLTWCEQAASAHVLFIGGVLYQILRAGITASGIISTSAQNSFMRSLLELIASQGDDNVSS--TFLEDNGVVVRDPFTSHEFFMNLDKMLARAQEAIGCLFALRHSAFLGVCREM
>BWBFG40829_Beihai_sobemolike_virus_6_len5222
HVSEDFSGYALPPDAVKASFQCGRQKPHTQVN-YLD-NMDGAKSAGW-SGTKGVWSRRCVLTYCVMARLDPVEIFTKTEAHDEKKVKDERWRLIWVVSMIDSVCQDIAHRHQNKTD--IYAVGLGQSSDASGWDLSVSRDAIAERRIALLWAEAACSAHVVVIGTAMWTFEWFGITASGIPSTSAQNSSIRSFTAQACAAGDDLVHTDIELLASTGCLTKEEFTSHVFFNNLVKMLAHSSDMVGMRFALRHTPFCQVCDRM
>ref_YP_386495_Heterocapsa_circularisquama_RNA_virus
EESKAFGEYCRPEASIIRSMQAARQLGEPFLV-LYR-SFD-DSSAGW-TLTKKSYVSCGELTRIAVARIDPTDVFVKDEPHTADKARREMWRLIWNVSLVDSICQAYFNRELNLQQ--NRTCGMGCSSDASGWDMSVSRDGLGLVRAIRILLDKFVSAHMICTGTSLWSVDVYGITASGLPDTTTQNSFVRGMGAKLATAGDDLLCDRLPVLTEHGTITKGGFTSHSLFENESKALHRLPEQIGVAFAERKDELRAVCDSR
>WHBL62463_Hubei_sobemolike_virus_4_len3814
KKRERRLSHYLPAKAVIRSLHAEGYAFDKILR-IID-TLDPTKSSGY-SGPKESWKTRRELVSIVLYRYDPETIFPKDELLKRAKDDGGFTRTIWPSSIVKNFALALLCQEFNKDC--IAFTGVGCTKDCENYDFSIARDGQAGVRLHNQVFAVLMGAHTFVVGKKLYASSVAGQTGSGSVNTTTDNSIVQSAAHELSSGGDDNLSRCQKTYESLGFRIKPKYGPISYPFRTEGGTWTVKSALGYKTCLRHVEFQGVGIDI
>BHZY60830_Beihai_sobemolike_virus_3_len4536
DAAKAREDWVTPRKNILDSMHAGLACVNRALEQAATLQ---DSSSGV-SLSKRQWV-FQVLIDLVQCRLDVLEVTVKPESHKPEKAKLGRWRLIWICSVIDCLVQKLLHKAVNARD--IEAAGMGITCDASMWDFTMDKQAHAKRRVACRLIMTLGYKHVCECKGDIWRCEKEGVNGSGQCSTTSDNTFSRVGQARASANGDDMAADDPEAAKAFGTRSRDPFTSHHIYDRPLKLAFNFGMRVALMYVVRNTPLAKFKKHL
>BHZY59438_Beihai_sobemolike_virus_4_len4288
DVAKERDEWVTPRANISASMHAKLASVERALELAATLA---DTSSGV-SQNKRQWA-LLAMIDLVQCRLDVLLLSVKQEPHAPKKAKQGRYRMIWISSLIDSFVQKLLHKALNARD--IDAAGMGLTCDASMWDFTMDKQAHAKRRCMSSLIMTLAYKHVCENKGDVWRCNKEGVNTSGQSSTTADNTFTRHSQAKVCGNGDDMVADDPEAAKKFGTKSRDPFTSHHVYDRPEKLAWNFGLRVAMLSVVRNSPLSKFKKHL
>BHZY60175_Beihai_sobemolike_virus_5_len4484
DLQKRLGEYRIPKKNIDRSLQAALAVAEAAVRTFLGFE---DKSSGV-SMKKAAWVKPEEVVDLALSRLDVKDIFMKPEEHSPQKIAEGRFRLIWISSLIDLTVQALLHKADNAAH--VDALGMGVSSDASAFDLSIDGSFIGERRADNKRYAHIL-SHVLNNHGEVWLCLKYGVTSSGQLSTTTQNTFSRSVMAAYGCAGDDLVGDDHNRLLHFGVRSRDDFTSHLIFGNVEKMLWHNRERFSSLYILRDTPVTAITNDF
>BHZC35241_Beihai_sobemolike_virus_2_len2930
ALFDAVGDLKFPPDAEKSSLHTKLLNEKFLVE-----SCNTKAHPGV-PDEKDTILKLASVIKAGFHRADPIRLMIKDEPHSLKKQLQGRHRLIWVCSMFDEMADKA-FLRLDKLC--IDKPGAPKSTDVSYFDWMYNEHLHIIARFGLQHLCHM-RKVIVLSDGNMYGQQFTGINPSGNAGTTNHNNFGRLLVHAEAVFGDDCVTQEDAILREYGVIVKESFCSRRY----------VDKLLSYLHSNRDKQQDSVEMEL
