# Supplementary material for: Characterizing the virome of Ixodes ricinus ticks from northern Europe
Source: Sci Rep. 2017 Sep 7;7:10870. doi: 10.1038/s41598-017-11439-y (PMC5589870; doi:10.1038/s41598-017-11439-y)
Supplement: Supplementary file 2 — Dataset 1 to 4, Bunya, Luteo, Mononega, Picorna [file 41598_2017_11439_MOESM2_ESM.zip › Supp.Data.3. Mononega_mafftE.trimal.fasta]

>Huangpi_Tick_Virus_3_YP_009288322_1
MDFHEDYTLNSPLIDRVDALLTKAFREAF-LMCSHNLLTRLTQF--EEGEECQVVKDWKGL--TGEAFWFFHRVILM-NSLSDPERQFCIVPGYLVLLSLLDRNMVLMLKDTLIGRFCVKISLISRVTQLFERGDLL--LHRLDNQA-YDHIKLVEAHCCQRTSARHRP-LVHNLRDHLAGKVKELDSLDHHVVRLFYGCHRLWGHPFLDYFRGLEKLHTQTTVEKIEIDYVNLLASDLAYIVLHDQFQKR-KEWFESVKHQVPTPAVIDHWHELPLTQCFDVPDPAVLYDDKSHSIPRSEVVNHVKSGSAIPSRKVLSTVLSEPQTPSFLKEVND-E-GLREDDYAIGLKGKEREVKRE-GRFFSLMTRRMREYFVITEYLIKLFYVPLFLSLTMADDMTSVIAKLMDSSIGQGNPGYETIGFANHLDYSSWNNHQRLESNGPIFKV-MGQFFGLPLIFWRTHDIFQRSLIYYNERPDLMEWTGSPGPVCWNGQAGGLEGLRQKGWSIVNLLVIMREGKVRNTLVRTLAQGDNQVICTRYKIPTCPTAELREHLVEAYNNNNYIMQAIEAGTKKLGLIINHDEVLTSADFMVYGKIPLYRGNLEIAEGKRWARTTNDQIPALGSLMACVSTAALTVAQFSNSILDPMFVLVVLEFHFLRSLFTDPSLGGISG-TSLTRFLVRDFPDPVTESLSFWKHMYRHSTSVLVKKLALESGSPKLPDAFVKLLEKPTSLNLPSAATLVRNEVRQALINNVIKNPLFSHAIS-YMRDNTTPVHLYLQSITPLFPRFTSEFSAATFLGLTESLVGLFQNSRTMRRMFSSKFSEKVGRLLRLSELSAIRYSLAPLRICSSSQADLLRHRSWGQ-PI-IGTTVPHPLEYLADYVSVLGAYLGSKTSEATTLKELRMPLIRRAAQMRNSIHWFVKPDSN-VACSILNNLKALTGEDWTE-RATEQRTGSALHRFHCSRQSSGGFTSISPAVLTYVMVTADTCK-GNYDFMYQASLLYSQLVACHIKCDXCIRPVCDIFL-----MSGTVTGHWDDVPQGALFGFLCVE---GVLPMPYLSGIMMASAYQAAFHRNPTPVLRGAAIINRLS--AFQSLCNDARILSVLTNSRHKVPASYPTAGDLGAVIKSYFVDLLIDF-RTMILTHRIRTKELSELATIKKSILVGRLVSYVH-LC-TSEARHALY-VEVGERLEL-TTEPVQTDPLISGLRLATGSHYKVRGLLQQVIVGGDGSGGISSCILR-L-YPRCRVVFNSLLEVNSRGVAPGPPSAVTCQRRCVNLHTCWADPSLQATWDNFQQLCNTHLHVSLMVFDMEVRTEEMSFHIIRRLRNNIFLL--TVIFKTYSL-STLATFRESLLCTSLSSSQSSELYFMGTGKGVSEEFTRACSIDLELGVPS-ALEVTQMLVSVGLEAFDMGFDPMVVVLTILSVASNSH-LVPSDQKLYRLANLIIGMYLAWFYRQEALKLA-SWNFVYAQIASTIRMWARADTWRMVEKLATIRGKTGL
>Norway mononegavirus 1 NOR/A2/Bronnoya/2014 (S2)
MEEDPDYNLNSPLIDKIEAVLNSDVQNGV-KLLSTDLSDRLLRH--AESRSCEIVEAWKGM--TGEVFWFFHRCTLM-NSLSALERTIVVVPGHMVLVRLLDRNMVLMIKDTLAARFCTKLSLVGRLEQLYTEGDML--MSKLGNDV-YDIIKLLEPFCNQRLSRTARP-MITNFRDHLKQQQINLERKSPEQVLLYYGSFRHWGHPFLDYLLGLSKLHSQVTMQKIDTEYAKALASDLAYMILKHEFDKR-RKWFNHVKHTTPTPVQVDIWADLPITACYEIPDPSVLYADKSHSMNRSEVVNHLRKHQEVPSKKVLQTALETPGTSKFLQEVND-H-GLDDESLIIGLKGKEREIKKE-GRFFSLMSWKLREYFVITEYLIKMFYVPLFTGLTMADDMTSVIRKMMDSSMGQGLEDYSSIGIANHIDYEKWNNHQRLESNGPVFRV-MGQFFGLPHLFERTHEFFQQSWIYYGERPDLIEVTNTTQKVCWNGQAGGLEGLRQKGWSVLSLLIILRESKIRNTRVRTLAQGDNQVICTQYKIPSRLPQELRENICDAVRNNQNIMNAIERGTKKLGLIINHDETLQSADYLNYGKVPVFRGNILPLEGKRWSRVTNDQVPSLANVLSSVSTNALTVAQFSNSILEPMFALTVLGYHYIRALFLDPSLGGVCG-MSLTRFLIRMFPDPITESLTFWKMVYHHSSNSLIRGIAVESGHPHMFDSWLKLLEKPTSLNLPSATTLLRNEVRKSLFAHIIKNALFSEAIR-YLERQETHLLNFLRTVKPLFPRFLSEFRAGTFCGLTESLVGLFQNSRTIRLFFSRKMSKRVNDLLRLSEELSTRVLQKPAKSCSSVHADRLRRQSWGA-TV-YGTTVPHPAEYMGNYVSTLCAYLGSRTTESTSLKEMALPLLKRAARLRTAINWFVDKGSN-LSTSIFNNLTALTGEDWDE-VVTESRTGSALHRFYCSRQSNGGFCALSPNPFSYLLVTADTLT-KNYDFMFQSTLLYCQLVSSHVSCTGCIREIGEIRL-----MTSGSEGKWDILGQGALFGFLTSE---RVRPHWFFMGLLMAASYTAIYHRRPRYIVSGGALIQQLT--AFLSIANLDHMVQELGRVSHRIPPSYPSGRDLGLLSRNYLNFHLADF-KTMTLTHKRLHKRVPVLMALKASITLRGIIPNVQ-WC-SSEVRHAAK-PPLADSLNF-SSQPPVADPLISGLRLATGAHYKIRGILSKLLCGGDGSGGMTAAILR-M-FPNSRGIFNSLLDINDRGVAPGPPSAIAGRVRCVNLASCWKDPSENDTWTVFKSLRLQSLHINLMVFDMEVRSEEMSKKIENQIRSNISLL--ILIYKTYSV-GRLGSFRKASLVTDLTSSFSSELYLVCQGRSVSEEFDRALQICLVMGVPR-TFELITTLTALGMEASEIIHYHLPLILSTMMLLSNSI-LIPSDQKLQNHLTMYLGEFISWMMEDSCRAYF-VWDWDLAGIGQVIRMWARLTLVTHVDAITTSLRFTGL
>Norway mononegavirus 1 NOR/H3/Skanevik/2014 (S1)
MEEDPDYNLNSPLIDKIEAVLNSDVQNGV-KLLSTDLSDRLLRH--AESRSCEIVEAWKGM--TGEVFWFFHRCTLM-NSLSALERTIVVVPGHMVLVRLLDRNMVLMIKDTLAARFCTKLSLVGRLEQLYTEGDML--MSKLGNDV-YDIIKLLEPFCNQRLSRTARP-MITNFRDHLKQQQINLERKSPEQVLLYYGSFRHWGHPFLDYLLGLSKLHSQVTMQKIDTEYAKALASDLAYMILKHEFDKR-RKWFNHVKHTTPTPVQVDIWADLPITACYEIPDPSVLYADKSHSMNRSEVVNHLRKHQEVPSKKVLQTALETPGTSKFLQEVND-H-GLDDESLIIGLKGKEREIKKE-GRFFSLMSWKLREYFVITEYLIKMFYVPLFTGLTMADDMTSVIRKMMDSSMGQGLEDYSSIGIANHIDYEKWNNHQRLESNGPVFRV-MGQFFGLPHLFERTHEFFQQSWIYYGERPDLIEVTNTTQKVCWNGQAGGLEGLRQKGWSVLSLLIILRESKIRNTRVRTLAQGDNQVICTQYKIPSRLPQELRENICDAVRNNQNIMNAIERGTKKLGLIINHDETLQSADYLNYGKVPVFRGNILPLEGKRWSRVTNDQVPSLANVLSSVSTNALTVAQFSNSILEPMFALTVLGYHYIRALFLDPSLGGVCG-MSLTRFLIRMFPDPITESLTFWKMVYHHSSNPLIRGIAVESGHPHMFDSWLKLLEKPTSLNLPSATTLLRNEVRKSLFAHIIKNALFSEAIR-YLERQETHLLNFLRTVKPLFPRFLSEFRAGTFCGLTESLVGLFQNSRTIRLFFSRKMSKRVNDLLRLSEELSTRVLQKPAKSCSSVHADRLRRQSWGA-TV-YGTTVPHPAEYMGNYVSTLCAYLGSRTTESTSLKEMALPLLKRAARLRTAINWFVDKGSN-LSTSIFNNLTALTGEDWDE-VVTESRTGSALHRFYCSRQSNGGFCALSPNPFSYLLVTADTLT-KNYDFMFQSTLLYCQLVSSHVSCTGCIREIGEIRL-----MTSGSEGKWDILSQGALFGFLTSE---RVRPHWFFMGLLMAASYTAIYHRRPRYIVSGGALIQQLT--AFLSIANLDHMVQELGRVSHRIPPSYPSGRDLGLLSRNYLNFHLADF-KTMTLTHKRLHKRVPVLMALKASITLRGIIPNVQ-WC-SSEVRHAAK-PPLADSLNF-SSQPPVADPLISGLRLATGAHYKIRGILSKLLCGGDGSGGMTAAILR-M-FPNSRGIFNSLLDINDRGVAPGPPSAIAGRVRCVNLASCWKDPSEDDTWTVFKSLRLQSLHINLMVFDMEVRSEEMSKKIENQIRSNISLL--ILIYKTYSV-GRLGSFRKASLVTDLTSSFSSELYLVCQGRSVSEEFDRALQICLVMGVPR-TFELITTLTALGMEASEIIHYHLPLILSTMMLLSNSI-LIPSDQKLQNHLTMYLGEFISWMMEDSCRAYF-VWDWDLAGIGQVIRMWARLTLVTHVDAITTSLRFTGL
>Tacheng_Tick_Virus_3_YP_009304331_1
MDLEDDYNLNSPLIDHVEALRTLNVRRQA-ASLTSYFHNQWNPY--TENLSAQVVLEWEDL--TQEAFWFFHIVVLM-NSKDEEERTFRVGPGCLLLVKLLDRNMTLMIKDTLVARFCSKLSLLNKLTHLYRAGDEL--IKHMGSEG-YRVLQLLEPVCNLRLASSFRP-EIPRFREFLKGEISEADKLDFKQILIYYGVFRHWGHPFIDYFAGLKKLHEQVQMEKIDEAYAESLASDLAYIVLKHEFDRQ-KKWFEHVRNCTPTPQQIDRWHKLPLRACYEIPDPSVLFADKSHSPNYSEVFTHIASGEPIPSRKVLKTALDTPHRVDFLQEVND-H-GLPKDSLTIGLKGKERELKDV-GRFFSLMTWDLREYFVSTEYLIKMYYVPLFEGLTMADDLKSVTRKILECTTGHGQIGYKVVSFANHLDYEKWNNHQRKKSTFPVFKV-MGQFLGMPNLFAQTHDFFEQSFVYYGERPDLMTVQGTEHIVCWNGQLGGLEGLRQKGWSVLNLLVILRESKIRNTQVRVLAQGDNQVICTRYKIPENLDKGLRDELTKVFKNNMTIIDAITAGANKLGLLINQKETLIASDYLTYSKVPVFRGNIYPHEVKRYSRVPNDQVPTVASAVSAVATSSLTVAQFSNSILNPLMVLAIHRFHVIRALFLDPVLGGTSG-TSPTRFLIRQFPDPVTESLSFWKRTWEITKSPVVRNIALEAGHPQLVDNLSKLLEKPMSLNIPSAITLLKGEIRRGLTENIIRNDLVVEALK-FQNAQEHKIKNFLLTIRPMFPRFLSEFYSATFIGITESILGLFQNSRTIRTTLSYKFGEKIGILLTLSEALSVKVSAKRAQDCSSQHADHLRQLSWGM-EI-KGTTVPHPYEMIRERITVLSAYLGSATSESTSLKETKIPLLERATRLRVAINWFVMVDSN-VAHAIFENLRALTGLDWSE-VENISRTGSALHRFRSARQSNGGFSAISPNGPMWVMVTADTMP-KNYDFMYQSLMLYAQTVSLHVRCIRCVREIEEVKL-----MSGGIEGVWTELSQGALYGFYYVD---YLNPRSYLIGILMAASYHMIYRREPRSALISAAIIEAIC--SFISVLNKDSFLMVLTEEGHRVSPSYPSGVHLGSMGVGFLGRHLTDF-KSMLLSHRYIPKTQSLIREIKDIILLTPVLSVGR-WC-PREVRHAVQ-YQHIPELDF-TSQPTENDPLISGLRMATGAHYKLRCLLRMILVGGDGSGGMTSSLLR-E-YQDSRCIFNSLLDLSDRGVAPSPPAAIAARDRCVNLKTAWENPCETDTWEHFQTLITHDLNITLMVFDMEVVAEWAIVRIVELVRRWIKLL--TLIFKMYTV-SRIGCFKRTFAATQYSSFGSSEFYLVCIHKDPEEEFKRAQTVDMWRGVPS-HMEFIGVFSQLGLEAADLAEPRIGLVLAVLALLSNSI-LPPSDQSLQKLLSGFVGEFIAWSYNWYLQLFL-EWTFTHATVGQVIRCLAAFIIQNIMAVHLKVFSHTGL
>Wuhan_Tick_Virus_1_YP_009305117_1
MEEEGDYNLNSPLIDQADALLSTTIYKQY-KSLTSHFYEQWDTR--TEIVLPEIVTTWHDL--TGENFWFFHIITLM-NSKDKEERDFYVGPGCLYLKKLLDRNMVLMLKDTLIARFCSKMCLLNRLTEVYHLGDQI--LRELDSDG-YKALRLLEPVCNLRLAAAYRP-EIPRFREFLLREIAGQEELSFIQVIVYYGIFRHWGHPFIDYLAGLNKLHEQVQAPKVDVKYANALASDLAYIVLKHEFDQQ-KKWFDHVLNCTPTPVQIDRWHLLPLLPCYEVPDPAVLYADKSHSPNYEEIYNHIASGDPIPSKKVLITALRTDQRREFLKLVND-R-GLPRACLAIGLKGKERELKEI-GRFFSLMTWALREYFVSTEYLIKTYFVPLFEGLTMADDLKGVTRKILDCSAGQGNKNSCDVGFANHLDYEKWNNHQRKESTSPVFTV-MGQFLGLPKLIARTHEFFEQSFIYYGDRPDLMTIKDENQKVCWNGQLGGLEGLRQKGWSVLNLLVILRESKIRNTKVRVLAQGDNQVICTKYKIPSNLDNAHAEELEKVFTNNMTIIDSITLGANKLGLIINKKETLIASDYLTYSKVPVFRGNIYPHEVKRYSRVPNDQIPTIASAVAAVATSSLTVAQFSNSLLNPMMVLSIHRFHMIRALYLDPVLGGTSG-TSLTRFLIRQFPDPVTESLSFWKRLGLITGSSIVKLIALEAGHPPLNDNLSKLLEKPMSLNIPSATTLLKAEIRKGLTDNLIQNVIVRESLR-YQNAQEANIKNFLLSVRPLFPRFLSEFYSATFIGITEGVLGLFQNSRTIRNTLSHRFNKRVNTLLTLSEALCVKTSSRAVYPCSAELADKLRRDSWGE-GI-VATTVPHPYELIHERVTVLCAYLGSATTESTSLKEVRTPLLERATRLRVAVNWFVRVGSN-LSNAIFENLKALTGWDWFE-MENVYRTGCPGHRYRSSRQSNGGFSAISPNGPMWVMVTADTMP-DNYDFMYQSLMLYAQTVSLHIQCKGCLRELKEFEL-----MSGGTEGSWEDLTQGALYGFYCVD---YLEPRAYLTGILMAAAYDTIYRRRPKSTLLSAAVLECLC--SFITVLNKESIMGLLTDEGHRVTPSYPSGVHLGAMGLGFLSRHLTDF-KSMLLGHEYVPRALSTIRQIKDIIFLGPVLKAGS-WC-SREVRHATQ-YRHIHLLDY-SSRPTDNDPLISGLRMATGAHYKLRCLLKMIIVGGDGSGGMTACLLR-E-FRSTRCIFNSLLDLSDRGVAPSPPSAITARNRCVNLQTAWENPREEATWSNFEWLIRMHLTVNLIVLDMEVVDELSIQQIVKNLREWIKLM--CLIFKLYTL-SLLGSFKQTHGATQFSSFGTSEFYLVGVGKHPKEEFNRALSIDMWMGVPR-QMEFLGLFSSLGLEASDLAFRRDGLVLTVLILLSNAI-LPPSDQRLQKLLSGFMGEFLAWSYSAYLQSKM-EWSFTHATIGQVIRVFSYFQLMFLLRIHLRVLSHTGL
>Bole_Tick_Virus_2_YP_009287864_1
MYEDDDYNLNSPLIDQVEHLLSPTFVTKV-QSASRNFRRVFDLS--PDAESARVGMDWEAL--TGEAFWFFYQVILM-NSATPSERRFVVGPGFIHLETLLDRNMALMIKDTMVARFTGKMSQIFDLHRLYQLGDEI--MAMRGNDF-YDVLQYLEPHCNQRLSWKYRK-RIRKFSDFLDQEVLKLEAIDWEVVLRYYGIFRHWGHPFIDYLAGLKRLHSQVSIKKVDHEYAEALASDLTYIVLKHEFDKQ-KRWFQSIKDCTPTPGLVDKWHLLPLIPCYEVPDPSVLLADRSHSPDRPEVEKAIQEARPIPSLKVLESALQKPQRREFLTSIND-V-GLPRRSLVIGLKGKEREIKKN-GRFFALMSWDLREYFVSTEYLIKMFYVPLFQGLTMADDLNSVTKKILGCTFGQGLAGYTAVTFTNHLDYEKWNNHQRREATDPVFRV-MGQFFGLPELFVRTHEFFQKSLIYYGERPDLMQVVDGDTMVAWEGQEGGLEGLRQKGWSVLNLLVILREALIRNTQVLTLAQGDNQVICTQYKVPDGLKVDLDEELLHISQNNLAIMNAIHAGTSKLGLIINQKETLISSDYLTYGKVPVFRGCIQPHAIKRYSRVPNDQIPSIGNSISTVGTSAITVAQFSKSILDPWMVLRLHMYHILRALFLDPVLGGISG-MSGTRMLIRQFPDPVSEGLSFWKMIYQTSRDIRVQLLALSAGEPPLVEDLGKLLEKPVSLNLPSAVTLVKNEVRKWLVHSKFKNKMIAEAVS-FVEQEEPEVQRFLTSIQPLFPRFLSEFAAGSFLGLTESIVGLFQNSRTIRAIFSSRFRREISDLLIKSELIATLLLSKPPRFCSSERADNLRSQSWGR-KV-YGTTVPHPAEMFGEHVTVLAPYLGSRTSESTSLKDVKLPLIERALKLRVAIHWFVDPGTN-VAKAILENLRSLTGLDWEE-TNVASRSGCVEHRYKSVRQSNGGFSAVNPTGISWVIVTADTMP-GNYDFMYQATMLYSQTTSLHIRCTSCLREVSNIKL-----MSGGIKGDWRRLSAGANYGILQVD---RLQPIPFLMGLLMAASYEVVYRREPSQTLLGAGLIECIC--AFISMTGLESFQRVLLRSSRRVPPSYPSNRDLGQLAKSFLESHLLDF-RTMILTHRKVSSATDEIRMIKDQISTSANFPRVK-WC-ESEIRHAGR-IVFIPELDF-STLEEENNPLISGLRLATGAHFKLRGILAKTLIAGDGSGGMTAAFLR-F-YPQSRALFNSLLVVKDKGVAPGPPSAIAARDRCVNADSAWKEPTLPETWTHFKTLQSRQMEFSHLIFDMEVVSERDIKKIVDHLVNNLDLL--FLIFKMYDL-ERLGRFKKAYGVTGLTSSQSSEFYLVGQGQSPEKEFTRALNVALMTGIPP-EVDLISILSYLGLEAIKYASPKACLVILGLQLLSNSL-VPPSDQSLIGLISAFIGDFISWYYGSLLAVFK-EWDWFPNVAGQIIRIFARIDFEVMLAAYFPTLFHTGL
>Adelaide_River_virus_YP_009177247.1
MESFDDYNLNSPLLDDILELYKNYIKYIKFNHILSKFQEIFQSW--GEINEAEVLKALRGW--FQMQFIKYHKIILM-NARSEMEKTWIIWENAVLLLRLFNRNYLLMIKDVMISRSQSLISMVALIMRLYRHGDDI--IHEHGNKA-YNGIKMLEPICNLRITRSHRD-KIPKFRNHILNKILELKQDDLDMLLVYYGSFRHWGHPFILYLDGLKKLNKITNQEVVDQEYARILASDLSFKVLREMFLKK-KKWFPFIKGNTPTQSVLDHWESLPIIKCFDIPDPSVIYSDKSHSYDRSEVIRFIQDPKRIPTKRVLSTMISKTAKPEFLKEIND-H-GLEWEKLVIGLKAKERELKIE-GRFFSLMSYDMRDYFVMTEYLIKKYYVPLFKGLTMADDQNTVVKKMLKVSKGQGLTDYKEITFANHLDYEKWNNYQRRESNGPVFRV-MGQFLGLPHLIERTHEFFENSLIYYNGRPDLMYVRNGDDIVCWEGQKGGLEGLRQKGWSVLNCLMIERESKIRNTQIGLLAQGDNQVITTHYKVEPYQNNELIFHINNIISNNNRIMDAIIEGTEKLGLKINMDETIQSADYINYGKVPIYRGNILGLNQKRWSRVSNDQLPSCSSILNSASTNALTVCHFSKTFLDAMFGLMLLHYHNILLLYLDPTLGGIGG-TSLNRFLIRAFGDPVTESLSFWKFVYNNTSDVELKNLAVACGNPKLAEDMMKLAEKPSSLNLKSYQNMIKLEVKNNMIKNIIKNEIIHDATK-NCLNEESKLCNWINSINPCFPRFINQFVEATYYGVTMSLMGLFINSKTIRSTYKKRYRKELDLVIVKSEILSLQSLLEIVQDCSSGHADRLRRLSWNR-VI-VGATIPHPIEIIEKHVTVYDPYLGSRTRESTSVKETKIPVIKRASDIRKGINWFIKPDSL-LAKSIYNNVKALSGEDWSE-QIEGLRTGSALHRFGSDRVSSAGFAANSPVLLSWCIVTTDTML-KNYDFMYQTLIIFSQIHHLHIQCGKCLREIEEIWL-----WRPENTSNWKRLDIGFIISEYLFS---KIHPLGFLNGIIVSGSLNLLQRRKPKTSVVGIALIDKIS--EVNNFMSDDSIYDILIRIQHKVGNSYPTLSDLGLLLRNYLKYLVEDM-KDYGLGHLTHSSKRMMIQECQTMYKLSLITKRLK-FV-SEEIRHAVR-KKQSSEVFL-TIHPTNSNPLISGLRLATGAHYKLRGIIINELCAGDGSGGMTSCLLR-I-NHYSKGIFNSLLIVDQYGSRPSPPNAIVEKDRCVNLYTVWDKPQSQETWTYFRQEKIKSLRLDLIVLDMESVNDNTILNISSNLKENIKLL--SVIFKSYII-DLIGNFKEVSLITDLSSMFTSEIYILCKNNSEENEFKRAIDIEIAKGVPN-SLDLSTMLILSGVDVAIMCSNSVELGLIIKVIVSESF-IPLSSQEIKKMMSAVLGLYTSYRLKDIINRIL-YWSFEQATIGSWIRFLGHYINLRKVEHFLK----VGI
>Obodhiang_virus_YP_006200965.1
MESFEDYNLNSPLLDDILELYARYINYIKHNNILVNFQSIAQNW--VEIDGSEILKSLRGW--FKIQFIKYHKIILM-NAKSEMEKAWLIWENAVLLVELFHRNYLLMIKDVLISRFQSVLSMVSLIIQLYKYGDDI--ILSNGNEG-YNGIKMLEPICNLRITREHRN-KIPKFRNHILNKVLELKNEDLDMLLVYYGSFRHWGHPFILYLNGLRKLNNITNQTVVDKEYARMLASDLAFKVLKEMFLKK-KKWFPFIKGNTPTQSVLDHWESLPIAKCFDIPDPSVIYSDKSHSYDRSDVIKFIQNPKRIPTKRVLSTMISRPARPEFLKTIND-H-GLDWEKLVIGLKAKERELKID-GRFFSLMSYDMRDYFVITEYLIKKYYVPLFKGLTMADDQNTVVKKMLKVSKGQGLIDYKEITIANHLDYEKWNNYQRKESNGPVFRV-MGQFLGLPNLIERTHEFFEKSLIYYNGRPDLMTVRGKGEVVCWEGQKGGLEGLRQKGWSVLNCLMIERESKIRNTQIGLLAQGDNQVITTHYKTEPYQTEELHTHINNIIANNNKIMDAILEGTEKLGLKINMDETIQSADYINYGKVPIYRGNILGLNQKRWSRVSNDQLPSCSSILNSASTNSLTVCHFSKTFLDAMFGLMLLHYHNILLLYLDPTLGGIGG-TSLNRFLIRAFGDPVSESLSFWKFIYENTNDIEVKKLAVSCGNPKLPEDMMKLAEKPSSINLKSYQNMIKLEVKSNMIKNIIRNEIIHDATK-NCLSEESKLCTWINGINPCFPRFINQFVESTYYGVTMSLMGLFINSKTIRSTYKKRYSKDLDLVIIKSEILSLQSLLDIVKSCSSEQADRLRKLSWNR-PI-VGATIPHPIEMLDKHVTVYDPYLGSRTRESTSVRETKIPVLKRASDIRKGINWFIKSDSL-LAKSIYNNIKALSGEDWNE-QIDGLRTGSALHRFGSDRVSSAGFAANSPVLLSWCIVTTDTMM-KNYDFMHQTLIIYGQIHHLHFKCLKCLREIEDVWV-----WRPENTKEWKKLDIGFIISEYLFS---KLHPLGFLNGLIVSGSLNLLQRRKPKTSVVGISLIDKIS--EVNNFMSDGAIFNILTKVQHKVGNSYPTLSDLGLLLRNYLKHLVEDM-KDYGLGHLTHSSRRMMIQECQTMYKLDSIAKRLK-FV-AEEIRHAVK-NSMSIEVYL-TIIPINSNPLISGLRLATGAHYKIRGIIINELCAGDGSGGMTSCLLR-L-NSYSKGIFNSLLIVDQYGSKPSPPNAILEKDRCVNLLTVWDKPKKEETWVYFKQEKIKSMRIDLIVLDMESIDDDTIMSISLNLKEYIRLL--SIIFKSYII-DLIGSFREVSLITELSSMFTSEVYILFKNNSEEAEFERASKILISKGIPD-NLDLSTMLMLSGVDIATLCSNSLELGTIIKLIVSESF-IPLSSQDIKKMMSAIVGLYISYKTKNIMNRIL-FWTLEQATIGSWVRFLGHYLDVPKINHFLK-------
>Berrimah_virus_YP_009094138.1
MDSFDDYNLNSPLIDPLLELKNEEFDIIK-RVATNDYWNLGETL--RLIEGIEVGASYRGLG-LDLKFFELHRIICM-NARSGIELTWVIFDNYAYWENILNREFILMMKDVLISRFQTILSMTVCMMALYKEGDLL--LENHGNKS-YKGIKLLESICNLRLIRKSRP-RIPNFENHIYSSINELRLESVDMVLAFYSSFRHFGHPWIDYLVGLDKLESQVNKDCVDISYANLLASDLAFKILRKNFLEK-KCWSNHISHNTPTQQIIDHWHELPLTQCYEIPDISQIYSDKSHSLDRSEVLKIIKEQKRIPTKRVLQTLLEKPATPEFLKAIND-H-GLDWEKLVIGLKAKERELKEE-GRFFSLMSYELRDYFVSTEYLIKKYFVPLFEGLTMADDLNTVIKKMLDVSSGQGTREYDYITIANNIDYEKWNNYQRIESNGPVFTV-MGKFLGLPNLFTRTHEFFQKSLIYYNQRPDLMMVRGSGVKVCWEGQKGGLEGLRQKGWSILNYLMIERESRIRNTKVKILAQGDNQTISMCYKTESWQNEELESHIENMVSNNNQIMSAIIQGTEKLGLKINLDETMTSADYINYGKVPIIEGTIKGLPTKRWSRVSNDQLPSTSTVINSSSTNALTVGHFSERPHDAVLGLLLLDYHNILLLYLDPSLGGIAG-TSLTRFFIRGFPDGVTESLTFWKIVGESTNDDSIRRLSSAAGSPELPEDLDKLIEKPESLNIRSSSNMIKGEVKKNIIENCIKNEIIRDAAR-NLVSEENQLFLWLRTIDPLFPRFLSQFAESTYYGVTKSLINLFTNSKTIRGIYKKKYKKELDQLMIKGEVRSIMGLIKIVNECSAHLADSLRKRSWGK-EV-LGTTVPHPAEMFQNYLTVYYPYLGSNTKESTSIKETKVPVLRRACDLRKSINWFVDPESM-LAKSIFNNLKALTGEDWED-QIKGKRTGSSLHRFGCSRVSSGGFSANSPSCFTWCIATTDTMC-VNYDFMFQSTLVWCQMSSIHIKCNKCLREIREPVL-----WRPKSDEEWEYLSIGWLVGDSLLS---KLDGFPFLEGIKICGSLNLTHRRKPKLALQGTVLIDRSS--EFTNFISHPSIYNSIKRLPHKIPTSYPNLSDLGSILRSFLKQLYYDM-RTFGLSHLGLNKEKLKLQQCQDLYEMVECLKNLK-FV-SSEIRHAVKVSQYEDDIWY-LTSSSESNPLISGLRIATGAHYKLRTIVERSLCGGDGSGGMTSCLLR-I-KPVSRGIFNSLLILDDHGTRPSPPTAIMESMRCVNCYDVWKEPSRVETWRYFVKIKKQSMMIDLIVLDMEVINNDMMEGIYQNVKNHLYLL--CLILKTYIL-DMLGHFSSVQLVTNLSSTKTSEVYVLFKDRKIEDEFGRAERLELGKGIPI-ELELSQMLQNSGVDMSAISQSTEELAVICLIIISESH-LPSSDQEIKIWISGIVGMYLALLKGRILDDVINCWGIDMAFMGNWIRLLHRQYKEGRVNNFLKVKENYDA
>Bovine_ephemeral_fever_virus_NP_065409.1
MDSVDDYNLNSPLIDPLVELRNKEFDIIK-RVLTNDYWNLGETL--KIVEDIEVGASYRGLD-LDLKFFELHRVICM-NARSNIELKWIIFDNYAYWELVLNREFILMMKDVLISRFQTVLSMNVCMMSLYREGDLI--LEEHGNKS-YKGLKLLESICNLRLIRKSRP-KIPNFENHIYSSLNDLRVESIDMVLAFYSSFRHFGHPWIDYLTGLDKLESQVNKDCVDIQYANLLASDLAFKILRKNFLEK-KCWSHHISHNTPTQQIIDHWHELPIIQCYEIPDISQIYSDKSHSLDRSEVLKIIKEQKRIPTKRVLQTLLEKPATPEFLKAVND-Y-GLDWEKLVIGLKAKERELKEE-GRFFSLMSYELRDYFVSTEYLIKKYFVPLFEGLTMADDLNTVIKKMLDVSSGQGTREYEYITIANNIDYEKWNNYQRIESNGPVFTV-MGRFLGLPNLFTRTHEFFQKSLIYYNQRPDLMMVRGLGVKVCWEGQKGGLEGLRQKGWSILNYLMIERESRVRNTRVKILAQGDNQTISMCYKTESWQNEELDNHIKNMVSNNNQIMQAIINGTEKLGLRINLDETMTSADYINYGKVPIIEGTIKGLPTKRWSRVSNDQLPSTSTVINSSSTNALTVGHFSERPHDAILGLLLLDYHNILLLYLDPSLGGIAG-TSLTRFFIRGFPDGVTESLTFWKIVGEYTNDQDIKRLASTVGSPELPEDLDKLIEKPESLNIKSSSNMIKGEVKKNIIENCIQNEIIRDAAR-NLVSEENQLFLWLRTINPLFPRFLSQFAESTYYGVTKSLINLFTNSKTIRGIYKKKYRKELDQLMIKGEVRSIFGLIKIVNDCSASLADSLRKRSWGK-EV-LGTTVPHPAEMFKNYLTVYYPYLGSNTKESTSIKETKVPVLKRACDLRKSINWFVTPDSL-LAKSIFNNLKALTGEDWED-QIKGKRTGSSLHRFGCSRVSSGGFSASSPSCFTWCIATTDTMC-VNYDFMFQSTLVWCQMSSIHIKCNKCLREIQEPVL-----WRPKNDDEWDNLTIGWLVGDSLLS---KLEGLPFLEGIKICGSLNLTHRRKPKLALQGTVLIDRSS--EFTNFISHPKIYKAIKSLPHKIPTSYPNLSDLGSILRSFLKQLYYDM-RTFGLSHLGLNKDKLRLQQCQDLYEIVECLRELK-FV-SSEIRHAVKVQLIKEDVWY-LTSQSSSNPTISGLRIATGAHYKLRTLINMTICGGDGSGGMTSCLLR-L-KPLSRGVFNSLLILDDHGTRPSPPTAIMESLRCVNCYDVWKEPSKQETWKYFVKLKKQSMMIDLIVLDMEIINDEVIEDIYQNTKNHLYLL--CLIIKTYIL-DMLGHFTSVQLITNLSSMKTSEIYVLFKNKPIREEFERARELDLGMGMPK-ELELSQMLQNSGVDMSAISQSTKELAVICLIIISESH-LPYSDQEIKSWMSGIIGLYLSLLDNKTLDYLINCWSINMAFMGNWIRLLHRQYKEGRINNFLKVKSQYEE
>Kimberley_virus_YP_009094403.1
MDPYDDYNLNSPLIDQLDELIGEEMIIIK-KVLTNRYNQVGEDL--NVLRGIEIPKSFKGLG-INLKFFEFHKLVCL-NANSKMELEWIIFDNYVYSETLLNREFILMMKDVLISRFQTILSMEVCLMKLYAYGDEI--LTLHGNKG-YKGIKLLESICNLRIVKESRP-LIPNFENHIYHSIHELMRDTIDMVLVYYSSFRHFGHPFIDYLAGLEKLESQVNKDCVDIGYANLLASDLAFKVIRKIFCEK-KKWPNHIKHNTPTQQLIDHWHELPLDKCFDIPDISILYSDKSHSLDRSEVLKVIKEGRRIPTKRVLQSLLDRPATPEFLQKVND-H-GLDWEKLVIGLKAKERELKEE-GRFFSLMSYELRDYFVATEYLIKKYYVPLFEGLTMADDLNTVIKKMLDVSSGQGTRNYDYVSIANNIDYEKWNNYQRKESNGPVFRV-MGQFLGMENLIVRTHEFFENSLVYYNQRADLMMVQGTGIKVCWEGQKGGLEGLRQKGWSILNYLMIERESKIRNTKVKILAQGDNQTISMHYKTESWQNDELKEHIQRMVDNNNQIMDAIIEGTNKLGLRINHDETMTSADYINYGKVPIIEGTIRGLPTKRWSRVSNDQLPSTSTILNSSSTNALTVAHFSERPLDAILGLIILDYHNILLMYLDPSLGGIGG-TSLTRYFIRGFPDGVTEALSFWKMVYENTDDEQIRKLCCSIGEPELPEDLDKLIEKPESLNIKSSSNMIKGEVKKNLVENCIKNEIIQDAAR-NLISEETQLFLWLRTISPLFPRFLSQFAESTYYGVTKGLIGLFTNSKTIRGIYKKKYKKELDEVLIRSEIQSINSQINVLKNCSAELSDKLRFRSWGK-EV-LGTTVPHPCEMFSCYLTVYYPYLGSNTKESTSIKEAKVPVLKRACELRKSINWFVNPGSN-LAKSIFNNLRALTGEDWED-QIQGKRTGSSLHRFSCSRVSSGGFAASAPSALTWCISTTDTMC-TNYDFMFQSTIIWCQMLTAHINCKSCLREISEPEL-----WRPRSDQDWDQMEIGWICADSLLS---RLKPRSFLEGMKLCGTLNLTHRRKPKLAIQGTVLIDRSS--ELVNFIGHPNFYQEMSKLPHKVPASYPNMSDIGSIFRNYMKQIYYDM-RTYGLSHVNSTKEKIMLQQCQDLYQMQECLRHLK-FV-SSEIRHAVKSATIQNEPTY-YSDPRMSNPIISGLRIATGAHYKLRTIILRCICGGDGSGGMTSCLLR-L-SHCSRGLFNSLLVLDDHGTKPTPPSAVLERARCVNWDTVWKEPSKSETWEYFKREKIKYLNINLIVLDMEAINEIIISQIFNELQKNLKLL--WLIVKTYII-DKVSHFKEVKICTSLSSTNTSEVYIVLCDKSDKEEFERARKLPLELGLPD-KLELSQMLQISGLDMSCLCQSMRELLLLIEILISEKY-IPLSDQDLKKWMGCLISLYLCIKNGNFLNSIVNKWQLAMAFMGNWIRWARRNVKSGKINNFLQVVSNLDG
>Malakal_virus_YP_009094434.1
MDLYDDYNLNSPLIDQLDELIGEEMIIIK-KVLTNRYNQVGEDL--NVLRGIEIPKSLKGLG-VNLKFFEFHKLVCL-NANSKMELEWIIFDNYVYSETLLNREFVLMMKDVLISRFQTILSMEVCLMKLYAYGDEI--LTLHGNKG-YKGIKLLESICNLRIVRESRP-LIPNFENHIYHSIHELMRDTIDMVLVYYSSFRHFGHPFIDYLAGLEKLESQVNKDCVDIGYANLLASDLAFKVIRKIFCEK-KKWPNHIKHNTPTQQLIDHWHELPLDKCFDIPDISILYADKSHSLDRSEVLKVIREGRRIPTKRVLQSLLDRPATPEFLQRVND-H-GLDWEKLVIGLKAKERELKEE-GRFFSLMSYELRDYFVATEYLIKKYYVPLFEGLTMADDLNTVIKKMLDVSSGQGTRNYDYVSIANNIDYEKWNNYQRKESNGPVFRV-MGQFLGMENLIVRTHEFFENSLVYYNQRADLMMVQGTGTKVCWEGQKGGLEGLRQKGWSILNYLMIERESKIRNTKVKILAQGDNQTISMHYKTESWQDEELREHIQRMAENNNQIMDAIIEGTNKLGLRINHDETMTSADYINYGKVPIIEGTIRGLPTKRWSRVSNDQLPSTSTILNSSSTNALTVAHFSERPLDAILGLIILDYHNILLMYLDPSLGGIGG-TSLTRYFIRGFPDGVTEALSFWKLVYENTDDEQIKKLCCSIGEPELPEDLDKLIEKPESLNIKSSSNMIKGEVKKNLVENCIKNEIIQDAAR-NLISEETQLFLWLRTISPLFPRFLSQFAESTYYGVTKGLIGLFTNSKTIRGIYKKKYKKELDEVLIRSEIQSINSQINVLKNCSAELSDKLRFRSWGK-EV-LGTTVPHPCEMFGCYLTVYYPYLGSNTKESTSIKEAKVPVLKRACELRKSINWFVNPESN-LAKSIFNNLRALTGEDWED-QIQGKRTGSSLHRFSCSRVSSGGFAASAPSALTWCISTTDTMC-TNYDFMFQSTIIWCQMLTAHINCKSCLREISEPEL-----WRPRSDQDWDQMEIGWICADSLLS---RLKPRSFLEGMKLCGTLNLTHRRKPKLAIQGTVLIDRSS--ELVNFIGHPNFYQEMSKLPHKVPASYPNMSDVGSIFRNYMKQIYYDM-RTYGLSHVNSTKEKIMLQQCQDLYQMQECLRHLK-FV-SSEIRHAVKSATIRNEPTY-YSDPRMSNPIISGLRIATGAHYKLRTIILRCICGGDGSGGMTSCLLR-L-SHCSRGLFNSLLVLDDHGTKPTPPSAVLERARCVNWDTVWKEPSKPETWEYFKREKIKYLNINLIVLDMEAINEVIISQIFNELQKNLKLL--WLIVKTYII-DKVSHFKEVKICTSLSSTNTSEVYIVLCDKSDKEEFDRAKKLPLELGLPD-KLELSQMLQISGLDMSCLCQSMRELLLLIEILISEKY-IPLSDQDLKKWMGCLISLYLCIKNGNFLNSIVNKWELAMAFMGNWIRWARRNVKPGKINNFLQVVGNLDS
>Koolpinyah_virus_YP_009177203.1
MDSYYDYNLNSPLLDNLDELDDKEFTLIK-ETLLDKFHTFGKVL--SNVDETGVLRALKGW--IQEKFIGYHNIILL-NRTGLYELNWLIFRNYAYSKRLFDRDSLLMVKDVMVSRFQTLLSMKLSLMDIYRIGDEI--LLHKGNKG-YKGIKLLEAICNLKLVRTARP-LIPNFKNHILKSLRELEEEKLDLILTIYGSFRHWGHPFINYLEGLEKLESQVNAKLVDEEYCNKLASDLAYKVLKKMFFEK-KRWFEHITQNTPTQGVIDNWHRLPLIKCFDIPDPSIIYSDKSHSINRSDVLKHIRENKPIPTKRVLKTLLEKPATPEFLKRVND-H-GLDWESLVIGLKAKERELKDA-GRFFSLMSWELREYFVFTEYLIKEHFVPLFKGLTMADDLQTVIKKMIDVSSGQGTETYENITIANNIDYEKWNNYQRYESNHAIFTV-MGQFLGYPKLIARTHEFFEKSLVYYNQRPDLMRVVGNSRKVAWEGQKGGLEGLRQKGWSVVNLLMIEREVKIRNTLVKVLAQGDNQTITTHYKTETFHQNELMEHIKNIVSNNNAIMESIIIGTRKLGLRINEDETMQSPDYINYGKVPIVNGVIRGLNTKRWSRVTNDQIPNQTSTLSSVSTNALTVSHFSNTSIDAMFGLLMLDFHKILSLYLDPSIGGVGG-TSLTRFLIRMFPDPITESLSFWKCIYENTEDDVLKQLACAAGNPKLPEDLDKLIESPEGLNIPSANNLIKNEVKKNLIMNAIRNRIIQDAAR-NCLHEEHKLFTWLRTIKPLFPRFLSQFASSTYYGVTMSLMGLFTNSKTIRSTYRKSYKKELDNIIIKSELISMSNLIGIISKCSSTQSDHLRTLSWGQ-KV-LGMTIPHPLEMYKAYITVYSPYLGSKTKESTSIKESNIPVIKRASDLRKAISWFIDEDSN-LAQSIFKNLESLTGEDWSG-VIEGKRTGSALHRFSCSRISSGGYTANAPGKICWTITTTDTMN-NNYDFMYQSSMIYCQMQCLHIKCKDCLREIEEPIL-----WRPEAAKEWDALTIGFVYTDMLLN---KLLPGQFYEGLKLNTSLQLTHRRKPLLALIGAMVIERIG--TFLSFVSMNNMYTELGIFPHKVPSSYPNHKDVGLLARNYLKNILPDI-KTMGLSLEEGAKSKLKISELQGLYLIDEICHKLC-FC-GSEIRHAAK-TGDREKIIM-DKGTDECNPLISGLRIATGAHYKIRSIIRNMLCGGDGSGGITSCLIR-E-SPTSRGIFNSLLCLEGHGSKPSPPSAVLESKNCVNLTTVWKEPGWEETWKYFIDTKIESLRIDLIVMDMEVINQQIYKNILKCLGKYIAIL--CLIFKSYII-DKVGEFDLISMITELSSTNTSEVYILFQGRSQEEEFERAIKFNLGVGIPN-HLDFSTLLSISGLDTALITENGIELSTIIMVLISENY-ILPSDQSLKKMFGCLASLWRSWIKRDVIDDLI-SWDIMMAYMGQWIRLLTRH---KDRNMQTE-------
>Kotonkan_virus_YP_006202628.1
MDSYGDYNLNSPLLDNLDELDKVEFQLIR-DTLLEKFYSFGDIL--SNVDETGVLKSLKGW--INEKFISYHNIILL-NRTGRYELAWLIFRNYVYSKKVLDRNTLLMAKDVMISRFQTLLSMKMSLMDIYRIGDEV--LLNNGNKG-YKGIKLLEAICNLKLVRNARP-MIPNFKNHILKSLRELEEEKLDLILTIYGSFRHWGHPFINYLEGLEKLESQVNANLVDRDYCERLASDLAYKVLKKMFFEK-KKWFEHVMQNTPTQGVIDNWHRLPLIKCFDIPDPSIIYSDKSHSINRSEVMKHIREKKPIPTRRVLKTLLEKPATPEFLKKVND-F-GLDWESLVIGLKAKERELKDA-GRFFSLMSWELREYFVFTEYLIKEHFVPLFKGLTMADDLQTVIKKMIDVSAGQGTETYENITIANNIDYEKWNNYQRYDSNSAIFTV-MGQFLGYPKLIARTHEFFEKSLIYYNQRPDLMRVVGDNKKVAWEGQKGGLEGLRQKGWSVVNLLMIEREVKIRNTLVKVLAQGDNQTITTHYKTETFHNAELQEHIRHIVNNNNAIMESIVIGTRRLGLKINEDETMQSPDYINYGKVPIVNGVIRGLNTKRWSRVTNDQIPNQTSTLSSVSTNSLTVSHFSNSSIDAMFGLIMLDFHKILSLYLDPSIGGVGG-TSLTRFLIRMFPDPITESLSFWKTVHDNTDDTIIKQLSCAAGNPKLPEDLDKLIESPEGLNIPSANNLIKNEVKKNLIMNAIKNRIIQDAAR-NCLCEEHKLFTWLRTIKPLFPRFLSQFASSTYYGVTMSLMGLFTNSKTIRSTYRKSYRRELDNIIIKSELISMSNLIGIISKCSSSQADHLRLLSWGQ-KV-LGMTVPHPLEMYHAYITVYNPYLGSKTKESTSIKESNIPVIKRASDLRKAISWFIKEDSN-LAKSIFKNLESLTGEDWSG-VIEGKRTGSALHRFSCSRISSGGYTANAPGKICWTITTTDTMN-NNYDFMYQSSMIYCQMQCLHIKCKECLREIEEPTL-----WRPETTGNWETLNIGFVYADMLLN---KLLPGKFYEGLKLNTSLQLTHRRKPLLALIGAMVIERIG--AFLSFVSMNEMYAELGIFPHKVPSSYPNHKDVGLLVRNYLKNILPDI-KTMGLSLEEGIKSKVKISELQGLYLIEEVCKKLC-FC-SAEIRHAAK-MEQGRRIIM-DKKSDECNPLISGLRIATGAHYKIRSILKNMLCGGDGSGGITSCLIR-E-SPTSRGIFNSLLCLDGHGSKPSPPSAVLESKNCVNLNTVWKEPSWDETWRYFIYTKKESLRIDLIVMDMEVINMQVYKDILRCLGKYISIL--CLIFKSYVV-DKIGEFDLINMITELSSTNTSEVYLLFQGRSQEEEFNRAMKFDLGMGIPT-CLDLSTLLSISGLDTALVTENGMELSAIIMILVSENF-ILPSDQSIKKMFGCIAGLWRCWMKGDIIDNLI-SWDIQMAYMGQWIRLLCRKGNVRNVNRILRIIENTGM
>Yata_virus_YP_009177215.1
MDFFNDYNLNSPLIDELDQLYSREFEEVE-LYITFKYQLFGEAL--REIKKGKVLDATRGW--IGEKFMGFHKLILL-NRTGEYETRMIIFKNYVYSYKILDRNTCLMIKDVLISRFQTILSMLLALVRIYEEGDSL--LNKHGNKA-YSGIKMLEPMCNLQITRLSRP-LIPNFKNHIINSVIELDKKNLDLLLTIYGSFRHWGHPYLDYLDGLEKLHTQVNLNLVNTDYANLLASDLAYKVLHNMFFEK-KKWFQHIRKNTPTQGVIDKWHTLPLTKCFDVPDPSMIYSDKSHSMQRSEVLECIQNHKPIPTRRVLKTLLEKEATPKFLERVDK-Y-GLDWESLVIGLKGKERELKEA-GRFFSLMSWELREYFVVTELLIKQHYVKLFKGLTMADDLQTVIKKMLDTSHGQGTRTYDAITIANNIDYEKWNNYQRMESNGPVFRV-MGQFLGYPNLILRTHEFFQKSLIYYNQRPDLMRVVGTKHIVCWEGQLGGLEGLRQKGWSVVNYLMIERESKVRNTLVKVLAQGDNQTITTHYKTETWRNEELKSHINRMVENNKAIMDNIIAGTMKLGLKINEDETMQSADYINYGKVPIIEGVIRGLNTKRWSRVTNDQVPNQTSVLSSVSTNSLTVAHFSNTALDAMFGLLMLDFHRILSLYLDPSLGGTGG-TSLTRFLIRMFPDPVTESISFWKIVHDNTADADLKRLAISCGNPRLDTDLDKLIDQPESLNIPSANNLIKGEVKKNIIWQAIKNKVIQDAAK-NCLTEENILFNWLRSIKPLFPRFISQFASSTYYGVTQSLIGLFTNSKTIRGTYRRTYKKELDQIVLKSELISITSLISIIKGCSASQADYLRRLSWNT-SV-LGMTIPHPIEMFEAYITVYSPYLGSRTLESTSIKETRIPVIKRAADLRKAISWFIDEDSN-LAKSIYNNLSALTGETWDE-RIEGKRTGSPLHRFTCSRVSAGGYTACAPGKICWTIVTTDTMN-TNYDFMYQASMIYAQSQCIHIRCKDCLREIEEPIL-----WRPDQSKLWSSINIGFLYGDIILG---KIDPREFFSGLKLASSLHLTHRRRPSLALFGTVVVERLT--IFLNFISGENLYHEICSIPHKVPTSYPNHIDVGSIGRSYLKSRVRDM-RSYALSHEEGGKERVKISQLQQIYIIKELSKHLR-FC-DQEIRHAVK-LPMSRKIVL-DGYNTASNPMISGLRIATGAHYKIRTLIRQLLCGGDGSGGITAYLLR-E-NPCSRGIFNSLLCLDGHGSKPSPPPAVMEKEHCVNLLSVWKEPSWEDTWIYFRKCKSENLKIDLIVLDMECTDVPTVCIIFDCLRKHLYLL--CIIIKTYLV-DRVAEFSFIGVYTSMSSTNTSEVYVVARGRAPIDEFNRAQALKLDSGLPI-DLEFSTLLTIAGLDMAFLTRNGLELGIIVKLLVSEHY-IIPSDQELKKMFSCLIGLALSWLYKDPCDMMI-RWKILMANMGSWIRLWAKKVRADKVNGVLKISEKTGL
>Ngaingan_virus_YP_003518294.1
MEYLDDYTLNSPIIDHVVNLIESSWPTIA-QIIDYKFKEILNES--NGANDTEILRALRGW--LGELFWECYHLVLL-NSTGKKEDEVCVIDCYIIMIQILDRNCILMIKDMCLARSQTIISIIYDLTRVYCLGDQY--LSILGNDG-YEGIKCLEPMCNSAFCHKFRP-LIQDFKTHVENSTIEKDRENVEEIIVYYSIFRHWGHPSIKYLEGLKKLEQQVNMKKIDDDYAQSLASDLAYKVLKKHFFEK-KTWGKHIKDNLPNQFVIDNWHKLPIIKIYDIPDPSLIYSDKSHSMSRSEIISHVHHNKPIPTRRVLSTLLNREATAEFLQRIND-E-GLPRDCLAIGLKAKEREVKLV-GRFFSLMTWELREYFVCTEYMIKQFFIPLFQGLTMADDMQEVLKKLLSSSSGQGLDNYNLISIANHFDYEKWNNHQRYASNCHVFKV-MGQCFGLPNLFLRTHEFFEKSLIYYANRPDLMMVQGTEHMVCWEGQKGGLEGLRQKGWSGLNLLVIEREAKIRNTKLKILAQGDNQVISSFYSINFTYNDELIRELNKIVQNNRIIMNAIREGANKLGLIINEDETMVSADFLSYGKTPIFRGVIKGLDPKRWSRVTNDQLPSIGNTLATVSTNALTVSHFSNSPLNAMIVVTIILHWRAGLLYLDPGLGGIGG-TSLTRFLIRDFPDPITESLSFWKLVYENTVDPLFKSLAASVGHPQLIKHLSKLLEDPNGLNIKSSVNMLKNEVRKNLLLNVINNIIIRSAIE-YLLEEEQSLMSWIMSIKPLFPRFTSELCSATYYGITNSILGLFQNSKTIRNSYRKLYHQEIDQIIIKSEIIGMSSLLKHIGDCSSGWADELRLTSWGE-KV-FGTTVPHPIEILAGYVTVFPPYLGSRTSETTSLKETNIPLVKRAAKLRKAISWFIEPDTK-LANSILNNIESLTGENWAG-LIKGKRTGSALHRWSCSRVSNGGFSATSPSCFSWMICTTDTLS-KNYDFMFQSLLIHSQVTTSHLKCNHCIREIQDIWI-----WRPGTKGNWDSVKMGFIFSDMLLS---KLIGRSFLDGIRKSCSLQLIHRRKPKVALWGSINIERLS--GFLALVRSGSIIKEVESHPHKPPSSYPNNMDLGSVIRSYFKFKLNDT-ESFLIGHLRDEKTKDKLRSLQELYLIEQIQSRVF-VC-EQEVRHASK-IEDVDVVNF-GPDEEFQHPLIAGLRMATGAHYKVRTILQAFLVGGDGSGGISAYLCR-S-NPLGKVVFNSLLVMEGKGSHPSPPSAITEKSACINYTDVWKYSSRLSTWQYFEHLSKTDWKPDLMIFDMEVNDLGVMSKIEALIMREGKLL--TLIFKTYII-NLVGSFFETTICTSLSSSFTSEVYVVFSKSNFDKELTRGRKLDLFIGVPK-ELDLSTLLGIVGMHSVSISRSGLSYLISILSLLGESI-IPPTINELENLFGVYIGSWIAVATGNTTYESI-TWSINMALAGQVIRLAQRMLDIQQIESILQMIKNTGL
>Wongabel_virus_YP_002333280.1
MDLLEDYNLNSPIIEHIIELVKPNWNIFK-DLARNRYAEILRQS--KHHDLTEFLQIFKKW--GYEIFYDSHVSILM-NCSGKKEAKLLILPDYVLCNSIWDRPFLLMIKDITMSRVQSLTSMVFSMIDLYNLGDDF--LYKVGNLG-YDGIKLLEPICNLQLCRDYRP-LVPEFGQHVWRSVNEKSLNNLDMVLNYYSVFRHWGHPNIDYFEGLQKLHDQVTMEKIDDEYAQKLGSDLAYKILKKHYFEK-KKWFKHILNSTPNQFEIDNWHKLPITKIFEIPDPSLIYSDKSHSMDRDEVLDFVIKNKVIPTRRVLQTMLNKPATKSFLQKIND-F-GLDLKSLIIGLKAKEREMKRI-GRFFSLMSWELREYFVFTEYLIKEYFVPLFHGLTMADDLQSVIKKMLENSQGQGSNDYEYVSIANHIDYEKWNNHQRKESNYYVFKV-MGQCFGLPNLFTRTHEFFEQSLIYYPQRADLMHVEGSASLVCWNGQKGGLEGLRQKGWSVLNYLVIERESRIRNTKVKVLAQGDNQTISTFYHLQSHFDNELIDQLANICKNNKAIMNAIEAGTTKLGLIINRDETMISADYLNYGKVPIFRGVIRGLHLKRWSRVTNDQVPSLSNSLASCATNSLTVSHYSEDPLNAMITITLLLEYRILLLYLDPSLGGISG-TSLTRFLIRMFPDPLTESLSFWKFIHENCEDPNLQNLCAIIGNPSLIEHLDKLIENPTSINLVSAANLIKNEVKNNLIESIVSNQIIKHALE-YTRDEEQMILQWARSIKPLFPRFLSEMVNSTYYGITTSLIGLFQNSKTIRSQFRKKYHKRIDDVVFRSEIIGISSLLKIIKLCSSTQADYLRRQSWGQ-DI-LGMTIPHPLEMLGDYIAVYPPYLGSKTSESTSIKETNIPLIRRASKLRNAISWFINPDSN-LAKSIMENMRSLTGEDWGD-GLRGKRTGSALHRYSCSRVSNGGFCASSPAKFMWMICTTDTMV-KNYDFMFQSLLIYAQSTGSHIRCLGCIREIGEPIL-----WRPDPFRNWEKINMGFIFTDMLLS---KLIPKAWFDGLQKSCALQISHRRKPRIVQWGSATIEKIC--GFLGLVRDGPLFQEIISVPHKVPSSYPNNFDLGTLSRNYLKTKLFDL-QSLALSHIKKNKHQNQVRLIQNAYDQKRALRQVS-VC-DQEVRHSCK-FVLEKELEF-THELEGFCPLISGLRMATGSHYKVRTILKRLLVCGDGSGGVASYLCR-S-NPFGEVVFNSLLELDGKGSHPSPPPAITAKNRCINHHDCWQAPSNIETWNYFAKIAQENRKYDLIIIEADIPDARVLRKTRDYLSSFVMYL--TLICRGFIN-DLLCRFKGIKWVTTLSSNFTQEIYIVFQHQTNKKEFDRALVLNLMEGVPV-ELELSSILTKIGLEAVSITKNAVNYVLAVNALVFESI-IPPSNQSLESILSFFFGLWISLNVKSLLVDKL-SWSLKSNLIGNTIRCWQRMISEDKIDKILGLKSSCSI
>Inhangapi_virus_YP_009176971.1
MDSQHDYNLNSPIIDNYDDLLRNQIKNVR-DQIRGTWYQLITHV--KISEETKICENLDME--LPEKFWYFHKLVLM-NHSGPGELKCYIFENFIYWPDVLPRNMILMIKDIFISRFQNMLSMALDMEEIYLVGDNI--IGSKGNIG-YDLVKMVEPICSLGFYRKVRP-LISEYEEHINTSVENLSYIRIETLLIVYGSFRHWGHPFIEYEEGLDALHTQVTMEKIDEDYANALASDLAFKILKKGFFEQ-KKWFDHVVNNTPTYSQIDNWHKLPLEKYFEIPDPSAIYSDKAHSMGRQELIDYLQNNGTIKTYRVLNTMLSKEATKKFFQQVND-E-GLPDDVLIIGLKAKEREMKRI-GRFFSLMSWELREYFVSTEYLIKKYYVPLFKGLTMADGLMTVVKKMIDSSCGQGNLDYNTVSIANHIDYTKWNNHQRRKSNHPVFTV-MGQFLGYPNLITRTHEFFEKSWIYYAGRADKIWTDGGSGKYCWDGQAGGLEGLRQKGWTILNYLVIERESKRRNTLIKVLAQGDNQTITTTYKTQVYRTDELKSNLEKMVENNQSILDSIISGTKKLGLIINKDETVQAADYMNYGKVPIYRGVIRGLTGKRWSRATNDQLPSLSNVISSVSTNALTVCHFSKVPFSSILGLELLTYHRALALFLDPSIGGVSG-TNLNRFMIRMFPDPVTESLSFWKRVHDNTKEKWIKELAITVGYPEIIEDLDKLIEDPTSLNIKNVANVIKEEIKKQLINNIIRNEIMQHCAV-YLDKEESQILAWLRSIKPLFPRFISELYNSTFLGTVKNLLGLFINSRTIRNVYRKKYRSDLDNMILKSELISLSNMILIVKDCSSNHADRLRRESWGQ-EI-VGMTVPHPSEILSDCITIYVPYLGSNTSEGTSIKETNIPMIQRATKLRDTISWFVEPDSN-LSRSIMNNLESLTGISWNK-QMKGKRTGSAIHRFSSSRVSSGGFAASSPWGLSWMISTTDTLK-KNYDFMFQSLLLWSQIRVLHIKCESCIREIDEIVL-----WIPGDEGDWAILDMGFVFGDMCLT---KLIPIDFFNGLLRSASIHLISRRRSDHMLWGTSVLETLS--QFIMMLNLSKLYQELIRLPHKVPCSYPSLSDCGIIFRNYMRQLLIDL-QSYILSKKYINQRKDEIRELQGQYTLERYLSNTY-VC-SSEIRHAAK-KATIEPMFY-GATDKKQNPLISSMRLSTGAHFKLRALLTELICGGDGSGGMTSCLLR-Y-NKFSKGIFNSLLEMENKGSRPPPPSAVMEAERCVNLYSAWEEPKSQATWESFIKNKCEKLNVDLMVFDMEVRDQETSNKIEENIIKYTQIM--VVIYKTYLV-TYSSKFYNVNMGTEVTSSQSSEVYLICYFKTEEEEFRRALRLNMEMGVPK-ELELIGIFISYGLHAMHIIKSSTSFVFSLVTLTLNNI-LLPSDKQCQKVGSLWCGNWLSLCIGDISNILI-QISITIGDIGAITRTLIRAIRSKVYNYLIIVRRTLII
>Xiburema_virus_YP_009094167.1
MDFFNDYNLNSPIIDAYNDLRRDEIINMR-KIHNTSWSQLLKHV--NVSEETKICEAIRKM--LPERFWLFHKMTLL-NHSGPSELEILIFENFVYFIGIIPKSVTLMLKDIFISRFQNILSMIMDLMSLYSVGDRI--IAQSGNKG-FDVVKMVEPICNLQLYRQRRP-LITAYRGHIEKSVTTLKEINVELVLNMYGAFRHWGHPYIEYEEGLEALYRQVTMEKIDTDYSEALASDLAYKILKKQFFEK-KCWFEHITKNTPTYAQVDNWHKLPLTQCFEIPDPSSIYSDKAHSLNRQELIDHLQINGVVKTKRVLNTMLNTPATKSFFQKVND-I-GIPDDALIIGLKAKEREMKRV-GRFFSLMSWELREYFVSTEYLIKKHFVPLFKGLTMADGLMTVTKKMLESSMGQGNPDYETVSIANHVDYEKWNNHQRRLSNQAVFRV-MGQFLGYPNLISRTHEFFEKSWIYYAGRCDRLWTDGGSGRYFWNGQAGGLEGLRQKGWSILNYLVIEREAKMRNTVVKVLAQGDNQTITTTYKIQSTRTEELKDALANICKNNQAILDGIIEGTKKLGLIINFDETVQAADYMNYGKVPIYQGVIRGLTGKRWSRATNDQLPSFANVLSSISTNALTACHFSRSPLTSILGIEMLNYHRAIALFLDPSLGGISG-TNLNRFLIRMFPDPVTESLTFWKKVYENTDQTWIKSLCVVCGNPELIADLDKLIEDPTGLNIRNVNNIIKEEIKKQLIETSISNDIMRHCAT-YLETEEQQILAWIKSIEPLFPRFVSELYNATFLGTVRSMLGLFINSRTIRNTYKKKYRSDLDKLIIKSEMIAISSMLYLVRICSSEHADLLRRRSWGT-NI-VGMTVPHPCEFIDNYITVYVPYLGSNTSEGTSIRETNIPMIQRATRLRNAISWFVEPDSP-LSESILGNLKSLTGLDWSE-HIKGKRTGSAIHRFSSSRVSAGGFAASSPWALTWLISTTDTLS-SNYDFMFQSMLIWSQIRTVHIACDKCIRPIEEITL-----WIPGNEGDWEMLSIGFVYSDMCLT---KLSPSHFFRGLMRGASINLVNRRRSDQMLWGTVVIDSLS--QFITMINMSYLYKELTRYPHKVPCSYPSLSDCGIIFRGYMRQLLLDL-QSLLLSVACLNKTKDQLRDIQERYILEKYLPEVY-LC-SSEIRHAAK-DPRMIPVHY-GFYNQ-QNPLISSMRLSTGAHYKLRSILRGLICGGDGSGGMTSCLLR-Y-NKFARGIFNSLLELEDKGSRPPPPSAVLEGERCLNLYSAWEESANPSTWVNFIKHKRDDMDINLMVFDMEVRESGISNKIEENLLMYSQLV--VIIYKTYIL-EQSSRFHTVSLVTEVTSSQSSEVYFVGYLQTLEDEFKRALRLDFEMGIPM-ELELIGLFVNLGLQAMHLLKSSTTFIMCLIVLTLNGM-FLPSDNMCKKSGVLWIGNWLSLVMEDFAQDIL-QLGSGMSDIGSVTRGLIRGVNKKMFNMIISFGQLIHL
>Santa_barbara_virus_YP_009176999.1
MDSFFDYNLNSPLIDDYEFLWEPEVNLIK-DSLSGIFSKIVLKA--NDANQTSILEDFGCQ--FPEAFWIFHNIILM-NASTDFERDILVTKNFCTFLMVIPKNTILMFKDILISRFQTILSLSGELITLYNLGDQI--ILQNGNKG-YDLIKMIEPLCNLRLAREFRP-KIPEYREFINASIKEFEEVNLELTLVFYSIFRHWGHPVIEYTEGLNKLYEQVTMTKIDEDYAQALASDLAFKVLRKKFFED-KIWYKYILNNTPNKQTIDRWHLLPLIQCFEIPDPANIYSDKAHSLNKQELLDWLSKNGPIKTKRVLTTMLNTPATKEFFEEVDQ-N-GLSDEDLLIGLKAKERELKRK-GRFFSLMTWRLREYFVATEFLIKKHFVPLFEGLTMADDLITVVKKMIRNSNGQGLNDYSRITIANHIDYEKWNNHQRKESNKYVFKV-MGQFLGYPNLIVRTHEFFEKSVIYYAGRADWIGVKRTEHRSFWNGQKGGLEGLRQKGWSTLNYLVIERESNLRNTDVKVLAQGDNQTITTNYVLRTYRTQELQSHIEDICQNNNIILQEIIKGTGKLGLIINKNETVQSADYMNYGKVPIFRGIIQGLNPKRWSRATNDQLPTFSNVLSSISTNSLTVAHYSPRPKTAVLGIDVLMYHKILALYLDPSLGGISG-TSLNRFMIRNFPDPLTESLSFWKKIYENTSNDIVKQLAVTIGYPDLTKDIEKLIEDPTGLNLRNVTSIIREEIKKNLIKQSIKNEIMRFATT-YASTETDRTLRWLTSIRPIFPRFLSEMFNATFLGAVKSTVGLFSNSRTIRNLYKKEYRKKIDSLIIKSEEISIVALINIIKECSSELADQLRKRSWGN-EI-VGMTVPHPSEILSSYVTVFDPYLGSNTSEGTSLKETKIPLLRRAAKMRDCISWFVEPGSN-LSNSILNNLNALTNLDWSN-MVRGKRTGSAIHRFSSSRVSSGGFAACSPELLTWMVTTTDSLL-QNYDFMFQSLILWSQMCLVHIDCSKCIREIEDVIL-----WVPGGTGRWELLTIGFLFTDMSLS---RLIPDTFFEGLLRGSSLQLTHRRKISHALLGTCAIELLT--VFLYFAMGKTLFDEVSRIPHRIPPSYPSLSDGGSIIRSYLRGRLFDI-QYFILSYVVAQKEPTLIKELQALYVLKQDDCQPY-LC-NSEIRHAAK-KTSTIIATW-SQEESKQNPLISSMRFATGAHYKLRSIIRGLICGGDGSGGMTSCLLR-L-SPFSRGIFNSLLEIESKGIKPPPPSAIQERQRCVNCDSCWEEPSSDNTWRNFISLKKEQLDINLMVFDMEVRSPEMSKKIEVLLLKNIHLM--IIIYKTYII-NQGGEFDDVILTTEMSSSMTSEVYLVCFYQTLEQEFDRAISLDFEMGVPL-ELDLTGILVSLGLEAMHLLRNGPTYIWALTSLLANSI-LFPSDGDCIKLVSWLSGNWFSLCTEEIIHYLI-IWTIRLNTIGAITRNLIRLISSKLFDYITTFGCQLNI
>Coastal_Plains_virus_YP_009094412.1
MDYLDDYNLNSPILDRLNALILPTFEKVR-NLFNTRGISFLDRQ--ADIDKTEIIRSYNGW--LGTTFLDLFDIINM-NAKTILEQKWAMVEEYLFLPKIFDRNLLLMIKDLLIGRFQTVLAMKSLLLNLYSIGDAI--LMKHGPSG-YDSIKCLEMFCNNWLCFKINP-TYDSFKGHVEETVQEQINAKIDLTLVYYSSFRHWGHPPIEILEGLNKLEELVNEDHVDDDYVQILASDLAYKVLKKKFSTD-KKWYAHIVENTPTLHTRDKWHTLPLVKCFDIPDLSSLYADKSHSMRLSDVINHVRQFKPIPTKRVLSTLLQEEAVPLFLKNIDE-Y-GLPKEDLIIGLKPKERELKRT-GRYFSLMSFNLRHYFVITELLIKEHFVPLFSGLTMADDLQELTKKLLDRISGQNGPETNRINIANGLDYTKWNNYQRRDSNKYVFRV-MGQFLGYPSLIEKTHEFFEKSLIYYPGRPDLMDIQNGNIKVCWNGQKGGLEGLRQKGWSILNYLMIERESRVRNSMVKILAQGDNQIIFTSCLLESYYDEELNDNLNRAKQNNETIMNAIIKGADKLGLVINQDETMQSCSYANYGKVVLFRGRILGLPTKRWARVTNDQIPNLGTLLSSVSTNAMTVGYFSDAPHDAIITLGLLMIHKITLLYLDPSLGGIGG-TSLTRFLIRGFPDPVSESLAFWRLVYLNTLDPLIKRLCCKVGNPPLQNHFTKLVENPESLNIPSAGNMIKEQIKNNLIKNAIKNNIIHDAIS-QIVTDEAILLAWLQSIKPVFPRFNSEFTAATFYGLSTSLIGLFTNSRTIRNCFKTQCLKEVDTLIIKSEIIGLASVLKVTSDCSSTQADRLRQMSWGQ-RI-IGITVPHPIEMHKNYITVFRPYLGSGTSEGTSIKETKIPIIKRAARLRETISWFVLPESN-LGNSILNNLHALTGEDWSI-QLRGKRTGSALHRFKCSRVSNGGYSACNPTRSTFLVITSDTMV-SNYDFMFQASMIFGQVSVGHINCDECLRPIEEPIL-----WRPDPQSQWEILDLGFIYTDGLLG---KLHPEYFYSGLKLSSSLHLTHRRDPKNVLFGAIAIENIT--DFVQFVSVGPLHLELYKMPHKIPPSYPSTIDLGSLARSYLKYRIKDL-RSLGLSILNLNKLKERLKQLQEDYSTNYYISRLK-FC-ESEVRHACK-SDFNVEINF-DPDQKSQNPTVSGLRCATGAHYKLRSIIKGFVVGGDGSGGITALLLR-E-FRSSRIVFNSLLNFETTGSRPSPPSAVEAGKRCINKDNIWKEPRERETWDYFRKCITDDLTINTIILDMEVTSDMDISKIEDLVAEYAVLFN-TLIFKTYAL--KFGKFKRIYAVTEFSSTKTSEIYLVCQDADFVDEFKRAKQIDLISGVPS-AFDLSTLLVTCGMMAYLIISDFVEFLLYNTILLCNCV-FIPSNPSINNFMSFLIGIWLCLICSDEIHQYLNFWRLEMALIGQVIRLCTLHLDIKSINTKLKFNTQTDI
>Tibrogargan_virus_YP_007641376.1
MDHNFDYNLNSPITEKLNNCLSPDYVKVK-LMIPQKGREFLVNA--DNFEFITIIRSYKGW--YKSMFLDLFFIINM-NAKTVMEQKFALSGEFVLIESLLDRNTTLMIKDTLVGRFQTILSMICLLRQLYDLGDQI--LSTYGSEG-YDIIKTLEMICNNWICFKYFR-PMTSFRSHVTNTIQDLVNNSINLVLVFYGSFRHWGHPPIEVLQGLRNLEGLVNEKHVDDNYCQALASDLAFKVLKKKFRED-KKWYTHIKNNTPNPQTRDNWHKLPLIKCFELPDLSSIYSDKSHSLTRSQVVEHVRYNKPIPTKRVLNTLLETENVPEFLKSVND-F-GLPPEDLVIGLKPKEREMKRT-GRFFSLMTWNLRNYFVMTELLIKEHFIGLFNGLTMADDLQGLIKKLLDRTTGQGDSKIKKINIANGLDYTKWNNYQRYDSNRYVFRV-MGQFLGYDMLIERTHQFFEQSLIYYPQRPDLMMVQNGNEIVCWNGQLGGLEGLRQKGWSVLNYLMIERESKVRNSQIKILAQGDNQIIFTSCFLDPYYSEELLDNMMRAKDNNEAIMNAVMKGAEKIGLVINMDETIQSCCYANYGKVIIFRGKILGLSTKRWSRVSNDQIPSLGTLLASVSTNAMTVGNFSETPHDAIIVLEVLAQHKIILLYLDPSLGGIGG-TSVNRFLIRAFADPVTESLSFWKLIYENCNDNVIKNLCLEVGNPSLDDHFLKLVEKPESLNIPSSTNMIKEQIKLSLINNAIKNKIIHDVTV-RIREEEPALIAWLKSIKPVFPRFLSEMASSTFYGLSNNLISLFTNSRTIRNCFKTKCLKEVDYLIIKSEVIGIVSCLKLVITCSAAHADKLRKQSWNE-DI-IGMTVPHPIEMHKCYISIYKPYLGSSTNEGTSVKETKIPIIRRAARLRDVISWFVGEDSN-LSESIINNLEALTGENWGN-YMRGKRTGSALHRFRCARVSNGGFSACSPTKSSWMIVTTDTMT-SNYDFMFQASIIFSQVTVGHLNCQECLREIKEPLL-----WRPDPSTEWDLEPLGFLFGDKVLS---RLDPSYFYGGLKLIAAIHLTHRRDSKSMLYGTLLIEEVS--DFVQFVSTGNLHNELFYSPHKIPPSYPSGKDLGSLCRSYLKYQLKDI-RSLGISLYSLTKKKELIKRYQEDYMLNFYISNLR-FC-ESEVRHSCK-IEYSLDIIC-VADTISRNPVISGLRCATGAHYKIRSILKHYLIGGDGSGGISALCLR-Y-NARSRIIFNSLLQLEDSGSRPTGPSAVASKLRCVNFDSVWQEPRELQTWKYFLRLKQDNLKIDLAIFDMEVTDEISISQIDDMLISHLCIFT-TLIYKTYML-LKLCQFKSVKAVTEFSSFKTSEIYLVCQNSPLSHEISRAFKIDLMDGVPN-HLDLSTLFVMSGSLACAILQNLLNILISELCKLTNII-FVPSSPNINNYFALVIGTWFAFVLNDPIDAII-QWKVSLATIGQVIRSCELSIQSTSVNQLIQIFKSCDL
>American_bat_vesiculovirus_TFFN_2013_YP_008767243.1
MDLIEDYNLNSPLIDDVDYLIAKDLSCPL-SWMVTQGISFLNRV--SESILTEIVESLWAW--CKQKFLDLHKVILM-NASSLTEVQVVVSKNFLFLLHVFDRNFVLMMKDVVVGRLQTTLAMINRLYNVYNLGDRA--LASIGSRA-YDSIKMIEPICNLRLTHEYRP-LIPKFGEHVKKTIQDLTQEDVELVLLIYGSFRHWGHPYIDYFAGLEKLHQQVTIPKIDTKYADALASDLAKMVLQQMFREK-KRWFNHVIQNSPTMAQIDKWHELPLIKCFDIPDPSVIYADKSHSMNRSEVIRHILYKTPIPSRKVMKTMLETPATVEFLESIDK-E-GLDHEDLIIGLKAKERELKTV-GRFFSLMSWKLREYFVITEYLIKTHFVPLFHGLTMADDLTAVMKKMMESSSGQGASDYDAIAIANHIDYEKWNNHQRKESNGPVFRV-MGQFLGYPNLIYRTHEFFENSLIYYNNRPDLMRVVNSDQRVCWNGQAGGLEGLRQKGWSILNLLVIARESQIRNTSVKTLAQGDNQVICTQYKTKNYRNNELVCLLEQIKLNNQAIMDAIETGTTKLGLIINQDETMQSADYLNYGKVPIFRGVIRGLECKRWSRVTNDQLPTCANLMSSVSTNALTVAHFDQDPVNAIFTRLLMEMHKVGVLYLDPSIGGVCG-TALTRFLIRSFPDPVSESLTFWKMIYPFVRTPQLKQLCVSFGNPKIPDHIEKLLEDPTSLNMASPINLIKTQIKNNLIQNRIENRIVRDAVT-HIHQDDEDMRNFLWSIEPLFPRFLSEFKSGSFMGVATSVVSLFQNSRTIRNIFKNRMGRELDGIISNSEKTSLEHLASYNRSCSATHADYLRVQSWGR-PV-LGTTVPHPAEMHGDYISVLPAYLGSKTSESTSIRETKIPVIRRATRLRDAIHWFIEPDSN-LAKSIINNIESLTGEIWSV-SLEGKRTGSALHRFTTSRVSHGGFSAQSPAKLTRMLSTTDTMR-VNFDFMYQASLLYSQISTSHIKCNECLREIVEPTL-----WKNSGKGDWTRLNIGFLYGDLVNQ---HLNGAGFMRGIVRASCCQVIHRHRPANSIFGGLLIDQIS--PFQNLCRAGPIREALNGIPHKVPASYPSNSDLGISIRNYLKYQCKDT-MSIALSSSALKKQKDNLRVLSNLSESALLQNNLL-AC-SEEIRHAGK-PDSPVEVSL-SIKTEESDPLISGLRLPTGGHYKIRTLIKGFLCGGDGSGGMTAALLR-I-SPKSKCIFNSLLDYNQRGSSPDPPSALETAPRCVNSNTCWEDQTLNETWTTFNRYKEKNLKLNLLVLDMESVSEDATNTIAKMVRAHMILL--YVIFKTYPL-SILAPFERTYLATTVSSSHTSELYIVGKYRGYHSEFERAILLNTQEGVPL-SLSLETLLQIAGVPSHNICMVFLEVTYILCSIVSLFT-IPPSDGAVTRMASALTGFSLALRYSDLLYKMN-SWSCHQANIGQWIRTLHRCPDYNKVNKTLRMIDLTGI
>Chandipura_virus_YP_007641381.1
MDLNPDYNLNSPLVDDLTYLLNKKWDSIL-DQLSKQGEDFLKTV--EEASDTEVVRSIRGW--TGQKFLDLHKLTLG-NAATDNELLVIFDSGFFIVLDLMDRNFMLMMKDVIIGRMQTVLSMISRLLKVYSTGDKI--IRKLGNDG-YELIKTVEPMCNLRLSRRFRP-LVPHFRRHIESTVDELSAKNVDSTLVVYGSFRHWGHPFINYFEGLEKLHKQVTMEKIDTNYSEALASDLARIVLTKEFNEK-KQWANHIRDNTPTAAVIDHWHELPLIQCFDIPDPSIIYSDKSHSMNRSEVLNHVRTKTPIPSKKVLESMIDKPATLEFLEEIDK-N-GLSDEDLVIGLKGKERELKIA-GRFFSLMSWKLREYFVVTEYLIKTHFVPLFHGLTMADDMTAVIKKMLESSSGQGLTNYDSVCIANHIDYEKWNNHQRKLSNGPVFKV-MGQFLGYPNLIYRTHEFFEKSLIYYNERPDLMKVRNTHQRVCWNGQAGGLEGLRQKGWSILNLLVIQREAKIRNTAVKVLAQGDNQVICTQYKTKQYRNIELRQALNQMAANNDVIMKAIESGTNKLGLLINQDETMQSADYLNYGKVPIFRGVIRGLETKRWSRVTNDQLPTCANLMSSVSTNALTVAHFDVHPLNAMFARLLLIMHKVAMLYLDPSIGGVCG-TALSRFLIRSFPDPVTESLSFWKLIHHSTSDIRLKNLSEQFGNPKIESHIEKLLEDPTSLNISSAANLLKTEIKKNLLQKKIGNQIVKDAVY-YIHSEDEKLRTFLWSITPLFPRFLSEFKAGTFMGVASSIVSLFQNSRTIRNVFRDYMSQTIDDLIVKSELTSLEHLSNYTDSCSAEQADKLRRMSWKR-PV-LGTTVPHPLEMHGDYISVLPAYLGSKTSESTSIKESKIPIIRRATRLRDAIHWFVDPDSN-LARSILNNIESLTGEKWEG-ALKGKRTGSALHRFSTSRVSHGGFSSQSPACLTRMMATTDTMR-LNYDFMFQASLLYSQMTSSHVTCRKCIREITEPML-----WKNSSEGDWDTIPLGFLYGDLKSQ---RLRGRGFLRGIVRASACQVIHRRKPANAIYGGLLIDKIS--SFTTLCRDGPIREELSSIPHKIPTSYPSNSDMGLHIRNYLKFQCKDV-MTFALSTKALSQKRNNIRKISNFSSSEFITSQIL-VC-NEEIRHACK-KLSLKPVDY-SSQSVPQNPSISGFRLPTGAHYKLRSILRKKLCGGDGSGGMTAAVLR-Y-NLKARAIFNSILDFDGKGASPDPPSALETRTRCVNAESCWENPSEQRTWDYFKFLKTHGLKIDLIVLDMEVRDFAISASIEKCVRNNVSIL--VLIYKTYAV-VNIGVFESVELITEYSSTSTSEVYMYCRKRSYKEEFFRSYEVESLKGIPN-SFNLETLLQIAGVPSHQLAITQITAAMVLCGMIANYT-LPPSDGRLIRMSAALVGFWISVKYYDKLEQIL-FWTTKMANIGNWIRCMELLLSKDEVTTTCGILQQTGI
>Isfahan_virus_YP_007641386.1
MDEYSDYNLNSPLIDDLYYLMEKNWTETI-HLVSSQGLAFLKEV--KDSLETEVVMSLRGW--CGQKFLDLHRVILM-NASTQMELSMEMSGQFALAYQILDRNFLLMMKDVVIGRMQTLLSMVSRLIKIYQLGDKI--IQSLGNDG-YELIKTIEPMCNLRLSREYRP-LIPHFRQHIEGTVSELRKKGVDITLVIYGSFRHWGHPFIDYFAGLTKLNSQVTMGKIDDEYVACLASDLARIVLTKEFNEK-KRWSEHIRDNTPTPAVIDKWHELPLTQCFEIPDPSIIYSDKSHSMNRQDVLNHVKRKQPIPSRKVLQTMIDTPATLEFLEEIDK-N-GLSDDDLVIGLKGKERELKIA-GRFFSLMSWKLREYFVITEYLIKTHFVPLFHGLTMADDMTAVIKKMLESSSGQGLKDYSAVCIANHIDYEKWNNHQRKRSNEPIFKV-MGQFLGFPNLISRTHEFFEKSLIYYNGRPDLMKVQDTKQLVCWEGQAGGLEGLRQKGWSILNLLVIQRESKIRNTAVKVLAQGDNQVICTQYKTKQHRNTELRSALTQMKLNNDAVMKAIESGTNKLGLLINQDETMQSADYLNYGKVPIFRGVIRGLETKRWSRVTNDQLPTCANLMSSVSTNALTVAHFDVTPLNAMFSRLLLNMHKVGVLYLDPSIGGVCG-TALSRFLIRGFPDPVTESISFWKVIYNNTQDNRLKKLCTAFGNPKIYSHIEKLLEDPTSLNISSAANLLKSEIKKNLLRKRIGNSIVRDAVT-YIHSEDEKIRSYLWSINPLFPRFLSEFKSGTFMGVASSVVSLFQNSRTIRNVFKDYMSSAIDELITKSEVNSLEHLCKYKGKCSASQADYLRRLSWGR-KV-LGTTIPHPLEMLGDYISVMAAYLGSKTSESTSIKESKIPIIKRATRLRDAIHWFVEPSSN-LAKSILQNITALTGEEWGS-SLEGKRTGSALHRFTTSRMSHGGFCAQSPAALTRMMATTDTMS-DNYDFMFQACLLFSQITTSHTRCINCVRKIEEPWL-----WRNGGKGDWEILTLGFLFGDLTGQ---RLRGRGFLRGVVRASACQVIHRRRPANAVYGGLLIDKIS--TFINLCRDGPIREELSSIPHKIPTSYPSNADLGLHIRNYFKFQCKDL-LSYALSSKSLSRRRNNIRKLGALSHKEFLTSQLL-LC-QEEVRHACK-KNVSAPVEF-TSQKQTQDPTISGLRLPTGAHYKIRTILNAYLCGGDGSGGMTAACLR-Y-YSNSRAIFNSILEFDGKGSSPDPPSALETMVRCVNATTCWENPSQERTWDYFLHLKKSNMKIDLIILDMEVRDFQISKLIEGNLRLKIKLL--TLIYKTYVL-TTLGPFHSVYIVTGYSSSFTSEVYVLFSKRNPRQEFKRALRIRSLMGIPS-SFNLETLLQISGVPSHQLVTSGLSSAIGLLGLISHFT-LPPSDNRLIKMASAITGYWISIAYHDQLTSVI-HWSVSLAGIGNWIRGMELMFSHKEVNMILSISSRTGI
>Malpais_Spring_virus_YP_009094178.1
MDTYEDYNLNSPLIDDLVYLIEKRWEETI-RVMSKQGSEFLASV--LESETTVIVDALKGW--INQKFLDLHKITLL-NSSTEVEFTAIILAPFILLPDILDRNFLLMMKDVIIGRMQTLLSLMNRLIKIYRLGDKI--IKHTGNDG-YDLIKMIEPICNLRLSRKYRP-LIPRFREHVETTVANLSGKNVDITLVVYGSFRHWGHPFIDYFEGLNKLYNQVTMEKIDEEYSEALASDLARIVLAKEFNEK-KRWSAHIRDNTPTPAAIDKWHLLPLIQCFDIPDPSIIYSDKSHSMNRRDVINHIKKHKPIPSKKVLKTMIDQPATLEFLEEIDK-N-GLPLDDLVIGLKGKERELKIA-GRFFSLMSWKLREYFVITEYLIKTHFVPLFHGLTMADDMTAVIKKMLESSSGQGLLDYSAVCLANHIDYEKWNNHQRKLSNGPVFKV-MGQFLGFPNLIYRTHEFFEKSLIYYNGRPDLMRVKDGTTQVCWNGQAGGLEGLRQKGWSILNLLVIQREAKIRNTAVKVLAQGDNQVICTQYKTKQHRNEELKMALNQMKANNDAIMNAIEQGTNKLGLLINQDETMQSADYLNYGKVPIFRGVIRGLETKRWSRVTNDQLPTCANLMSSVSTNALTVAHFDLNPINAMFVRLLLNMHKVGMLYLDPSIGGVCG-TALSRFLIRSFPDPVTESLAFWKIVYQSTDNPNLKKLALSFGNPKIPSHVDKLLEDPTSLNIASPTNLLKTEIKKNLLRNRIRNQIVKDAVS-YIHSEDSPLRTFLWSINPLFPRFLSEFKSGTFMGVAASVVSLFQNSRTIRSHFRDYLSNEIDELITRSEITSLSHLGHYDTDCSASHADLLRKVSWGR-PV-LGTTIPHPLEMHGDYISVLPAYLGSKTSESTSIKESKIPMIRRATRLRDAIHWFIEPDSN-VAKSILNNIKSLTGEEWGE-SIGGRRTGSALHRFTTSRMSHGGFSAQSPATLTRMMATTDTMR-DNFDFMFQASLLYSQMTSSHTRCKSCIRKIDEPWL-----WRNGSKGDWDSLSIGFLYGDLVGQ---RIRGRGFLRGLIRASACQVIHRRKPANAVYGGLLIDKIS--SFLNLCREGPIREELGNIPHKIPTSYPSTSDMGIHVRNYLKYQCKDL-LSFSLSTKTLSHHRTNIRKLSGLSVEEYLTSNLL-IC-EEEVRHACK-KAVIQRVEF-RAQKTEQNPTISGLRLPTGAHYKLRSILVEKICAGDGSGGMTAACLR-F-SKGSRAIFNSLLEFNGKGSSPDPPSALETLTRCVNSTSCWENPSDIKTWTYFKELKKLSLKIDLIVMDMEVRDPKVSFRIEENVRQAIGLL--CLIYKTYPI-TLIGPFESIELITEFSSSHTSEVYMVCSKSDDIAEYKRARGVDTLLGIPS-RFNLETLLQIANIPAHQISSNGLTASFCVMSLISQYT-IPPSDNKLSKMASALVGIWISIKYSDVCTDVI-QWSVEMANIGNWIRALELLLIKSDFNRFVKVVNSTGV
>Jurona_virus_YP_009094377.1
MDLESDYNLNSPLIDDIKYLISKNWNQTL-DDLIEQGKAFLADV--KESEITCVVESLKGW--TGQKFLDLHKLTLM-NASTHTEESVKISGQFLLLITILDRNFLLMMKDVIIGRMQTILSMINRLRALYATGDNI--LRELGNQG-FDLIKTIEPICNLKLSREYRP-LIPHFREHVVTTVKELSGLNLEVVLVVYSSFRHWGHPFIDYIEGLKKLHHQVTLEKIDEDYAKALASDLARIVLTKEFNEK-KRWSEHVRDNTPTPALIDKWHELPLVQCFDIPDPSIIYSDKSHSMNKREVMNHIKSKQPIPSKKVLKTMIEEPATLEFLEMIDK-H-GLDDDDLIIGLKGKERELKIA-GRFFSLMSWKLREYFVITEYLIKTHFVPLFYGLTMADDMTSVIKKMLESSSGQGLNDYSAISIANHIDYEKWNNHQRRTSNEPVFKV-MGQFLGYPNLISRTHEFFEKSLIYYNGRPDLMRVRNSDTRVCWNGQAGGLEGLRQKGWSILNLLVIQRESKIRNTSVKVLAQGDNQVICTQYKTKQHRSIELRGALEQMKSNNQTIMDSIERGTNRLGLLINQDETMQSADYLNYGKVPIFRGVIRGLETKRWSRVTNDQLPTCANLLSSVSTNALTVSHFSVNPINAMFSRLLLYMHKLAMAYLDPSIGGVCG-TALTRFLIRSFPDPVTESLSFWKLIHDNTTNQTLKNLSIQFGNPKIPSHIDKLLEDPTSLNIASPTNLLKTEIKKNLLRTRIKNKIVKDAVS-YIHSEDENLRSFLWSINPLFPRFLSEFKSGTFMGVASSVVSLFQNSRTIRNTFKNFLSNQIDDLIIRSEQTSLEHLASYVGVCSASHSDSLRRKSWGR-QV-LGTTIPHPLEMHGDYISVLAAYLGSKTSESTSIKESKIPLIKRATRLRDAIHWFVEADSN-LAKSITNNIVSLTGEDWGS-SVKGKRTGSALHRFSTSRMSHGGFAAQSPACLTRMLSTTDTMR-DNFDFMFQASLIYSQASASHTACKGCIRKIEEPWL-----WRNGQPGNWDTLSLGFLYGDLIGQ---KLRGRGFMRGIVRASACQVIHRRKPANAIYGGLLIDRLS--SFINLCRDGPIREELRSIPHKIPTSYPSLMDMGINVRNYLKYQCKDL-MSFALSSKTLSKKRTNLRKLSNFSEQEYLSSKLS-VC-EEEVRHACK-AVALEKVEL-LPYEVPQNPTISGIRLPTGAHYKIRSILKEKLCGGDGSGGMTAACLR-Y-NPRSRGIFNSILEFDGKGSSPDPPSALETMKRCVNALDCWEYPSLKDTWKYFKILIQESLKIDLIVLDMEVRELDVTEKIENQIRNNIDIL--TLIYKTYSL-TRLGPFEDVELLTEYSSSSTSELYFVGRKRDSLDEFKRARSLEHLKGIPR-SFNLETLMQISGIPAHQLCLSGITASLLIMSLSAQFA-IPPSDGRLHKMACCIVGLWTSIKYNDICVESI-QWNTYSAILGNWIRGMELMFDGREFDRISRVKRSTGL
>Perinet_virus_YP_009094388.1
MIEPEDYNLNSPLIDDILYLLYKNWSQTI-ELIYQQGEKFLQDV--KQAEETEVVRAVKGW--VGQKFLDLHKITLM-NSSTIREREVYISNQFLILPDLMDRNFLLMMKDVIIGRMQTMLSMINRLVRVYQTGDKI--IKDLGNDG-YELIKMVEPICNLRLSREYRP-MIPHFRGHIENTVRDLKSKDVDSVLVIYGSFRHWGHPFIDYFQGLKKLHTQVTMKKIDTEYANALASDLARIVLTKEFNEK-KRWSNHIKENTPTPALIDHWHELPLVQCYDIPDPSIIYSDKSHSMNRRSVLEHVRKNTVIPSKKVLQTMIASPATIEFLDMVDK-E-GLPEDDLVIGLKGKERELKIA-GRFFSLMSWRLREYFVITEYLIKTHFVPLFHGLTMADDMTAVIKKMMESSSGQGLNDYSSICLANHIDYEKWNNHQRKESNGPVFRV-MGQFLGFPNLISRTHEFFEKSLIYYNGRPDLMKVQGSNQRVCWNGQAGGLEGLRQKGWSILNLLVIQRESKIRNTAVKVLAQGDNQVICTQYKTKQHRTHELRSALLQMKLNNDFIMEAIEHGTGKLGLLINQDETMQSADYLNYGKVPIFRGVIRGLETKRWSRVTNDQLPTCANLMSSVSTNALTVAHFDVHPLNAMFAKMLLTMHRVAMLYLDPSLGGVCG-TALSRFLIRSFPDPVTEGLSFWKVVHDNTINPLIKRLAVSFGNPKIQSHIDKLLEDPTALNISSPANMLKTEIKKNLLLKRIGNKIVKDAVS-YIHTEDESLRNFLWSIDPLFPRFLSEFKSGTFMGVASSVVSLFQNSRTIRNVFRDYLSDQIDELVIKSEISSLSHLGSYSSKCSSTQADLLRKRSWRR-RV-LGTTVPHPLEMHGDYISVLPAYLGSKTMESTSVKESKVPIIRRATRLRDAIHWFVEPGSN-LANSILSNISALTGENWDT-SLSGKRTGSALHRFSTSRVSNSGFCAQSPAALTRMMSTTDTMS-KNYDFMFQAGLLYSQISSTHVTCRECIRTIDEPTL-----WRNGSVGKWDDLSLGFLYGDLVGQ---RLRGKGFLKGIVRASACQVIHRRKPANAIYGGLLIDKIS--SFTNLCREGPIRAELASIPHKIPTSYPSSSDMGSAIRNYLKFQCKDL-MTFALSTKTLSQARTNIRKLSGLSNMEFLSSQLL-IC-EEEVRHACK-KELSEPILY-SIKRCKQNPSISGLRLPTGGHYKIRSIYEGYLCGGDGSGGMTAATLR-Y-FPGIRVIFNSILEFDGKGTSPDPPSALETLTRCVNARDCWEHPSTPQTWEYFVQLKRSTMNLDLIVLDMEVRDINISNKIEDMIRRFVQLL--TLIYKTYFL-TKVGCFESIEWVTEFSSSFTSEIYIVCRKQEYSREFMRMQRVDTLMGIPN-EFNLETLLQIAGVPAHQLGRSGLSIAFSLMSLISHFT-LPPSDNRLSKMASALTGFWVSIVYSDVLEYIC-EWNSHLANIGNWIRALQMFLVPREVDSYTTIKRVTGL
>Yug_Bogdanovac_virus_YP_009094277.1
MSHIDDYNLNSPLIDDLDNLLMKDWDGVL-TLLVDQGAEFLKRV--EESEITDVVQALRGW--AGQKFLDLHKMVLL-NASTETERDVFFEKGFCWLESVMDRNFILMMKDVIVGRLQTVLAMIGHFTQIYDIGDSI--LAELGNEA-YDLIKCIEPICNLRLSHSYRP-LIPRFHQHISDSVDSLAVREVDIVLAVYGSFRHWGHPFIDYTEGLRKLHEQVTMPKIDHAYANALASDLARIVLEQEFNKK-KKWSTHILENTPTPAQIDHWHELPLIQCFDIPDPSIIYSDKSHSMNRAEVLNHVRKHKIIPTKKVLKTMLEKPATLEFLDEIDR-N-GLGEDDLVIGLKGKERELKLI-GRFFSLMSWKLREYFVITEHLIKTHFVPLFHGLTMADDLTSVIKKMMDSSSGQGLTDYSAVCIANHIDYEKWNNHQRKESNGPVFRV-MGQFLGFPNLISRTHEFFEKSLVYYNGRPDLMRVSGTNLRVCWEGQAGGLEGLRQKGWSILNLLVIQREAKIRNTSVKVLAQGDNQVICTQYKTRNHRDIELHSALQDIQSNNDAIMSAIERGTTKLGLVINQDETMQSADYLNYGKIPIFRGTIRGLEFKRWSRVTNDQLPTCANLMSSVSTNALTVAHFDTNPTNAMFARLLLYMHKIGMLYLDPSIGGVCG-TALSRFLIRSFPDPVTESLAFWKLIYHNTGKKELRVLAARFGNPRILEHVDKLLEDPTSLNISSPANLLKTEIKKNLIENKIKNQIVRDSVF-RVVKDDKHLTDFLWSIDPLFPRFLSEFKSGTFAGVASSIVSLFQNSRTVRNLFKEFMSKELDILVWRSEISSLEHLVSYGISCSASQADYLRTLSWKR-KC-LGTTVPHPLEMHGDYISVFPAYLGSKTSESTSIKESKVPLIRRATRLRDAIHWFIDPKSN-LASAINDNLSSLTGEDWSQ-AAPGKRTGSALHRFSTSRMSNGGFASQSPAALTRMVATTDTMI-ENYDFMFQASLLYSQMSTSHVKCRDCIRKIEEPWL-----WRNGTNGDWESITVGFLYGELANQ---KLRGHSFFKGMMRASACQVIHRRRPANAVYGGLLIDKLS--PFVNFCREGQLREELRSIPHKIPASYPSNIDLGVNIRNYFRYHCADL-MSFALSGKALSKKRNSIRRINNLSYQNYIKERVK-CC-REEIRHACK-PTLSGRVEF-SSQTSTQNPIVSGLRLPTGAHYKLRSIIKHFICGGDGSGGMTAALLR-M-NRQSLGIFNSLLDYSARGSAPDPPSALETRHRCINGDTVWEAPSETSTWQYFHALKSERLSIDLMVFDMEVQDPNTSALIEQRIRENLTLL--TLIYKTYAL-ETFGPFQDVHLTTEYSSAETSEVYLVCRGAGADSEYDRAKSIDGMVGVPK-EFSLGTLMEIAGVPAHNLSISGLSKAIALCIMLSHHT-VPPSDGKVINLGSALCGLWVSLFYNDKCLQCI-EWGVRMAAIGQWIRCLSRLLEVSWVNAFLSTKNTTGV
>Cocal_virus_YP_009177651.1
MDLNDDYNLNSPLIDDIDYLIKKNWDGVL-EMLASQGFCFLNEV--KEAEITEVVETVRGW--GAQKFLDLHKLTLL-NSVSDVELRVFVTQGWLYVKQILDRNFLLMMKDVIIGRMQTILSMINRLLRIYRIGDAV--LKKMGNQG-YDLIKLVEPICNLKLMKVYRP-LIPHFERHIEQSVLEGEKRTVDITLVIYGSFRHWGHPFIDYYAGLEKLHSQVSMTKIDTQYAAALASDLARIVLQQQFNEH-KKWFSHIKENTPTAAQVDLWHELPLTKCFDIPDPSIIYSDKSHSMNRSEVLRHVRNSTPIPSKKVLQTMLDTTATSEFLNQIDK-Y-GLDDEDLVIGLKGKERELKLA-GRFFSLMSWKLREYFVITEYLIKTHFVPMFKGLTMADDLTAVIKKMLDTSSGQGLDNYESICIANHIDYEKWNNHQRKESNGPVFRV-MGQFLGYPNLIERTHEFFEKSLIYYNGRPDLMQVSGSNQLVCWQGQAGGLEGLRQKGWSILNLLVIQREAKVRNTAVKVLAQGDNQVICTQYKTKKSRDTELRSALKQMVSNNENIMQAIKEGTGKLGLVINDDETMQSADYLNYGKIPIFRGVIRGLETKRWSRVTNDQIPTCANIMSSVSTNALTVAHFAENPVNAMFARLLLMMHKYAMLYLDPSIGGVSG-TSLSRFLIRAFPDPVTESLSFWKFIYSHAKSDTLKEICIAFGNPDILTHVDKLVEDPTSLNIASPANLLKTEVKKCLIESRIKNQIIRDATI-YLHHEEDTLRSFLWSINPLFPRFLSEFKSGTFLGVADGLISLFQNSRTIRNSFKKKYHRELDDLIVRSEVSSLTHLGKLHIRCSSSHADDLRYRSWGR-TV-IGTTVPHPLEMLGTYVSVLPAYLGSKTSESTSIRESKVPLIKRATRLRDAISWFIDPESN-LSKVILKNINALTGEEWSK-KQIGKRTGSALHRFSTSRMSHGGFAAQSTAALTRLMATTDTMR-QNYDFLFQATLLYSQVTTTHITCKTCLRPINEITL-----WRNGEEGDWNKLPIGFLFGDLAYR---RVRGRGFLKGLMRASCCQVIHRRRPANAVYGGVLIDKLS--PFLSLTRSGPLRLELETVPHKIPTSYPSNRDMGVIVRNYFKYQCRDV-LSLSISTSALSSHRNELRELANLSHVKFFSKETL-LC-SEEIRHACK-REVIDSVCY-STKQYPQNPLLSGLRLPTGAHYKLRCLLAKLLSCGDGSGGMTAALLR-Y-NRMSRGIFNSLLELSGRGASPEPPSGLETRRRCVNGDTCWEHPSDPATWDYFVKLKKGGLCLDLIVMDMEVRDPSMSLKIEQNLRHNINLL--TLIYKTYVL-TLLGPFQRVELVTDYSSSQTSEVYFVGRGQTAEKEFARAKGIDTLRGIPR-QFNLETMLQIAGVPAHSAALELVTLSIFYMTLVSYYN-IPPSDGESQQVGSAIVGFWLSLIENDISLRAI-IWNTFLANIGNWIRSLELVFSTSRFNEMCRL-RSTGI
>Maraba_virus_YP_009091830.1
MDVNDDYNLNSPLIDDIDFLIKKNWEGVL-EMLASQGFSFLHEV--KEADLTEVVETIRGW--GGQKFLDLHKLTLM-NSVSEVELTAFVTQGWVYMKKIMDRNFLLMLKDVIIGRMQTILSMISRVLKIYRIGDKI--LERQGTKG-YDLIKMIEPICNLKMMRKYRP-LIPHFEKHIADSVKEGSKIGVDLTLVIYGSFRHWGHPFINYYEGLEKLHKQVTMPKIDREYAECLASDLARIVLQQQFNEH-KKWFSHMKENTPTAAQVDRWHQLPLIKCFEIPDPSIIYSDKSHSMNRSEVLRHVRLTVPIPSRKVLQTMLETKATKEFLKKIDE-E-GLEDDDLVIGLKGKERELKIA-GRFFSLMSWKLREYFVITEYLIKTHFVPMFKGLTMADDLTAVIKKMMDTSSGQGLDNYESICIANHIDYEKWNNHQRKESNGPVFKV-MGQFLGYPRLIERTHEFFEKSLIYYNGRPDLMRVRGSSLNVCWEGQAGGLEGLRQKGWSILNLLVIQREAKIRNTAVKVLAQGDNQVICTQYKTKKSRNIELKAALTQMVSNNEMIMSAIKSGTEKLGLLINDDETMQSADYLNYGKVPIFRGVIRGLETKRWSRVTNDQIPTCANIMSSVSTNALTVAHFAENPVNAIFARLLLMMHKYSMLYLDPSIGGVSG-MSLSRFLIRSFPDPVTESLAFWKFIHSHARSDSLKEICAVFGNPEILTHVDKLVEDPTSLNIASPANLLKTEVKKCLLESRIKNQIVRDATI-YLHHEEDKLRSFLWSITPLFPRFLSEFKSGTFIGVADGLISLFQNSRTIRNSFKKRYHRELDDLIIKSEVSSLMHLGKLHLTCSSTQADLLRFRSWGR-SV-IGTTVPHPLEMLGDYVSVLPAYLGSKTSESTSIRESKVPLIKRATRLRDAISWFVSPDSN-LASTILKNINALTGEEWSK-KQHGKRTGSALHRFSTSRMSHGGFASQSTAALTRLMATTDTMR-QNYDFLFQATLLYAQITTTHITCKSCLRAIDEITL-----WRNGEEGDWRGLSIGFLFGDLAYR---KVRGRGFLKGLMRASCCQVIHRRRPANAVYGGLLIDKLS--PFLSLTRHGPLREELETVPHKIPTSYPSNRDMGVIVRNYFKYQCRDV-LSLSISSTTLSSRKNELRELANLSHVKFFSKDTL-LC-PEEIRHACK-KESAVPVYF-STRKYPQNPLVSGLRLPTGAHYKIRSIVKNKLSCGDGSGGMTAALLR-E-NRQSRGIFNSLLELAGRGASPEPPSALETRSRCVNGSTCWEYSSQKETWDYFLRLKRGGLTVDLITMDMEVRDPNTSLMIEKNLKVYLQIL--VLIYKTYIL-TIIGPFETVDLVSEYSSSQTSEVYFVGRGHDPTTEFIRAKKVDSLIGIPA-QFNLETMLQIVGVPSHAAALQLVTTSIFYMTLVSYYN-VPPSDGVSQNIGSAIVGFWVSLMENDLALGAI-EWRTKLAQIGNWIRAMELVFSETLFDQFCGLGNRTGI
>Vesicular_stomatitis_Alagoas_virus_YP_009094101.1
MDVHDDYNLNSPLIDDIDYLIKKSWDCVL-EMMASQGFGFLNEV--RESELTEVVETIRGW--SGQKFLDLHKLTLL-NAVSLDELDVFLVKGWLYVKKIWDRNFLLMIKDVIIGRMQTLLSMIERLLRIYRIGDSI--LVKQGNQS-YDLIKTVEPICNLKLMRVFRP-MIPHFERHIRTTVRNLANITVDLTLVVYGSFRHWGHPFIDYYEGLKKLHHQVTMPKIDKGYAAALASDLARIVLQQQFSEN-KKWFNHITENTPTAAQIDHWHELPLTKCFEIPDPSIIYSDKSHSMNRSDVLRHVRNSTPIPSRKVLQTMLETKATGEFLSSIDK-Y-GLELEDLVIGLKGKERELKLA-GRFFSLMSWKLREYFVITEYLIKTHFVPMFKGLTMADDLTAVIKKMMDTSSGQGLDNYDSICIANHIDYEKWNNHQRKESNGPVFRV-MGQFLGYPNLIERTHEFFEKSLIYYNGRPDLMRVNGTPLNVCWQGQAGGLEGLRQKGWSILNLLVIQREAKIRNTAVKVLAQGDNQVICTQYKTKKARNAELLGALQQMVSNNESIMLAIKQGTEKLGLLINDDETMQSADYLNYGKIPIFRGVIRGLETKRWSRVTNDQIPTCANIMSSVSTNALTVAHFAKDPINAMFARLLLMMHKYAMLYLDPSIGGVSG-MSLSRFLIRAFPDPVSESLAFWRFIYCHSKSELLKEISSVFGNPDILSHVDKLMEDPTSLNIASPANLLKTEVKKCLLESRIKNQIIKDATI-YLHHEEEKLRSFLWSINPLFPRFLSEFKSGTFLGVADGLISLFQNSRTIRNSFRRKYHKELDDLIIKSEVSSLMHLGKMHLGCSSQHADSLRYKSWGR-TV-IGTTIPHPLEMLGTYVSVLPAYLGSRTSESTSIKESKVPIIRRATRLRDAISWFVDPDSN-LSQTILKNITALTGEEWSK-KQIGKRTGSALHRFSTSRMSHGGFAAQSTAALTRMMATTDTMR-QNYDFLFQATLLYAQMTTTHITCKSCLRTISEITL-----WRNGEEGIWSDLSIGFLFGDLTYR---RIRGRGFLKGLMRASCCQVIHRRRPANAVYGGVLIERIS--PFLSLTRTGPIRLELETVPHKIPTSYPSNRDMGVIVRNYFKYQCRDV-LSLSISSSSLSSKKNELRELANLSHIKFFSKDTL-LC-SEEIRHACK-KEVFSPVFY-STRESRQNPLLSGLRLPTGAHYKLRSILRQLLSCGDGSGGMTASLLR-E-NRHSRGIFNSLLDLSGRGASPEPPSALETRVRCINGSTCWEHPSDPRTWKYFSKLKRDGLTIDLITMDMEVRDPSITKLIEMNLKSHLELL--TLIYKTYIL-TMIGPFQQVDLVTEFSSSQTSEIYFVGRRRSSVQEFVRASKFDTLSGIPS-QFNLETMLQIFGVPSHLIALELVTLAIFYMITVSYYN-IPPSDGMAQNVGGAIVGLWVSLMEKDVSLKSI-IWDTYLAAIGNWIRAMELVFDQHLMNSLLKL-KKTGI
>Vesicular_stomatitis_Indiana_virus_NP_041716.1
MEVHDDYNLNSPLIDDIDNLIRKNWDGVL-EMLASQGYSFLHEV--KEAEITDVVETIRGW--GNQKFLDLHKLTLL-NAVSEVELLTFISEGWAYFKKLMDRNFLLMVKDVIIGRMQTVLSMVCRLLNIYRIGDKI--VERQGNFS-YDLIKMVEPICNLKLMRESRP-LVPHFENHIKTSVDEGAKITVDLTLVIYGSFRHWGHPFIDYYTGLEKLHSQVTMKKIDVSYAKALASDLARIVLFQQFNDH-KKWFSHVKENTPTAAQVDKWHELPLIKCFEIPDPSIIYSDKSHSMNRSEVLKHVRMNTPIPSKKVLQTMLDTKATKEFLKEIDE-K-GLDDDDLIIGLKGKERELKLA-GRFFSLMSWKLREYFVITEYLIKTHFVPMFKGLTMADDLTAVIKKMLDSSSGQGLKSYEAICIANHIDYEKWNNHQRKLSNGPVFRV-MGQFLGYPSLIERTHEFFEKSLIYYNGRPDLMRVHNTSQRVCWQGQEGGLEGLRQKGWTILNLLVIQREAKIRNTAVKVLAQGDNQVICTQYKTKKSRNVELQGALNQMVSNNEKIMTAIKIGTGKLGLLINDDETMQSADYLNYGKIPIFRGVIRGLETKRWSRVTNDQIPTCANIMSSVSTNALTVAHFAENPINAMFARLLLMMHKYAMLYLDPSIGGVSG-MSLSRFLIRAFPDPVTESLSFWRFIHVHARSEHLKEMSAVFGNPEIITHIDKLVEDPTSLNIASPANLLKTEVKKCLIESRIRNQVIKDATI-YLYHEEDRLRSFLWSINPLFPRFLSEFKSGTFLGVADGLISLFQNSRTIRNSFKKKYHRELDDLIVRSEVSSLTHLGKLHLTCSATHADTLRYKSWGR-TV-IGTTVPHPLEMLGNYVSVLPAYLGSKTSESTSIRESKVPLIKRATRLRDAISWFVEPDSK-LAMTILSNIHSLTGEEWTK-RQHGKRTGSALHRFSTSRMSHGGFASQSTAALTRLMATTDTMR-QNFDFLFQATLLYAQITTTHIACKSCLRPIEEITL-----WRNGEEGNWKNLAIGFLYGDLAYR---RIRGRGFLKGLMRASCCQVIHRRRPANAVYGGLLIDKLS--PFLSLTRSGPIRDELETIPHKIPTSYPSNRDMGVIVRNYFKYQCRDV-LSFSISTTFLSGKKNELRELANLSHVKFFTKDIL-LC-PEEIRHACK-KDNNKPVYY-TTTPYPQNPLLSGIRLPTGAHYKIRSILHGMLSCGDGSGGMTAALLR-E-NVHSRGIFNSLLELSGRGASPEPPSALETKSRCVNGETCWEYPCDPRTWDYFLRLKAGGLQIDLIVMDMEVRDSSTSLKIETNVRNYVRIL--VLIYKTYAV-TILGPFKTVDLVTEFSSSQTSEVYMVCKGQSSEQEFARAKKVFTLTGIPS-QFNIETMLQIFGVPSHAAALDLLTISLFYMAIISYYN-IPPSDGIAQNVGIAITGFWLSLMEKDICLAVI-KWSTRLAPIGNWIRSLELVFNEILFNQLCRLRRNTGM
>Vesicular_stomatitis_New_Jersey_virus_YP_009047085.1
MDFDLDYNLNSPLIDDIVYIVKKEWDSPL-DMLSAQGFTFLKEV--KESEMTDLVSTLKGW--VGQKFLDLHKITLL-NAVSLGETKVFMCKGWTYIHKLMDRNFLLMCKDVIIGRMQTFLSMIGRLANVYRIGDKI--LEQCGNRA-YDLIKMIEPICNLKMMRAHRP-KIPHFEEHVKGSVRELTQRDVDLVLVVYGSFRHWGHPFIDYFEGLEKLHTQVNMEKIDKEYPQQLASDLARLVLNKQFSES-KKWFEHVINKTPTAAKIDNWHKLPLIQCFEIPDPSVIYSDKSHSMNKKEVIQHVRSKVPIPSRKVLQTMLTNRATKAFLKDIDE-N-GMDDDDLIIGLKGKERELKIA-GRFFSLMSWRLREYFVITEYLIKTYYVPLFKGLTMADDLTSVIKKMMDSSSGQGLDDYSSVCLANHIDYEKWNNHQRKESNGPIFRV-MGQFLGYPSLIERTHEFFEKSLIYYNGRPDLMTVRNTKHRVCWNGQKGGLEGLRQKGWSIVNLLVIQREAKIRNTAVKVLAQGDNQVICTQYKTKKTRSLELRAVLHQMAGNNNKIMEEIKRGTEKLGLIINDDETMQSADYLNYGKIPIFRGVIRGLETKRWSRVTNDQIPTCANLMSSVSTNALTVAHFAENPINAMFARLLLFMHKYAMLYLDPSIGGVCG-MALSRFLIRAFPDPVTESLSFWKFIYEHASEPHLKKMAVMFGDPPIIEHINKLLEDPTSLNISSPANLLKSEVKKCLIESRIKNEIIKDATI-YMHQEEEKLRGFLWSIKPLFPRFLSEFKAGTFLGVSEGLINLFQNSRTIRNSFKKRYHKDLDELIIKSEISSLSHLGSMHYSCSASRADVLRYKSWTR-KV-VGTTVPHPLEMHGTYISVLPAYLGSNTSESTSIKESKIPIIKRATRLRDAISWFIPPESP-LSTCILNNIRALTGEDWSS-KQHGKRTGSALHRFSTSRMSNGGFASQSPATLTRMIATTDTMR-KNYDFMFQASLLYGQMTTSHIRCKGCIREIEEVEL-----WRNNTEGNWESLSIGFLYGELTHK---KVRGRGFLRGLMRSSCCQVIHRRRPANAVYGGLLIDKLS--PFLSLVRTGPIRQELEQVPHKMSTSYPNIRDLGSIVRNYFKYQCRDV-LSMAISSSSLTKKREELRELAALSHIKFFSNDLL-FC-SQEIRHACK-KDNEDPVFY-RAQNVQQNPLMSGLRLPTGAHYKMRTIVSRLLACGDGSGGMTAALLR-H-NRTSRGIFNSLLDLSDRGSSPEPPSALETRVRCVNGDSCWEHPSDENTWKYFLHLKKGGMSINLITMDMEVQDPAISYRIESLVRQYVVLL--CLIYKTYSL-TLVGSFHSVQLVTDLSSSNTSELYLVCKRKSFKDEFNRARSLTTLIGIPP-QFNLETLFQIAGVPAHGITHKLISNAIGSMCVISHFI-IPPSDGDVNKMCSALIGFWLSWMESDLCLRSI-KWDCKLANIGNWIRAWELIFDSMVAETLTKISKSTGI
>Grass_carp_rhabdovirus_V76_YP_009094267.1
FDWESDYNLNSPLIDDIEYLSLKNWEIPL-EMLSPQGESFLRTV--AESEVTEIPITLKGW--IGQKVLDLHKLTLI-NSVDSTETNVRYCPGWIFIEDLLDRNFLLMMKDTLIGRLQTLLSMLGNMLSLYSYGDQI--ISKSGNDG-YSKIKLLEPICNLRLSHTYRP-LVPHFKDHVETSVRDEDTSDIQLILTIYGSFRHWGHPFISYFEGLQKLHDQVTLPKIDRAYAEALASDLAYTVLQRKFSEE-KKWYEHIENGTPTAAQTDRWNQLPLTKCFEIPDPSVIYSDKSHSMNRREVLDHVATTKPIPSKKVLETMLNNPATPSFLKTVDE-K-GLPRDSLIIGLKGKERELKIA-GRFFSLMSWQLREYFVITEYLIKTHYVPLFKGLTMADDLTSVVKKMLDNTNGQGLDDYSSICIANHIDYEKWNNHQRKESNGPVFRV-MGQFLGYPRLFERTHEFFESSLIYYNGRPDLMDVRGTDKLVCWEGQAGGLEGLRQKGWSVLNLLVINRESSIRNTVVKVLAQGDNQVICTQYKTKNYKNEELKMLLSAMVDNNQTIMDSIVTGTGKLGLIINNDETMQSADYLNYGKVPVFRGILRGLETKRWSRVTNDQIPTLAGVMSSVSTNALTVAHFAASPINAIFCLLMIAMHRAVTLYLDPSLGGVCG-ISLARFLIRAFPDPVTEGLSFWKLIYHNCQSDWLKKLAKRCGNPKLPEHIPKIIEDPAALNISSASNLLKTEVKGHLIRTAIQNQIIREAAE-YLGQEEESLNEFLWDIEPFFPRFLSEFRSSTFVGVTDSLIGLFQNSKTIRGLFRSFYKRELDRLVVKSELSSLEHLGSYRKECSSSQADLLREQSWGR-SV-IGMTVPHPLEMFGTYISSLAAYLGSKTSETTSIKDSKVPIIRRATKLRDSISWFVQPDSK-LAKSIQQNLKALTGEDWAE-DIQGKRTGSALHRFTTSRISNGGFSAQSPAKLTRIMTTTDTMR-QNYDFMFQAGILYSQMTTGHISCKSCLREIQEPML-----WIPGTDRDWEPLTQGFLYGDLTYQ---KVEGGGFLKGFIRASAVQALHRRSTADVIYGGALTNQVG--PFQNLCRAGPLREELERIPHKMTSSYPSNSDMGYLIRNYLKRSLKDV-RTFSLSSDKLSKKKNAVRNLSQLSEVGKIESRFS-FT-PAEMRHACK-KSKNPPVFY-STSSVKQNPTISGLRQATGAHYKLRSILKGLIGCGDGSGGLSSCMLR-E-NKHCRVIFNSLLELTGRGSTPDPPSAINGKDRCVNLENVWEHPSHPDTWKYFKDLKDQNLDIDLIVMDMEVQDIQISRKIEQNLRDSVSIL--TVVYKTYVL-ETVGVFEDVQLCTQYSSSQTSEVYCVMRRQPLENEFQRALGIDTLVGVPR-ELELETLLEIGGLSLGKLVLGFTMGLIVSCILISEAA-IYPSSGSCQRMAVCLMGILLSIQHKSIVMRML-KWSSVMAGVGAWIRVWSRMWEAREADHWLKAGRNTGV
>Pike_fry_rhabdovirus_YP_009094125.1
FDWESDYNLNSPLIDDIEYLTMKNWEIPL-DMLSPQGESFLRTV--AESELTEIPITLKGW--IGQKVLDLHKLTLI-NSVDVTETKVRYCPNWIFIEDLLDRNFLLMMKDTLIGRLQTLVSMLGNMLSLYSYGDQI--ISKSGNEG-YSKIKLLEPICNLRLSHTYRP-LVPHFKDHVETSVREEDTTDIQLILTIYGSFRHWGHPFISYFEGLRKLHSQVTLPKIDREYAAALASDLAYTVLQRKFSEE-KKWYEHIENGTPTAAQIDRWNQLPLTKCFEIPDPSVIYSDKSHSMNRREVLDHVTAAKPIPSKKVLETMLNNPATPSFLKSVDE-E-GLPRDSLIIGLKGKERELKIA-GRFFSLMSWQLREYFVITEYLIKTHYVPLFKGLTMADDLTSVVKKMLDNTNGQGLDDYSSICIANHIDYEKWNNHQRKESNGPVFRV-MGQFLGYPRLFERTHEFFESSLIYYNGRPDLMDVRGTEKLVCWEGQAGGLEGLRQKGWSVLNLLVINRESSIRNTIVKVLAQGDNQVICTQYKTKNYKNEELKMLLSAMVDNNQTIMNSIVTGTGKLGLIINNDETMQSADYLNYGKMPVFRGILRGLETKRWSRVTNDQIPTLAGVMSSVSTNALTVAHFAASPINAIFCLLMIAMHKAVTLYLDPSLGGVCG-ISLARFLIRAFPDPVTEGLSFWKLIYHNCQSDWLKKLAKRCGNPKLPEHIPKIIEDPAALNISSASNLLKTEVKGHLIRTAIQNQIIREAAE-YLGQEEESLNEFLWDIEPFFPRFLSEFRSSTFVGVTDSLIGLFQNSKTIRGLFRSFYKRELDRLVVKSELSSLEHLGSYRKDCSSLQADLLREKSWGR-SV-IGMTVPHPLEMFGTYISSLAAYLGSKTSETTSIKDSKVPIIKRATKLRDSISWFVQPDSK-LAKSIQQNLKALTGEDWEE-DIQGKRTGSALHRFTTSRISNGGFSAQSPAKLTRIMTTTDTMR-QNYDFMFQAGILYSQMTTGHISCKSCLREIQEPML-----WVPGTEVDWDPLTQGFLYGDLTYQ---KVEGSGFLKGFIRASAVQALHRRSTADVIYGGALTNQVG--PFQNLCRAGPLREELERIPHKMTSSYPSNSDMGYLIRNYLKRSLKDV-RTFSLSTDKLSKKKNAVRNLSQLSEIGKIEARFS-FT-PAEMRHACK-RSSVPPVFY-STGPTTQNPTVSGLRQATGAHYKLRSILKGLIGCGDGSGGLSSCLLR-E-NKHCKVIFNSLLELTGRGSTPDPPSAINGRGRCVNLDNVWEYPSHPDTWKYFKDLKEQNLDIDLIVMDMEVQDVTISRKIEQNLRDSVSLL--TVIYKTYVL-ETVGVFEDVQLCTQYSSSQTSEVYCVMRRQSLENEFNRALRIDTLVGVPK-ELELETLLEIGGLSLGKLVLGFTMGLIVSCILISEAA-IYPSSGSCQRLAVCLVGVLLSVQHKSVVIRML-RWSSVMAGVGAWIRVWSRMWEAQEADHWLKAGRHTGV
>Tench_rhabdovirus_S64_YP_009094206.1
FDWESDYNLNSPLIDDIEYLTMKNWELPL-EMLSPQGESFLRTV--AESELTEIPITLKGW--IGQKVLDLHKLTLI-NAVDSTETTVRYCPNWIFIEDLLDRNFLLMMKDTLIGRLQTLISMLGNMLSLYSYGDQI--ISKSGNEG-YSKIKLLEPICNLRLSHTYRP-LVPHFKDHVETSVQEEDTTDIQLILTIYGSFRHWGHPFISYFEGLKKLHSQVTLPKIDREYAAALASDLAYTVLQRKFSEE-KKWYEHIENGTPTAAQIDRWNQLPLTKCFEIPDPSVIYSDKSHSMNRREVIDHVTTTKPIPSKKVLETMLNNPATPSFLKAVDE-E-GLPRDSLIIGLKGKERELKIA-GRFFSLMSWQLREYFVITEYLIKTHYVPLFKGLTMADDLTSVVKKMLDNTNGQGLDDYSSICIANHIDYEKWNNHQRKESNGPVFRV-MGQFLGYPRLFERTHEFFESSLIYYNGRPDLMDVRGTEKLVCWEGQAGGLEGLRQKGWSVLNLLVINRESSIRNTIVKVLAQGDNQVICTQYKTKNYKNEELKMLLSAMVDNNQTIMDSIVTGTGKLGLIINNDETMQSADYLNYGKMPVFRGILRGLETKRWSRVTNDQIPTLAGVMSSVSTNALTVAHFAASPINAIFCLLMIAMHKAVTLYLDPSLGGVCG-ISLARFLIRAFPDPVTEGLSFWKLIYHHCQSDWLRKLAKRCGNPKLPEHIPKIIEDPAALNISSASNLLKTEVKGHLIRTAIQNQIIREAAE-YLGQEEESLNEFLWDIEPFFPRFLSEFRSSTFVGVTDSLIGLFQNSKTIRGLFRSFYKRELDRLVVKSELSSLEHLGSYRRECSSSQADLLREKSWGR-SV-IGMTVPHPLEMFGTYISSLAAYLGSKTSETTSIKDSKVPIIKRATKLRDSISWFVQPDSK-LAKSIQQNLKALTGEDWEE-DIQGKRTGSALHRFTTSRVSNGGFSAQSPAKLTRIMTTTDTMR-QNYDFMFQAGILYSQMTTGHISCKSCLREIQEPML-----WVPGTEVDWDPLTQGFLYGDLTYQ---KVEGNGFLKGFIRASAVQALHRRSTADVIYGGALTNQVG--PFQNLCRAGPLREELERIPHKMTSSYPSNSDMGYLIRNYLKRSLKDV-RTFSLSTDKLSKKKNAVRNLSQLSEVGKIEARFS-FT-PAEMRHACK-KSKSPPVFY-STSSTMQNPTISGLRQATGAHYKLRSILKGMIGCGDGSGGLSSCLMR-E-NKHSRVIFNSLLELTGRGSTPDPPSAINGRERCVNLDNVWEYPSHPDTWKYFQDLKEQNLEIDLIVMDMEVQDVQISRKIEQNLRDSVSLL--TVIYKTYVL-ETVGVFEDVQLCTQYSSSQTSEVYCVMRRQSLENEFNRALKIDTLVGVPR-ELELETLLEIGGLSLGKLVLGFTMGLIVSCILISEAA-IYPSSGACQRMAVCLIGVLLSVQHKSVVIRML-RWSSIMAGVGAWIRVWSRMWEAQEADHWLKAGKNTGV
>Spring_viraemia_of_carp_virus_NP_116748.1
FEWESDYNLNSPLIDDIEYLTLKNWEIPL-EMLCPQGESFLRTV--AESELTEIPVTIKGW--IGQKVLDLHKLTLI-NSVDSGETEVRYCPGWIFIDKLLDRNFLLMMKDTLIGRLQTLLSMLGNMLSLYSYGDQI--IEKAGNNG-YSKIKLLEPICNLRLSHKYRP-LVPHFQEHVETSVREEDTTDIQLILTIYGSFRHWGHPFISYFEGLQKLHDQVTLPKIDKEYAAALASDLAYTVLQRKFSEE-KKWYEHVDNGTPTAAQIDRWHLLPLTKCFEVPDPSVIYSDKSHSMNRKEVIDHVISTKPIPSKKVLETMINNPATPTFLKAVDE-E-GLPRDNLIIGLKGKERELKIA-GRFFSLMSWQLREYFVITEYLIKTHYVPLFKGLTMADDLTSVVKKMLDNTNGQGLDDYSSICIANHIDYEKWNNHQRKESNGPVFRV-MGQFLGYPRLFERTHEFFESSLIYYNGRPDLMDVRGTDKIVCWEGQAGGLEGLSQKGWSVLNLLVINRESSIRNTVVKVLAQGDNQVICTQYKTKNYKNDELKMLLTAMVENNQTIMNGIITGTGKLGLIINNDETMQSADYLNYGKVPVFRGILRGLETKRWSRVTNDQIPTLAGVMSSVSTNALTVAHFAASPINAIFCLMMIAMHKAATLYLDPSLGGVCG-ISLARFLIRSFPDPVTEGLAFWKMIHHNCQSDWLKALSKRCGNPKLPEHIPKIIEDPAALNISSASNLLKTEVKGHLIRTAIQNQIIREAAE-YLGQEEESLNEFLWDIEPFFPRFLSEFRSSTFVGVTDSLIGLFQNSKTIRGLFKSYYKRELDRLVVKSELSSLEHLGSYRKECSSTQADLLREKSWGR-SV-IGMTVPHPLEMFGTYISSLAAYLGSKTSETTSIKDSKIPIIKRATKLRDSISWFVPPDSK-LAKSIQQNLKALTGEDWEE-DIQGKRTGSALHRFTTSRVSNGGFSAQSPAKLTRIMTTTDTMR-QNYDFMFQAGILYSQMTTGHITCKSCLREIQEPML-----WIPNAEVDWDPLTQGFLYGDLTYQ---KVEGSGFMRGFIRASAVQALHRRSTADVIYGGALTNQVG--PFQNLCRSGPLREELERIPHKMTSSYPSNSDMGYLIRNYLKRSLKDV-RTFSLSTDKLSKRKNAVRNLSQLSEIGKVEARFS-FT-PAEMRHACK-KTQVPPVFY-STTKTEQNPTISGLRQATGAHYKLRSLLKGMIGCGDGSGGLSSCLLR-E-NKHCRVIFNSLLELTGRGSTPDPPSAINGRDRCVNLNNVWEHPSHPDTWKYFGELKAQNMDVDLIVMDMEVQDIGISRRIEQNLRDHVSLL--TVIYKTYVL-DIVGVFEDVQLCTQYSSSQTSEVYCVMRRLPLDKEFERALNLDTLVGVPR-GLELETLLEIGGLSLGKLVLGFTMALIVSCILISESA-IVPSSGACQRMAVCLIGILLSVHHRSIAIRML-RWSSIMAGVGAWIRVWSRMWEAREADSWLKVRRHTGV
>Dolphin_rhabdovirus_YP_009094476.1
MDDFDDYSLNSPLIDFIDAACEDLFNDVR-SAADTRYRKLIQLV--QDCKELPIIDSFRIW--GLGLFLSWHQIVLM-NSKSGEERIVIIWADLVLLLNLIDRNFSLMIKDLLIARTQTMMAIIGRINQIYVLGDHM--MRKFGNDC-YDALKLIEPMCNLRLAHMYRP-LIPHFRRHVETSVVDLSHISVEDVLTIFSSFRHWGHPFINYIEGLKKLHDQVTMPKIDRQYANTLASDLAYLILKKYFENH-KHWAEHIMNSTPTPKQIDHWHELPLSKIYEIPDPSVIYSDKSHSMNRSEIIQHILEHKPIPTRKVLRTLLEKPATPSFLKRIDE-E-GLNEEALVIGLKGKERELKQA-GRFFSLMSWELREYFVITEYLIKHHFVPLFKGLTMADDMTEVIKKMLERSQGQGELDYQHVSIANHIDYEKWNNHQRKESNGPVFRV-MGQFLGYPSLIERTHEFFEKSLVYYNGRPDLMKVENTDNLVCWNGQAGGLEGLRQKGWSILNLLVIRRESKIRNTRVQTLAQGDNQVICTQYRLQPTRNDELIYALNQIKDNNAVIMSAIETGVNKLGLIINNDETIQSADFLTYGKVPIFRGNIRGLETKRWSRVTNDQLPSLANVLSSVSTNALTVSHYSVGPTEAIFARRLTEQHKACVLFLDPSIGGVCG-MALTRFLMRMFPDPITESLSFWRMLYLDSNVPWVRSLALKAGYPELESNLNKLIENPSALNLRSALSVIKNEVKSQLYRDAIGNKMISDAIA-QSRDEEPYLEAFLASIRPLFPRFLSEFRSASFIGITDSLISLFQNSKTIRNIFRSRYAIQLEERVVKCEVMSISTLIDYVEICSSSHADLLRFESWGT-KV-VGATVPHPFEMLKDYITLMPAYLGSKTSETTSIRETKIPIIRRAANLRSAISWFIEPDSN-LAKAILNNLESLTGEDWSG-MIKGRRTGSALHRFSSSRISSGGFAAQSPARLTRMMSTTDTFR-DNYDFMFQSLLIFSQMIGGHMNCNHCLRKIDEPKL-----WKPEREGDWNKISQGFLYGDLLMT---RLKPQEFFDGLIKAAALSTIHRRKFRSTFFGTLIVDQLT--PFCNLVRSGPLSIQLSSVPHRIPPSYPTQSDLGSLARNYLRQRVKDM-MSFVLSYMRWGQHRNKLMVLRNTAFKLPVHQSFR-YT-DQEVRHACK-EDEINDVMY-NRTAELRDPTISGLRFATGSHYKLRAIIYQLLCGGDGSGGITSALMR-Y-QPFSRCIFNSLLETEDRGSAPSPPSAVKASQRCVNLNDVWKNPSDQATWEYFHQLKSEKLNINLMVFDMEVRSNKMSESIETLIKNNLHIL--HLIYKTYIL-EVIGGFKKVMLVTEATSSHSSEVYVLGYKNDDNQELIRAQKLQMFKGVPN-RLEITTLCLSMGVESVILSENPLQSTLYLVMTIHNQI-LIPSNNIVQNVLSLLIGLILSVYENKSLKMCI-TWNVNMALMGQVIRICQKIFNLRDLEHRLYLKEESGF
>Eel_virus_European_X_YP_008686607.1
MYDEDDYSLNSPLIDLTEALVKDKFENIQ-SEISPEFVRLLSDV--QDIEETDVLMSLKGW--IQSKFFFMHKLILM-NAQSDEERVFVLTSEFLLLERILDRSFLLMVKDTLVGRFQTLASFMNRVETLYSLGDQL--LEDLGDEA-YSGIKLLEPACNLRLAREFRP-LIPHFRNHVETAIAEESVFNVEIILAYFSSFRHWGHPYIDYFQGLIKLNKQVTLEKIDTEYANALASDLAYMILRGHFNTK-RVWAEHIFNATPTPKQIDHWHELPLIKIYDIPDPSVIYSDKSHSMGREEVLKHVQRNQAIPTKKVLETLLQKPATPEFLSSIEK-D-GLPKDSLIIGLKGKERELKKA-GRFFSLMSWELREYFVITEYLIKTHYVPLFKGLTMADDMTEVVKKMLERSQGQGEDDYEHVSIANHIDYEKWNNHQRKESNGPVFRV-MGQFLGYPSLIEKTHDFFEQSLIYYNGRPDLMQTDGTEALVCWNGQKGGLEGLRQKGWSILNLLVIKRESKIRNTKVQTLAQGDNQVVCTQYRIMPTRSLELQAELEKVKKNNQVIMDAIETGTNKLGLLINNDETIQSADFLTYGKVPIFRGNIRCLETKRWSRVTNDQLPSLSNVMSSVSTNSLTVSHFDVSPLESMFARRLVEFHLNAVLFLDPSLGGVSG-MSLSRFLTRMFPDPITEGLSFWKIVYEHTTSKDTQLLCRIAGSPEL-NNLDKLIENPTALNLSSALSVIKKEVRSRLYKDCFKNKLIADAIG-IARDEEAHLELFLMSIRPLFPRFLAEFKAATFVGITESLISLFQNSKTIRNIFRKKYAKELELRVVQCEYRSINLMLSLADTCSASRADELRTLSWGT-TI-IGTTVPHPLEMINDYINVLPAYLGSKTSETTSIKETKIPVIRRAAKLRAAITWFVEPDSL-LAQSILNNIESLTGEDWSA-SISGKRTGSALHRFTSARVSAGGFSAQSPARLTRMMATTDTFR-DNYDFMFQSLLLFAQMTTGHLSCHQCLRKIEEPTL-----WKPQTEGNWDRLTIGFLFGDLTMT---KITAAEFLEGIVKASALSTIHRRKYKSTVSGTVLIELIS--GFTNLTRNGPLKACLLTIPHKIPPSYPSQSDLGAMSRNYLRLLHRDM-MSFVISVSSWTKKADKLRGLRGVAVQLPVGKLFK-TV-NQEIRHAIK-DDAEIPIDY-SRTATVRDPLISGLRLATGSHYKLRSILVQNLCGGDGSGGIGACVLR-Q-YPFAKLIYNSLFEIQDRGSAPGPPSAIAASMRCVNRDSAWKNPSHTSTWEYFQSLMTQQLRCNLWTFDMEVRSHDISDAIEEQIVANLHLL--TIIYKTYIL-DRLGGFKRVSLVTDATSSHSSEVYALFQNKSEDEEFERARRFKRQQGVPT-RLEIQVLSVSAGVEAMTLAMDPTTGAFLWLLVTLQHI-CIPSSSAVESYLAILIGSIYQLQTGNNIKTCL-GWGCVLALVGSVIRAWSKWINFHKLDGMMRIGCKTGI
>Perch_rhabdovirus_YP_007641367.1
MSDEDDYSLNSPLIDHTVALVRTAFSGLT-RLTCEEFNKLVEGT--NDVLETEVLQALKGW--IGSKFLKLHKMILM-NAQSEEEQSFLLTPEFLLLLEVLDRTFILMMKDTLIGRMQTLACFMNRMESLYRLGDRM--VEQIGDEA-YAGIKLLEPMCNLRLARTYRP-LVPHFRLHVEASVVEESLNNVETLLAFFGSFRHWGHPYINYFEGLVKLNKQVTLPKIDQDYAEALASDLSYMILRKHFNTR-RVWAEHIKNATPTPKQIDNWHKLPLIKIFEIPDPSVIYSDKSHSMGRSEVLEHVERKQPIPTKKVLETLLKKPATPEFLSRIEE-D-GLPKESLIIGLKGKERELKKA-GRFFSLMSWELREYFVITEYLIKTHYVPLFKGLTMADDMTEVVKKMLERSQGQGEDDYEHISIANHIDYEKWNNHQRKESNGPVFRV-MGQFLGYPSLIEKTHDFFQDSLIYYNGRPDLMEVRGTDKLVCWDGQAGGLEGLRQKGWSILNLLVIQRESKIRNTKVQTLAQGDNQVVCTQYRVIDRSDLCKPVTLYGHDQQSKVIMDAIEGGTNKLGLLINNDETIQSADFLTYGKVPIFRGNIRCLETKRWSRVTNDQLPSLANVMSSVSTNSLTVSHFDVSPIESIFARRLVEFHLNATLYLDPSLGGISG-MSLTRFLMRMFPDPVTEGLSFWKLIFDNTGDEAIKKLALMAGDPEL-DSIDKLIENPTALNLSSALSVIKKEVRMRLYQDCFENRLIADAIG-IARDEESHLEQFLLSIRPLFPRFLAEFKAATFVGITESLISLFQNSKTIRNIFKRRYARELELKIVRCEWNSLLMLKNLGDSCSSTRADELRQESWGT-KV-IGTTVPHPIEMINDYINVVPAYLGSKTSETTSIKETKIPVIKRAAKLRAAITWFVEPESD-LSNSILNNISSLTGEDWSG-SIQGKRTGSALHRFTSARVSAGGFAAQSPARLTRMMATTDTFR-DNYDFMFQSLLLYSQMTAGHLSCKKCLRKIEEPTL-----WKPTTEGDWDSLSIGFLFGDLTMI---KITPSEFLEGLIKAAALSTIHRRKYRATVSGTLLIETIS--GFTNLTRNGPLQQCLLSVPHKIPPSYPSKSDLGSLARNYLRDLYSDM-MSFVISISHWDQKADRLRGIRGLAVQLPVGKNFS-TV-NQEIRHAIK-PEAREPIEK-------RDPLISGLRIATGAHYKIRSILTGLLCGGDGSGGIGACLIR-M-YPFLKLVYNSLFEVTDRGSAPGPPSALAAGKRCVNLDNAWKNPSHSDTWDYFSRVIDENLRCDLWVFDMEVRSHEMSEEIERHIVKNLDVM--TLIYKTYIL-DTLGGFRKVSLVTDATSSHSSEVYAVFQDRSEKEEFSRAKKFNRNMGVPA-RLDMHVLGVTAGVEAATLARDPTTVAFLWLFVTLQHM-IIPASSRVESYLAILMGSVLHLQQNEELKTCF-GWSTKMATIGSVIRTFSKMIQFGKLSSMMSMKFQSGI
>Siniperca_chuatsi_rhabdovirus_YP_802942.1
MDYSQDYNLNSPLIDEIDAFLTKRWDLYK-EHVTQEYKTLVSHV--EMTRSAEILQPLKGW--KGSGFLGWHKVTLM-NSQTRLEREWIITDNLVWSDKLLDKNTVMMIKDTLIGRIQTLLSLINRLYNLYRLGDKM--LKNKGDDA-YEAIKMLEPMCNLQLSHEYRP-LIPHFENHVRRTCGDLSQENVEEVLLFFGSFRHWGHPFIDYFEGLKKLNKQVTLQKIDDKYANALASDLAYIVLKKEFDKK-KHWAQHVSEHTPTPKQVDNWHKLPLTKVFEIPDPSIIYSDKSHSMQKSEVLDSIMNHTPIPTKKVLSSLLEKPATPKFLESVDL-N-GLDEEDLVIGLKGKERELKKA-GRFFSLMSWKLREYFVMTEYLIKHHFVPLFHGLTMADDMTQVMKKMLDRSQGQGENDYQRVSIANHIDYEKWNNHQRRESNGPTFRV-MGQFLGYPSLIEKTHEFFEKSPIYYNGRPDLMQVTGTDKLVCWQGQKGGLEGLRQKGWSILNLLIIRRESKIRNTRVQTLAQGDNQVICTQYMLSPSRDKEMKEKLKHIAENNGVIMSAIERGTNKLGLIINNDETIQSADFLTYGKIPIFRGNIRCLEGKRWSRVTNDQLPNLSNVLSSVSTNALTVSHFDISPLNAMFALKLVSMHIAATLFLDPSLGGASG-MSLTRFLMRMFPDPVTEGLAFWKVVYNNTDLGWVKRLCTKAGHPKLMNNIGKLIENPSALNLKSAISIIKNEVKRFLYDKCFGNKIISAAIE-ETREEEPYLDNFLASIYPLFPRFLAEFKAASFLGITDSLVSLFQNSKTIRGVFKNKYAKEIELKVLTCEINLLKLIHDFEKDCSSLQAKMLRQESWGM-PV-HGATIPHPLEMLSDYITVLPAYLGSKTSETTSIRETNIPMIKRAAKLRNAISWFVNPDSN-LAKSIMNNLEGLTGEKWDG-ALEGKRTGSALHRFSSARVSSGGFSAQSPAKLTRMMSTTDTFW-DNYDFMFQSLLIHSQITTGHLDCKSCLSKIEEVVL-----WKPEGSTAIERLNQGFIYGDQKMT---KVRADLFLNGLVYASSLATIHRRKFQATQYGTLLVEELT--PFLNLLRSGPLSEILRSVPHRVPPSYPTNRDLGALARNYLRYMLQDM-MSYALAQKKWTPTTETLRQLRETAFKMYLSNKIV-AV-DHEIRHASK-KTSFKDVVV-SNEKQAKDPLISGLRMATGAHYKLRSILDAKICGGDGSGGLTSCLLR-H-SPASRGLFNSLLEIKERGSSPSPPSAVFHSQRCCNLLSAWENPSQALTWDYFRSEMIKNLKVDLMTFDMEVRDVEMSEKIGTMIEENLDLL--TLIYKTYAP-ERFSKFLKAELITQFTSSHSSEVYLVCTGNDTETELKRAFELDMYQGVPK-KLDLLALTLGLRVEASVLCSSGTTLLAIWAHVALYQR--PPSVRHCQEIGIISTGYCLALARADVVKMMT-RWNTTMASLGSVIRLFSRLADWRKVDESCRVLAHTGL
>Scophthalmus_maximus_rhabdovirus_YP_009094346.1
MDGTEDYNLNSPLIDEVDSFVKRQWKIDK-KCIRKYSHILLKQT--RESNEIGIQQAFKGW--IGEIFLEFHIMVLL-NAKSKSERDIIITGSWILIVNVMERNYALMIKDTCVGRFMTLSSMIGRVLHFYALGDEY--VSLNGNEA-YSGIKLVEPMCNDRLAAEFRP-LITNFTEHVRTAVEEAADPDVNLLLIYYGSFRHWGHPYVEYAEGMEKLHRQVTMKKVDDKMAQCLASDLAYMVLKKQFDSK-RKWMEHIADSAPTPAQIDNWHKLPIIRCFEVPDPSQIYSDKSHSMQRSEVIAHILEKEPIPTRKVLETFLNKPATPEFLQNIND-N-GLPWESLVIGLKPKERELKLV-GRFFSLMSWELREYFVVTEYLIKKHFVPLFKGLAMADDLTEVIKKMLDSAYGQGLDDYSAVCIANHIDYEKWNNHQRKESNRYVFRV-MGQCLGYPNLIERTHEFFENSLVYLNMRPDEMVVDGGDMMSCWEGQAGGLEGLRQKGWSILNLLLIRRISKIRNTKIKILAQGDNQVICTQYKLPSTRNKETVDAIKGMVQNNNAIMESIEEGTKKLGLLINQDETVQCADYMNYGKVPIFRGNIRGLETKRWSRVTNDQLPTFANVMSSVSTNALTVSHFATSPIDPIFARILLELHKACCLYLDPSLGGISG-TSLTRFLMRMFPDPVTESLTFWKIVHDNTEVPWIRKLSVGAGNPRLSADLSKLIEDPTSLNIPSALTIMKEEVKKNLYRISLENHMARDAID-YSRDEEEQMMLFLSSIRPLFPRFLSEFKNATYLGITDSLIALFQNSRTIRNLFTSKYKREIDHKILKGEITSMVRLCTIERQCSASQADRLRSESWGS-QV-VGTTVPHPAELLGGYITVLMAYLGSKTSETTSLRETKIPLIKRAAKLRTPISWFVQPDSN-LAASIMGNLESLTGENWSN-AIAGKRTGSALHRFSCSRVSAGGYSGQSPAKLTRMVSTTDTFM-DNYDFMFQSLLIHSQITVGHISCTGCLRKIDEPYL-----WRGGQPADWTKMSIGFMYGDLTCI---KLIPEAFFEGIVRAASLDLINRRRPYVAILGTVLIGELS--GMRNLTRKGPLSSELTTVPHKVPPSYPTDLDLGALLRNYLQTKFRDM-RSLILSSMNITPATEKLRLIANLSDLSSLSSKCY-TV-DSEVRHACK-KQASGKVMF-SDKPSKQNPTISGLRLATGSHYKIRSIIKEMISGGDGSGGITAACLR-L-NQGSRCIFNSLLEYDQKGSAPSPPSAVVASERCVNLEYCWQTPSQEATWDNFRKEKDDNLSLGLIVLDMEVRDHSTASRIAQLTRDYALLM--TLIFKTYPL-SILAPFSDVRLVSQFSSSHTSEVYLVGRRRTDKEEFDRALSVNHFKGIPK-TLDLTVLMQAAGLEATMVSHLKGSDVMTILAVTANAV-VPPSDQNCVSLASMITGIWISIWSGDFANLLI-GWSVKMANVGHWIRTWSRLFNAQDLDHKLSVERQTGL
>Shayang_Fly_Virus_2_YP_009300669.1
MSFSEDYSLNSPLTDETVEFLDKRWEVRK-EIMLQRAKEFLETV--KDASETEVVVALRAW--LKQFFLEFHQVTLL-NSCSKEEMKIVISEGFCFFLHIADRNLVLMVKDLCAARFHSLFSLCNRLNQFYSEGDKI--LRSNGNEA-FNVIKLIEPACNLRMTRWHRP-LIEDFGIHVRKSITEVCEKHVEMVLTMYGAFRHWGHPYIDYLNGLKLLHHQVNCDKIDEEYANKLASDLAYIVLSDQFKKK-KTWMPFIQQNTPTPALIDHWHELPLIKCFEIPDPSTLYADKSHSMNKDEVIDFMKKNRPIPSKKVLYTLLMKPARPAFLKQIDE-E-GLDLNALIIGLKEKEREIKIN-GRFFSLMSWDLRDYFVITEYLIKTHFVPLFYGLTMADDMTTVVRKMMENTSGQGSDDYEHIGIANHLDYEKWNNHQRYQSTEPVFTV-MGKFLGYPNLIARTHEFFEKSFIYHGGRADLMKVVNPERMVCWQGQKGGLEGLRQKGWSILNLLVIRREGQDRNTKIRCLAQGDNQVICTQYKLQKYRTEELQDNIKNIVSNNQYILKRIEEGTKKIGLRINQDETMQSADYLNYGKVPIFRGNMRNLEIKRWARVTNDQVPTLANTMSTVSTNALTVAHYSASPINAIFARRLIEDHKVVTAYLDPSLGGVCG-TSLTRFLIRQFPDPVTESLSFLKMVYIGTTKLWLRRLICEMGDISVLADKKKLIENPLSLNIPDILTMIKNKIKEKLLDERVKNGLIRGALD-YHKREEDSLYAFLFSISPLFPRFISEYKSATFLGITESLIELFQNSRTIRNVFSKYLSRELDFIMVRSEVISYAVLLKYGSKCSATYADVLRKASWGQ-KV-LGATVPHPAEFLSLYVGLYAAYLGSSTNESTSIKETNIPMLTRASNLRKSIGWFVSPESN-LAESIYQNLHALTGEDWDR-VSANKRTGSALHRFRCSRQSSGGYAAQSPVKLTRISTTTSTLQ-QNYDFMFQTCILYAQMTAGHFACRECLRPIEEPML-----WKPVDEGDWSAVPEGFLFGEKLTT---KVNPILYCDGLLRASSLNVIFRYNPKAALIGGVLVSKIS--ALQNLWREERFLLLFMSIPHRTPPSYPKGKDLGSLGRNYLEHRLLDM-GDLGLSTQHLTEQKNQIRERIGLIQLKCVLNGVV-TT-DSEVRHAAK-YVAAPDVPY-SPVAKTQNPLISGLQCATGSHYKLRSILICLLCGGDGSGGIGSMVLR-M-SPRSRLIFNSLLDLSGRGSNPAPPSAINMAGRCVNLKTAWLNPTDPETWSYFIELKKEGLHLNLIILDMEAQSEEAILLIIQNLRRYMQLL--VVIFKTYCI-NILGSFARTQLTTEVSSSSTSEVYVVFRDQPDATEFNRALQLNFMKGVPS-RYDLTDLFRNLGVESYKISSRSIDEVIVALIVACNSI-VPPSDQAVLHLGILFSGLWASYVCEEFIIRVL-RWSVAMAAIGQVIRILRRSMNISIINSDLQFELTTNA
>Wuhan_Fly_Virus_2_YP_009304656.1
MSFSEDYSLNSPLTDETVEFLDKKWIARK-EIFLKLAKSFISMV--KDAADTEVVIALKTW--LKQFFLEFHQITLL-NSCSKEELKVVISEGFCFFLQVADRNLILMVKDMCAARFHSLLSLMGRLDSFYREGDKL--LMSKGNEA-FDVIKLIEPACNLRLTRMHRP-LIEDFGLHVHKSIDTVCEKNVEMVLTMYGSFRHWGHPYIDYLNGLRLLHYQVNCEKIDTNYANQLASDLAYIVLHDQFKKK-KTWMPFVKQNTPTPALIDHWHQLPLKKCFDIPDPSTLYSDKSHSMNKNEVIDFMRKNQPIPSKKVLYTLLTRPSRPTFLKQIND-E-GLDINALIIGLREKEREIKIN-GRFFSLMSWDLRDYFVITEYLIKTHFVPLFYGLTMADDMTTVVRKMMENTSGQGSDDYEHIGIANHLDYEKWNNHQRYQSTEPVFTV-MGKFLGYPNLIARTHEFFEKSFIYHGGRADLMKISNPSKMVCWQGQKGGLEGLRQKGWSILNLLVIRREGQDRNTRIRCLAQGDNQVICTQYKLQKFRTEELKTNITNIVANNQYILKRIEDGTKKIGLMINQDETMQSADYLNYGKIPIFRGNMRNLETKRWARVTNDQVPTLANTMSTVSTNALTVAHYSASPINAMFARRLIEDHKIATAYLDPSLGGVCG-TSLTRFLIRQFPDPVTESLTFLKMVYRGTSKLWLRKLICEMGEIPVLADKKKLIENPLSLNIPDILTMIKNKIKEKLLNERVKNGLIRGALD-YHKREEDSLYAFLFSINPLFPRFVSEYKSATFLGITESLIELFQNSRTIRNVFSKHLSRELDSIMVKSEVISYAVLLKFGTKCSATYADLLRKASWGQ-KI-LGATVPHPAEFLTLYVGLYAAYLGSSTNESTSIKETNIPMLTRASNLRKSIGWFVLPESN-LAESIYQNLHALTGEDWDR-VSANKRTGSALHRFRCSRQSSGGYAAQSPVKLTRISTTTSTLQ-QNYDFMFQTCILYAQMTAGHFACVECLRPIDEPIL-----WKPENEGDWSKVPEGFLFGEKLTT---KVNPVLYCDGLLRASSLNVIFRYNPKAALIGGVLVSRIS--ALQNLWREERFLMLFMSIPHRTPPSYPKGQDLGSLGRNYLEHRLLDM-GDLGLSSQHLTERKNQIRERMSIIQVRCVLTGVL-TT-DSEVRHAAK-YITPSELPY-SPDPGAQNPLISGLRCATGSHYKVRSILICLLCGGDGSGGIGSMVLR-L-SSRSRLIFNSLLDLSGRGSNPAPPSAINMADRCVNLKTAWLNPTDSETWLYFIELKKEGLHLNLIVLDMEAKDNGAIRDIIKHLKDHMQLL--TVIFKTYCV-SILGSFARTCLTTEVSSSSTSEAYVVFQDQSESDEFARALQLNFMMGVPE-RYDLTDLFRSLGVESYKIASNTISEVVVAMIVACNSL-IPPSDPDVLHLGVIFVGLWSSYVCEEIANAVM-QWSISMASIGQVIRILRRSMDVKTMNADLQFEHLTGV
>Wuhan_House_Fly_Virus_1_YP_009304980.1
MEFDQDYSLNSPLVDKLDAFFEGSWKRMK-FIINHKTKMFLQKC--SDANETEVTNALHSW--LKTLFLETHDIVLL-NASNSAEKEIIISGDLIFFATVIDRNFLLMMKDVYAARFQTFWALEDRMSQVYKTGDKY--LSLVGDRA-YEFIKLLEPACNLKLTRTFRP-LIPSFKEHIIKSIQEKSIASVEVILTIFGSFRQWGHPFIDTVSGLEKLYQQVNSDKIDTEYANVLASDLTYMILKDQHTKK-KKWFPHILHNTPTPHIIDHWHELPIIKCFDIPDPSLIYSDKSHSVTRSELKEHIAKSKPVSNPKVLKSLLTKPATPSFLESIDK-Y-GLDLEYLIIGLKEKEREIKKD-GRFFSLMSWQLRDYFVITEYLIKQHFVPLFDGLTMADDLTTVIKKMMDNANGQGLDTYDYISIANHIDYEKWNNHQRKESTTPVFKV-MGQFLGYPNLISRTHEFFERSLIYHGGRTDLMRIVNSDIRVCWNGQKGGLEGLRQKGWSILNLLLIKREGSSRNTSIKTLAQGDNQVICTQYRLQKYRTEEMVERIQKIVQNNQAIISNIENGTRRLGLIINKDETMQSADFLSYGKVPVFRGTIRNLETKRWSRVTNDQIPTQANVLATVTTNALTVAHYAEGPINSMFARNLINIHKIASLYLDPCLGGIGG-MSLTRFLIRQFPDPVCESLTFLKMVYAGTKNTAIRGACIEMGMNPLSSDFAKLIENPLSLNIPSALTMIKNAVREQLVSNSIENKIIKVAVE-YMASNNDEMNAFLSAIQPVFPRFISEFKSATYLGITESLVGLFQNSKTIRNLFRRRLARTLDEVIIKSELISYCTLFKYDKDCSASHADLLRLTSWGM-HI-LGATVPHPAEMIQQFISLYPAYLGSATLESTSVKTTNIPLIERASRLRNSIGWFIDPSST-LADAIYGNLKALTGEDWDN-LTKGKRTGSALHRFSCSRQSTGGFAAQSPAKLTRIMTTTSTLQ-VNYDFMFQSCILYAQMTAGHVHCSACLREIEEPTL-----WKPSTISDWNILSEGFLYGDKLGS---KVNPSAYMDGLIRASGVNSLFRWDPRHALIGGVIIDRIC--ALQNIFRAPSFLTLLSSVPHAIPPSYPREYDLGLLGKNYLEYKYIDI-NDLGLSSFQLTSQKGQLREYKSLTHLHQFLFNLK-FT-DREVRHAAK-LVDRTELAF-SENEVYQNPLISGLRLATGSHYKIRSIIKGLLCAGDGSGGVGSMTLR-L-NPRSRLIFNSLLELEGRGSNPAPPSAIAMANRCVNLHTCWNNPSKTGTWTYFAELKIKHLHLDLGIFDMECREDDMFLSILSRIKEFSLLF--VIIFKTYPI-THLAPFEFITLSTEFTSSHSSEIYIIFRNQDEQTEFQRALQLNMIKGVPP-FFELIHMLVKNGALSAIIANKNISLVLASLILVLESI-IPLSDDQVLSVGSLMIGLFISYTTENLAHELL-VWIPGMANIGQIIRCLVRICTVSDIDQILNFNRSTGL
>Fikirini_bat_rhabdovirus_YP_009094022.1
MEDHEDYSLNSPLVDDLIGYIQSDWKRRD-LFFTDRIKMFLDTV--SESDVTPVVEAYKGW--VNELFLMAHDIILM-NANSVQERRCYIVGKVCYFMDLIDRLFLLMMKDTWIGRFNTLLGMLYRLSDLYRLGDNV--LLRCGNEA-YNTIKLLEPICNHLFCHIYRP-LMPNFERHVMESIEDVSTRHLDLLTVVYGSFRHWGHPFLDYLVGLKALHEQVTVKKIDEEYAGKLGSDLAYIVLRKKFVED-KKWYQFIKDNVPTPKVIDRWHTLPLLQCFDIPDPSLLYSDKSHSRDRSEVISFLQSHEVIPTEKVLNTLLKTKGTPEFLHQVNE-T-GLPEDSLIIGLKGKEREVKVK-GRFFSLMSWKLREYFVVTEYLIKEHFVPLFNGLTMADDMTTVISKLMDRTQGQGGEDYTQVCIANHIDYEKWNNHQRKRATGPVFIV-MGQFLGFPKLIYRTHEFFESSWVYYNARPDLMVIRDGPEIVCWNGQDGGLEGLRQKGWTVVGLLMIRREARVRNTAVKILAQGDNQVICSQYKLKPYVNLDLRTNLRAIWENNNSIMAAIVKGTNKLGLIINEDETMQSADYLNYGKIPVFRGRILNLFTKRLSRITNDQILSYGNIMSTVSTNCLTIAHFDSCPDDGIMTRLMIERHKIKSLFLDPSLGGACG-TSLARFLCRAFPDPVTEGLSFWKVVHLNTYSSTVRKVAVDCGYPKISLDFAKLLEKPNSLNIPSLTNLLKTEIKKSLVNGVILNETIRDAVI-YLSAHEKLLMDFLWSVDPLFPKFLSEFRSSTFIGVTDSLVGLFQNARTIRTTFSKKLTRDINQLTWECELGTYRYLSRGIKSCSSHHADRLRQSSWGR-KV-VGTTVPHPLEMFGDYLTCYTAYLGSRTAESTSIREHNVSLIKRAVKLRNAIHWFVDLDSN-LGRSILSVLEGLTGLRWDQ-ECSGKRTGSALHRFSCSRMSSGGYAACNPSKLSWIIISTDTFE-ENYDFMFQPSILYGQMSMIHLTCRLCLRKIQEPTL-----WKPAHTVSVAEMSGGFLIGNMILG---KVVGQAYLDGVLRAASINTIHRRQLKSTLMGSVCINGLS--GFLALIRKGPIMLELINSPHKVPPTFPTDRDMGLMVRSWLKKHAFDM-VGYLLSSLDRKGKERLIKVYRELSIPNTLLGGGV-VC-CEEVRHACK-STTPSEIVF-RDESDVQSPLISGLRLATGAHYKLRTIIARLLCGGDGSGGMSACLSR-L-NSRSRYIYNSLVEYTGRGSSPGIPPAIRDPGRCVNGESAWMEPSQVETWANFSRLADHQLDIDLMVFDMEIRSKKTQERIEELIETHGDIL--SIIYKCYIL-SRLGRFNRVLLVTDLSASFTSELYAVFLKGSHKQELQRARSLKLMMGIPP-ELQLEAMFASMGVECYSLSQGNSAEVLSCLILAINSI-IIPSDGALCNALVIVLGYWIAWNNGDCLDSFY-TWKLILAGIAAWIRVLATDIKDYYAGRLCAVQKRTPI
>Kolente_virus_YP_009094027.1
MEEDDDYSLNSPLVDDLIGYIHIDWKRRD-ALFLTRVRNFLETV--AESDITPVIEAYKGW--VNELFLMAHDIVLM-NSNSETERKCYIVGKVCFFSDLIDRLFLLMMKDTWIARFNTLLGMVYRMALLYKKGDSV--LMRLGNTA-YDTIKILEPICNYKYCHVFRP-LIPNFERHVKQSIDELSQEHIELLTVVYGSFRHWGHPFLEYLVGLQALHEQVTVPKIDHAYANKLGSDLAYIVLRKKFVED-KKWYQYIKDNVPTPKVIDNWNNLPLIKCFDIPDPSLLYSDKSHSRTRSEVINFLQLHEVIPTEKVLNTLLHTPGTPEFLEKVNN-E-GLPANDLIIGLKGKEREVKIK-GRFFSLMSWRLREYFVVTEYLIKEHFVPLFNGLTMADDMTTVISKLMDRTQGQGGEDYTQICIANHIDYEKWNNHQRKDATGPVFKV-MGQFLGLPNLIYRTHEFFEQSWIYYNGRPDLMAVVDGTNIVCWDGQAGGLEGLRQKGWTVVGLLMIIREARVRNTAVKILAQGDNQVICTQYKLRPSESLDLRVNLQSIWENNNAIMAAINQGTNKLGLIINEDETMQSADYLNYGKIPVFRGRILNLFTKRLSRITNDQILSYGNIMSTVSTNCLTIAHFDSSPLDGIMTRLMIERHKIKSLYLDPSLGGACG-TSLARFLCRSFPDPVTEGLSFWKVVHLHASTPELRKIAIDCGYPHISLDFAKLLEKPNSLNIPSLTNLLKTEIKKSLIEGVIKNETIRDAVV-YLNSQEKLLMDFLWSIEPLFPKFLSEFRAATFVGVTDGLVGLFQNSRTIRAAFSKRLTRDINQLTWECELGTYRHLCRGIKSCSSHHADRLRYSSWGR-KV-VGTTIPHPLEMFGDYITCYTAYLGSRTSESTSIREHNVSLIKRAVKLRNAIHWFVNIESK-LGTSILSVLEGLTGLRWDQ-ECSGRRTGSALHRFSCSRMSSGGYAACNPSKLSWIIVSTDTFE-DNYDFMFQPSILYGQLSMIHLSCNLCLRKITEPIL-----WKPAHSVSVSDLSGGFLIGNMILG---KVTGQAYLEGVLRSACINTIHRRQLKSTLMGSVCINGLS--GFLALIRKGPVLTELVRSPHKVPPTFPTDRDVGLMVRSWLKKQAFDM-VGYLLSTLERKGKEAQVKIYRELSIPTELFRGGV-VC-SEEVRHACK-AEDEGEIHF-SDQSDIQSPLISGLRLATGAHYKLRAIITRMLCGGDGSGGMSACLSR-L-NVRSRYIYNSLMEYVGRGSSPGLPPAILDPSRCVNGETAWMEPSKPDTWKNFKRHISNGLHIDLMVFDMEIRSKATQGEIEMLLETNGDLL--TLIYKCYII-GRLGKFQRVYLVTSMSASFTSELYAVFLRSTYQSEMDRAVTLLTLRGVPY-ELQLETMLTAMGVECYSISQHEYSDVLSSLIIAINSV-IIPSDGALIHALVTILGYWIAWINRDALDEFF-TWKTTVAGVASWIRVLAVDVNGYFSGRLCQVRKRTPI
>Kumasi_rhabdbovirus_YP_009177014.1
MEDYCDYSLNSPLVDDLDGYLAKDWSKRD-RLFVTRCKRFLEAV--TEASETCVPQTYKGW--IKELFLMMHDLIIL-NHNSEEELKCYVTGKVLYFPEIIDRLFALMMKDTWIARFNTTVGLHYRVNSLYRAGDKV--LESLGNDA-YNCIKLLEPICNWKFCKGYRP-LIPNFTAHVNASIDEVGAVTLEVLTVVYGSFRHWGHPFINYLEGLEALHTQVNMPKIDQEYAEILGSDLAYCVLRKKFVED-KKWYSYIHDNIPTPKVIDRWNTLPLIKCFDIPDPSLLYSDKSHSRNRHEVVNFLLTHEPIPTEKVLNTLLHKEGTPEFLREVDL-N-GLPSDDLIIGLKGKEREVKVK-GRFFSLMSWKLREYFVVTEYLIKEHYVPLFNGLTMADDMTTVISKLMDRTQGQGGSDYSQICIANHIDYEKWNNHQRKDATGPVFKV-MGQFLGYPNLIYRTHEFFENSWIYYNGRPDLMTVRDTPQRVCWEGQLGGLEGLRQKGWTVVGLLMIRREARIRNTAVKILAQGDNQVICTQYKLRPHANEELIKNLQDIWNNNNAIMSAIKRGTDKLGLIINEDETMQSADYLNYGKIPVFRGRILNLFTKRLSRITNDQILSFGNIMSTVSTNCLTISHFDTGPLDAIMTRLMIERHKLRCLYLDPSLGGACG-TSLSRFLCRAFPDPVTESLSFWKLIARSTNNHALRLFAISCGYPDVPSDISKLLEKPNSLNIPSLTNLLKTEIKKSLQQSTIQNKTIRDSVI-YLNANEQLLMDYLWTISPLFPKFLSEFRAATFIGITDGLVSLFQNARTIRTAFSKKLYRDINYLTWECEIGTFRYLSFHVKDCSAHHADSLRFRSWGR-PV-IGTTIPHPLEMFGDYITCYVAYLGSRTSESTSIKESNVSLIRRAVKLRNAIHWFVEPDSR-LSKSILSVLQGLTGEEWSD-KREGKRTGSALHRFSCSRMSSGGYAACNPSKLGWMIISTDTFS-DNFDFMFQPSIIYGQASLGHLSCKACLRKIEEPTL-----WKPDTSILVENLTGGFIMGNMILG---KVLGSDYLEGVLRSSTINALHRRLMKATIMGSLCINELT--SFLTLCRKGPILEDLCNSPHKVPPTYPSDKDMGLMARSWLKRQAYDL-VGYLFSSMHVKGKKKRINQLRELSLPSSLLKNGR-TC-PEEVRHACK-TKCTGELTQ-TETPPVQSPLITGLRLATGAHYKLRSIIVRMLCGGDGSGGMSACLAR-I-NPLSHYIYNSLVEYQGRGSSPGVPPAIGNPFKCVNGETAWMEPSQQDTWLNFKRLASRNLNIDLIVLDMEIRDKLTQLKIESNLESHGEIL--SVIYKCYAL-QKLGKFKHVFLVTSFSGSFTSEMYAVFMCSTHESELQRACNIKMVQGVPP-SLQFETLFSIMGVEGYSLSEYSGEIVLSCVVVGLNSI-IIPSDGELLNLLVCVVGYWISWKTSNVLDKLI-TWDIGLAGIGSWIRALGSLNSLRLHPPTLSVCKRTGF
>Wuhan_Louse_Fly_Virus_5_YP_009305102.1
MDLLDDYSLNSPLIDDLEGYLAPDWEKRD-KFFTNRAKSFLRNV--SNHLETPIVEAFESW--IGELFLMMHDLILM-NANSKYEIKCLITGKIMIFKDMIDRLFALMMKDTWIARMNTLIGLVLRIDEIYNLGDQM--LEKIGNEA-YDSIKMLEPMCNLRFCREFRP-LIPGFSNHIERSVNELQIMNVQLLLVVYGSFRHWGHPFIDYLLGLEALHTQVHLPKIDENYAKLLGSDLAYLVLKKKFTEE-KKWYKHIQENTPTPKQIDKWNELPLTKCFDIPDPSLLYSDKSHSMNRDEVINHVSRYVPIPTKKVLDTLLHTKSTPVFLQEIND-H-GLPRNSKIIGLKGKEREVKKK-GRFFSLMSWMLREYFVITEYLIKENYVPLFSGLTMADDLTTVISKLLDRSQGQGGKDYTNICIANHIDYEKWNNHQRKAATDPVFKV-MGEFLGYPNLFTRTHEFFQESLIYYNGRPDLMRVNKTNQIVCWEGQEGGLEGLRQKGWTTVGLLMIRREARVRNTTVKILAQGDNQVICTQYKLRPYQNQELGGNLQDIWYNNHSIMNAIQNGTNKLGLIINEDETIQSADYLNYGKIPVFRGRILNLFSKRLSRITNDQLLNYGNIMATVSTNALTVCHFDRSPHDGMLTRLMIERHKILSLYLDPSLGGACG-TSLTRFLTRAFPDPVTESLSFWKVIHQTLKDPILRQLCCEVGNPKIVKDFIKLLEKPDSLNIPSIANLLKAEIKKSMQLNVIKNEVISDAII-YLNQEEETLLNFLMSIKPLFPRFLSEFKSATFIGITENLIGLFQNSRTIRTAFSRKLYRDLNKLTWDCELSTFKALLEFRFECSASHADLLRKLSWGS-KV-LGSTVPHPIEMFKDYITCYTAYLGSRTSESTSIKETNISIIRRAVKLRNSIHWFVDENSI-LSEAILSIAQGLTGEDWSG-KIKGKRTGSALHRFSCSRQSSGGYAACCPTNLSWMISTTDTFR-ENFDFMFQPSLLYGQISASHLSCDKCLRKIEEPTL-----WKPDNNVDLSELNGGFLLGNEILG---KIIGYDYLYGLVRSCLINVIHRRKAKATLLGTLLIDKIG--FLINLCRKGEVHKELMIRPHKTPPTYPSDYDMGILIRNWLKTEAFDI-NGYCLSTLKIGKNTKNLREVRSIAIQKRINNIAY-KL-NSEVRHACK-RILIKKIHF-VGLDFDQCPLITGLRLATGAHYKLRSIIYHFLCGGDGSGGMTAYLLR-H-NSNSRGLYNSLLTFKDRGTSPGWAPAIEMPSRCVNGFNSWEDPSKEETWENFMYQIKKQLNIDLIVLDMEIQNDDIKSNIERQILEKGNLL--SIISKVYIV-RKIGKFNEVYLCTEFSGSHTSEMYAVFLNKSDEFEFDRALKLDMLAGIPK-ELQMEGLLSYHGVESYSLSEKQVDSIIGYIVVACNSI-VIPSDGNLRKMFNILIGYWLSWCTTNLLNYLI-SWKVGMSSIGAWIRILSQVSNNWDYDVYSRIQKRTGI
>Yongjia_Tick_Virus_2_YP_009305122.1
MKKTTDYTLNSPLIDDLRNYIAAQWALRD-EAITPLLDEALNSV--ADHEDTPVLRSLKGW--LGEKFLVWHRVILL-NSSTELEGKVIIGGGLVILPNILDRNFSLMIKDTYGARFQTLFGLHNRLIELYTAGDQI--VQDLGTDA-YDTIKLLEPVCNLRYCRESRP-LIPAFRHHVEASIHATPYSSLRMITVFYGSFRHWGHPFIDYLEGLIKLHQQVTMPKIDTGYAQALASDLAYLVLRKKFAEK-KKWFDHIHHNTPTPKQVDHWHELPLTKCFEIPDPSLLYSDKSHSLPRAEVIQFVKSGGPIPSLKVLDTLLKTSATPEFLQRVND-D-GIPRDQLVIGLKGKERELKKN-GRFFSLMSWMLREYFVVTEYLIKLHYVPLFSGLTMADDLTTVITKLLDRTQGQGGTSYENICIANHIDYEKWNNHQRQEATAPVFRV-MGQFLGYPNLIARTHEFFQQSLIYYNGRPDLMIVSKGQHLVCWEGQAGGLEGLRQKGWSVLSLLVIQRESKIRNTKVKTLAQGDNQVICTQYKLRPSGCGDLLQNINDVVKNNNIIMSAVKAGTKKLGLIINEDETMQSADYLNYGKIPVFRGKILNLFTKRLSRVTNDQIPTLANVLGTVSTNVLTISHFDPGPLNSFFTRRLAEWHKILCTYLDPSLGGVAG-TSLSRFLTRMFPDPVTEGLSFWKLVFDNSSDAHVRAAALAAGNPPIGSGFEKLMEDPSSLNIPSLSNLLKAEIKKCLLKNVIKNQVIANAAT-YCQREESRLLLFLQSIDPLFPRFLSEFRAATFLGITDGLIGLFQNSKTIRLVFSRRMLRDVNDLVYRSERQSYLGLIQRSKGCSASKADELRRWSWGR-DV-LGATVPHPLEMFGDYISTYMAYLGSKTSESTSIKEVTVPLLKRASKMRNXIHWFVRPDSN-LAKSILSILTGLTGESWDT-CTEGKRTGSALHRFTCARISSGGYAAINPARLNWLITTTDTLL-DNFDFMFQPSIIFAQVSVAHLACKHCLRKIEEPKL-----WKPEHVIGIRDLDEGFLFGDMLLG---KVEPRLYYEGLLRAACLTVIHRRKPRPTLNGAICLDILC--NLLNLVRKGPLYQVLMGDPHRTPSSYPSDKDMGGILRSWLKRKYLDM-SDYLLSTQRLTRSLSKLRELCSLSLLTRVPS----VC-KEEIRHACK-TRDYQPVEF-SVDPVSRCPLVSGMRMATGAHYKIRTIIVRHLCGGDGSGGMTAALLR-L-NHSSRGLYNSLLEFSGRGAKPGPPPAIIGESRCLNLHTVWDEPSQRQTWEVFHQHKRRKMTLDLIVLDMEVRDEAITRNIIHQVETEGRLL--SLIFKTYVL-THLGRFKEVVLTTSLSSSRTSEVYVIFCQRSEEEELERACAIQILSGVPK-ELELGTFVNILGVGSGVLAKYGPETLWTLIIVCVNML-IIPSDTACESVAILLLGYWWAQQTKDILNSIN-RWNLEQAGIGQCLRLCNRMTDKGLVDSLVRTARHTGV
>Wuhan_Insect_virus_7_YP_009301743.1
MDFVQDYSLNSPLLDEVGEFTRKLWKKRR-LAFLRQIRKILAQT--KDSMSTDVPAAFKGW--IKAMFLELHLVTLL-NACNMDEVKIDICLGYIHFATVLDRSMLLMMKDMYSARFHALCSMTQRLQDLYEAGDNM--LYHSGSEA-YAGIKMVEPTCNMKMVDKARP-LITAFKTHVVEKIYELSPTSINLILAYYGAFRHWGHPFIQALEGLKKLHQQVTKHLVDEKYAECLASDLAYKVLKTKFKET-SRWYAHITDGTPTPKQIDNWHKLPLIACFDVPDPSQIYADKSHSMTRDEVIAFLESKGSIPTRKVLETMINSGATKKFLEEVDK-Y-GIELKHLIIGLKAKERELKAQ-GRFFSLLSWVLREYFVVTEYLIKIHFLPLFKGLTMADDLTTLTKKMLDTSSGQGLSGYDKISYANHLDYEKWNNYQRIESNGPVFKV-MGQFLGYPNLIYRTHEFFQKSIIYYNDRPDLMVVENTEERVVWNGQAGGLEGLRQKGWSVLNALSIAREGRDRNTKLALLAQGDNQIIFTNYKMQDYRDRELKCNLERIRINNDQIMKSIESGIIKLGLKINQDETMQSADFTNYGKIPIIRGNIYPLETKRWSRATNDQLPSLGNVMSTVSSNALTIAYSSLSPKNTIFVRNLIDMHIVKALYLDPCLGGVSG-MSLNRFLIRMFPDPVSESLSFWKLIYQNS-NSIYRNLYLSLGHPRLLKSFNKLLEDPLTLNLKSPISMMKEVIRSSLYDKAIPNRLIRDAVQ-YSKDHNEALTQFLYLINPLFPRFLSEFKSASYLGITEAIIGLFENSRTIRNVFRSKMSQKIDTIIVQSETQSLSHMHSTHWDCSSEHADTLRRVSWGR-PV-LGATIPHPIELLQHHLITYPAYLGSRTSETTSIRETKIPLIDRACRLRNVIHWFVDPGTP-LAQSIFSILEGLTGEDWTA-GTMGRRSGCGLHRFCCTRQSCGGYAAQSPAKLTRMVTTTDTMG-VNYDFMYQSLILFSQITVGHFNCEDCIREIQNPTL-----WKPEALGDWELLPQGFIFGDTLVS---KLDPDSFMDGLLRISGLNSLSRRKPRPTLLGTVIIEELS--AVVNLWRGKNFLQEFSRVPHKIPGSYPSNYDLGSLGRSYLKLRFKDV-NDLMISAPVIDSKTNKLREFKGYLTGLPLEEKFY-RV-ESELRHAAK-EIREIEVVY-TNRVHVQDPTISGLRCATGSHYKIRSIIKNMLCGGDGSGGIGSWLLR-N-NPNSRLIFNSLLNLEGKGASPSGPSAIELSDRCVNLRDSWKHPTQPSTWSYFRQLKTKHLKIDLIVLDMEQAEDADNIQIIQNVASNISIL--TLIYKTYVL-IEIGQFSKVDLCTDYSSSHTSEVYVVMQIRSPEDEFERALRVKGMKGVPS-RYESSTLFLILGVEAATLGENSTNTVYVIVMVALNSI-LIPSDSAVTSAGCLICGIWVSLMIEDKVMFSL-RVSFRLSLVSQVIRMLFRLPSPNAIDAFLDFKKSCDL
>Orgi_virus_YP_009315873.1
MTNVDDYSLNSPLIDELENLYNNKWKNFR-DAILDFINKLLEKS--DDAEETTLLVTLRGW--LGALYIDTHLITLM-NSVSVEEVKVLITQNFVLLLTMLDRQTLLMVKDLAVARFQTMTSMINRISALYRRGDEV--MSHAGVQA-YNLIKMVEPTCNKRLSKERKE-LLTNFDQHLEQSMNALSQTSVPVLLNMYGSFRHWGHPYLDYQEGLRNLEAQVNMPKIDEKYANALASDLAFMVLQKEFKEK-KKWFRHVRDKTPTPKKIDNWHRLPLQKCMEIPDPSVIYSDKSHSMQYSEVYRHILTRDPIPTNKVLESFLQKPATKKFLQEVND-N-GLTLEDLIIGLKGKEREIKIG-GRFYALLTWALREYFVITEHLIKTHFVPLFKGLTMADDMTTVIKKMMDTTSGQGSEGYENICIANHFDYSKWNNHQRAKANNPVFDV-MGKFLGYPKLISRTHEFFEKSLIYYLDRPDQLRCHDPGQLYCWQGQLGGLEGLRQKGWSIVNLLAINRASKSNNTFVKVLAQGDNQVVCTNYRVQKYRNEELVQSLERIWENNNKLIHHIEQGALKLGLIINRDETLQSAEYLVYGKVPVFRGNFQCLESKRWSRITNDQLPTLANILSTVGSNALTVAHFSDSPLEPMFCRNLLELHKCLALYLDPSLGGISG-TSLTRFLIRGFPDPVTESLAFWKLLYDHG-PTWLKRLARAVGNPRLNLTFSRLLEDPLSLNIPNPLTLIKEEIKLELLGNLLRNNTVKLILG-HVRSEEERFVSYLRGITPLFPRFLSEYMSATFLGAAKALIGLFQNSKTIRTAFTKLMDKKINNIIFRGEIMGLQHLDDYGAECSAKKADELRLLSWGS-KI-YGATIPHPVEMINVYVSTYQAYLGSNTSESTSIKESKIPMLKRAVRLRNAINWFVPPGSP-VADSILSNLRGLTGEDWDR-GSRGKRTGSALHRFSCSRQLSGGYSAQNPARLTWICATTDTMK-QNYDFMYQALLLYAQLTACHISCKLCLRTIEEINL-----MIPDGLGDWSSLSEGFVFGELTLS---KVIPRGYMNGLKRAGAVHCISKRKPKAALLGVTLINQVM--ALLNVIRTAGFENLFKSIPHKVPPSYPSDLDLGSLGRNYMRWIYLDM-NHYACSSRSLSKAKEQLRTAKDLVNLLKIHSKLY-YV-DHELRHACK-DSVSRRVEY-LAIQTDQIPLISGMRFATGAHYKIRSILREMVAGGDGSGGVGAAILR-L-HPNSSLIFNSLLDLSKRGSSPSPPSAISERKRCINFDDSWQNPANGDTWSYFIKIAKDNLYINLVVLDMEVTDDSVSNRIERCLSHFIQLG--TLIYKSYLL-YSVGPFLHVYFVTDISSSSTSEIYVIMSGKSDESEFDRAIRLPMFQGIPP-RYDWIAFLGSLGIEAGLLGETAPVLPWIILIVGLNSL-LPPTDNEVLCTGVLVVGYWISVSFEKLANLAI-YVSFLMAAIGQFIRLLATTPDSSVLDKAFEIQDRTDL
>Drosophila_obscura_sigmavirus_10A_YP_008686601.1
MNDYDDYSLNSPLIDETDEFMKKLWSNRK-MGLPTLFRTLFSSA--NNANKTEIPISFRGW--LKDLFWELHVITLL-NSVTRSEVLIVVSWGFVWFKDFMDRNTLLMMKDTYVGRFHTLLAMFHRMSLVYGIGDKI--IGLHGILG-YKVIKLVEPLCNLRLCRSYRP-AIPAFRRHISITLNKLRLKSVNLLFAIFSSFRHWGHPFINYRVGLAKLFKQVNVPKIDHDYVQLLASDLAKKVLETKFQEK-QIWFNYIQQGTPEKPAIGKWHLLPLTKVFEIPDPSVIYSDKSHSMDRNEIVEWMRLHQKIPSKKVLSTMLNKPATPVFLQRIED-E-GLSKNSLVIGLQAKEREIKDE-GRFFSLMSWELREYFVVTEYLIKEHFVPLFHGLTMADDLTTVMKKMLDNTIGQGGKDYTQICIANHFDYEKWNNHQRKESNGPIFRV-MGQFLGYPSLIERTHEFFEKSWIYYKDRADCLEVKGTEGQFCWNGQLGGLEGLRQKGWSILNLLVINRESKIRNTMVKCLAQGDNQVIFTSYKIEQYRTEERNFNIRAIVQNNNEIIDSISNGTKKLGLLINHDETIQSADYMIYGKVPVFRGVFQSLETKRWSRVTNDQLPTLASIMSSVVSNALTVAHSSHSPKNPILAYELIGIHRNLLLYLDPSMGGVSG-VSLTRFLIRMFPDPITESLSFLKIVHDNTKNIAIKTLMRSAGFPRLLENFSRLLEDPSSLNIKHPNSLIRNLIRDTMFEGSIKNDIIRDAVH-HTKVEDPHLNKFLYYITPAFPRFLAEYRASTYVGIVDSLIGLFENSKTIRNQFKKSLGKSIDLVIIKSELASVNSLIILSQHCSTYYADKLRRISWGK-EI-YGATIPHPIEALGLFVALYKAYLGSKTSETTSIREGKIPVIKRAAKLRDAIGWFIDPTDY-LAESILQNLQALTGEDWSG-SQVRRKTGSALHRYGSSRQSSGGYAAQNPAKLTRMILTTNPMA-INHNIMFQTFLIYAQATIGHLTCKDCIQPIGEIQL-----WKPDGPGDWNALNEAFVFIDLELS---KLNPREYCMGLLRATMLYIVTRSLDPEILWGSASYKALS--GLINLWRGSEFERLFRRVPHRISPQYPTNDDIGHLGLTYLMALAPEL-NTLGLAGRYQKR-KEVIRSCRMTLDLMSLLTSFR-FT-DQEIRHSLR-DPVLFLIEY-HKGPYNQNPLISGLRCATGSHYKVRSILKYYLVGGDGSGGLGSLVLR-T-YKMCNIIFNSLLDLTGRGSDPGPPSAINAKERCVNLQTCWQNPSRRETWDYFRSLIKNKMSINLIILDMEVKSSSMIRKIEQQLANFCTL---TIIFKTFVL-TTVGRFSNVYLTTQFTSSQSSEVYVVMQGQSIDSELIRAYSLDMMKGVPR-QYSVQLLLDRLGLKVNRVTKNSTLASLALMILMVHGL-MPPSNGTVENIGSVIIGLWFGWAWKHGALFMI-RCSLAMALIGQIIRIFDSTYDSTVLNSHLRFNENTTI
>Drosophila_melanogaster_sigmavirus_AP30_YP_003126913.1
MDFEIDYSLNSPMIDELEAFIRDRWVRTK-QGLVRQFRMILEKA--ADSEETPVVDALRGW--INYYFWELHIVTLL-NCTTDQERTLSIAGGYVYMFDMLDRNAILMMKDTYVARFNSFLALSNRLQMLYELGDMV--LDEGGTSG-YNGLKMLEAMCSSRITQSRKP-LIPDFRAHVKAKVIEESVNNYDTLLTFYGSFRHWGHPYINYLAGLEKLYMQTTVEKIDQEYVEKLASDLAFLVIQDRFRKT-KKWPDYIRTSSPNNSIIDGWHTLPLTKCYDIPDPSLLYSDKSHSMTRSEVREWMTSHKPIPSRKVLSTLLNSPSTPMFLQQVND-S-GIPIEQLIIGLMAKEREQKID-GRFFSLMSWDIRDYFVMTEYLIKTHFVPLFKGLTMADDLTTVIGKILENSRGQGEADYENLTITDHIDYEKWNNHQRGEANNPIFLV-MGKFLGYPHLIERTHEIFEKSWIYYLNRADLMDFDGTELRVCWNGQKGGLEGLRQKGWSICNLLVLRRESLATNTVVKTLAQGDNQVLSSRYRIRTSRDNQLQSNIRDICKNNRSLMERIRIGTGKLGLIINHDETIKSTEYMNYGKTCVIHGNIRNLETKRWSRVTNDQLPTLSNVMATIGSNALTVSHYSDSPINSMFVRIMNEIHLLAVLYLDPSMGGACG-MSLTRFLIRMFPDPITESLTFLRIVAMNVHSDEVRQTFIQFGNPKLPEDLSKLLEDPLSINVPSATNLIKDAIKLSLHKSVIANEIIAEAVI-HQKDHEEGFLMHLTQISPLFPRFLSEYKAGTYLGIAEGLIGLFQNSKTIRNQFRRNLDIGYDNIVIKSEIATIRDLTGYRFSCSSTQADYLRRVSWQQ-VV-YGATIPHPAELFGLYISVCVAYLGSSTTESTGIKEAVVPVIKRAASLRNGIGWFIEPGSN-LAQSILNNLQSLTGESWSQ-NSGGRRTGSALHRFSCSRQSSGGYTAQNPSKLTRMIATTNYLA-ENYDFMYQSCLLHALISVGHVNCTSCLRPIKEVTL-----WKPDGSGKWECVSQGFIYGDSVWG---KVNPRAYLLGILRSCTVSVVHQRAVKQTTLGLCTVSRLV--GFLNILRDEQFTAVFRSIPHRIPPSYPVTQDIGDLASNYLKSQLMDA-NHVTVSGLIWQKRLEELKELRSLSMESLAAEWVV-CS-NQETRHAVK-ESITDTVVF-SVEEIRQNPLISGLRIATGSHYKLRSILSKLLVGGDGSGGLTALVCR-M-YPTSRVIFNSICDFSDKGTTPAPPSALSHCTQVVNYSDSWAHPTDTKTWKYFVDITKSSIQVDLIILDMEVVDEISISKIEDNLMRYGQLL--VILFKTYIL-TKCGHFSQVELWSDLSSSQTSEVYVLMSGASPLLEFKRARKVDLTVGVPP-LLEMINLLSSLGVRSFSITRSTEFLPLHLFLLALNGI-YPPSDQVCLKLGIWIVGIWSGYVQDSYGQRLI-HWSLIMAHIGSVIRILHRNPPGDFVDRNCSMDMKTGI
>Wuhan_Louse_Fly_Virus_10_YP_009302018.1
MDSEQDYSLNSALVDELEAFTNSDWEILR----HPHFISIFDDS--SNSRLTPVVDAVLGV--FGSYFWELHLISLL-NCTTTKEARCIVGLGYCNFITLLDRNTILMLKDTYIARFNTLFTLTYRMKTFYRLGDQI--LKEGGTRA-YDSIKLIEPICNNRVAQQFRP-SINEFEQHIISSVEKAKMTDVDIILTLYGSFRHWGHPYIDYFTGLEKLYEQVSLDKIDLKYAELLASDLAFLVIKDQFQTK-KWWPKYIMNNTPNNSTIDHWHELPLIKCFDIPDPSIIYSDKSHSLTRSEIKNYLTLHSSIPSKKVLSTLLESPSTPEFLQRIND-F-GISIEHLVIGLKEKERELKIG-GRFFALMSWEIRDYFVMTEYLIKTHFVPLFDGLTMADDLTTVIGKILRNTEGQGEDGYESVTFADHIDYEKWNNHQRGEANNPTFKV-MGQFLGYPNLIQRTHEIFEKSWIYYNRRGDLLGIDDGQHRVCWNGQAGGLEGLRQKGWSIVNLLILKRESRTVNTDIKVLAQGDNQVICSRYKLRKSRNDQLYNNLMDISKNNKALMDRIAEGTGKLGLIINHDETMKSTEFLNYGKTCVFRGNIRNLETKRWSRVTNDQLPTMANVLSTTSSNALTVSHFSDSPINSIFVRIICEKHLISSLYLDPSIGGVSG-MSLTRFLIRVFPDPITESLTFLKIVHDNTSDAEIKKIMRQLGNPKIEPDISKLLEDPLSLNIPDAVNMIKERIKKSLYLSAIQNSIVSKAVQ-HQRDYELSFVNHLREIEPLFPRFLSEYYAATYFGIVDTIIGLFQNSKTIRNQFKGSLQIEYDSIVIRSEVYSLKVLMGIIRNCSASHADHLRSSSWGR-YV-HGATVPHPAEMLKLYLSVCSAYLGSSTLESTSIKETKVPLLRRAANLRNSIGWFIQPGSA-LAQSILNNLRSLTGEDWGE-HIREKRTGSALHRFSCSRQSSGGYAAQNPSKLTRMISTTNSFA-VNYDFMYQSCLLHGLMAVGHINCKDCVRPIEEITL-----WKPEGQGNWEILSQGFIFGDSIWG---KVVPVTYMEGLIRSSVLSITHQRKYHSLIIGNAVIYELI--NILNIWREESFQKLFASVSHRLSPSYPIELDIGYSGSNYLIHLLVDT-YRLAIAEEKLNKERNQLKNLREAGIISRFLTPII-YT-NQEVRHAAK-EEVQVAVEF-SPFKSAQNPLISGLRLATGSHYKMSGILEYLICAGDGSGGLTALLIR-T-YPFCRVIFNSLCDYKDKGNSPSPPSAILHPEQCLNFRTNWQNPSQEETWEYFGSIIAQSLIIDLIVLDMEVSDEELMDQIEIYSLKYLKIG--VLIFKTYLL-TRVKGFSRVEVLTSISSSQTAEVYIIISNKTPVSEFKRALELDLLRGVPH-YLELLGILEKLGIRCHRYAD-NPYIPFHLLMLSIHGL-VPPSDGVVLRLSALISGIWMGLKLKNFGQKLI-SFSLYMALIGNVIRVLQLNPNVKHINSYCEFGKTTGL
>Tupaia_virus_YP_238534.1
MESWPDYNLNNPLLDGLTAFCRHRWISTK-ALMLSRFKPLWDLV--KHSRLTIVPELVRSL--GRTKFMEWHLLVIM-NHFED-DLSVLVF-DWILVLPILNKNFVLMIKDTLLARFQTLITMYPRLLKVYSLGDRM--LYTIGNEA-YDLLKFVEPICNLRMTNKHRP-LIPNFRQYLEAELPELCKLDPELVVQIFGCFRHWGHPFIDYGEGLQKLYEQVTMPKIDDELAQALGSDLAYLVLRSQFKKT-KKWFKFVETSTPTPKVIDKWHTLPLTQCFDIPDPALIYSDKSHSVNRRSLIQHVSSGSKFPTKRVLTTFLTEPARKSFLQQIND-R-GLPDDALCIGLRPKERELKRA-GRFFALMSWELREYFVFTEYLIKEHFIPLFKGLTMADDMTGVIKKLLECSNGHGETDYSNITISNHLDYSKWNNHQRYESNKYVFQV-MGSFLGYPNLISRTHEFFQKSLIYFINRPDLMVVKGGQMRVCWNGQAGGLEGLRQKGWSIVNLLLIMRVGKLRNTEIKILAQGDNQVMNSHYKLPAYRTFELLECISEIIRNNKYIMQEVDHWTQRLGLIINKDETMQSADFLIYGKVPIFRGNITIPESKKWSRVTNDQLPTFGNVMSTVSSTALSVSHFSNSFLDPIFSRILLEMFLISVLYLDPSLGGVCG-MSLSRFLIRAFPDPVTEGLSFWRRLSTVTSDPNLRKLFLSFGNPPLMEDLTKLMEKPESLNIPSAQILIRTEIREILRRNVIKNEIIVNAIS-YGMQAEEHLIRFLYSIKPLFPRFLAEFKSSTYLGLTESLVGLYENSKTIRNRFLGQREREIDDLVQRSEYVGIKYLVQVRKNCSASHADRLRRLSWGQ-PV-IGATIPHPFEMLGNYTTTFLPYLGSKTSESTSLRETIIPLIKRAAKLRNAINWFVRSDSL-LARSILNNLRALTGEDPGQ-GNPGFRTGSALHRFACSRQSSGGFSALSPAYLSRFLTTTDTLQ-RNYDFMFQSLILYSQSSLCHISCNECLREITEPFL-----WIPGGYGNWEAISIGFVFSDYAFS---SLTPELFYEGLIRGCSIQITHRRKPRETLVGSVAITKIT--PFLSLVRVGAIHDYIIRNSHRTPPSYPSKWDLGGILRHYLKTRFLDL-AGLCLSSHNKTKLAERLRKFKEIELSCLDLRRVY-LC-KSEVRHSVK-KTVQSDVSY-LSAPALQCPLISGLRLATGAHYKVRSILNHFLCGGDGSGGLTAMCLR-W-NRFSRGIFNSLLDLSGRGSRPSEPSAIAAAARCVNRQTCWQHPTDKSTWNYFVDLKAEGLTIKLMIFDMENRDEQSF-LIEDQIIDYLRLL--SLIFKTYLL-KRLGRFKRSCLVTEFTSNFSSEVYVVLMDSNPVDEFKRALGIAMEKGIPS-ELELATVLEICGLEAASVAESPKVKYLFVRSITFCSF-FVPSDSKLLRFFSFFIGYWWSWVSEELMNQFL--WVRKLAGIGSAIRSLRRALTL-SVSELIGLSSRSNL
>Curionopolis_virus_YP_009094109.1
MELGEDYNLNSPVLDSREDFLNETFLRTSLNSLTNLYPDLLKSS--EYCLKTAVGEA------FGEWFLFLHSLVLM-NCRSEEELSIVLWREFLLIPCLLNKNQVMMYKDTLLARTQSMISILIDLEKLYQIGDEI--IIKMGSDG-YDLIKLLEPMSISRIQDSIKP-LFEEFKTHVEIKAVGFDQSQFSTLLDTFSSFRHWGHPFINYKEGLKKLKHQVRLEKIDEDYAESLASDLAFKILKNKFLED-KRWYQFVEENTPSQNIIDNWHRLPLTQCFEVPDPAQIYSDKSHSGTREEVLDFLANNGPVKTKKVLQTMLETPERRAFFTSIDE-N-GFEPNSLIIGLKGKERELKII-GRYFALLSWDLRDYFVATEYLIKKYIVPYFGGLTMADDLLGVIKKMLSNAQGQGRDDYEMITIADHIDYEKWNNHQREESNRSVFQV-MDKFLGYNNLISRTHQVFQQSWIYYAGRSDMLESRGKEGCYFWNGQDGGLEGLRQKGWTVVSFLVVERESRKRNTLVKVLAQGDNQIVTTHYKTRKTRTGELLESLMEIRRNNDILMRSIIEGTNKLGLIINDDETVKSTDFLIYGKVPIIRSQMKGLPIKRWSRVTNDQLPSMGSVLSSSTTNALTTCHFSSSPIESVIGIELIRRFRIILIYLDPSLGGRCG-TNLCRFSIRMFPDPVSEGLSFWKYIGKRC--TELRSLAAEIGNPELMKDLEKLLEDPTSLNFKSIQGVLKNEVKRSLTKQSIKNNIMRLSLR-FHEEEEERYIKWLLSIKPLFPKFVSECYGASFHGLVKSLIGLFSNSKSIRNICKCDYKGDLSRIVRNFEIDILRSTSDLVTACSASLADVLRKRSWGD-DI-VGMTIPHPLELLGVYVTAFEPYLGSNTSEGTSIKETSIPLVRKAMRLRNSISWFIEPGSH-VGKAILNNLEALTGEKWDQ-DLGGQRTGSALHRFGCSRVSSGGFCANSPEGPSWIVMTSDTLG-KNHDFMYQSLFIHLQGRLLHIECKECIREIQELKL-----WIPNMIKEWDIVNMGYLYGDKILN---KLNPGEFTKGVMIAGSLSILLRRRIDQALMGSAIVNELV--KFLHFLSGSSVLDYLLRLPHKPIASYPNGVELGYMFRTRCLKLIEDI-RDLIIGSLS-KKTTNWMKQMQQAYIVGEMTNSVL-GT-DSEIRHSMK-WEAMTEVLL-QKLDAEQNPLISSLRLATGAHYKIRSLIRDQMCLGDGSGGMTSCLLR-E-NRLSRGIFNSLLDLTSRGMKPGPPSAVLESCRCVNLLTCWENPCFSSTWRYFDKLIARRLDIDLIVIDAEFRDRKMAESIEENLLMFLRH---KVIYKSYLI-LKRSQFKKITFNTEFTSSGSSEIYLVLEFKSQREEHTRALKINLLKGIPQ-RVELISIMIYFGVEAMKIAGNPSNWLSVIFSLASNKH-LWCSDGEVQKILCLYVSFIRSIWEEDLGERFL-QIKSGMALLGGTIRSFFLLPQRKEHDKIVRMIEKLEL
>Taishun_Tick_Virus_YP_009304479_1
MAAFEDYNLNSPLTDLVDHALDPTLSKSV-DLLPITLWNIFTSL--TVWNPCETLETVTVW--LKELFWFFHRVTMM-NSSSTRERLVFVTRDLVALPDLLDRNMVLMAKDLFVARVSSKLSLVGRLSTFYQLGDRL--LAKYGNRV-FPAIKIIEAVCNHRIIQSHRK-LVSDFGDFIKSAIKDLAKEDVEAVLLYYGSFRHWGHPFIDYQAGLEKLYRRVTEIKIDIDYANSLASDLAYKVLYTEFGRQ-KKWFSHVINGTPTLPEIDRWHELPLTACYKLPDPSILYADKSHSLNRDEFVRHLRQHCPIPSKRVLNTALHTPPTGHFLKQIND-F-GLEDNDLIIGLKPKEREVKSE-GRFFALMSWKLREYFVITEYLIKKFYLPLFGALTMADDYVTVVKKLLSSSSGQGLSDYSQVNYSNHLDYSAWNNHQRKEATDPVFRV-MGEFFGLPNLFTRTHEFFQRSWIYFPDRADQIFLNPPNHQFFWEGQAGGLEGLRQKGWTLLNLLMILKESKIRNTKVTVLAQGDNQVVNTSYPIPGRPTDALAQFMIQIQRNNTAIMNAILDGTTRLGLTLNREETMVSSEYLNYGKVPLIRGQMFPLETKRWSRTTNDQLPTFGNILSSVSTNALTVCQASSSVIPSLFSSCLLCLHFVRALFVDPSLGGISG-TSLTRFMIRQFPDPVTESLTFWKAVVGGASQGIVKDVGLEAGNPTLSRDFGRLVERPTSLNLPSALSLIQEQVRNNLYLNHLGNPLFREAAS-HIKTEETQLVTFLESVKPCFPRFLSEFKSASYFGIVDSLISLFENSRTIRRQFSRRFSNKVDKLLRESEHFAVLSLHRRLKKCSSQHADFLRTMSWGR-PL-VGATVPHPFEYLEDKIMVLSPYLGSYTIEATTLKEMKLPFLARASRLRQCVGWLTDPESK-ITDSIYKNLELLTGATWTR-ETLIERTGTVLHRFRSSRQDHGGFVSINPNCLRYLSVTADTMR-QNWDFMYQASLIFAQLKVSHPCCLLCFRQVEDITL-----ISTAYEGDWISLSQGLLFGILKAE---KVDPDPYFAGLLSAVCCEGIFYRRPITVLSNIAYIRSLA--GLITTTGSGVLHQYMTEVSHKISPAYPTISNSSVSVFSVLQLLWLDF-QSSCVCHEEGTSIKRKMANLKNLVDCQFITTSVF-LC-KKDVRYAAS-IQAILSLNF-SAYRGMNIPLISGLRLATGAHYKIRAILRQIICGGDGSGGMTSAILR-M-SRTSRGIFNSLLDLSGRGVALNPPEAITIKVRCVNYETCMYEPTEGVTWSSISRLINDNLNIGLIVLDMELRDPESSITIIRHLRTIIPKC--VVIFKTYIL-EEMARFKKISAATDLTSSHSSEIYLICEGATPRQELIRALAVDTLVGIPP-ALEFLSLIHHSGILGLSIIRDIVSCLLGLTSIILNRE-CIPSDPSIQKMAAWYYALYVSWITESLLVQRI-YWNWSYALMGTIIRCYRKYTLLSQIESFTTILSRQDI
>Oak_Vale_virus_YP_009094424.1
MDYDADYCLQSPLLDIQDKIAQDDWIWVM----GTPYLNLWESM--RDIRTAKVAQGFEGLK-IEEIGLACHILVCM-NNMDNPCFNLLFNKDFVVTEKLLEKNFVMMMKDVCLGRYCVGIGEGLLIKKVWKIGDEE--LRSHGNNS-YDSIKLLEALCSERMIQSHRP-DIEDFSVFLRDSVQEMEANDVEMVIEIYGMFRLWGHPYIDLLDGLCQLHKNVTMEKIDLGFAEQLASDLAYKVLENRYKIE-NRWYDHIQNDTPTPVEIDNFHKLPLTPCFEVPDPSLLMGDKAHSLRFKEVASDIKSGGMIKTQRVLKTFLETEQLKKFLDALEE-E-GFDHEDLIIGLKAKERELKII-GRYFALMSWLLRTYFVLTELLIKEHFIPLFDGITMADDLKNVIGKMISRSDGQGRDDYKEVTYANHMDYSKWNNHQRGKINNPTFKV-MGMFLGYPKLIERTHEIFEKSLIYYAGDKTLLKIEGGGSIACWRGQAGGLEGLRQKGWTITSLLMIERVSRLRNTKITTLAQGDNQIVCCSFKLSYGYDEIKKKCLLEIYEQNQKIMKDIQENALRMGLIIKMEETMTSTEMINYGKNIVYRGNLCNPKSKRYARMNNDCLPNIANCLSTTSSLCLSIGHFDVSPTNGILGLNLISMYVYRALFLDPSIGGVCG-VNLNRFLVRSFPDPVTESLSFWKLVGENTEDKILKRVSLQAFNPNVDNDITLLIENPTSLNIPSPTNLIRQEIKLALFNNVIRNSLVRDVTK-LAFKEDSQFIRFVKSINPLFPRLLSQLKTGTVIGIRDSITGIYENSRTIRKEFCELFREDFDDLVIKSETQSLRILDAPARICSAKQADSLRKRSWGG-EI-VGVTIPHPCEVLMAFITTCVPYLGSATSEGTSIKETKIPFLKRVMKLRTPIGWFVDNESN-LGKSIKNMIEAIVGPGQLK-FTRDKRTGCAIHRYGCERQSAGGYAAVSPCLLMRIFTTTDTMI-QNYDFMFQANIIFTQTLVTHLKCKSCIREVKDIKV-----WIPTMAGNVEDYSIGFIYGHMFFQ---KLEPEPFLNGLAISSSTNFLSGKYPKEGVVGVAVINSLV--SFLALVKEGPLSIYMSRTAHKTPASYPSALDCGVICKMFLKQILSDM-IDYTTGCQNKD--TRRLVSLKNTNLQMDPTLPVI-LI-SSEIRHLAK------VLEF-SPDK--LNPVVGICRIATGSHYKVRSLMKYYLSGGDGSGGITSMLLR-Y-NKTSKGIFNSLLTFDGKGSAPAPPAAVYSRNRCINLHTCWRNPSSEETWIYFSRLVEKGKLLDLIVLDMEITEREVSTKIVNMVCKFAKLM--SVIFKTYAP-HVFSQFDRVVSNTSVTSGNSSEVYLLLQDEEFNSAARRAQSLDPWKGIPK-QLELQIALEILKVPIHTLINPKKEKGYGLISI------IVPGDQECKTYMSFLLSMAIEC-HGDVLVKYI-SWTVSGSALNGFGRTMVRL-----------ALKLTGI
>Sunguru_virus_YP_009094441.1
MELSHDYNLNSPLLDWSVSVFS--------SVIFKEFEIIFAEV--QAAECTELTAILDHLK---QLLYEVSLLIIL-NNPKLEYAAFTVCSGGIITSDALDKNFLLMIKDVVNSRVCAYLSAVNRIVEVWKEGDKL--LQTLGNSS-YNIFKMIEPVANNELVQTIRP-LISEFEKYVEQEIQTLVDKDLEFNLSVYGSFRQWGHPYIDFTAGLEKLYQQVTMPKINAALAKSLASDLALKVLETKFNER-REWMKYIVEDIPPFKVIDRFHELPLRACFEIPDPTQIYSDKAHSIDKDELKEVIRKGGPVPTKRVLDTLLRTEQTKEFLTEIDR-N-GLEEKWLIIGLKPKERELKID-GRYFALLSWKLREYFVITEYLIKTHFVKLYDGLTMADDLKDVVGKLLSRSMGQGTPDYTSITFANHIDYSKWNNHQRKESNGPLFRV-MGQFLGFPSLIERTHEFFEKSLIYYAGDLSLLRLEKTSIRSCWQGQPGGLEGLRQKGWSLLNIVLLDRISKKRNTRLRLLAQGDNQIVCSQFRLTDIRE-KVIEHIEEVKQQNKAIMADIESGTGELGLIINKDETMLSTEYLNYGKVPVYRGNICGLKTKRWARVSNDNLPNLSNILSTVSSTALSISHFSLSPVDPMWAIRWLQLFLIKALYLDPSLGGVSG-MCLNRFLIRNFPDPLTEGLSFWKVIFNKTKSDQIRKIAGDCFNPAVVDDFKALLEDPTSINIPSPITMLRNEIKINMVNNAIKNQLLRDVTV-IGTQEENKIMVFLRSIKPIFPKFLAQLKASTITGIKDSFVSMYENSRTIRKNFRDNMRMDFDLKVIQSETMAFNRLLKTAPICSSSQADLLRKLSWGS-EI-VGMTIPHPIELIGPYLTTLTPYLGSKTSEGTSIKESKIPFLKRVLKMRNVINWFVKSDSN-LAASIFNLIESITGEKVNS-CVEGARTGSAIHRFSCDRQSSGGYSAVSPAALMRLFSTTDTLG-KNWDFMFQSLIIMSQTALSHIQCRECLREIHDIHL-----WISDLEVRPANMTTGFLYGELIIR---KLQPRFYFLGLILCATLNSLSRNNPISSIGGNTLVNKLI--QFLSLLRSDLFMKWLLTHPHRIPPSYPHPNDQAVIIKSVLRMMIKDS-SSYVLSAIYPKQKIEKLRTIKNLNIGKLSGIQVF-LI-PQEIRHVVK-LPSGSAIEF-QSTFDSSDPTMSGLRIATGAHYKVRCILKSFLCGGDGSGGITSCLLR-Y-NLKSQGIFNSLMDIEGRGSKPAPPSAVEAKIGCLNHNTVWQAPRRNETWDYFSKWTNIRRKFDLLIFDMELTSDQDGLSILKKLDRYLTLL--SVIYKTYPL-HVILSFSEVHVCTELSSSSTSEVYIFGRHSDGASEFERAKQVNLLMGVPR-ELELENLLNVVGVPSNAISDDIRETKWTLIRLCDKFV--LPSDQILITYIGFLVGISLYL-DDDKFQKVI-IWKFGMALIGSTIRVFERLMKTKSIKLFKHNLLKTGI
>Walkabout_Creek_virus_YP_009176985.1
MDFEFDYNLSSPLLDFNERAEN--------TLLTSWFDKILAKT--KDSNVTEIPKILRQMN---QGLIEMTILTII-NNRKKRISEFFLGDNCILLKSLLDKTFILMIKDVLNARVCAYLSCLNRLIRMWSLGDLE--LKKHGNDA-YDCFKFIEPIANKDLIQKIRP-EISEFDKFVEDEILAFSRKNLEFKLSVYGSFRQWGHPYINFIEGLEKLHEQVTMKKIDDNLAQALASDLAFKVLEKKFQER-REWMEYIDNDLPPSKVLDNYHKLPLKKCFEIPDPTQIYSDKAHSVTLDELIKDISENGPCKTLRVLDTLIKTEATKEFLQEIND-K-GLEEKWLLIGLKAKERELKII-GRYFALLSWKLREYFVITEYLIKTNFIHLYDGLTMADDLKGVMMKLLSRSDGQGTSDYSSITIANHIDYSKWNNHQRKESNKYVFRV-MGQFMGYPNLFERTHEFFEKSLIYYAGDRSLLRATSTSIRSCWKGQAGGLEGLRQKGWSILNVILLDRISRKRNTRIKLLAQGDNQIICTQFKITASDE-SRRLCTKEILKQNKNIMDDIKIGANQLGLIINMDETMVSTEFLNYGKVPVYRGNILGLKTKRWARVSNDNLPNIANIMSTVSSTALSISHFSQSICDPIFARNILEIFCIKSLFLDPSIGGVSG-MNLNRFMIRNFADPITESLSFWKIIYDNAKDQFIKNLAADCGNPVVLDDLQSLLEDPTSINIPSPITLLRNEIKSNMLANVIENKIIRDVTV-IGQHYENELLVFLRSISPIFPKFISQLKAGTVCGIKDSFVSLYENSRTIRRNFKDSMRDDFDRKVVECEFKALSKLSRDIVNCSSTKADVLRKISWSD-NI-VGMTIPHPSELLDPYLTTTIPYLGSTTSEGTSIKESKIPFIKRVMKMRNSINWFVKPDSN-LAKSISNLIQSVTGIEIET-QSEDKRTGSAIHRFSTERQSNGGFNAISPMVLMRMFSTTDTLG-KNWDFMFQSLIIHMQTQLAHIACQGCLREIEDIFL-----WIPDLKIDLRTISSGFVYSELSSC---KIIPDHYIQGLINSATLNCLSRKDPYSSIGSNCIITKIA--QFLTLFRSKNLNQYLLKYPHKIPSSYPNNLDQTLILRSVMREVLKDI-NSMILGNVCSNKETEKLRRIKNTNIHLREDVRVF-KA-SQEIRHALK-KTVQSKVSF-STQESKSNPLISGLRMATGAHYKIRSIIKSLLSCGDGSGGITSCLLR-L-EKEAEGVFNSLLSYENRGSKPSPPSAVSASHRCVNLDTVWEYPRERKTWDYLLYESKKRSKYDLMILDMEVTEKEDAKKILNLFDLYCSLI--WVVYKTYAL-KVISEFSDCQVVTEFTSSNSSEVYIVGHQTSFDSEWDRAKAVDMFKGIPQ-TLEIEWLLAVLGVPSHSISEHCTELKWDLIKIADHFA--MPSDQSCINFVAFLCGFSLSLDY-DLLTWLI-RWKFSCAMIGSTIRTMERL------------LSWTGV
>Culex_tritaeniorhynchus_rhabdovirus_YP_009094323.1
MADYHDYSLNSPLIDELDNFVKASWSDRA-SFLLGEISDLISSV--RDAAATEVVAAYKGW--TKAAFLHLYRMTLA-NASGKKEVEVGVGHGVCYIGFLMDRNMLLMLKDVVGGRFQTLMHAQFKVSRVFKAGDKI--LRAHGSFG-YRAIKRVEPLATERLHSSSRP-RLDNFKKYLDATSEEIETVDPDTLITVYGAFRLWGHPFVNYMEGLKKLYENVTIPKIDLATADILASNLALMKLREMFNKE-KTWYETIERSAPSAGLIHHWHELPIKPCHSIPPPPTVYSDRSFSVDLPEIISHIESGSPIPTRSVLEAFISKPATKEFIEMVNE-S-GFPPEALVIALRVKEREIKDI-GRFFALMSWMVREYFVITEYLIKEFYLPLFSGLTMADDFNTVTDKMLKCSDGQGTNDYKTVTIANHLDYTKWNNHQRAEANNPVFKV-MGQFLGYPNLFTRSHEIFQKSLIYYKDRPDLMQVVEEGSFVCWNGQDGGLEGLRQKGWTIMNYLAIDHFGRIRNTELSVLAQGDNQVLCTQYKIRESRTAEEDANIADAFLNNQIIFDAVQAGTAKLGLIVNAEETLQSASLLLYGKVIMYRGVFKGLDEKRLGRITNDQLPNLGSIAATVVTNVLMMSHYGNSVKNPIFVRNIIEVHKCFFLFLDPSLGGVGG-IALTRFLVRQFPDPITEGLSFWKVVYENTGSQDIKRICLRAGHPRMTKHLEKLIENPTGLNLPSVVTVLRGRIRAALLGKSLGNEIVRDALD-FIHDDKGNFLSYLETINPLFPRFLSEFHSATYMGLVESIINLFENARTIRTKFQRDLGSDLDGLIVKSEISSISLLLKVRHSCSSIRADELRETSWGR-PV-VGATIPHPLEMCGDHITVYNPYRGSMTAETTSLKTTKVTLIRKALDMRRMITWVVEPNSN-LGRAIFDNITSITAEQASG-VASGKRTGSGIHRIRTSRQEAGGFNPISPNLPTWLTVTTDSMD-QNYDFMYQALLIFAQTTVIHVSCLECVRPIEDPSL-----WKPADEGNWSAVGLGFFFGDRFAH---HLIPLPFLIGVLRASAISLLHRKGYKSALTGNYFTMALA--SFQQIAYSGLMLDLISRGPHKIPSNYPSHDDIASVIRAFLNHLFNEF-LAFILSTEPLSRAKERLRSAARDDCLTTIPGQTK-LC-PAEVRYACR-ESVFDAVDW-TAKKETRDPTISGLRLATGSHLKLGSLSKIWLVGGDNSGGWTSRLLR-M-YPAGRAIFNSLACGEGRGSKPSPPSAIVQRDRCVNLDTCWEDPRQRPTWSNFCNLASSSMSINGIFIDVQRLDIWGRQSILHNLLTIGSLF--LVVYKTHII-SEFGRFQRVYLATDISGSGSGEVYIVAENRSRQAEFDRARTLNTLAGVPE-RFEITDILLAIGVDCDMFRAHAIEGVLALIGGAVADA-LIPSDPRLIKIMCFILGTWVSLALGDYIQEVN-KWSLTLAFQAWVIRTLTRWVNWREVDRRLQLCEWTGI
>Almpiwar_virus_YP_009094372.1
MLFEEDYNLDSPIIDKIHNFYLGDFNLYE-SFLTGEWVKLLKKV--SDTNSMELNDSLREL--GLSKFLCWYKIILM-NNINCKRGIVIVTKDFVYLKDLISRDFALMIKDLLAGRIMCLLDLKIKLLKFFKEGDKL--LRTYRNDS-YKIFKMIEPVCNNTLTSELIP-EFTTFDTYINQETNQLIQEETMECIDIYGCYRLFGHPIIDYFKGLQDLYDLTHSEKIDEEFVQNLASDLAYMVLEKKFRED-KKWYEYISQSAPPSHEIDKWHKLPLIKCFDIPDPSELYSDKSHSIGYSELVDHLIHKTPIPTKRVLTSLLNNPDTTEFLSRVNE-Y-GFELEELIIGLRAKERELKIK-GRFFALMSWALREYFVITEWLIKQHFLPLFEGLTMADDLNTVITKMINKTTGHDHSSTELITICNHLDYEKWNNNQRGKSNDPVFKV-MGQFLGYPNLITRTHEVFEKSFIYFVNRPDMMVSNGKDKLVCWKGQLGGLEGLRQKGWTITSMLMLLRLPKSSNTLVRTLAQGDNQIVVTTYRPKHSLNMERNSIYLEIYRNNNNIMKEVRIGATRLGLHIKEEECMQSIGYLNYGKIIVLRGVIFPVITKRICRISNDQLPTMANVLSTVGSNILTISHFHIDLRYIFFSRVIWELFIISVAYQDPSIGGVCG-LSLTRFLIRSFPDPVTESLTFWKIIYDNTENKKLKGLCVSMGNPKLVGHFKKLLENPGSINLASPAILLKDAITSEMQKDKYRNQIIVDSLK-YYESEGPRLIDWLREQRPWYPKFQSEFYSSTFMGIVESHVGMFQNARTIRNCMKMKIEKRFNEVIMKCESQNISYNTRKINTCSAERADELRSMSWGQ-KI-YGITIPHPAEMMGPFISTFRSYLGSRTRESTSLKETKIPIIKRAAHLRVSIGWFVSHESP-IADMIYQNLKALTGEDWSV-GTAGKRTGTAQHRYGCSRQSQGGYCAQNPVISSHMITTTDTLG-TNYDFMFQATILYCQLLTFHFKCLNCIREVDEVEI-----WMTGEEANLDHWTTGFLFGHSVDS---KINPVEYTEGLMVSSAIHLVTIRSTKTMLKGHCVITYLT--AFQAMCRGGPMLAYFESFQHKIPASYPNNHDLGLILNNGLKTICNET-NDISLGVNIPSQEKSRIKIIKELIRWIYKNTSMS-TV-NQEIRHLLK-TYQVPYIEG-STEKSTKNILMSAIRIATGSHYKIRSVLTTLICAGDGSGGIGALILR-M-YPLSRVVFNSLLDLTNKGSKPSPPSAIDTKTRCVNLEDVWEYSSQVSTWNYFVDLKTRHMSVNLMTLDMQVQTEDIQEKIDILFCAFARIL--TVIYKTYIV-NRAWEFSSIAFATELSSTLTSEIYIIFQNKDPKSELKRARKFNLLIGIPK-NLDIAELLQILGVTSLLISERPSDTIHAAVALAGKFI-FPPSNTTVENIILIHIGTYLAYLTNDLTNAWT-SWSFNISIAQHLTRSLLKMEDVDGAEHLTRIHLTSGS
>Niakha_virus_YP_009094471.1
MEEYEDYNLDSPIIDKIVELTKPNFPFYR-DLLSREFSLMLKNT--ADANCLEIVTAFNHL--GDEKFLELHKIVIM-NNCNCARGSLIITKDFVYSKTLISREHILMIKDICLARFNCFVHLEMTFKNWLKAGDTC--LLHYQENA-YKIFKMTEPICNSLMSSEIIP-EFTDFSCFINNELFNISAQDLRDILIKYGSFRIFGHPMINYLEGLEDLYTLTHEPKIDLNFIEVLASDLAFIVLEKKFKED-NLWYKYVRENAPPVNVIDNWHRLPLIRCFDLPDPSELYSDKSHSIQRSELFDHILRNSPIPTCRVLETLLKKPNTMKFLQEVND-Q-CFEKDDLIIGLRAKERELKNK-GRFFALMSWRLREYFVVTEYLIKKHYIPLFKGLTMADDLNTVIEKMIQSTSGHDREDRRLVTVCNHLDYEKWNNNQRDESNHAVFKV-MGQFLGFPNLITRTHEIFQKSLIYFVNRPDLMTTQNTEQRVCWQGQDGGLEGLRQKGWTITSMLMLLRIPRKRNTLIRTLAQGDNQVVITTYRPRTARNAERLGIYKEIKENNRKIMEEVDRGAVKMGLRIKREECMQSIGYLNYGKIVIINGILYPLVSKRLARMSNDQLPTMANILSTVGSNMLTVAHFSVYIKPVVFFRRVWEMYIVKMTFCDPSLGGVCG-ISLNRFLIRGFPDSVTEGLSFWKIVHSQTDKDWLKDLCVLFGNPRTRSHFKKLLEKPDSLNLPTPALLLRDKILEGMENQVIKNEMIVTAIN-YKKDEEDRVLTWLASHQPWYPKFQSEFYSSTFLGIVESQIGMFQNARTIRNMMKKKIEVEFNEVLIKSEISSIRSVTVKPQECSNTQANRLRLESWGN-KI-YGITVTHPSEMLGPYVTVYPSYLGSKTAESTALKETKIPLIKRASHMRVAMGWFVPSNST-IAQSIFNNLKSLTGEDWSTGQLESQRTGTAAHRYGCSRQSSGGYCAQNPLISSHMITTTDTLG-KNYDVMFQSVILYCQYLTFHFGCKKCPEEIIEKSI-----WLPTNNIDFESIPTGYLFGTSSLN---KIDPENYCAGLMIVTATHIVTKKSIRMILEGLLLILRLS--SFLSITRDANLGQYFETFPHKIPGSYPNSMDMGLICKCALNKIMRET-NDLLIGLEPPTRSVDKLKGLKELLEWVSNQKNIH-IT-NSEIRYILK-EYLCDLISG-SSEKSQKNPTISSLRLATGSHYKVRSILKQNICGGDGSGGLAAMMLR-L-YKFSRVVFNSLLDIQGKGSKPSCPSAVKASERCVNMNEVWQCPSQRATWEYFVTCRKRSLKYNFIILDMQVVEDTIQDKIDLLFVEYAKLL--FVIYKVYVV-ERMWPFDKIYLSTDLSSSHTSEVYIYAEDRDNTQELTRALRYDLSIGVPG-VLEIVSILQILDLTSVIIGSRDLEVLKFFKLSSTYFI-LKASNTEVENALIVLCALAESLLKENVALNII-KWSLNISLVQHITRCFCRIEENREVDRMLQIEEKAGV
>Aravan_lyssavirus_YP_007641396.1
IDPLEDYNLNSPLIDPSRLMLERSYKVLK-SYFSNRSRKCLTDL--QKSSPIKLLNY------LEASYLFFHIIILM-NALDWDEEKLVVTKDFVYSQSLFDRNYTLMLKDLFLSRFNSLLILLSPLCQLYIAGDNI--LSICGNSG-YDVIKMLEPYVVNSLVEEFRP-LIGDFPIFIKDKVGQLEGTNIHDLVFVYGCYRHWGHPYIDYRKGLSKLYDQVHVKKIDGDYQECLASDLAKRILRWGFDKY-SKWYPYIKTQTPPKHVVNTWHKLPITQIFEIPDPSEILDDKSHSFTRTKLASWLSENGPVPSEKVIITALSRPPVREFLRSIDI-G-GLPDDDLIIGLKPKERELKIE-GRFFALMSWNLRLYFVITEKLLANYILPLFDALTMTDNLNKVFKKLIDRVTGQGLLDYSRVTYAFHLDYEKWNNHQRLESTKDVFSV-LDYVFGLKRVFSRTHEFFQKSWVYYSDRSDLIGLWETNGPTCWNGQDGGLEGLRQKGWSLVSLLMIDRESQTRNTRTKILAQGDNQVLCPTYMLSSGLTEGLLYELDSISRNALSIYRAIEDGASKLGLIIKKEETMCSYDFLIYGKTPLFRGNILVPESKRWARVSNDQIVNLANIMSTVSTNALTVAQHSQSLIKPMQAVFHYLLFMSRIIYLDPSLGGVSG-MSLGRFHIRQFSDPVSEGLSFWKEIWSSSSEPWIQSLCQEAGNPDLLESFTRLLEDPTTLNIRSPTILLKEAIRKALYDEVVENSEFREAIL-LSKTHRDNFILFLKSVEPLFPRFLSELFSSSFLGIPESIIGLIQNSRTIRRQFRRSLSRTLEESFFNSEVHGINRMTQIPQDCSAERADQLREISWGR-KV-VGTTVPHPAEMLAPRISVLKGYLGSSTSMSTQLKVTNVHVVKRALSLKESINWFIVRDSN-LAQTLIKNIISLTGPSFPLEETPVKRTGSALHRFKSARYSEGGYSSICPNLLSHISVSTDTMSGTNFDFMFQPLMLYAQTWTSHLRCPKCIRPIDDINL-----MVSGAPGKFELLSQGLLYSVLVAT---RVSPRDYLRGLLIGSSICFLTRMRPLELISGVIILLRLD--SLYVMLKEPSLRSEIFSIPQKIPAAYPTMKEGNRSVLCYLQHVLRDF-RSTLVTYQNLSKQRIRLRQLSSLMLLRDALQRTR-WV-DQEVRHAAK-DHSPSAIST-SSNPAPQNPLISGLRWATGAHYKLKPILDDILVVGDGSGGISRVVLS-M-FPDAKLVFNSLLEVSDSGTHPLPPSAIVSVSRVIDFDSIWEKPRNPSTWKYFQTVQCSNMSYELIICDAEVTDIPSVNKITLLMSDFASI---TLVFKTYAI-QHLSRFPSVTGYTQMTSSFSSELYLKFSKSSPKSEMQRARSLDLVRGFPE-EIEMIITLIDSEVEVHKMVDSKISIVIAIMMVFSNRV-FPPSDPKILRHFNICCSMYLSTAMGDVLHELY-SWSWSLSLSSHWIRLIYKIDLSKEVERHLRIRSRSSL
>Bokeloh_bat_lyssavirus_YP_009091813.1
LDPQEDYNLNSPLIDPSRLMLDRSYKVLK-SYFSTRSRKCLSDL--QRSSPIKLLNY------LESSYLFFHVIILM-NALDWEEEKLVVTKDFIYSQSLFDRNYTLMLKDLFLSRFNSLLILLSPLCQLYIAGDHV--LAMCGNSG-YDVIKMLEPYVVNSLVEGFRP-LIGDFPLFIKDKVTQLEGINIHDLVFVYGCYRHWGHPYIDYRKGLSKLYDQVHLKKIDKDYQECLASDLAKRILRWGFDKY-SKWYPYVKTQTPPKHIVNTWHKLPITQIFEIPDPSEILDDKSHSFTRTKLASWLSDNGPVPSEKVIITALSRPPVREFLKSIDL-G-GLPDDDLIIGLKPKERELKIE-GRFFALMSWNLRLYFVITEKLLANYILPLFDALTMTDNLNKVFKKLIDRVTGQGLQDYSRVTYAFHLDYEKWNNHQRLESTKDVFSV-LDHVFGLKRVFSRTHEFFQKSWVYYSDRSDLIGLWESDGPTCWNGQDGGLEGLRQKGWSLVSLLMIDRESQTRNTRTKILAQGDNQVLCPTYMLSSGLTEGLLYELESISRNALSIYRAIEDGASKLGLIIKKEETMCSYDFLIYGKTPLFRGNILVPESKRWARVSNDQIVNLANIMSTVSTNALTVAQHSQSLIKPMQAVFHYLLFLSRIVYLDPSLGGVSG-MSLGRFHIRQFSDPVSEGLAFWKEIWSSSSEAWIHSLCQEAGNPDLLESFTRLLEDPTTLNIRSPTILLKDAIRKALYDEVVENSEFREAIL-LSKTHRDNFILFLRSVEPLFPRFLSELFSSSFLGIPESIIGLIQNSRTIRRQFRRSLSRTLEESFFNSEVHGINRMTQVPQACSAERADLLREISWGR-KV-VGTTVPHPAEMLVPRISVLKGYLGSSTSMSTQLKVTNVHVVKRALSLKESINWFIDRKSN-LAQTLIKNIISLTGPLFPLEETPVKRTGSALHRFKSARYSEGGYSSICPNLLSHISVSTDTMSGRNFDFMFQPLMLYAQTWTSHLRCLKCIRPIDEITL-----MVSGAPGKFESLNQGLLYSILVAT---KVSPRDYLRGLLIGSSICFLTRMRPLELISGVIILLRLD--SLYVMLKESSLRSEIFSIPQKIPAAYPTMKEGNRSVLCYLQHVLRDF-RSTLVTYQSLSKQRIRLRQLSSLMLLRDALQRTR-WV-DQEVRHAAK-DHSPSAIST-SSNPAPQNPLISGLRWATGAHYKLKPILDDLLVVGDGSGGISRTVLS-M-FPDARLVFNSLLEVSDSGTHPLPPSAIMSVSRVIDFGSIWEKPRNLSTWRYFQSIQGRNMSYDLIICDAEVTDIPSVNKITLLMSDFSSI---NLIFKTYAI-QHLSRFPSVAGYTQMTSSFSSEIYLRFSKSSPKSEMQRARSLDLVRGFPE-EIEMIITLIDSEVEVHKMVDSKMSIIVAIVVVFSNRV-FPPSDPKILRHFNICCSMYLSTALGDVLHELY-SWSWSLSLSSHWIRLIYKIELSKEVEKHLRIRSRSSL
>European_bat_lyssavirus_2_YP_001285397.1
IDPLEDYNLNSPLIDPSKLMLDRSYKVLK-SYFSTRSRKCLSDL--QRSAPIKLLNY------LESSYLFFHVIILM-NALDWEEEKLLVTKDFVYSQSLFDRNYTLMLKDLFLSRFNSLLILLSPLCQLYIAGDNV--LSTCGNSG-YDVIKMLEPYVVNSLVEGFRP-MIGDFPTFIKDKVSQLEGTNIHDLVFVYGCYRHWGHPYIDYRKGLSKLYDQVHVKKIDGDYQECLASDLAKRILRWGFDKY-SKWYPYIQTQTPPKHIVNTWHKLPITQIFEIPDPSEILDDKSHSFTRTKLASWLSDHGPVPSEKVIITALSRPPVREFLKSIDL-G-GLPDDDLIIGLKPKERELKIE-GRFFALMSWNLRLYFVITEKLLANYILPLFDALTMTDNLNKVFKKLIDRVTGQGLQDYSRVTYAFHLDYEKWNNHQRLESTKDVFSV-LDYVFGLKKVFSRTHEFFQKSWVYYSDRSDLIGLWESDGPTCWNGQDGGLEGLRQKGWSLVSLLMIDRESQTRNTRTKILAQGDNQVLCPTYMLSSGLTEGLIYELDSISRNALSIYRAIEEGASKLGLIIKKEETMCSYDFLIYGKTPLFRGNILVPESKRWARVSNDQIVNLANIMSTVSTNALTVAQHSQSLIKPMQAVFHYLLFMSRIIYLDPSLGGVSG-MSLGRFHIRQFSDPVSEGLAFWKEIWSSSSESWIHSLCQEAGNPDLLESFTRLLEDPTTLNIRSPTILLKEAIRKALYDEVVENSEFREAIL-LSKTHRDNFILFLKSIEPLFPRFLSELFSSSFLGIPESIIGLIQNSRTIRRQFRRSLSRTLEESFFNSEIHGINRMTQVPQNCSAERADLLREISWGR-KV-VGTTVPHPGEMLVPRISVLKGYLGSSTSMSTQLKVTNVHVVKRALSLKESINWFIARDSN-LAQTLIRNITSLTGPQFPLEETPVKRTGSALHRFKSARYSEGGYSSICPNLLSHISVSTDTMSGKNFDFMFQPLMLYAQTWTSHLRCLKCIRPIDDIIL-----MVSGAPGKFEALDQGLLYSILVAI---KISPRDYLRGLLIGSSICFLTRMRPLELISGVIILLRLD--SLYVMLREPSLRSEIFSIPQKIPAAYPTMKEGNRSVLCYLQHVLRDF-RSTLVTYQNLPKQRIRLRQLSSLMLLRDALQRTR-WV-DQEVRHAAK-DHSPSAIST-SSNPAPQNPLISGLRWATGAHYKLKPILDNLLVVGDGSGGISRTVLS-M-FPDAKLVFNSLLEVNDSGTHPLPPSAIVSVSRVIDFGSIWEKPRNLSTWRYFQSIQTVNMSYDLIVCDAEVTDIPSVNKITLLMSDFSSI---NLIFKTYAI-QHLSRFPSVTGYTQMTSSFSSELYLKFSKSSPKSEMQRARSLDLVRGFPE-EIEMIITLIDSEVEVHKMVDAKMSIIIAIVMVFSNRV-FPPSDPKILRHFNICCSMYLSTALGDVLHELY-SWSWCLSLSSHWIRLIYKIDLSKEVEKHLKIRSRSSL
>Khujand_lyssavirus_YP_009094331.1
IDSLEDYNLNSPLIDPSQLMLDRSYKVLK-SYFSTRSRKCLSDL--QKSSPIKLLNY------LESSYLFFHVIILM-NALDWEEEKLVVTKDFVYSQSLFDRNYTLMLKDLFLSRFNSLLILLSPLCQLYIAGDNV--LSMCGNSG-YDVIKMLEPYVVNSLVEGFRP-LIGDFPLFIKDKVTQLEGTNIHDLVFVYGCYRHWGHPYIEYRKGLSKLYDQVHVKKIDGDYQECLASDLAKRILRWGFDKY-SKWYPYIKTQTPPKHIVNTWHKLPITQIFEIPDPSEILDDKSHSFTRTKLASWLSDNGPVPSEKVIITALSRPPVREFLKSIDI-G-GLPDDDLIIGLKPKERELKIE-GRFFALMSWNLRLYFVITEKLLANYILPLFDALTMTDNLNKVFKKLIDRVTGQGLQDYSRVTYAFHLDYEKWNNHQRLESTKDVFSV-LDYVFGLKKVFSRTHEFFQKSWVYYSDRSDLIGLWESNGPTCWNGQDGGLEGLRQKGWSLVSLLMIDRESQTRNTRTKILAQGDNQVLCPTYMLSSGLTEGLLYELDSISRNALSIYRAIEDGASKLGLIIKKEETMCSYDFLIYGKTPLFRGNILVPESKRWARVSNDQIVNLANIMSTVSTNALTVAQHSQSLIKPMQAVFHYLLFMSRIVFLDPSLGGVSG-MSLGRFHIRQFSDPVSEGLSFWKEIWSSSSESWIHSLCQEAGNPDLLESFTRLLEDPTTLNIRSPTILLKEAIRKALYDEVVENSEFREAIL-LSKTHRDNFILFLRSIEPLFPRFLSELFSSSFLGIPESIIGLIQNSRTIRRQFRKSLSRTLEESFFNSEVHGINRMTQVPQPCSAERADLLREISWGR-KV-VGTTVPHPSEMLAPRISVLKGYLGSSTSMSTQLKVTNVHVVKRALSLKESINWFIVRDSN-LAQVLIKNIISLTGPLFPLEETPVKRTGSALHRFKSARYSEGGYSSICPNLLSHISVSTDTMSGKNFDFMFQPLMLYAQTWTSHLRCPKCIRPIDDITL-----MVSGAPGKFESLNQGLLYSILVAT---KVSPKDYLRGLLIGSSICFLTRMRPLELISGVIILLRLD--SLYVMLKEPSLRSEIFSIPQKIPAAYPTMKEGNRSVLCYLQHVLRDF-RSTLVTYQSLSKQRIRLRQLSSLMLLRDALQRTR-WV-DQEVRHAAK-DHSPTAIST-SSNPAPQNPLISGLRWATGAHYKLKPILDDLLVVGDGSGGISRTVLS-M-FPDARLVFNSLLEVSDSGTHPLPPSAIMSVSRVIDFESIWEKPRNLSTWRYFQSVQNSKMSYDLIICDAEVTDISSVNKITLLMSDFSSI---TLIFKTYAI-QHLSRFPSVTGYTQMTSSFSSELYLKFSKSSPKSEMQRARSLDLVRGFPE-EIEMIITLIDSEVEVHKMVDSKMSIIIAIVMVFSNRV-FPPSDPKILRHFNICCSMYLSTALGDVLHELY-SWSWSLSLSSHWIRLIYKIDLSEEVEKHLRIRSRSSL
>Gannoruwa_bat_lyssavirus_YP_009325518.1
IDPGEDYNLNSPLIDPARLMLERSYKVLK-GYFSNRSRKCMSDL--HKSSPIKLLTY------LGSSYLFFHVIVLM-NALDWDEEKLIVTKDFVYSQSLFDRNYTLMLKDLFLSRFNSLLILLSPMCQLYIAGDNV--LSMCGNSG-YEVIKMLEPYVVNSLVEGFRP-LIGDFPVFIKDKVGQLEGTNIHDLVFVYGCYRHWGHPYIDYRKGLSKLYDQVHIKKIDGTYQECLASDLAKRILRWGFDKY-SKWYPYIKTQTPPKHVVNTWHKLPITQLFEVPDPSEILDDKSHSFTRTKLASWLSENGPIPSEKVIITALSRPPVREFLKSIDL-G-GLPDDDLIIGLKPKERELKIE-GRFFALMSWNLRLYFVITEKLLANYILPLFDALTMTDNLNKVFKKLIDRVTGQGLLDYSRVTYAFHLDYEKWNNHQRLESTKDVFSV-LDQAFGLKKVFSRTHEFFQKSWIYYSDRSDLIGLWESNGPTCWNGQDGGLEGLRQKGWSLVSLLMIDRESQTRNTRTKILAQGDNQVLCPTYMLSSGLSEGLLYELESISRNALSIYRAIEDGASKLGLIIKKEETMCSYDFLIYGKTPLFRGNILVPESKRWARVSNDQIVNLANIMSTVSTNALTVAQHSQSLIKPMQAVFHYLLFMSRIIYLDPSLGGVSG-MSLGRFHIRQFSDPVSEGLSFWKEIWASSSESWIHALCQEAGNPDLLESFTRLLEDPTTLNIKSPTILLKDAIRKALYDEVVENSEFREAIL-LSKTHRDNFILFLKSIEPLFPRFLSELFSSSFLGIPESIIGLIQNSRTIRRQFRRSLSRTLEESFYNSEIHGINRMTQVPQSCSSERADLLREISWGR-KV-VGTTVPHPSEMLSPRVSVLKGYLGSSTSTSTQLKVTNVHVVKRALSLKESINWFIVRDSN-LAQTLIRNIMSLTGPDFPLEEAPVKRTGSALHRFKSARYSEGGYSSVCPNLLSHISVSTDTMSGRNFDFMFQPLMLYAQTWTSHLRCHKCVRPIDDITL-----MVSGAAGHFESLGQGLLYSILVAT---KVSPRDYLRGLLIGSSICFLTRMRPLELISGVIILLRLD--SLYVMLREPSLRSEIFSIPQKIPAAYPTMKEGNRSVLCYLQHVLRDF-RNTLITYQCLSKKRASLRQMSSLMLLRDALQRTR-WV-DQEVRHAAR-DYSPNAIST-SANPAPQNPLISGLRWATGAHYKLKPILDDLLVVGDGSGGISRAVLN-M-FPDAKLVFNSLLEVNDSGTHPLPPSAIMSVSRVIDFNSIWEKPRNLSTWKYFQSVQNQNMSYDLIICDAEVTDIASINRITLLMSDFASI---YLIFKTYAI-QHLSRFPTVTGFTQMTSSFSSELYLRFSKSSPKSEMQRARSLDLVRGFPE-EIEMIITLIDSDVEVHKMVDSKMSIIIAIVIVFSNRV-FPPSDPKILRHFNICCSMYLSTALGDVLHELY-SWSWSLSLSSHWIRLIYKIELSREIEKHLKIRSRSSL
>Australian_bat_lyssavirus_NP_478343.1
IDPGEDYNLNSPLIHPSRLMLERSYKTLK-CYFSNRSRKCLSDL--QKSSPIKLLNY------LGSSYLFFHVIILM-NALDWDEEKLIVTKEFVYSQNLFDRNYTLMLKDLFLSRFNSLLILLSPLCQLYIAGDHV--LSMCGNSG-YDVIKMLEPYVINSLVEEFRP-LIGDFPLFIREKVGQLEGTNIHDLVFVYGCYRHWGHPYIDYRKGLLKLYDQVHVKKIDGAYQECLASDLAKRILRWGFDKY-SKWYPYIKTQTPPKHIVNTWHKLPITQIFEIPDPSEILDDKSHSFTRTKLASWLAENGPVPSEKVIITALSKPPVREFLKSIDL-G-GLPDDDLIIGLKPKERELKIE-GRFFALMSWNLRLYFVITEKLLANYILPLFDALTMTDNLNKVFKKLIDRVTGQGLQDYSRVTYAFHLDYEKWNNHQRLESTKDVFPV-LDQVFGLKKVFSRTHEFFQKSWIYYSDRSDLIGLWESDGPTCWNGQDGGLEGLRQKGWSLVSLLMIDRESQTRNTRTKDFAQGDNQVLCPTYMLSSGLSEGLLYELESISRNALSIYRAIEDGASKLGLIIKKEETMCSYDFLIYGKTPLFRGNILVPESKRWARVSNDQIVNLANIMSTVSTNALTVAQHSQSLIKPMQAVFHYLLFMSRIVYLDPSLGGVSG-MSLGRFHIRQFSDPVSEGLSFWKEIWTSSSESWIHSLCQEAGNPDLLEKFTRLLEDPTTLNIRSPTILLKDAIRKALYDEVVENSEFREAIL-LSRHHRDNFILFLKSIEPLFPRFLSELFSSSFLGIPESIIGLIQNSRTIRRQFRRSLSRSLEESFYNSEIHGISRMTQVPQSCSSERAHLLREISWGR-KR-VGTTVPHPSEMLAPRVSILKGYLGSSTSMSTQTKVTNVHVVKRALSLKESINWFISRNSN-LAQTLIRNIISLTGPQFPLEEAPVKRTGSALHRFKSARYSEGGYSSICPNLLSHISVSTDTMSGRNFDFMFQPLMLYAQTWTSHLRCPKCIRSIDDVIL-----MVSGAPGHFESLCQGLLYSILVAT---KISPKDYLRGLLIGSSICLLTRMRPLELISGVIILLRLD--SLYVMLREPSLRSEIFSIPQKIPAAYPTMKEGNRSVLCYLQHVLRDF-RSTLITYQSLSKKRADLRQLSSLMLLRDAIQRTK-WV-DQEVRHAAK-DHSPSSIST-SSNPAPQNPLISGLRCATGAHYKLKPILDNLLVVGDGSGGISRTVLN-M-FPDAKLVFNSLLEVSDSGTHPLPPSAIMSTSRVIDFESIWEKPRNLSTWRYFQSVQSQNMSYDLIICDAEVTDIASVNKITLLMSDFVSI---DLIFKSYAI-QHLSRFPQVTGYTQLTSSFSSELYLRFSKSSPKSELQRARSLDLVRGFPE-EIEMIITLIDSEVEVHKMVDSRMSIIIAIVIVYSNRV-FPPSDPKILRHFNICCSMYLSTVLGDVQHELY-SWSWSLSLSSHWIRLIYKIDLSKEVEKHLRVKSRSSL
>Rabies_lyssavirus_NP_056797.1
LDPGEDYNLNSPLIDPARLMLERSFRVLK-DYFSNRSRRCITDL--SKSSPIKLLNL------LGSSYLFFHVITLM-NALDWDEEKLIVTKDFVYSQSLFDRNYTLMLKDLFLSRFNSLMVLLSPLCQLYIAGDQV--LSMCGNSG-YEVIKILEPYVVNSLVEKFRP-LIGDFPVFIKDKVSQLEETNIHDLVFVYGCYRHWGHPYIDYRKGLSKLYDQVHIKKIDKSYQECLASDLARRILRWGFDKY-SKWYPYIKTQTPPKHIVDTWHKLPITQIFEIPDPSEILDDKSHSFTRTRLASWLSENGPVPSEKVIITALSKPPVREFLKSIDL-G-GLPDEDLIIGLKPKERELKIE-GRFFALMSWNLRLYFVITEKLLANYILPLFDALTMTDNLNKVFKKLIDRVTGQGLLDYSRVTYAFHLDYEKWNNHQRLESTEDVFSV-LDQVFGLKRVFSRTHEFFQKSWIYYSDRSDLIGLRESNGPTCWNGQDGGLEGLRQKGWSLVSLLMIDRESQIRNTRTKVLAQGDNQVLCPTYMLSPGLSEGLLYELESISRNAFSIYRAVEEGASKLGLIIKKEETMCSYDFLIYGKTPLFRGNILVPESKRWARVSNDQIVNLANIMSTVSTNALTVAQHSQSLIKPMQAVFHYLLFMSRIIYLDPSLGGVSG-MSLGRFHIRQFSDPVSEGLSFWREIWLSSHESWIHALCQEAGNPDLLESFTRLLEDPTTLNIRSPTILLKDAIRKALYDEVVENSEFREAIL-LSKTHRDNFILFLTSVEPLFPRFLSELFSSSFLGIPESIIGLIQNSRTIRRQFRKSLSKTLEESFYNSEIHGISRMTQTPQPCSSERADLLREISWGR-KV-VGTTVPHPSEMLGPRVSVLKGYLGSSTSMSTQLKVTNVHVVKRALSLKESINWFITRDSN-LAQTLIRNIVSLTGPDFPLEEAPVKRTGSALHRFKSARYSEGGYSSVCPNLLSHISVSTDTMSGKNYDFMFQPLMLYAQTWTSHLQCNRCVRPIDDVTL-----MVSGAPGDFESLSQGLLYSILVAI---KVSPRDYLRGLLIGSSICFLTRMRPLELISGVIILLRLD--SLYIMLREPSFREEIFSIPQKIPAAYPTMKEGNRSILCYLQHVLRDF-RSTLITYQNLSKSRDNLRQLSSLMLLKDSLRRTR-WV-DQEVRHAAR-DYSPNAVST-SANPAPQNPLISGLRWATGAHYKLKPILDDLLVVGDGSGGISRAVLN-M-FPDAKLVFNSLLEVNDSGTHPLPPSAIMRVSRVIDFDSIWEKPRNLATWKYFQSVQKQNMSYDLIICDAEVTDIASINRITLLMSDFASI---YLVFKTYAI-QHLSRFPSVTGFTQVTSSFSSELYLRFSKSSPKSEMQRARSLDLVRGFPE-EIEMIITLIDSDVEVHKMVDSKVAIIIAIMIVFSNRV-FPPSDPKILRHFNICCSMYLSTALGDVLHDLY-SWSWSLSLSSHWIRLIYKIDLSGEVERHLHIRSRSSL
>Duvenhage_lyssavirus_YP_007641406.1
LESTEDYNLNSPLLDPSKLMLERSYKVLK-GYFSTRSRKCLAEL--KKSAPITLLNC------LESSYLFFHVMVLM-NALDWDEEKLVVTKDFIYSQSLFDRNYTLMLKDLFLSRFNSFLILLSPLCQLYISGDRV--LSVCGNSG-FDVIKLLEPYIVNKLVEKFRP-LIGDFPQFIKDKTTQLEGTNVHDLVFVYGCYRHWGHPYIDYRRGLSKLYDQVHLKKIDKSYQECLASDLAKRILRWGFDKY-SRWYPYVRTQTPPKHVVDTWHNLPITQIFEIPDPSEILDDKSHSFTRTKLASWLSEHGPVPSEKVIITALSRPPVREFLRSIDV-S-GLPDDDLIIGLKPKERELKIE-GRFFALMSWNLRLYFVITEKLLATYILPLFDSLTMTDNLNKVFKKLIDRVTGQGLLDYSRVTYAFHLDYEKWNNHQRLESTIDVFSV-LDKVFGLKKVFSRTHEFFQKSWIYYSDRSDLIGLWRSNGPTCWNGQDGGLEGLRQKGWSLVSLLMIDRESQTRNTRTKILAQGDNQVLCPTYMLSPGLNEGLLYELDSISRNAISIYRAIEDGAAKLGLIIKKEETMCSYDFLIYGKTPLFRGNILVPESKRWARVSNDQIVNLANIMSTVSTNALTVAQHSQSLIKPMQAVFHYLLFMSRIIYLDPSLGGVSG-MSLGRFHIRQFSDPVSEGLSFWREIWSSSSETWIHSLCQEAGNPDLLESFTRLLEDPTTLNIRSPTILLKEAIRKALYDEVVENSEFREAIL-LSKTHRDNFILFLRSVEPLFPRFLSELFSSSFLGIPESIIGLIQNSRTIRRQFRKSLSRTLEESFFSSEIQGISRVTQVAQRCSAERADQLREISWGR-KV-VGTTVPHPSEMLSPRISVLKGYLGSSTSMSTQLKVTNVHVVKRALSLKESINWFISRDSN-LAHTLIRNIVSLTGPSFPLEEAPVKRTGSALHRFKSARYSEGGYSSICPNLLSHISVSTDTMSGTNFDFMFQPLMLYAQTWTSHLRCVRCVRPIDDITL-----MVSGAPGKFETLSQGLLYSILVAI---RVSPRDYLRGLLIGSSICFLTRMRPLELISGVIILLRLD--SLYVMLKEPSLRLEIFSIPQKIPAAYPTMKEGNRSVLCYLQHVLRDF-RSTLITYQNLSKQRVQLRQLNSLMLLRDALQRTR-WV-DQEVRHAAK-DYSPQAIST-SSNPAPQNPLISGLRWATGAHYKLKPILNELLVVGDGSGGISRAVLS-M-FPDAKLVFNSLLEVSDSGTHPLPPSALVSISRVIDFQSIWEKPRNPSTWRYFQSVQQTNMSYDLIICDAEVTDISSINKITLLMSDFSSI---SLIFKTYAI-QHLSRFPSAAGYTQVTSSFSSELYLKFSKSSSKSEMLRAXSLDLVRGFPE-EIEMIITLIDNDVEVHKMIDSKLSIILTIMVVFSNRV-FPPSDPKILKHFNICCSLYLSVALGDVLHELY-AWSWSLSLSAHWIRLIYKVDLSREMERHLKLRSRSSL
>European_bat_lyssavirus_1_YP_001285392.1
IDSTEDYNLNSPLLDPSRLMIERSYKVLR-GYFSTRSRKCLTEL--KKSSPIKLLNY------LESSYLFFHVIILM-NALDWDEEKLVITKDFVYSQSLFDRNYTLMLKDLFLSRFNSLLILISPLCQLYIAGDKV--LSACGNSG-YDVIKLLEPYIVNKLVEKFRP-LIGDFPQFIRDKTNQLEGTNIHDLVFVYGCYRHWGHPYIDYRKGLSKLYDQVHVKKIDRNYQECLASDLAKRILRWGFDKY-SRWYPYVKTQTPPKHVVDTWHSLPITQIFEIPDPSEILDDKSHSFTRTRLASWLSENGPVPSEKVIITALSRPPVREFLRSIDV-G-GLPDDDLIIGLKPKERELKIE-GRFFALMSWNLRLYFVITEKLLATYILPLFDALTMTDNLNKVFKKLIDRVTGQGLLDYSRVTYAFHLDYEKWNNHQRLESTKDVFSV-LDKVFGLKKVFSRTHEFFQKSWVYYSDRSDLIGLWRTNGPTCWNGQDGGLEGLRQKGWSLVSLLMIDRESQTRNTRTKILAQGDNQVLCPTYMLSSGLNEGLLYELDSISRNAISIYRAIEDGASKLGLIIKKEETMCSYDFLIYGKTPLFRGNILVPESKRWARVSNDQIVNLANIMSTVSTNALTVAQHSQSLIKPMQAVYHYLLFMSRIIYLDPSLGGVSG-MSLGRFHIRQFSDPVSEGLSFWREIWLSSSESWIHALCQEAGNPDLLESFTRLLEDPTTLNIRSPTILLREAIRKALYDEVVENSEFREAIL-LSKTHRDNFILFLRSVEPLFPRFLSELFSSSFLGIPESIIGLIQNSRTIRRQFRRSLSRTLEESFFNSEIHGISRMTQVPQSCSAERADQLREISWGR-KV-VGTTVPHPSEMLAPRISVLKGYLGSSTSMSTQLKVTNVHVVKRALSLKESINWFITRDSN-LAQTLIRNIVSLTGPFFPLEEAPVKRTGSALHRFKSARYSEGGYSSICPNLLSHISVSTDTMSGTNFDFMFQPLMLYAQTWTSHLRCLKCIRPIDDITL-----MVSGAPGKFDSLKQGLLYSILVAT---KVSPRDYLRGLLIGSSICFLTRMRPLELISGVIILLRLD--SLYVMLKEPSLRSEIFSIPQKIPAAYPTMKEGNRSVLCYLQHVLRDF-RSTLITYQNLSKQRVRLRQLNSLMLLRDALQRTR-WV-DQEVRHAAK-DYSPSAVST-SSNPAPQNPLISGLRWATGAHYKLKPILNDLLVVGDGSGGISRAVLS-M-FPDAKLVFNSLLEVNDSGTHPLPPSALMSVSRVIDFNSIWEKPRNPSTWRYFQTVQSANMSYDLIICDAEVTDIPSINKITLLMSDFSSI---SLIFKTYAV-QHLSRFPSVTGYTQMTSSFSSELYLKFSKSSSKSEMLRARSLDLVRGFPE-EIEMIITLIDNDVEVHKMVDSKMSIILTIMMVFSNRV-FPPSDPKILRHFNICCGIYLSAALGDVLHELY-AWSWTLSLSSHWIRLIYKIDLSQEVEKHLKLRSRSSL
>Irkut_lyssavirus_YP_007641401.1
IESTEDYNLNSPLLDPSRLMLDRSYKVLR-SYFSTRSRKCLSDL--KKSSPIILLNY------LESAYLFFHVIILM-NALDWDEEKLVVTKDFVYSQSLFDRNYTLMLKDLFLSRFNSLLILLSPLCQLYIAGDKV--LASCGNSG-YDVIKMLEPYIVNKLVESFRP-LIGDFPQFIRDKTTQLEGINIHDLVFTYGCYRHWGHPYIDYRKGLSKLYDQVHVKKIDQHYQECLASDLAKRILRWGFDKY-SRWYPYVKTQTPPKHVVDSWHNLPITQLFEIPDPSEILDDKSHSFTRTKLASWLSENGPVPSEKVIITALSRPPVREFLRSIDV-G-GLPDDDLIIGLKPKERELKVE-GRFFALMSWNLRLYFVITEKLLATYILPLFDALTMTDNLNKVFKKLIDRVTGQGLLDYSRVTYAFHLDYEKWNNHQRLESTKDVFSV-LDKAFGLKRVFSRTHEFFQKSWIYYSDRSDLIGMWKSNGPTCWNGQDGGLEGLRQKGWSLVSLLMIDRESQTRNTRTKILAQGDNQVLCPTYMLSSGLTEGLLYELDSISRNAISIYRAIEDGASKLGLIIKKEETMCSYDFLIYGKTPLFRGNILVPESKRWARVSNDQIVNLANIMSTVSTNALTVAQHSQSLVKPMQAVFHYLLFMSRIVYLDPSLGGVSG-MSLGRFHIRQFSDPVSEGLAFWREIWLSSNEPWIHSLCQEAGNPDLLESFTRLLEDPTTLNIRSPTILLKEAIRKALYEEVVENSEFREAIL-LSKTHRDNFILFLKSVEPLFPRFLSELFSSSFLGIPESIIGLIQNSRTIRRQFRRSLSRALEESFFNSEIHGVNRMTQVPQACSAERADQLREISWGR-KV-VGTTVPHPSEMIAPRISVLKGYLGSSTSMSTQLKVTNVHVVKRALSLKESINWFITRDSN-LAQTLIKNIVSLTGPTFPLEEAPVKRTGSALHRFKSARYSEGGYSSICPNLLSHISVSTDTMSGTNFDFMFQPLMLYAQTWTSHLRCLKCIRPIDDVIL-----MVSGAPGKFDALKQGLLYSILVAT---KVSPRDYLRGLLIGSSICFLTRMRPLELISGVIILLRLD--SLYVMLKEPSLRSEIFSIPQKVPAAYPTMKEGNRSVLCYLQHVLRDF-RSTLITYQNLSKQRVKLRQLNSLMLLRDSLRRTK-WV-DQEVRHAAK-EYSPSAIST-SSNPAPQNPLISGLRWATGAHYKLKPILDDLLVVGDGSGGISRAVLS-M-FPDAKLVFNSLLEVNDSGTHPLPPSALMSISRVIDFDSIWEKPRNTSTWRYFQSVQQSNMSYDLIICDAEVTDIHSVNKITLLMSDFSSI---NLIFKTYAI-QHLSRFPSVTGYTQMTSSFSSELYLKFSKSSSKSEMLRARSLDLVRGFPE-EIEMIITLIDNDVEVHKMVDSKMSIIVTIMLVFSNRV-FPPSDPKILRHFNICCGIYLSTALGDVLHELY-SWSWALSLSSHWIRLIYKIDLSKEVERHLRLRSRSSL
>Lyssavirus_Ozernoe_YP_009094488.1
IESTEDYNLNSPLLDPSRLMLDRSYKVLR-SYFSTRSRKCLSDL--KKSSPIILLNY------LESAYLFFHVIILM-NALDWDEEKLVVTKDFVYSQSLFDRNYTLMLKDLFLSRFNSLLILLSPLCQLYIAGDKV--LASCGNSG-YDVIKMLEPYIVNKLVESFRP-LIGDFPQFIRDKTTQLEGINIHDLVFTYGCYRHWGHPYIDYRKGLTKLYDQVHVKKIDQQYQECLASDLAKRILRWGFDKY-SRWYPYVKTQTPPKHVVDSWHNLPITQLFEIPDPSEILDDKSHSFTRTKLASWLSENGPVPGEKVIITALSRPPVREFLRSIDV-G-GLPDDDLIIGLKPKERELKVE-GRFFALMSWNLRLYFVITEKLLATYILPLFDALTMTDNLNKVFKKLIDRVTGQGLLDYSRVTYAFHLDYEKWNNHQRLESTKDVFSV-LDKAFGLKRVFSRTHEFFQKSWVYYSDRSDLIGLWKSNGPTCWNGQDGGLEGLRQKGWSLVSLLMIDRESQTRNTRTKILAQGDNQVLCPTYMLSSGLTEGLLYELDSISRNAISIYRAIEEGASKLGLIIKKDETMCSYDFLIYGKTPWFRGNILVPESKRWARVSNDQIVNLANIMSTVSTNALTVAQHSQSLVKPMQAVFHYLLFMSRIVYLDPSLGGVSG-MSLGRFHIRQFSDPVSEGLAFWREIWLSSNEPWIHSLCQEAGNPDLLESFTRLLEDPTTLNIRSPTILLKEAIRKALYEEVVENSEFREAIL-LSKTHRDNFILFLKSVEPLFPRFLSELFSSSFLGIPESIIGLIQNSRTIRRQFRRSLSRALEESFFNSEIHGVNRMTQVPQACSAERADQLREISWGR-KV-VGTTVPHPSEMIAPRISVLKGYLGSSTSMSTQLKVTNVHVVKRALSLKESINWFITRDSN-LAQTLIKNIVSLTGPTFPLEEAPVKRTGSALHRFKSARYSEGGYSSVCPNLLSHISVSTDTMSGTNFDFMFQPLMLYAQTWTSHLRCLKCIRPIDDVIL-----MVSGAPGKFDALRQGLLYSILVAT---KVSPRDYLRGLLIGSSICFLTRMRPLELISGVIILLRLD--SLYVMLKEPSLRSEIFSIPQKMPAAYPTMKEGNRSVLCYLQHVLRDF-RSTLITYQNLSKQRVKLRQLNSLMLLRDSLRRTK-WV-DQEVRHAAK-EYSPSAIST-SSNPAPQNPLISGLRWATGAHYKLKPILDDLLVVGDGSGGISRAVLS-M-FPDAKLVFNSLLEVNDSGTHPLPPSALMSISRVIDFNSIWEKPRNTATWKYFQSIQQSNMSYDLIICDAEVTDIHSVNKITLLMSDFSSI---NLIFKTYAI-QHLSRFPSVTGYTQMTSSFSSELYLKFSKSSSKSEMLRARSLDLVRGFPE-EIEMIITLIDNDVEVHKMVDSKMSIIVTIMLVFSNRV-FPPSDPKILRHFNICCGIYLSTALGDVLHELY-SWSWALSLSSHWIRLIYKIDLSKEVERHLRLRSRSSL
>Lagos_bat_lyssavirus_YP_007641391.1
IDSSEDYNLNSPLLDPTHLMIQRSHKVLK-ASFSSRSRKCLADL--QRSSPISILNY------LMSSYLLFHTIVLM-NALDWEEEKFLVTKDFVYSYDLFDRNYTLMLKDLFLSRFNSLLILISPLCRLYIAGDKI--LSTCGNPG-YDIIKMLEPYVVNLLVETFRP-LIGEFPTFIKDKTAQLIGTNIHDLVFVYGCYRHWGHPYIDYRRGLTKLFDQVHMRKIDQKYQECLASDLAKKILRWGFDKY-SKWYPYIATQTPPKHIVDSWHLLPMTQIFEIPDPSEILDDKSHSFTRSKLAYWLSENGPVPSEKVIITALSRPPVREFLRTIDQ-G-GLPEDDLIIGLKPKERELKIE-GRFFALMSWNLRLYFVITEKLLANHILPLFDALTMTDNLNKVFKKLIDRVTGQGLLDYSRVTYAFHLDYEKWNNHQRLESTKDVFSV-LDKAFGLSRVFSRTHEFFQKSWVYYSDRSDLIGIWKAEGPTCWNGQDGGLEGLRQKGWSLVSLLMIERESQTRNTRTKILAQGDNQVLCPTYMLSSGLNEGLRYELESISKNAMSIYRAIEEGASKLGLIIKKEETMCSFDFLIYGKTPLFRGNILVPESKRWARVSNDQIVNLANIMSTVSTNALTVAQHSQSLIKPMQAIYHYLLFMSRIIYLDPSLGGVSG-MSLGRFHIRQFSDPVSEGLTFWKEIWLSASETWIHHLCQEAGNPDLLESFTRLLEDPTTLNIRSPTILLKEAIRKALYDEVVENSEFREAII-LSKTHRDNFILFLKSIEPLFPRFLSELFSSSFLGIPESIIGLIQNSRTVRRQFRKSLSRALEESFFHSEIHGINRMTQTPQPCSAERADQLREISWGR-KV-VGTTVPHPAEMLVPRLSVLKGYLGSSTSVSTQLKVTNVHVVKRALSLKESINWFVSRDSN-LAQTLIRNILSLTGPSFPIEEAPVKRTGSALHRFKSARYSEGGYSSVCPNLLSHISVSTDTMSGTNFDFMFQPLMLYAQTWTSHLRCQKCIRPIEEVSL-----MVSGAAGDLTVLNQGLLYSILVAV---RVSARSYLRGLLIGSSICFLTRMRPLELISGVIILLRLD--SLYVMLKEPDLRAEIFSIPQKIPAAYPTMEEGNRSVLCYLQQVLRDF-RSTLITYQNLSKQRAKLRQLNSLMLLKEALRRTR-WV-DQEVRHAAK-DLSPIAIST-SLNPALQNPLMSGLRWATGAHYKVKPILNDLLVIGDGSGGISRVVLS-M-FPDSKLVFNSLLEVNDSGTHPLPPSALMRTSRVIDFDSIWEKPRNPLTWKYFHSVQSKKTQFDLIVCDAEVTDIESVNKITLLLSDFSSI---CLIFKTYAI-HHLSRFPNVTGFTQMTSSFSSEVYLKFSKSNTKSEMLRARTLDLVRGFPE-EIEMIITLIDSEVEVHKMVDSKMAIILAITIVFSNRV-FPPSDPKLLRHFNICSSLFLSTTLGDLIHELY-SWSWALSLSAHWIRMIYKIDLIRETEACLKIRSRTSL
>Shimoni_bat_lyssavirus_YP_009094183.1
IESSEDYNLNSPLLDHADLMLQRSYKVLK-LSFSSRSRKCLTDL--QRSIPISILNY------LSSSYLLFHTMILM-NALDWEEEKFLVTKEFVYSYTLFDRNYTLMLKDLFLSRFNSLLILISPLCQLYKSGDKV--ISECGNSG-YDVIKILEPYVVNHLVETFRP-LIGDFPAFIKDKTTQLRGTNIHDLVFVYGCYRHWGHPYIDYRKGLTKLFDQVHMKKIDKHYQECLASDLAKKILRWGFDKY-SRWYPYITTQTPPRHVVDSWHSLPMTQIFEIPDPSEILDDKSHSFTRTRLASWLSENGPVPSEKVIITALSKAPVREFLKAVDL-N-GLAEDDLIIGLKPKERELKIE-GRFFALMSWNLRLYFVITEKLLANHILPLFDALTMTDNLNKVFKKLIDRVTGQGLCDYSRVTYAFHLDYEKWNNHQRLESTKDVFSV-LDKAFGLSRVFSRTHEFFQKSWVYYSDRSDLIGIWNADGPTCWNGQDGGLEGLRQKGWSLVSLLMIDRESQTRNTRTKILAQGDNQVLCPTYMLSSGLNEGLMYELESISKNAMSIYRAIEEGASKLGLIIKKEETMCSYDFLIYGKTPLFRGNILVPESKRWARVSNDQIVNLANIMSTVSTNALTVAQHSQSLIKPMQAIYHYLLFMSRIIYLDPSLGGVSG-MSLGRFHIRQFSDPVSEGLTFWKEIWLSSSESWIHHLCQEAGNPDLLESFTRLLEDPTTLNIRSPTILLKEAIRKALYDEVVENSEFREAII-LSKTHRDNFILFLKSIEPLFPRFLSELFSSSFLGIPESIIGLIQNSRTVRRQFRKSLSRALEESFFHSEIHGISRMTQSPQSCSAERADQLREISWGR-KV-VGTTVPHPSEMLMPRISVLRGYLGSSTSVSTQLKVTNVHVVKRALSLKESINWFISRDSN-LAQTLIRNILSLTGPEFPIEEAPVKRTGSALHRFKSARYSEGGYSAVCPNLLSHISVSTDTMSGTNFDFMFQPLMLYAQTWTSHLRCQKCIRPIEEVSL-----MVSGAAGDLSSLTQGLLYSILVAI---KVSARSYLRGLFIGSSICFLTRMRPLELISGVIILLRLD--SLYVMLKEPELRSEIFSIPQKIPAAYPTMKEGNRSVLCYLQQVLRDF-RSTLITFQNLSKQRAKLRQLNSLMLLKEALRRTR-WV-DQEVRHAAK-DLSPVAFST-SLNPAPQNPLMSGLRWATGAHYKLKPILDDLLVVGDGSGGISRTVLN-M-FPDSKLVFNSLLEVNDSGTHPLPPSALMRTSRVIDFESIWEKPRNSVTWKYFQSVQTRKAHFDLIVCDAEVTDIESVNKITLLLSDFASI---CLIFKTYAI-HHLSRFPNMIGFTQMTSSFSSEVYLRFSKSNPKSEMLRARSLDLIRGFPE-EIEMIITLIDSEVEVHKLVDSKMAIIVAIIILFSNRV-FPPSDPKILRHFNICLSLFLSTTMGDLIHELY-SWSWALSLSAHWIRMIYKIELLKEVEIYLKVRSRTSL
>Mokola_lyssavirus_YP_142354.1
MDVTEDYNLNSPLLDPANLMIQRSYKVLR-ALFSSRSRKCLADL--QRTLPISILNH------LMSSYLLFHVIILM-NALDWEEEKLLVTKDFVYAHNLFDKNYTLMLKDLFLSRFNSLLILVSPLCRLYISGDRL--LSSCGNAG-YDVIKMLEPCVVDLLVETFRP-LIGEFPAFIKDKTTQLIGTNIHDLVFIYGCYRHWGHPYIDYRKGLSKLFDQVHMKKIDQQYQERLASDLARKILRWGFEKY-SKWYPYIATQTPPKHVVDSWHTLPMTQIFEVPDPSEILDDKSHSFTRTKLSSWSSEHGPVPSEKVIITALSRPPVRDFLKSIDQ-G-GLPDDDLIIGLKPKERELKID-GRFFALMSWNLRLYFVITEKLLANHIIPLFDALTMTDNLNKVFKKLIDRVTGQGLKDYSRVTYAFHLDYEKWNNHQRLESTKDVFSV-LDRAFGMKKVFSRTHEFFQKSWIYYSDRSDLIGIWKTEGPTCWNGQDGGLEGLRQKGWSLVSLLMIERESKTRNTRTKILAQGDNQVLCPTYMLSSGLNEGLRYELENISKNAMSIYRAIEDGASKLGLIIKKEETMCSFDFLIYGKTPLFRGNILVPESKRWARVSNDQIVNLANIMSTVSTNALTVAQHSQSLVKPMQAIYHYLLFMSRIIYLDPSLGGVSG-MSLGRFPIRQFSDPVSEGLTFWKEIWLSSSETWIHHLCQEAGNPDLLESFTRLLEDPTTLNIRSPTILLKEAIRKALYDEVVENSEFREAII-LSKTHRDNFILFLKSIEPLFPRFLSELFSSSFLGIPESIIGLIQNSRTVRRQFRKSLSKTLEESFLNSEIHGINRVTQTPQTCSAERADQLREISWGR-KV-VGTTVPNPSEMLTPRISVLKGYLGSSTSMSTQLKVTNVHVVKRALSLKESINWFVSRESN-LAKTLIGNILSLTGPSFPIEEAPVKRTGSALHRFKSARYSEGGYSAVCPNLLSHISVSTDTMSGTNFDFMFQPLMLYAQTWTSHLRCQKCIRPIEEVTL-----MVSGAAGDLTALSQGLLYSILVAV---KVSARGYLRGLLIGSSICFLTRMRPLELISGVIILLKLD--SLYIMLKEPELRAEIFSIPQKVPAAYPTMEEGNRSVLCYLQQVLRDF-RSTLITFQNLSKQRVRLRQLNSLMLLKESLRRTR-WV-DQEVRHAAK-DLNPVAIST-SLNPASQNPLISGLRWATGAHYKIKPILNDLLVIGDGSGGISRVVLS-M-FPDSKLVFNSLLEVNDSGTHPLPPSALMRTSRVIDFESIWEKPRNPLTWKYFHSIQSKRSQFDLIVCDAEVTDIESVNKITLLLSDFSSI---YLIFKTYAI-HHLSRFPNVTGFTQMTSSFSSEIYLRFSKSNPKSEMLRARTLDLIRGFPP-EIEMIITLIDSEVEVHKVVDSKMAIIIAVAILFSNSV-LPPSDPKLLRHFNICSSLFLSTALGDLLHELY-SWSWAISLSSHWIRLIYKIDMLRETEACLRTRSRTSI
>West_Caucasian_bat_lyssavirus_YP_009094272.1
LESTEDYNLNSPLLDPSELMISRSQKILK-LSLSTRSRRCLNNL--NKSSPIAILKY------LEASYLLFHVVILM-NALDWDEEKLLVTKEFVYSSSLFDKNYVLMLKDLFLSRFNSLMILISPLCSLYVAGDQV--VAQCGNSG-YDVIKMLEPCVVHELVEKYRP-LIGDFPEFIREKKAQLIGINIHDLVFVYGCYRHWGHPYIDYRKGLSKLYDQVHMKKIDEGYQKSLASDLAKRILRWGFDKY-SKWYQYVSTQTPPKHIVDTWHELPITQIFEIPDPSEILDDKSHSLTRSKLAGWLAENGPVPSEKVIITALSKSPVREFLRSVDA-H-GLDEEDLIIGLKPKERELKIE-GRFFALMSWNLRLYFVITEKLLANHILPLFDALTMTDNLNKVFKKLIDRVTGQGLMDYSRVTYAFHLDYEKWNNHQRMESTKDVFSV-LDKVFGLERVFSRTHEFFQKSWIYYSERSDLIGIAGTGGPTCWNGQDGGLEGLRQKGWSMISLLMIDRESQIRNTRTKILAQGDNQVLCPTYMVSSGLSDGLKYELENISKNAMSIYRAIEEGAGRLGLIIKKEETMCSYDFLIYGKTPLFRGNILVPESKRWARVSNDQIVNLANIMSTVSTNALTVAQHSQSLIKPMQAIYHYLLFMARIIYLDPSLGGVSG-MSLGRFHIRQFSDPVTEGLSFWKEIWEVSSEGWIHSLCQEAGNPDLLESFTRLIEDPTTLNIRSPTILLKEAIRKALYDEVVENSEFREAIL-LSKTHRDNFILFLKSIEPLFPRFLSELFSSSFLGIPESIIGLIQNSRTIRRQFRRSLSQSLEESFFKSELHGLTRLTQVPQRCSAERADQLREISWGK-KV-VGTTVPHPSEMLNPRISVLKGYLGSSTSVTTQLKVTNIHVVRRALSLKESINWFIDRDSN-LAKTIIRNILSLTGPDFVIEETPLKRTGSALHRFKSARYSEGGYSSVCPNLLSHISVSTDTMSGSNFDFMFQPLMLYSQTWTSHLRCQRCIRPIEDITL-----MVSGAAGDFSTISQGLLYSILVAI---RMSPQHYLRGLLIGSSICFLTRMRPLELISGVIILLKLD--SLYVMLKEPGMRSEIFSIPQKIPAAYPTMKEGNRAILSYLQYILRDF-RSTLLTFQSLSKQRSDLRHLNTLMLLNDSVRRTR-WV-DQEVRHAAK-EPKEPAIST-SSNPSAQNPLISGLRWATGAHYKIKPLLQKLLVVGDGSGGISRAVLR-V-FPDAKLLFNSLLEVNDAGTHPLPPSALMHTNRVIDFEAIWEKPRNVSTWKYFQSVQERKMSFDLVICDAEVTDVTSINKISLLMSDFIAI---TLIFKTYAL-RNLSRFPEVTGYTQLTSSFSSEIYLMFKKRTPKSEMLRARSLDLIRGFPE-EIEMIITLIDSEMEVHKLVDSKLSKILVIIILYSNRV-FPPSDPKLLRHYNICSSLFLATVLGDTLHEMY-MWSWSISLSAHWIRLLYKIIISRAVKSCLKIRSRTSL
>Ikoma_lyssavirus_YP_006742184.1
MDWSEDYNLNSPLLDQSLLMIERSYKTLK-DCLSTRNRKMFMDL--QKLEPITITNR------LEASYLVFHVIMLM-NSLDWDEEKMVVTKEYVLMLDLFDRNFMLMLKDTFLSRFNSLSILLSPLCDLYNVGDNI--IAECGNAG-YDIIKMLEPFVVNKLVEEFRP-MIGDFPEFIKDKTQQLIGTNIHDLVFVYGCYRHWGHPHIDYRKGLSKLYDQVHMKKIDSRYQESLASDLAKKILRWGFDKY-SKWYSYILTQTPPKHIANTWHELPITQLFDIPDPSEILDDKSHSFTRSKLIAWLSEGGPVPSEKVIITALSQNPVREFLKRIDD-H-GLDPDDLIIGLKPKERELKIE-GRFFALMSWNLRLYFVITEKLLANHIIPLFDSLTMTDNLNKVFKKLIDRVTGQGLTDYSRVTYAFHLDYEKWNNHQRMESTEHVFQV-LDKVFGLKKVFSRTHEFFQKSWIYYSERSDLIGIWGSEGPTCWDGQDGGLEGLRQKGWSLVSLLMIDRESQIRNTRTKILAQGDNQVLCPTYVVSQGLNDGLKYELENISRNALSIYRAIEEGARKLGLIIKKEETMCSYDFLIYGKTPLYRGNILVPESKRWARVSNDQIISLANIMSTVSTNALTVAQHSQSLVKPIQAVYHYFLFMSRIIFLDPSLGGVSG-MSLGRFHIRQFSDPVTEGLSFWKEIWECSSEEWILSLCQEAGNPDILESFTRLLEDPTTLNIRSPTILLKEAIRQALYDEVVSNSEFREAII-LSKTHRDNFVLYLRSIEPLFPRFLSELFSSSFLGIPESIIGLIQNSRTIRRQFRKSLSRTLEKSFYKSELSGLEKMAQMGQKCSAERADRLREISWGR-KV-VGTTVPHPSELLSPRVSVLKGYLGSSTSVSTQLKVTNVHVVRRALSLKESINWFIERDSN-LAKTIIRNIKSLTGPEFEIDEIPLKRTGSALHRFKSSRYSEGGYSSVCPNLLSHISVSTDTMSGRNFDFMFQPLMLYSQTWTAHLRCKDCVRPIDDVVL-----MVSGAQGNLSMMSQGLLYSILVAI---RLSPRGYLRGLLIGSSICFLTRMRPLELMSGVIILLRLD--SLYVMLREPLIRSEIFSIPQKVPAAYPTMREGNRAVLSHLQYTLRDF-RSTLITYQNLSKKKSDLRQLSSLMVICDAIHRVK-WI-DQEVRHAAK-SEDSPAITT-SANPSHQNPLISGLRWATGAHYKIKPILNSLLVVGDGSGGISRCILQ-F-FPGTKLVFNSLLQLNDSGTHPLPPSALSHTDRVVDFELIWEKPRNSVTWNYFRDVQRDSTNFDLIVCDAEVTDISSMNRIAFLLSNFISI---TLIFKSYAL-NYLSQFPNMSGVTQTTSSFSSELYLLCAKRSPKSEMTRARSLDLIMGFPP-EIEMIITLIDSEVEVHKMVDQRLARILAIVVVYSNRV-FPPSDPKLLRHFNICASLFLNSLIGDILHFLY-VWSWSLSLSSHWIRMIYKVKILDEMTTPLRIRHRTSL
>Lleida_bat_lyssavirus_YP_009325416.1
MDWSEDYNLNSPLLDSCQLMIERSHKALK-ECLSTRNRKMFADL--QKVEPIAITSK------LESSYLLFHILILM-NALDWDEEKMIVTKDYLFIIDLFDRNFVLMLKDTFLSRFNSLMILLSPICSLYMAGDSV--LADCGNAG-YDVIKMLEPFIVNKLVENYRP-LIGDFPEFIKDKTRQLVGTNIHDLVFVYGCYRHWGHPHIDYRKGLSKLYDQVHMKKIDTSYQESLASDLARRVLRWGFDKY-SRWYPYISTQTPPKHIVDTWHELPITQLFEIPDPSEILDDKSHSLTRNRLISWLSEGGPVPSEKVIITALSQNPIREFLKRIDD-H-GLDQDDLIIGLKPKERELKIE-GRFFALMSWNLRLYFVITEKLLASHIIPLFDSLTMTDNLNKVFKKLIDRVTGQGLSDYSRVTYAFHLDYEKWNNHQRMESTRNVFEV-LDKVFGLKKVFSRTHEFFQKSWIYYSERSDLIGVWGSEGPTCWDGQDGGLEGLRQKGWSLVSLLMIDRESQIRNTKTKILAQGDNQVLCPTYVVSPGLNDGLRYELENISRNAISIYRAIEEGAGKLGLIIKKEETMCSFDFLIYGKTPLFRGNILVPESKRWARVSNDQIISLANIMSTVSTNALTVAQHSQSLVKPIQAIYHYLLFMARIIYLDPSLGGISG-MSLGRFHIRQFSDPVTEGLSFWKEIWESSSENWILALCQEAGNPDILESFTRLLEDPTTLNIRSPTILLKEAIRQALYDEVVSNSEFREAII-LSKTHRDNFILFLRSIEPLFPRFLSELFSSSFLGIPESIIGLIQNSRTIRRQFRKSLSRTLEESFYRSELNGLERMTQTGQDCSSDKADRLREISWGR-KV-VGTTVPHPSEMLSPRVSVLKGYLGSSTSVSTQLKVTNVHVVRRALSLKESINWFINRDSN-LAKTLIRNIKSLTGPEFEIEEIPVKRTGSALHRFKSARYSEGGYSSVCPNLLSHISVSTDTMSGLNFDFMFQPLMLYSQTWTAHLRCHNCIRIIDDVTL-----MVSGAPGDLNTMTQGLLYSILVAI---KLSAKEYLLGLLIGSSICFLTRMRPLELMSGVIILLKLD--SLYMMLKESDIRSEIFSIPQKIPAAYPTMKEGNRAILSYLQHTLRDF-RSTLITFQNLSKQKADLRQLNTLMILSEAITRVK-WV-DQEVRHAAR-CKNSLTIST-SANPSEQNPLISGLRWATGAHYKIKPILNTLLVIGDGSGGISRCILQ-F-FPGTRLVFNSLLQVNDSGTHPLPPSALSHTSRVIDFDSIWEKPRNISTWRYFKDVQKDGLNFDLIVCDAEVTDLVSVNKISLLLSDFISI---TLIFKTYAL-NHLSRFPSISGVTQTTSSFSSEMYMIGTKRSPKSEMIRARSLDLTMGFPQ-EIEMIITLIDSEVEVHKMIDQKLAKIIAIVIVYSNRV-FPPSDPKLLRHFNICAGLYISSLLGDTLHLLY-SWNWTFSLSSHWIRMIYKVRLMDEVLVPLRLKYRTSL
>Long_Island_tick_rhabdovirus_YP_009094017.1
MDLQFDYNLNSPLLWRVQSLITNELRALR-SLMKINLGPRIT----ELWEGSEVLLAERSV--LGKTFLNLHYLICM-NARKPKFASVVGTRHHVVFLQLVDKNFVLMLKDISLARLMAMCSVVGRLRLLYNEGDKL--LANHGNLA-YKAIKLLESECVNQWSHEHRP-LITGLADHLDSTAEELRASDPWVVAQMYGAYRHWGHPYIDSLKGLKKLRERVFKELIDEEFAEQLGSEMAFLVLQDRFQKE-RRWYRCIEEGVPTSKVIDNWHKLNLLPCFEVPDPADLFSDKAHSLPRSKILDHVATKIPIPGVRVIETLITTDVPKTFLQNVND-H-GLSPEDLVIGLKPKERELKDE-GRFFSLMGWNLRLYFVITEYLIKKLFVPLFKGLTMADDLNTVTKKMIAATEGQGLCDYSRVYIANSLDYEKWNNNQRYESNQHVFRV-MGKFLGLPEIFSLTHKFFQSSLVYYCDRPDLMRVTEEETPVCWEGQAGGFEGLRQKGWSIVNYLILRREIMMRNTGTLILAQGDNQIIIPKYKIVNKVNEGLVTELKNVWDNNSNLMDRIRRSTHALGLTINKDEVVTSAELLVYGKVPIYRGVVLPLETKRWARVTNDQLPSLATAVSSTVTSALAVCLHSDDPVQTMFVVALNTTFGIRTLYKDPSVGGVCG-SNLFRFLLGRFPDPVCESLSWWRLIYYNTTDDCVQDIALECGHPQLPETWSRLLEDPTSLNIPSSDTLIKEQVYEGLCQKAIKNRRLRESVL-YNDAHKATFVHWLFTITPTFPRFLSEFYTATYFRLTEGIISTFQNSRTIRSVFSTTFTEKVEKVIKKSEKSSIRLLITPKTDCSASHADNLRCSSWGR-KV-EGSTIPHPGEMLVPHVVALMPYLGSKTSENTSVKNIEIPLLRQACQLRRTIDWLMEPDDK-LATSIYNNIKSMTGLDLKD-ETYQLRTGCGRHRLRSARVSNEGTPSCGYPPLMYVAVTTDSLG-DNHDFMYQSVICWAGVLATHIKDPKCLRVISEEKL-----MLSVEPVVWSDVPQGFLWALSVFD---RVCVWDYMHGLMLGSVFPPLFARKAALRFQGAYSINEAL--KLPELLWNKRFAQFSAHYGASVIKSYPRRDELVSTLRQWLISRIQEM-DSFRVAEKRLGTKLHDISYARVLVVRGKNLPSIS-LV-GSEARRAAAPLVLPLPVEY--PRDNDRNPMAAGARLSTGAHYKFRDLLCHIIFCGDGSGGMGACYLR-M-FPHRRVIFNSLLSLEGKGMAPPGPGAYSAVARCINYDTCYQEPRDQTTWENIITQVKRKLRIGVVCCDADAWSPTSVRQIESGFLYGCRLL--TAIFKTFII-HRMGAFEHVWVCPFTQGSNTSEAYLVGQKRTYEQEFRRATMMLMTAGMES-RATIMEFFISLGVKALEMSNHPEAMLRLLSFLLTRDT-VIPSSTQLQRSVAVIYGFGTSLVTRDEPVRLY-RWGFGVGVTQSLIRLMQALSDTKRVNAVMAVDAATPI
>Moussa_virus_YP_009094143.1
MDNEDDYNLNSPLIDETDGYLRRTARAIK-SVLKLSLDEVLSVW--KSWDVAEPIKTELTL--TGEQFLNLHLIVCM-NSTSHTASKWIITPKVCVNLTILDKNFIMMMKDICLARFLSTVTIKNRLRSLYLEGDNL--VRLHGNKA-YKCIKMVESECTERWNNRHRP-LITSLEEHLREQEMSLSREDPWIIGQLYGAYRHWGHPYIEGLVGLKKLHDRVQKNLIDKEFAEKLGSEMAFMVLEQRFKKE-KRWYACIDQNIPTHKVIDKWHTLELLPCFDLPDSADMFSDKAHSLNRDDIIQHLKDRSPIPTKRVIETLLNTDLPRDFLRDINE-N-GLGLNDLVIGLKEKERELKEE-GRFFSLMGWKLRLYFVITEFLIKKFYVPMFKGLTMADDLNTVTKKLLKATEGQGRDDYDEIYIANSLDYDKWNNNQRYESNEHVFRV-MGKFMGLPEIFAMTHKFFQQSLVYYCSRPDLMKVEGPETPVCWNGQQGGFEGLRQKGWSVVNYLILRREIMTRNTSTMILAQGDNQIIIPKYKLVNKRNLEMRKEINNVWMNNAHLMNRVRESTQALGLTINKDEVVTSAELLIYGKIPIYRGKIIALESKRWSRVTNDQIPSLSNSVSSATTSAITVCQHSDDPIETMMVLALTSWYVWRMLYKDPSLGGVCG-TNLMRFLISRFPDPVCESLAWWKLIYHNTNSLLLKQLCLECGDPPIATTLSMLLEDPTSLNIPSSNTLIKDQIYIGLANRVIKNRQVRESIN-YTSTYKEGFVSWLFSITPVFPRFISEFYTGTYFKITEGIISIFQNSRTIRTVFSSEFDRKLQQVIYKSEESSVKLLKRRLTSCSSSLSDQLRKQSWGF-PL-IGATIPHPAEMVQPHVVGLMPYLGSKTSETTSVKSIDISILRHACNMRRMIDWITETDDN-VSKTIYNNIESLTGLNLKE-EERSSRTGSGQHRLRCSRVSNEGNPAVGFNNLMYIAVTTDSLG-ENYDFMYQSLLCWAGILATHIKCEQCLRRIEDEKV-----MIGNDKINWELLKQGFLWGLGMFA---RVSVSGYMKGLLLGACLPPVYSRKAQLRFVGAYIITSTL--KLPELINHKKFNRFTAHYGSSVIKSYPRKEELVGVLRKWFLNQMVEM-DSFRIAEKQLGSRLKAIKWGRKIIINGHLLPKCS-LV-DQEARKAASVELFSTVVEY-QPEGSVRDPTIAGKRLSTGAHYKLKDLLCRIMFIGDGSGGMGACYLR-L-YPERKVIFNSLFQMEGKGVAPQGPGAYTSWSRCVNYSTCYQEHSDNQTWETFLGLIERKLRVGVICCDAEVFDNTITDKIEDNIRFYVKIF--IIIYKTYLA-HDLGEFETVEILPDTQGSHTSEIYVVGHKKGNEQEFIRARSLTMCNGLEL-RVDVMEYLIGLGVKALQVSNHPIHLMYALVYVISRDT-IVPASSKLQRLIAGLFGFGISELLQDYILKLY-GWKIGAGVTQSMIRMINCLSDVSKLSLFLRIEERTGI
>Arboretum_virus_YP_009094383.1
MDLFEDYNLNSPIMDIIDGLYNHIGKIIK-SFLSNKTKKFVKDW--NNFLDIGVIDLVESI--GSDKYLEINFIIEMVQGRARVKYTGILNQEVLILSEIYDKNILLMMKDVIIGRFNTLVITKFNLKRIFILGDQH--VVDLGNSA-FEDFTLLEPLCINRFDNKTRP-NIYNFEKYLIDKITDEDSRNPHDLTALFGSFRLFGHPVIEYEVGLLKVKEQVRMKKIEPGYPKKLASDLMRIALTKHYNKN-NTWNDKLFDKFPNKTDLDRWDELEIEPIFEIPEDSNIFSDKTHSLDLDDIIKFKKRDNPIPTRRVLKTYLEKEKIRKFVQNVDK-E-GLPKKALVIGLKAKERELKRF-GRFFTLMTWDLRLYFVISEYLIKKDLVKMFDGLTMADSFVEVMNKMLSRTRGQAHNTYENITFANHIDYSKWNNHQRDEAVGPVFSV-MDKLYGLKNFFRRSHQFFKDSIIYYPERPEYFGQDSGDNPFYWEGQPGGFEGIRQKGWSVVGILCLLRETRDRNTTTEFLVQGDNQVIFNHYNLQKHLNTELQEELDRIIGNNSYIIDKIKTSSSNLGLLINDDETLQSANFSSYSKVPIYKGNILNLETKKYNRVTNDQLPTSSNIMSSVNSTALSVCQYDPVCRNSAFVMMLLGLWILRWLYLDQCLGGSTG-MSLSRLLIRRFPDPITESLSFYRYMAKHSQVSEVRKLFISFGFPRKDFSFNKLFEDPTALNIVNILLIIKDQVKKSLIKMRIKNEVLRKALD-QSVEQERYLLNFLKTIKPCFPRFISDFKSSSICGYIDQIVGLVQNSRTIRNLFSGEFEKSIKLKVRRWELLMWNSVFERNIECSSSHADYLRQWTWER-EI-VGSTIPHPYEYHSDLITCSKPYLGSNTKESTSVKEITNPMYRKASALRRGINWLTNRDSL-LSKSIYNNLRYITNVDLSD-ELESRRSGTAEHRYRSDRQSNGGFCNISPNILTWIIVTSNHMD-TNYDFMFQASMIYAETIGAGISCSKCIREIKNIQL-----WLSNFLDDLYTFTLGYFLSVEK-----KISPGEWITGLVISASYSVLNNAFPISIVGNRVLVTKLC--AFVPILNLNNVSVWITTSSRLSPPEYPSNKSIIRCFKTLFMFLYSDF-DNLQIGFLLPNTSVRNINNVRKHIRHFNYTVKIY-IL-HKELRYVVE-KISDNDLTI-NVKKEDELPFISGLRASTGAHYKMNLLLNELIVGGDGSGGMSALILR-K-YINCKVIYNSLLEVNERGSNPGTPQAIASKDRCLNFEKNWLNPTSIDCWKYLVSKNIRNSLIDLIILDMEARETDKYRAIYENLLTNINL---VAIVKSYIL-LLFRNGYSIFITSKYSSSYTTEVYLVITKADDIHEFKRGLEIKMYTRIPP-PLYYLEYLNELKVQGESTIGEYIDKCLYYMII-------LLSDHQLIKLICWYIALFIAYKTKNFALFLN-NQKMNNTYINLMLRVMIGMKDHNKAGHWTT-------
>Puerto_Almendras_virus_YP_009094394.1
MDLTDDYNLNSPIMDIINGLYEHIMKIIN-GLSSEKTRKFVMDW--FNFNNIVIPDTVQTI--GSDKYLEINFIIEMVQGESRVKYMGIINEEVLVLNNIYDKNILLMIKDILIGRFNTLLIVKFNMKSIFDLGDRH--VLNKSNLA-FEDFTLLEPICINRFDSKTRP-LIMNFQNYIESKVIDPDKDNPHDLTVVFSSFRLFGHPVIEYEEGLLKVKSQVRMKKIDEKYAKSLASDLMKIILNRHYNKT-KKWNGFLIKNVPNKRELDRWDELEIDPIFEVPDDSNIFSDKTHSLDLDEIIKYQKRDNPIPTKRVLKTYLEKEKVKHFVNSVDA-S-GLPEKALVIGLKAKERELKRF-GRFFTLMSWDLRLYFVISEYLIKKDIVKLFDGLTMADSFIDVINKMLSRTNGQAHCTYDKITFANHIDYSKWNNHQRDEAVGPVFSV-MDKCYGLTNFFRRSHKFFQDSKIYYPERPEYFGKESENNPFYWEGQVGGFEGIRQKGWSVVGILCLLRESKDRNTKTEFLVQGDNQVIFNSYTTPKHVVQELIDEIDKIRNNNEYIVDKIKLGSIKLGLLINDDETLQSANFSSYSKIPIYKGNILNLETKKYNRVTNDQLPTSSNIMSSVNSTALSVCQYDPVCRNAAFIMMLLGLWLIRWLYLDQCLGGNTG-MSLSRLLIRRFPDPITESLSFYKKMAEMIKNPTIKKLFTSFGYPIKDFSFNKLFEDPTALNILNILLIIKDQVKKSLINIKIKNQVLRNALG-QSVEQEKYLITFLKTINPCFPRFISDFKASSICGYIDQIVGLVQNSRTIRNLFSYEFEGQVRLKVRKWELMMWRSILDDEIKCSSTHADYLRRTTWGK-EI-IGSTIPHPYEYQSNIITCSRPYLGSNTKESTSVKEITNPLYRKASSLRRGINWLTDRESM-LSKSIYNNLKYVTNVDLSS-ELETRRSGTAEHRYRSDRQSNGGFCNISPNILTWMIITSNNMN-VNYDFMYQASLIYTETVGAGISCTECIREVKNIKL-----WLNKLLNDIYPIALGFLLIADN-----KINTSSWLTGVVIGSCYSVLNNEHQYSIIGHRFLVGRLG--SFTPILNLNNVCYHITRASKFAPPEYPSNSSLIKCFKTVCLYLFSDF-DNIRLGYLHYNTSSKTINQIKNYLIIEPHGINIS-IL-PKEVRYVVE-EQFRRNLNT-KVEKRREIPFISGLRCATGAHYKLNVILNELLIGGDGSGGLNALVLR-K-YLNSTTVFNSLLELNERGSSPGTPQAVNMSSRCINLEDCWLNPTTSECWNYFAETVRKKRKLDLIILDMEARDSISYQAIYVHLLDHLNLL--TIIGKCYVW-ENLYLGFNIYFCNKYTSSYSTEVYVIIRKRSDEEEFERGLKLKMYSQIPP-NLYYLEYLNKLGIKGEQSIQKYIDMILYYSTV-------IISDNQITRLVCWYIGLYISYNKKDLAVQLN-NTQINNNHINSVLRIMCGLLQLTKVKWDNKMQTNFTI
>Achimota_virus_1_YP_009094458.1
MA---EVHLDSPIVNKLLYLVRSRLESVR-SRLLARFSEADRITAQHLSPGIALLNSSQKL--THDQFNMWFLIRHM-RLLIMKNNEAIITPELVTLWSYFTFEMVLMVCDLYEGRMNVIAVAKMSLKKIFSIVDDL--CLMLGNQV-YPVVASLESLVYGQLQ-LLDP-VEGDFYSFICSELVTALLASPDLVAELLCVMRLWGHPMLTSEKAAEKVRKSMCAPKIDLETTLKTLAFFNEIIINGYRRKHNGIWPELKHDNSLSHQYTKEIAYIEFEKSFDADDLSIFMKDKAISAPKKDWLSVFRKSPEPFNRRLLLNFLNDDSFAVELQYVTSGE-YLDDETFCASYSLKEKEIKET-GRIFAKLTKKMRSCQVISESLLASHAGKLFRENGVVMDHLNLTKSLLTMSQIGLISRTEIAAFFLTTDLQKYCLNWRYQSIILFATN-LNKLYGYTHLFEWIHLRLMRSTLYVGDPFNPPRFIDPNEGIFIVSPRGGIEGLCQKMWTMISIAVIILSATEANTRVMSMVQGDNQAIAITAKVPRAVP---REKKRIAYENSKLFIERLRANNKGLGHHLKEQETILSSEFFVYSKRIFFRGRILSQALKNVSKLADVLSECSQTSCANLTTTVMRLTENGVEKDICYRQLVYDLLFIARLCVLPSQLGGLNN-YSISRLFNRNIGDPLTSAIADLKRFINVGPKWILSNLLSRD-----EGTWSTLSSDPYALNINPPTTYLKKHTQRVLIEHS--NPMLYGIFTDDALQEENRLSQFLLDRPIVMPRVAHIIIEQTSCGRRRQIQGYLDTTRTIIRHALSRPGYKKVEKILEYNRLYLAYNQELIAVCSIDLSKLLRKLSWGR-GI-DGLETPDPIELVTKFTWFRVPYIGSRTDERRVAKGAT-PALKAALRLAGVYIWAFGDTDT-NWDDAYHLASTRISITLDQ-LRALPTSANLTHRLDDGLSQMKFTPASSYAYSSYVHISNDNQNQLDSNLIYQQLMILGLGIIEHTGGSCCVRPVDMCIVSNKFVYDQNP-SGLDLIPVGMQFSHSISGLDENTQLDKVFYYAMLEMSYQMYYLRTGPTAIADYIVLDRIPLTGISSTINHPKILRRLINLGIVVPSNSPATLDYQKITTSAIMWGVHDI-SALVIPSENLIAREQKCKSLTDKLKISAFPSNHY-YL-MRKL-----LNWIREDKDA-E-----DPPIHHVLRLSSTSWYKGLSIINILLYLAEGSGALMTLIET-Y-FPGNKIFYNSLFSSGQQRNFKPLPTQFAEVELFVPLWSGYSKQGTKECVEYILESVAG--RVTLISSDLEEGLGVNPGVISKAM----HTILLIFILKVNII-SLIYQFKDVTILSAYSDPSHDEFYLVAVATELEIHKNDVLDV-IATA------DDHLLLTRLASVLNRVFLDMVERISAVVTLYLKET-IVSNYGKIRTSAKITARLDIIIRNWTRRIRVKN-----LDQLNIEF------LSRSEQKRVWKIWDE---
>Tuhoko_virus_2_YP_009094067.1
MA---EVHLDSPIVNKLLYFVRSRLETIR-SRILSRFHDANKIMQAYLSAGLTVLTSSEKL--TNSQFDLWFLVRHM-RTLINKNNNIIITPELVALWDYLTFEMVLMVCDLYEGRLNILGVAKMSLNKLFEIVDEL--CTLLGNQV-YAIVASLESLVYARLQ-LLDP-VEGDFYSFICKELIDGLTATPDLIAELLCVMRMWGHPMLTSEKAAAKVRESMCAPKIDFETTLKTLAFFNEIIINGYRRKHNGIWPELKHDNSISHQYTKEIAFIEFEKSFDADDLSIFMKDKAISAPKKDWLSVFRKSPSSYNRRLLLNFLDDDQFVKELEYVTSGA-YLDDEDFCASYSLKEKEIKET-GRIFAKLTKKMRSCQVICESLLANHAGKLFKENGVVVDHLNLTKSLLTMSQIGLISTTEIAAFFLTTDLKKYCLNWRYQSIILFATS-LNKLYGYPHLFEWIHLRLMRSTLYVGDPFNPPRFLNQNDGIFIVSPRGGIEGLCQKMWTMISIAVITLSATESSTRVMSMVQGDNQAIAMTTKVPRSLN---RQKKEIAYNNSKLFVERLRYNNRGLGHHLKEQETIMSSDFFVYSKRIVFRGRILNQALKNVSKLADVLSECTQTSCSNLTTTIMRLTENGVEKDICYKQLVYDLLFISRLCLLPSQLGGLNF-YSISRLFNRNIGDPLTSAIADLKRFLAADPKWTIANLLGRN-----KGTWSTLAADPYSLNIDPPTTYLKKHTQRVLMEGS--NPMLQGIFTDNAIEEENAIAKFLLDRPIVMPRVAHIVLEQTSCGRRKQIQGFLDTTRTIIRHALAKPSYKKLEKIIDYNRLYLAYNLELISVCSIDLAKLLRRMSWGR-PI-DGLETPDPTELIQKFTWFRVPYIGSRTDERRVAKGAT-QALKSALRLAGVYIWAFGDTDD-NWNDALNLASTRVNITLEQ-LRTLPTSTNLTHRLDDGLTQMKFTPASSYAISSYVHISNDNQNQLDCNLIYQQIMLLGLGIIEHTEGSCCIRAVDMCVIGNKFVYDDSP-TGLDIIPVGLQFAHSLTGLDENTYMDKVFYYTLLDLSYQMYYLRTGITAILDYMILDRIPLTGIASTISHPKILRRLINLGIVIPSNSPATLDYHKMSTLSIMWGVQDI-SSLIIPSENLVARDVKCKTLTEKLKISAFPSNLY-YL-MRKL-----LNWIRDDTVA-E-----DPPVHHILRLSSTSWYKGLSILNVLLYLAEGSGALMTLIES-Y-IPAQKIYYNSLFSSGQQRNFQPMPTQFTEDQEFIALWSGVERQSKKDCIEFILQQIPS--SLSLISSDIEEGIGSNLTQLSKAT----NSVLLLLIMKINLI-TLLSSFKNIKAVSSYSDPSTDELYLVATAHGITENQKTVYDI-ISTG------EDHETLIKLGSSRNRLMTELLERISDIITLYLKET-IVSSYGKIRTSAKLSAKLDIFIRNWINRKRIAG-----IDQLAVEL------FQRSEQKKLWKIFQD---
>Achimota_virus_2_YP_009094466.1
MA---EVHLDSPIVNKLLYFSKDRLLEAR-KALLGRFSDAHNLINANLAEPITVLLNSQKL--TGDQYEFWFLLRHM-RSLIMQNNSCIITPEIIILGNYCTFEMMLMICDMYEGRLNVISISGLSLQSLFDLVDEL--CTILGNSV-YAVVANLESLVYAQLQ-LLDP-VAGEFFSFICSELVSALQSTPDLTAELLCVMRLWGHPMLTSKSAAKKVRESMCAPKIDLQTTLKTLAFFNAIVINGFRRKHNGIWPELKHDNSLSYQYVKELAMLEFEKSFDADDLSIFMKDKAISCPKADWLSVFRKSPQSFNRRLLLNFLSDHSFEKELEYVTTGQ-YLDDDTFCASYSLKEKEIKET-GRIFAKLTKKMRSVQVISESLLASHAGKLFKENGVVQDQLSLTKSLLTMSQIGLISQTEIAACFLTTDLSKYCLNWRYQSIVMFATS-MNKLYGYNHLFEWIHLRLMRSTLYVGDPFNPPQKLDLNDDIFIVSPRGGIEGLCQKLWTMISISVIILSATESNTRVMSMVQGDNQTMAITTKVPRSLD---KQKKEIAFNHSKLFIERLRANNFGMGHHLKEQETIVSSDFFVYSKRIFWRGRILNQALKNVSKLADVLSECTQTSCSNLTTTVMRLTENGVEKDVCYKQLVFDLLFLSRIAILPSQLGGLNY-YSTSRLFNRNVGDPLVSAISDLKRFIDAKPSWILKNVAARK-----KGTWSTLAADAYAINIDPPTTYLKKHTQRVLMEGS--NPMLRGVFNDNSIQEEDNLAKFLLDRPVVMPRVAHIIIDQSSCGRRKQIQGYLDTTRTIIRHALQNLSIKKANRIIDYNTLYLAYNLEILALCSIDIARVVRRLSWGR-SI-DGLETPDPIELVRKFTWLRVPYVGSKTDERRVAKGAS-SATRAALRLAGVYIWAFGDTDQ-NWEEALALANTRIDIDIEH-LRALPTSANLTHRLDDGLTQLKFTPASSYAYSSYVHISNDNQNIQDSNIIYQQLMLLGLGIIEHTGSSCCIRAVDSCIIYNKFVFDKHP-SAIDMIEVGIQFAHSLTGLDENTYLDRVFYFALLELAYQMYYLRVGVESILDYLVLTRIPLTGIASTISHPRILRRLINLEIVLPSNSPATLDYHKLTHDAILWGARDL-RQVVIPSENLIAREHKCKMLSDFLKISAFPSNLY-YL-TRKV-----LNFIRQQRQG-E-----QPPTHHVLRLSSTSWYKGLSVLNVLLYLAEGSGALMTLFEA-Y-LPGVKIYYNSYFSSGQQRNFAPLPTQFMEIQEFVPLWSGCSDQSKKECVDFILQSVLP--SISLISVDLEEGFTANRNCLSKAL----NSLLIILIIKVNIV-TLLHDFSQIELCSIYSDPNSDEIYLIATNEGIADTQKHASSF-IKTC------DDHILLSRLGCRTNKIIDDYMDRLTAVLTLYFKEL-IVHFKGKISTNAKNSARLDLTIRNWALRHKISQ-----QPQIDQEF------LNRPEQKRIWK-------
>Sosuga_virus_YP_009094034.1
MA---EVHLDSPIVNKLLYLIQQRLSEVK-ERLLERFKDAEHIISHPLSPGLTLLEDSSKI--TGDNFNQWFLIRHM-RQLIMRNSEVIITPELVTIWLYLTFEMVLMITDLYEGRMNMMLLTTLSLKQLFIIVDDL--SSIIGNSV-YSIVASMESLVYGQLQ-LSDP-VPGEFYSFVVGEMLTALTDTPDLIAELLCVMRMWGHPSLSAEKAAEKVRKSMCAPKIDLETTLKTLAFFHGILINGYRRKHNGIWPEMKHDNSLPHQYIKEIAFIEFEKSFDSDDLSIFMKDKAISAPKSDWMSVFRKSPRPFNRRLLLNFLADSNFSKELEYVTTGA-YLEDEEFCASYSLKEKEIKET-GRIFAKLTKNMRSCQVMAESLLANHAGKLFKENGVVQDNLNLTKSLLTMSQIGLISRFEIAAFYLTTDLEKYCLNWRYQTIIMFATS-MNRLYGYPHLFEWIHPRLMRSTLYVGDPFNMPRYLDKNEGIFIVSPRGGIEGLCQKLWTMISISVIILSAAESNTRVMSMVQGDNQAVGITTRVPRCVS---KEKKRIAFENSKAFIERLRVNNHNLGHHLKSQETILSSSFFVYSKRIFSNGRILNQALKNMSKASDVLGECTQSSCSNLTTTLMRLTENGVEKDICYKQLVYDLLFIGRLCAIPSQLGGLNY-YSLSRLFCRNIGDPLTSATADLKRLIQHGPEWYLNNLFKRK-----DGNWTTLAADPYALNIDPPTSFLKKHTQRVLMEHS--NPMLAGVFVESSYSEELDLAKFLLDRPMVMPRVAHIIVEQTSCGRRKQVQGYLDTTRTMIKHAITKPSFRKLEKIINYNKLYLGYNLEMIQLCSIDISKILRRISWGR-PL-EGLETPDPIELINKFTWFRVPYVGSRTDERRVAKGAS-PSLKSALRLAGVYIWAFGDTEN-NWEDALDLANTRVYIEMDQ-LKTLPTSANLTHRLDDGLTQMKFTPASSYAYSCFVHISNDNQNLLDSNLIYQQVMILGLGVIEHTGGSCCIRPVDMCVLHNKFIFDSDP-CGIDCLTISLQFAHTLTGLDENTYLDKVFYYTMLDLAYQMYYMRIGLHSIIDYLVLTRIPLTGISSTINHPKILRRLINLGILVPKNSPATLNYHKLATEAIMWGAHDI-RTLIIPSENLVARDQKCKVLTEYLKMSAFPHNLY-YL-TRKI-----LNSIRESDDN-E-----APPTHHILRLSSTSWYKGISIINYLLYLAEGSGALMTIIEA-Y-YPGEKIYYNSFFSSGQQRNFQPLPTQFTEVQEFLPLWSGNSKQSKRECVEFILSQVST--TVSLLVCDLEEGFISNNCDLSCAL----HVLLLLLILKSDIV-SILSYFKNITLASAYSDPQSSEVFLICLAEEMAESCNNVIDV-LKMA------DDHVLLSRLGSRTNQLLQEVIERIANLVTIYLKET-LISAFGKIRTSAQLTARLDIVIRNWPIRKVVIA-----LDQLDIEL------LPRSEQKLIWKPDES---
>Tuhoko_virus_3_YP_009094080.1
MA---EVHLDSPIVNKLLYLLQSRLNEVR-DRLLQRFTDAELTITHSISQGLSVINEADKL--TGDNFNQWFLIRHM-RQLIMDNNTVIITPELVTIWIYFTFEMTLMVCDMYEGRMNAIMLTTMSLQRLYYLVDSL--CEIIGNNV-YSIVASMESLVYGKIQ-LADP-VPGEFYSFIITEMLSALIESPDLIAELLCLMRMWGHPSLSAEKAADKVRKSMCAAKIDLETNLKTLAFFHGILINGYRRKHNGIWPELKHDNSLPHHYIKEVAFIQFEKSFDADELSIFMKDKAISAPKKDWMSVFRRSPNAFNRRLLLNFLSDSNFDKELEYVTTGR-YLDDDSFCASYSLKEKEIKET-GRIFAKLTKNMRSCQVMSESLLANHAGKLFKENGVVLDNLNLTKSLLTMSQIGLISKLEIAAFFLTTDLEKYCLNWRYQSIAMFANS-MNQLYGYPHLFEWIHPRLMRSTLYVGDPYNPPRNIHKNEGIFIVSPRGGIEGLCQKLWTMISISIIILSAAESGTRVMSMVQGDNQTIAITTKVPRSIP---KDKKRIAYENSKAFIERLRVNNHHMGHHLKSQETILSSNFFVYSKRIFINGRILNQSLKNMSKASDVLGECTQSSCSNLTTTIMRLTENGVEKDICYKQLTFDLLFIGRICAIPSQLGGLNY-YAMSRLFCRNIGDPLTSATSDLKRLITHKPEWYLSNLINRH-----EGGWNTLASDPYALNIDPPTSFLKRHTQKVLMENS--NPMLSGVFSENSSDEEAALARFLLDRPLVMPRVAHIVIEQTSCGRRRQIQGYLDTTRTMMKHALNKPGYQKVERIIEYNRLYLNYNLEIIKLCSIDISKLLRRLSWGR-PL-EGLETPDPIELIFKFTWFRVPYVGSRTDERRVAKGAS-VSLKSALRCAGIYIWAFGDTET-NWEDALELANTRVNINMDQ-LRTLPTSANLTHRLDDGLSQMKFTPASSYAFSCYVHISNDNQNLLDSNLIYQQVMILGLGLIEHTGSSCCIRPVDMCVLANKFVFDDNP-SGVDCLTIALQFAHSLIGLDENTYLDRVFYYTLLDLSYQMYYMRTSVNSVLDYLVLARIPLSGIASTINHPKILRRMINLGILVPSNSPATLNYHKLTTDAIMWGAHDL-QSIIIPSENLIARDQKCKVLTDYLKLSAFPHNLF-YL-TRKM-----LNAVRDAHNV-E-----TPPTHHVLRLSSTSWYKGITLINYLLYLAEGSGAIMTIIEA-Y-FPGEHIFYNSFFTSGQQRNFQPMPTQFTEVQDFIPLWSGNSKQSRKECVNFILDRIPS--TVSILSCDLEEGFISNPNELSSAL----HVLLLVTILKTDLV-TILSHYTKIDAVSAYSDPSHHEIFLVCIAHMTADSSNNVMDI-IKLA------DDHILLSRLGCRTDKLLSEFLHRVASLITVYLKES-IVSAYGKIKTSAKICAKLDITIRNWTLRKLVAA-----LEQLDIEL------LSRAEQKTVWKLEDE---
>Tuhoko_virus_1_YP_009094498.1
MA---EVHLDSPIVNKLIYFVKDRLNQVK-SRLTERFSDVYTIIQRIISSGANLLRDSYQL--SKHQFNVWFIIRLM-RQQILANQDIYITPEIVCIWIYFTFEMVLMVCDMIEGRRNVLALTKYSLKRIFSIVDEL--CEHLGNSV-YSVVASLESLVYAELQ-LADP-VPGEFHAFISQELINAITSPPDLVAELLCTMRLWGHPMLNAETAAKKVRASMCAPKLDLTIILKVKAFFHGIIVNGYRRKHNGIWPEFFHDNSLPYHYIKEIAFLQFDKSFDADDLSIFMKDKAISTPKKNWMSVFRKSPEPFNRRLLINFLQDNNFTEELKYVTTGE-YLDDNEFCASYSMKEKEIKED-GRIFAKLTKRMRSCQVICESLLASHAGKLFKENGVTLDQLSLTKSLLTMSQIGLISKSEIAACFLTTDLKKYCLQWRYQSIIPFATS-LNQLYGYNHLFEWIHLRLMRSTLYVGDPFSPPRDLDQNKGIFIVSARGGIEGLCQKMWTMISIAVIILSATESNTRVMCMVQGDNQAIAITSKVPRTLS---EHKKQIAFNHSKLFIERLRINNHGIGHHLKDQETIVSSELFIYSKRVLYKGRILNQALKNASKLADVLSECTQTSASNLTTTIMRLTENGIEKDICYRQLVHDLMFIAKLAILPSQLGGLNY-YAISRLFCRNIGDPLTSSISDVKRFMRAGPRWILKNILSRP-----DGSWVTLAADPYSINIPPPTTMLKKHTQRVLMESS--NPMLRGVFYDGALQEESELAKFLLDRPVVMPRVAHIIIEQSSCGRRKQIQGYLDTTRTIIRYALKLLSYKKTTKVLDYNLLYLSYNLELIKVCSIDISQLLRKLSWGR-GL-QGLETPDPIELLNKFTWLRVPYVGSRTDERRVAKGAS-QALKSSLRLTGVYIWAYGETDY-NWDQALMLANTRAAINKEQ-LQALPTSSNLVHRLDDGLTQLKFTPASSYAFSSYVHISNDSQNQLDSNLIYQQVMLLGLGIIEHTGSSCCIRQVDSCIIQNHFVFDPSP-SALDMIPIGIQIAHSLTGLDENTQLDKVFYYALLDLAYQLYYLRLGQHAILDYYILYRIPLTGISSTISHPKLLRRMINLGIIIPRNAPATLDYQKMSTDALIWGAKDL-MHIIVPSENLVARDEKCRALTDAIKISAYPNNLY-YL-TRKL-----LNWIRDGDDL-Q-----SPPVHHILRLSSTSWYKGLSVLRVLLYLAEGSGAIMTLMEA-N-YPADVIFYNSYFSSGQQRNFQPLPTQFIEVQEFKPLWSGNSVQSTKECVDYIISQVNA--TLSLITLDIEEPTPEGVHDVSPAL----NSFLIIMIIKTHII-TLASKFGSITAVSSYSDPNSDELYLILQRDGLRENQQQIYNE-NKMA------TDHITLSQLGSCTNKILEELLERICTAVTTFLKEM-ILQLPGKINTSAKLVATLELYIRNWDLRLKLIQ-----MTTIDQEL------LSRAQQKRVWKQSDK---
>Menangle_virus_YP_415514.1
MA---EVHLDSPIVNKLLYYIKDRLTCVK-KILLSRFSEANRVLTASLVSGTTLLQNSLKL--CGTLFNTWFIIRHM-RSLIMKVKNYIITPEIVVLYDYFTFEMVLMVTDMLEGRMNILVIADSSLSYLFELVDNL--CPILKQNV-YSLISNLESLSYAILQ-LSDP-VPGEFLSFINGEIIAILLAKPDLVAEMLCVMRLWGHPMLSSATAARKVRESMCAPKIDLTTNLKTLAFFNGIIINGYRRKHNGMWPELKHDNMLSYQYIKEVAMIEFEKSIDADDLSIFMKDKAISAPKKEWMSVFRKVPNAFNRRLLLNFLADETFAVELQYVTTGA-YLDDEEFCASYSLKEKEIKET-GRIFAKLTKKMRSCQVIAESLLASHAGKFFKENGVVLDQISITKTLLTMSQIGLISKTELAACFLTTDLSKYCLNWRYQSIIMFATN-LNKLYGYDHLFEWIHLRLMRSTLYVGDPFNPPKNITENGDIFIVSPRGGIEGLCQKMWTMISIAVIVLSATEAKTRVMSLVQGDNQAMAITTLVPRSLS---STKKTIAYQNSMEFVNRLRLNNFGMGHHLKEQETIISSEFIVYSKRIIYNGRILNQALKNVSKLADVMGESTQTSCSNLSTTIMRLTENGVEKDVCFKQLVYDLLFISRIITIPAQLGGLNF-YALTRLFNRNIGDPLTSAIADVKRYVLAKPKWVLKNLLSRS-----DGDWNTLASDPYALNINPPTTFLKKHTQRVLIEGS--NPMLRGIFGDSNLLEENNLSRFLLDREVVMPRVAHIIMEQSVCGRKKQIQGYLDTTRTIIRYALSKLGFHKLNKILDYNTLFLSYNLDSILTCSIDLAKMVRRLSWGR-QL-DGLETPDPIELLYKYTWLRVPYIGSRTDERRVAKGSS-NSLKSALRLCGVYIWAFGDTDQ-NWQDAVELAQTRTEITEDQ-MRVLPTTANLTHRLDDGLTQQKFTPASSYMFSSFVHISNDSQNTLDSNLIYQQIMLLGLGIIEHTASSCCIKPVDPCIIFNKFVFDAAP-SGIDTIPVGIQLSRTLTGLDENARLDEVFIFVLLDLSYQLYYLRLGYNSILDYLTLSRIPLSGISSTISHPKILRRMINLEIIRPYNSPATLNYTKMSCDAILWGARML-MSIIIPSENLVARDQKCLALTNFLKLTAFPCNLF-YL-SRKL-----LNYIRDSFPQ-K-----APPTHHILRLSSTSWYKGLSVVAFLLYLAEGSGSMMTVIES-H-FPAQRIYYNSLFSSGQQRNFQPMPTQFVE-QIFYPLWSGDGCQTKTECTNFILSKIIS--SLSLINIDFEDTRSLMSSEVHKAH----NTLILILIVKTYLI-RMTQHFGFCHALSSYSDPNSDEIFLILRRENLQSQQKRVSQI-ILYG------DDHINLSRLGSRTAKILDIFLDRITQLITTFFKEL-IVSTQGKISTGIDVMTKLDISIRNWCLVIHLVN-----YSHIQQMY------LDRPTQKRIWKLFPD---
>Teviot_virus_YP_009176992.1
MA---EVHLDSPIVNKLYYYLKARLLKVR-NLALSRFADAEKCLISPLVTGTDLLNQGSKI--SSDSFYTWFLIRHM-RGLILKTQTFIVTPELVTIVDFFTFEMTLMVTDMLEGRMNILAISSASLSYLFEIVDHL--CAILGQNV-YSVIANLESMVYAILQ-LSDP-VVGEFLSFINSEIYAILSDPTDLTAELLCIMRLWGHPMLSSATAARKVRESMCAPKIDLTTNLKTLAFFNGIIINGYRRRHDGIWPELKHDNSLSYQYIKELAMLEFEKSIEADDLSIFMKDKAISAPRKEWLSVFRKSPQPYNRRLLLNFLSDETFEKELEYVTSGA-YLDDDTFCASYSLKEKEIKET-GRIFAKLTKNMRSCQVIAESLLASHAGKFFKENGVVLDQISITKTLLTMSQIGLISKTEIAACFLTTDLSKYCLNWRYQSIVMFAKS-MNQLYGYNHLFEWIHQRLMRSTLYVGDPFNPPRNLDENGDIFIVSPRGGIEGLCQKLWTMISIAVIVLSATESGCRVMSLVQGDNQAMAITTMVPRSLP---QEKKRIAYENSQLFIRRLRENNFGMGHHLKEQETIVSSEFLIYSKRIIYNGRILNQSLKNVSKLADILGESTQTSCSNLSTTIMRLTENGVEKDICFKQLIFDLLFISRIITIPAQLGGLNY-YALTRLFNRNIGDPLTSAIADLKRYIRSNPKWVLKNLIARE-----DGDWNTLASDPYALNINPPTTFLKKHAQKVLMEGS--NPMLNGVFSENNLPEENSLAQFLLDRDVVMPRVAHIILEQSVCGRKKQIQGYLDTTRTIIKYAINKVGNAKLCKILDYNIAFLSYNLDYLSLCSIDLAKLARRLSWGR-PL-DGLETPDPIELVNKYTWFRVPYIGSRTDERRVAKGSS-SALKSALRLCGVYIWAFGDTEK-NWQDASQLANTRASLTAEQ-LHILPTTANLTHRLDDGLTQQKFTPASSYMYSSYVHISNDDQNTVDSNLIYQQIMLLGLGILEHTGCSCCIKQVDACIIYNKFIYDPNP-SGIETIPTGIQLARSLTGLDENTKLDDTFIYALLDMSYQLYYLRLGQNAILDYLVLSRIPLSGIASTISHPKILRRLINLEIIRPYNSPATLNYTKLTCDALMWGARNL-RSIIVPSENLVAREQKCGLLTEYLKISAFPCNIY-YL-TRKV-----LNYIRDDDKI-D-----DPPVHHVLRLSSTSWYKGLSVVSLLLYLAEGSGAMMTIIES-R-FRGAKAYYNSLFSSGQQRNFQPLPTQFIEEKFFVPLWSGVSEQRCASCVNFMLERIPS--SVSLLNVDLEDISSMHDCELSRAT----NILLLILIFKTYLC-KLLQIFSRCTLLSAYSDPSSDEIFLIAVKEKLVFQQQRVKDI-ICSG------DDHIRLSQLGTCTPKILDEFLYRVVQLLTMFIKEF-ILSYIGKLSTNNQTVTALDLTVRNWPVNNQVRN-----HQVVKDLF------LDRAEQKRVWKLFDD---
>Tioman_virus_NP_665871.1
MA---EVHLDSPIVNKLLYYLKARLQKVR-QLSLNRFADAEKCLISPLVQGTLLLSECKKV--SGDAFYTWFLIRHM-RALILKTQTFIVTPELVTLVDYFTFEMTLMVTDMIEGRMNILAISSASLRYLFDIVDQL--CAILGQNV-YSLIANLESMVYAVLQ-LSDP-VPGEFLSFINSEIYTILTDPADLVAELLCIMRLWGHPMLTSATAARKVRESMCAPKIDLTTNLKTLAFFNGIIINGYRRRHDGIWPELRHDNSLSYPYIKEIAMLEFGKSIDADDLSIFMKDKAISAPRKDWLSVFRKSPQPYNRRLLLNFLADETFSKELEYVTSGA-YLDDDSFCASYSLKEKEIKET-GRIFAKLTKNMRSCQVIAESLLAAHAGKFFKENGVVLDQISITKTLLTMSQIGIISKTEITACFLTTDLSKYCLNWRYQSIILFAKS-MNQLYGYNHLFEWIHLRLMRSTLYVGDPFNPPRNLTENGDIFIVSPRGGIEGLCQKLWTMISIAVIVLSATEAGTRVMSLVQGDNQAMAITTMVPRGLP---HEKKRIAYENSQTFIRRLRENNLGMGHHLKEQETIVSSEFLIYSKRIIYNGRILNQSLKNVSKLADILGESTQTSCSNLATTVMRLTENGIEKDICFKQLVFDLLFVSRLITIPAQLGGLNY-YALTRLFNRNIGDPLTSAIADLKRYIIAGPRWILKNLIARE-----DGDWNTLASDPYALNIDPPTTFLKKHAQRVLMEGS--NPMLSGVFSESNLPEENSLARFLLDRDIVMPRVAHIVLEQSVCGRKKQIQGYLDTTRTIIRYAINRIGNAKLCKILDYNTSYLSYNLDYISLCSIDLARLVRRLSWGR-QL-DGLETPDPIELVEKYTWFRVPYIGSRTDERRVAKGSS-SALKAALRLCGVYIWAFGDTEK-NWADAAQLANTRAQLSLDQ-LHVLPTTANLTHRLDDGLTQQKFTPASSYMYSSYVHISNDDQNTVDSNLIYQQIMLLGLGIIEHTECSCCIKQVDACIIYNKFIYDTNP-SGIDAIPTGLQLARSITGLDENTKLDDTFLYALLDLSYQLYYLRLGQNAILDYLVLSRIPLSGIAATISHPKILRRLINLEIVRPYNSPATLNYTKMTCDALMWGARNI-RSIIIPSENLIARELKCKVLTEYLKISAFPCNIY-YL-TRKV-----LNYIRDADKV-T-----DPPIHHVLRLSSTSWYKGLSVIKVLLYLAEGSGAMMTVIES-K-YCGTKAFYNSLFSSGQQRNFQPLPTQFMEEPFFVPLWSGSSEESCAACVNLILKSIPS--SVSIMNVDLEDITQMQNPEVSRAA----NVILLVLIFKTYFC-KLLQIFSRCVLLSAYSDPASDEVFLVAIKVNLNNQQQRVKNI-VRTG------DDHIQLSRLGTSTPKILDDFLTRVVQLLTTFLKEF-ILDRKGKLSTNNQIVTTMNLTARNWPLNGQVRN-----SQIVRDLF------LDRSEQKRIWKLFED---
>Human_parainfluenza_virus_2_NP_598406.1
MA---EVHLNSPIVHKLIYYLLERLGVAK-SELLQPVEQWYKLINATISDSIRCMENSIKL--TGPNVSLWLTIKYM-RQLIMHQSSIVITPELVICFDYFTFEMTLMVSDMFEGRMNVTALCTISIDRLFSIVDEL--AQLLGDTV-YKVIASLESLVYGCLQ-LKDP-VVGSFHSFITQEIIDILIGSPDLIAEMLCLMRLWGHPTLTAAQ-VGKVRESMCAGKLDFPTIMKTLAFFHTILINGYRRKKNGMWPEFQHDNAISYEYTKEISLIEFRKCFDFDELSIFMKDKAISAPRSDWMSVFRRSPNPFNRRLLLNFLEDDSFVAELRYVTGGE-YLQDDTFCASYSLKEKEIKPD-GRIFAKLTNRMRSCQVIAEAILANHAGTLMKENGVVLNQLSLTKSLLTMSQIGIISEFELSACFITTDLAKYCLQWRYQTIIHFART-LNRMYGVPHLFEWIHLRLIRSTLYVGDPFNPPAATDLNGDIFIVS-KGGIEGLCQKMWTMISISVIILSSAESKTRVMSMVQGDNQAIAVTTRVPRSLP---IQKKELAYAASKLFFERLRANNYGLGHQLKAQETIISSTFFIYSKRVFYQGRILTQALKNASKLADVLGECTQASCSNSATTIMRLTENGVEKDTCYRQLTYDLIFISRIVLLPSQLGGLNY-LACSRLFNRNIGDPLGTAVADLKRLIKCGESWILYNLLARK-----KGSWATLAADPYSLNQEPPTTILKRHTQNTLMEIC--NPMLKGVFTDNAKEEENLLAKFLLDRDIVLPRVAHIIIDQSSIGRKKQIQGFFDTTRTIMRRSFEILSTKKTLSVIEYNTNYLSYNYPVILTCSIDISRSLRKLSWGR-TL-EGLETPDPIEVVNKFTWFRVPYIGSRTEERRVAKGAT-HSLKAALRGAGVYIWAFGDTVV-NWNDALDIANTRVKISLEQ-LQTLPTSANITHRLDDGATTLKFTPASSYAFSSYTHISNDQQYVVDSNIIYQQLMITGLGIIEHTSSSCCVRSVDGCLITNTFVYDPDP-GSTDYYSTAKQMINSIIGLDEYTKIDLVFKLMLLELAFQMYYLRSSWTNIFDYTTLRRIPLNNIAATISHPKLLRRAMNLDIITPIHAPASLDYVKLSIDAIQWGVKDL-SNILILSENLIAREEKCLVLTEYLKLTAFPSNNF-YL-TRKI-----LNQIREPESL-E-----GPPSHHVLRVSSTAWYKGISYCRYLLYLAEGSGASMSLLEL-L-FPGDTVYYNSLFSSGEQRNYAPLPTQFVQIKDFVPLWNGNGAVSTKDAVAFIIHKVGA--KASLVHIDLESTANINQQTLSRSQ----HSLIIILIYKTSLA-GLLWCFDRIHLISSYSDPHSHEVYLVCRLQHHLENVGRVGKV-LDGL------GDNGLILRCGGTSRKWLELVQDALVTLITIHLKEI-IIGAAGKVRTIIKLILELMYTVRNWLVRDSVRQ-----RTYISTFF------LHRPYQKQIWKLIKDIQI
>Simian_virus_41_YP_138510.1
MA---EVHLNSPIVHKLVYFLLERLFAVR-SELLNTIDEWNKLVSAILSSPLKCMQDSTKL--IGPLVSLWLTIKYM-RQMIANQSKIIITPELVTCFDYFTFEMVLMISDLFEGRMNVTALCTVSIERLFDIVDHL--AHLLGDNV-YKIIASLESLVYGCLQ-LHDP-VIGTFYSFVAQEIVDGLQQSPDLTAELLCLMRLWGHPNLTAAQAAKKVRDTMCAGKLDFQIIMKTLAFFHTILINGYRRKKNGIWPELHHDNSISYEYTKELSLIEFKKCFDFDELSIFMKDKAISAPKEDWMSVFRKSPNPFNRRLLLNFIEDPSFAKELEYVTSGE-YLRDPHFCASYSLKEKEIKPD-GRIFAKLTNRMRSCQVIAEALLANHAGKLMKENGVVMNQISLTKSLLTMSQIGLISELELSACFITTDLTKYCPQWRYQTIIPFAKT-LNRMYGVPHLFEWIHLRLLRSTLYVGDPFNPPADTSLNGDIFIVSPKGGIEGLCQKMWTMISISVIILSSAESKTRVMSMVQGDNQAIAVTTKVPRSVP---TEKRNLAYNASKLFFDRLKHNNFGLGHQLKAQETIISSQFFIYSKRVFYQGRILTQALKNASKLADVLGECTQASCSNAATTIMRLTENGVEKDVCYRQLCFDLYYVARLVILPSQLGGLNY-LSCSRLFNRNIGDPLGTAVADLKRLIKCGESWVLSNLLSRK-----TGSWATLAADPYSLNIDPPTTILKRHTQNTLMEVC--NPMLKGVFTDNAREEENNLAKFLLDRDIVLPRVAHIVIEQSSVGRKKQIQGFFDTTRTIMRKSFEILSSKRTLSVIECNINYLAYNFNIIHNCSVDIARSLRKLSWGR-TL-EGLETPDPIEVVNKFTWFRVPYVGSKTEERRVAKGAT-SSLKAALRGAGVFIWAYGDTDA-NWDDALDLANTRVQISKEQ-LQALPTSANITHRLDDGATTIKFTPASSYAFSSYTHISNDQQYVVDSNIIYQQLMITGLGIIEHTSSSCCIRPVDGCIITNPFVYDPNP-GSIEHYSTAKQMINSIIGLDEYTKIDLVFKMMLLELSFQMYYLRTTWSNIFDYTTLRRIPLTNIAATISHPKLLRRAMNLDVITPVHAPASLDYIKLSIDAIQWGIKDL-HNILILSENLIARDEKCLVLTEHLRITAFPSNNF-YL-TRKV-----LNSIRDDDNL-E-----GPPIHHVLRVSSTSWYKGLSYVRYLLYLAEGSGASMSLVEM-L-IPGQKVYYNSLFSSGEQRNYAPLPTQFVQIEDFIPLWNGNGAVSNKDCVAFIIHKVGA--QASLVHVDLESTANLNQQSLSRSQ----HALIIFLVYKTSLA-CVLWSFDKITMISSYSDPNSHEIYLVCRLQHHLENVGRVGKA-IDGV------GDNGLILRCGGTSRKWLDSLQETLVNLVTVHLKEI-IIGSVGKIRTIVKLILELMYVIRNWLVQDSVRQ-----RDYITTFF------IHRSYQKRIWKLVYE---
>Parainfluenza_virus_5_YP_138518.1
MA---EVHLNSPIVHKLYYYILQRLVNVR-NFLLPLLKNWDKLVKEVINAGTQCIQNSYGL--TGRISDFWIMIKFM-RQLIVRQTDIIITPELVALFNYMTFEIVLMVSDMYEGRHNILSLCTVSITYLLSLVDNL--AFQIGDAV-YNIIALLESFVYAQLQ-MSDP-IPGQFHAFVCSEILDALRGTPDLTAELLCIMRLWGHPMLTASQAAGKVRESMCAGKLDFPTIMKTLAFFHTILINGYRRKHHGVWPELMNDNTISYEFTKEVSLIKFKKCFDADELSIFMKDKAISAPKQDWMSVFRRSPNPFNRRLLLNFLGDDKFNVELQYVTSGE-YLHDDTFCASYSLKEKEIKPD-GRIFAKLTKRMRSCQVIAESLLANHAGKLMKENGVVMNQLSLTKSLLTMSQIGIISEFELAASFLTTDLKKYCLQWRYQTIIPFAQS-LNRMYGYPHLFEWIHLRLMRSTLYVGDPFNPPADTSINGDIFIVSPRGGIEGLCQKAWTMISIAVIILSATESGTRVMSMVQGDNQAIAVTTRVPRSLP---LEKKTIAFRSCNLFFERLKCNNFGLGHHLKEQETIISSHFFVYSKRIFYQGRILTQALKNASKLADVLGECTQSSCSNLATTVMRLTENGVEKDICFKQLSYDIIFVSRLALLPSQLGGLNY-LSCSRLFNRNIGDPVVSAVADLKRLIKSGDYWILYNLLGRK-----NGSWATLAADPYSINIEPPTTALKRHTQQALMELS--NPMLRGIFSDNAQAEENNLARFLLDREVIFPRVAHIIIEQTSVGRRKQIQGYLDSTRSIMRKSLEILSNRKLNEILDYNINYLAYNLALLKTCSIDIARNLRKLSWGR-NL-EGLETPDPIEITARFTWFRVPYIGSRTDERRVARGAS-SSLKAVLRLAGVYIWAFGDTLE-NWIDALDLSHTRVNITLEQ-LQSLPTSANLTHRLDDGTTTLKFTPASSYTFSSFTHISNDEQYTADSNIIYQQLMITGLGILEHTGASCCVRPVDSCILSNKFVFDEDP-GNIDAVDTARQIINAITGLDEYTKLDELFMYCLLELSYQMYYLRVGWSNIVDYSILRRIPLNNLASTLSHPKLFRRAINLDIVAPLNAPASLDYIKMSVDAILWGCKVL-SNLVVTSENLIARDEKCFALTEFLRLAAFASNNY-YL-TRKL-----LNSIRDNANL-E-----NAPSHHTLRLSSTAWYKGISCCRYLLYIAEGSGASMTIIEY-L-FPGRKIYYNSLFSSGDQRNYAPMPTQFIEFEDFIPLWNGNAAMGMTACVEFIINRVGP--TCSLVHVDLESSASLNQQCLSKPI----NAIITVLILKYSLI-TFLWCFERITVLSTYSDPANHEVYLICILDGHLKQERIVAEA-VLGE------SDNELILKCGGTARNLIDEFEQLICTMLTTHLKEI-ILGLLGKISTIVRLLTELNHTIRNWLIRMIVKQ-----AGYIRKLI------LTRPIQKQIWK-------
>Mumps_virus_NP_054714.1
MA---EVHLNSPIVYKLFYYILARLKQIR-VELMQLPTVWEKLTQSLISDGLRVVLHSNQL--TGGSVKTWLMIKYM-RQLITNQKTCIIAPELVALYSYLTFEMVLMVTDMLEGRLNVSSLCTASIEILLTLVDDL--ALLMGDKV-YGVVSSLESFVYAQLQ-YGDP-VVGTFYGFICNEILDLLTESPDLTAELLCIMRLWGHPTLTASQAASKVRESMCAPKLDFQTIMKTLAFFHAILINGYRRSHNGIWPEMRHDNSLKYEYVKSISMLRIHKCFDASDLSIFMKDKAISCPKQDWMGVFRRSPQPFNRRLLLNFLEDDRFIKELEYVTSGE-YLRDPEFCASYSLKEKEIKAT-GRIFAKMTKRMRSCQVIAESLLANHAGKLMRENGVVLDQLKLTKSLLTMNQIGIISEFEIAACFLTTDLTKYCLNWRYQVIIPFART-LNSMYGIPHLFEWIHLRLMRSTLYVGDPFNPPSDPTLNDDIFIVSPRGGIEGLCQKLWTMISISTIILSATEANTRVMSMVQGDNQAIAITTRVVRSLS---SEKKEQAYKASKLFFERLRANNHGIGHHLKEQETILSSDFFIYSKRVFYKGRILTQALKNVSKMADILGDCSQASCSNLATTVMRLTENGVEKDLCYRQLCYDLVFISRLCLLPSQLGGLNF-LSCSRLFNRNIGDPLVSAIADVKRLIKAGDIWVLYNILGRR-----KGKWSTLAADPYTLNIDPSKTFLKKHAQYTLMERS--NPMLRGVFSENAAEEEEELAQYLLDREVVMPRVAHVILAQSSCGRRKQIQGYLDSTRTIIRYSLEVLSAKKLNTVIEYNLLYLSYNLEIIETCSIDIARSLRKLSWGR-PI-EGLETPDPIELVHKFTWFRVPYIGSKTDERRVAKGAS-VSLKSALRLAGVYIWAFGDTEE-SWQDAYELASTRVNLTLEQ-LQSLPTSANLVHRLDDGTTQLKFTPASSYAFSSFVHISNDCQVVTDSNLIYQQVMITGLALIEHTGSSCCIRPVESCVVMNKFVYDPEP-GGLDQIPTAKQMVNSITGLDEYTYIDSVFVYSLLELSYQMYYLRQGIQGILDYVTLRRIPITGISSTISHPRILRRCINLDVIAPINSPASLDYTKLSIDAVMWGTKNI-SQIVVPSENLVAREDKCQALTTHLKLTAYPSNLF-YL-SRKL-----LNAIRDEASL-E-----QPPLHHVLRLSSTSWYKTISVLNYILYLAEGSGASMSLIET-F-LPGEIIWYNSLFNSGEQRNFAPLPTQFIEVQSFYPLWNGNSDISTKTSVEYIIHKVGA--TCALVHVDLEGVPGSMNSMLERAQ----HALLILLILKASLL-TILWQSSTIRILSSYSDPNNHEVYIIATLRRRVEQGQIIQDC-ISEC------ADNNIILQAGGTTRKWLDELQSEMARLITIHLKEV-IVGPLGKINTILRLIVELMYTVRNWCIRLTLRQ-----QSTFNHLM------LNRSYQKRIWKIDID---
>Mapuera_virus_YP_001249278.1
MA---EVHLDSPIVHKLLYLLRSRLKTQK-FELLEKTKEWKHLIEANASNQLTCTQQSSKL--TGRQVEAWLLIKHM-RQLISELRQILIGPELVVLYLYFTFEMVLMVSDVMEGRLNVTALASISISKLLDLVDQL--ALIIGDYV-FDVIVSLESFCYAQLQ-LLDP-VDGDFYAFMCNEILETLESTPDLTAELLCIMRLWGHPSLTATQAADKVRESMCAAKIKLETVLKTRAFFHTILINGYRRRHNGIWPELAHDNNITYQYAKAITYIQFYKCFDSDDLSIFMKDKAISCPKDDWMSVFRRSPNQVNRRLLLNFLDDPNFEEELKYVTTGE-YLTDDQFCASYSLKEKEIKTT-GRIFAKLTRRMRSCQVIAESMLANHAGKLMKENGVVHDQLKLTKSLLTMNQIGIISHHEIAACFLTTDLKKYCLQWRYQTIIPFAQT-LNAMYGYPHLFEWIHLRLMRSTLYVGDPFNPPDSDNLNGDIFIVSPRGGIEGLCQKLWTMISISTIILSATEANTRVMSMVQGDNQVIAVTTKVPRSIP---KEKKAIALRACQGFFERLRENNYGIGHHLKAQETILSSDFFIYSKRVFFRGRILTQALKNASKLADILGDCTQSSCSNLATTVMRLAENGIEKDLCIRQLTFDLTFISRLALLPSQLGGLNY-LSCSRLFNRNIGDPLVSAIADLKRLIISQEPWILGNLLGRR-----KGTWSTIAADPYALNIDPPTTFLKRHTQSVLMEGS--NPLLAGIFSENAQSEENELAQFLLDREIVMPRVAHVVIAQTSCGRRKQIQGYLDSTRTIIRHALKILSTKRVITIVEYNSLYLAYVLEIIEDCSIDIARTLRKLSWGR-PI-EGLETPDPIELLDKYSWFRVPYIGSRTDERRVAKGAS-SPLKAALRLAGVYIWAFGESDD-SWAEAYQLASSRVDISLDD-LQTLPTSANITHRLDDGTTQLKFTPASSYAFSSFVHISNDSQQVTDSNLIYQQVMITGLGIIEHTGSSCCIRPVDSCFLENSFVFDSHP-NSIDYMPTGRAMVNSIIGLDEHTYIDQVFVFALLELSYQMYYLRRGWDNILDYVTLRRIPLSGMCATISHPRILRRLIDMQIVVPGNSPATLDFTKLCVDALIWGCKNI-KEIVVPSENLVAREDKCAAITKYLQITAYPNNLY-YL-ARKI-----LNNIRSATQL-E-----RPPSHHVLRLSSTSWYKSISIVEYLLYLAEGSGASMAYIEY-Y-IPAPTIFYNSFFSSSDQRNFEPLPTQFVEPQEFRVLWDGHTDHTKSACAQFIISKVGP--TCSLVHADWEDNNQAETTRLSNAL----HITLIYLVLKTRLV-ALLWSFSDIVALSAYSDPNSTEVILCCKLSQLYTQSSRVQDA-IVQC------SDTMHLINVGGVNSKWNDDLIMSIIKIITIHLKEI-IVGILGRINTVIQLMTELVKVVSSWGLRSQLRR-----TSLIHDVI------FSRSQQKQIWKVDRY---
>Porcine_rubulavirus_YP_001331035.1
MA---EVHLDSPIVHKLLYLLKSRLDLMR-QRLMELEREWKHVTTKLLDKPLRCLRDSHKL--TNQATSTWLMIKHM-RQLITQMKSVMISPELVAIVFYFTFEMVLMVSDVFEGRLNVLSLCQVSITKILALVDQL--GTILGDGI-YDIIASLESFCYAQLQ-LEDP-VIGTFYAFMADEMLTCLLDSPDLTAELLCLMRLWGHPSLVAAQAAGKVRESMCAAKIQLGVTLKTLAFFHTILINGYRRRHNGIWPELCKDNHITYDFTKAISAIQFERCFDADDLSIFMKDKAISCPKQDWMSVFRKSPQPVNRRLLLNFLEDANFVEELKYVTTRA-YLTDDEFCASYSLKEKEIKTT-GRIFAKLTRRMRSCQVIAEAMLANHAGKLMRENGVVMDQLKLTKSLLTMNQIGIVSQHEIAACFLTTDLKKYCLQWRYQSIGMFARS-LNQMYGYDHLFEWIHLRLMRSTLYVGDPFNPPEAGTVNGDIFIVSPRGGIEGLCQKFWTMISISVILLSAAESGHRVMSMVQGDNQVVAVTTRVPRTLS---RDKKEIAHRACLSFFNRLKENNFGLGHHLKAQETIISSDFFVYSKRVFFRGRILNQALKNASKLADVLGDCSQASCSNLATTVMRLAENGVEKDLCYRQVTYDIKFIARLAVLPSQLGGLNY-LSCSRLFNRNIGDPAVSALADLKRLIRCGEHWVLSNILMRK-----SGNWSTLAADPYALNVDPPTMFLKKHTQQVLMGQS--NPLLSGIFHENARQEENDLAQFLLDREVVMPRVAYVILAQTSCGRRKQIQGFLDSTRTMIRHALQLLSFRKLNQVLEYNCLYLAYSLEIIETCSIDLARTLRKLSWGR-PI-EGLETPDPIELLDKFSWFRVPYIGSKTDERRVAKGAS-SALRSALRLAGVYIWAFGEDEV-SWVEAHALAQTRVTITMDQ-LRALPTSANITHRLDDGTTQLKFTPASSYAFSSYVHISNDDQVVLDSNLIYQQVMITGLGVIEHTGSSCCIRPIEQCVQHNKFVFDQDP-NSIDFVPVGRSTVNSIIGLDEYSYIDQVILSALLELAYQMYYLRRGRDAILEYMVLRRIPFGGMSATISHPKILRRLINLGIIRPTNSPATLDYVRLCVDALMWGSRDL-ASILITSENLVSRTEKCAMLTYFLKIDTYPNNIY-YL-TRKL-----LNEIRGTTRL-E-----NPPTHHVLRLSSTSWYKSLSVVEFLLYLAEGSGASMSLIES-Y-IPGPIIYYNSLFHSGEQRNFAPQPTQFMEVQQFVPLWTGQSVQNRKECTEYIINKVGV--TCGLVHVDLEDFAIGPSAELTAGT----HSIIIALVFKTYLI-SVLWMFEEVTAISSYSDPHKTEVYLCALFVAHKNQSNVVCQE-VLTG------QDNQLIIAAGGAAQLWHDALVKYLVTVITTHLKEI-ITGSFGRINTITNGLVELISVARNWLTRLRLKH-----KRKISEFF------LSRPMQKRVWKLQ-----
>Human_parainfluenza_virus_4a_YP_008378665.1
MA---EVHLSSPIVHKLIYYILLRLISVR-NNLKGKIERWEKIQHAVVNKRISFLDLSDKL--ISNITNLFLLIKYM-RLLICQMKKIIITPELVCIYFYFTFEMILMISDVFEGRQNVYRIMFISINDLLNYVDNL--ALILGNKV-YSIIANLESLVYAKLQ-LRDP-VLGQFHCFILEEIMEIL--SPDLTAELLCIMRMWGHPTLTAAGAAGKVRESMCAQKLDFTTIMKTLSFFHTILINGYRRKHGGIWPSSKNDNAISYEVAKWISLFEFEKCFSADDLSIFMKDKAISCNKKDWMSVFRRSPSNVNRRLLLNFLNDSNFNLELEYVTTLQ-YLTDDNFCASYSLKEKEIKET-GRIFAKLTKQMRSCQVITESMLANHAGKLFRENGVVLDQLKLTKSLLTMSQIGIISNLEIAACFLTTDLQKYCLNWRYQAIIPFART-LNRMYGYPHLFEWIHLRLMKSTLYVGDPFNPPSDHNPNDDIFIVSPRGGIEGLCQKLWTMISIATILLSSAESKTRVMSMVQGDNQTIAITTKVPRSMP---KEKKQSAYNASKEFFSRLKQNNYGIGHNLKEQETILSSDFFVYGKRIFWRGRILSQALKNASKLADILGDCTQSSCSNLATTIMRLTENGLEKDVAIRQLTFDLIFLARICLVPSKVGGLNY-LSTSRLFNRNIGDPLVSAFADIKRLIMAREPWVLTNIMRRP-----DGNWSTLAADPYAVNIDPPTIFLKRHAQQTLMESS--NPLLNGIFNPNAKAEENNLAQFLLDRDIVLPRVAHVILAQTGCGRRKQIQGYLDSTRTIVKLALDILSFRKTNQVLDYNLNYLSYQLDIILDCSIDLARNLRKLSWGR-GL-EGLETPDPIELLDKFTWLRVPYIGSKTDERRIAPGAS-QNLKSVLRLTGVYIWAFGDNEQ-NWQDAYELSKTRVNITLDQ-LRVLPTSANLTHRLDDGVTQMKFTPASLYTFSNYIHISNDRQVNVDSNLIYQQIMITGLGIIEHTAASCCIRPVDSCLVINKFIYDDQP-GDFEFNDMGKIVVDSIIGLDENTYLDQVFIYILLELSYQMYYLRTGLMNLLDYITLQRIPIQNLASTISHPKILRRMINLGICVPSNSPATLNFTKIAVQCLMWGIKNL-YNILIHSENFAARENKCCILTEFLNIHPYPCNSY-YL-SRKA-----LNFIRSSQKL-E-----EPPVHHILRLTSTSWYKSLSIVKFLLYLAEGSGASMTLIEN-F-YPGRKIYYNSYYSSELQRNFEPLPTQFIEVQEYKCLWNGVTETSAISCAEFIINSIGV--SVTLIHCDGEEGFDTPQEEISSAV----HVLQILLLLKTSLI-SICWTSSQIILISAYSDPSNHEVYLVCKREQLIHQKDNILNI-ITSS------SDNQKILQAGGSCQQWINNLYKHLASIYTIHIKEI-IIGAQGKINTILRLLSEMLYIVKNWKLKIDFKH-----NNVLVELI------LSRPKQKQIWKIQFN---
>Avian_paramyxovirus_11_YP_009094483.1
ME---EVHLNSPIVNKLKFYWQRRFSFFK-DKIIGFMEKCKKTLYRDKSTQYSLFLKSRKL--TSHPLMFWLYVRQM-RHLIRGFRSIGVLPEILVLINILTFEMVLMYTDLVEGRNNLLAIAPLNLDLLIELIDRL--ALEVGNDV-YNTIASLESLAYGAVQ-LHDR-SVGEFFSFVLSEIEEEL--TTDQAAEMLCIMRIWGHPLLSARRAAKKVRDSMCAPKINLDIVFQVLAFFKAQIINGYRKSHSGLWPTLYLDAAIPYSTARELSLLEFEKSIDFDDLSCFLKDKAISRPQSQWLNSFRHSAIDSTNRLLLDFLQSSDFQEEFEYVTSMA-YLDDVEFCASYSLKEKEIKTD-GRIFAKLTRKMRSCQVLLEALLAEHVCDFFAENGVSMEQLALTKSLLAMSQLSPRVAKITIATFLTTDLQKYCLNWRYESIKLFAMA-LNQLFGIPHGYEWHHLRLQNTTMFVGDPFNPPLVLDQNDDIFIVSPRGGIEGLCQKMWTMISISAINCAATKVGCRVASMVQGDNQVIAITKEIKKGEN---SIVSEELDNLGDTFFNEFKQINFGLGHNLKLKETIKSQSFFVYSKRIFFEGKILSQSLKNALKLSDHVGENTVASCSTISSTVARLIENGFPKDTAFRQLLFDETYLAKAVLIPGQTGGYNF-LNLARLFTRNIGDPITCSLFDIKMYISAGDRYVLRNIVLRT-----DGSWVTLCMDPYALNIPLPLTYLKKHTQRSLLHHS--NPLLSGVRIDTQVEEEGDLCQFLLDREVVLPRVAHVILDNSVLGRRRHIQGLIDTTPTIVRHALNHISRKKLDLITDYSLNYLIALHDNILTCSVTLADFTRATSWGR-RI-SGITTPDTLELVSKFTWFRVPYVGSKTEERRAAKGMT-NHLRASLRLASVYIWAYGDTDQ-NWEQIHTIVKARCNITLNE-LRILPSSSNIQHRLIDGVSTVKFTPASLARLSSYVHICNDEQRSVESNLIYQQIMLLGLGIFEHTGNSCCIREVESGSIQNPFLYDHNP-LNLDNEDVAKLMIESVVADYGGCDLRYLVKMLCSALAYQMYYLRRTKDCILLYIALQRIPLANIAITLTHKEIFRRLSISGLIPAMNAPATCDFIQFTRQIIHRGASEL-ESYLLPNQQLLARIEKCQVLTDFLKIDSIVTNLY-FL-SRKI-----LANIRSGRSL-S-----RQLRRHLFKTSSTSWYKYAGLYSSELYLGEGSGAVMSFFEF-V-KPSHTIWYNSLFSSSQQRNYGPSPTQFLRVQQFCTLWNEVDDALSDNCVNYIIDTVPA--SCKLVVVEAEFERGLSWESVRIGL----NCFILRFVVKVNVL-SAMIHFTSVNVYCAYCNLEQKEVLVVGSAKNCDDIAYRMSEL-IEGR------TTDSLLLQIGGTTSYHDMDLARLITSVLDTLLKEV-FLSMQGKISTLATTTVRIPIWIQNGVRLAMIIT-----IERVKWIF------LSYPEIKYWIK-------
>Avian_paramyxovirus_2_YP_009177238.1
MD---EVHLNSPLVAKLVLLWKAKINSLI-DNLAQPAKVREKSVKQEKQHGFHLFSASHQL--VGRCRWAWLHIKQM-RYQVLQSRLIGITPDIVLIVDILTFEMMLMYSDVIEGRDNVVAVGSMSIEVLFDVVDTL--ARRIHDPI-YDLVAALESMAYAAVQ-LHDA-SEGEFFSFNLTEIESTL--SPDQAAELLCVMRLFGHPLLSAQQAAKKVRESMCAPKLEHDAILQTLSFFKGIIINGYRKSHSGVWPQLYYESAISHAFMRYLSMIEFRKSIEFDDLSTFLKDKAICRPKDQWARIFRKSGVDKSNRLLIDFLESHDFEEEMKYVRTKA-YLEDDQFSASYSLKEKEIKTT-GRIFAKMTRKVRRCQVFMGSLLSGHVCKFFKENGVSMEQLSLTKSLLAMSQLSPRISKSIVATFLTTDLQKYCLNWRYGSIKLFAQA-LNQLFGLDHGFEWIHLRLMNSTLFVGDPFSPPECKGPNSDIFIVSARGGIEGLCLKLWTMISISIIHCVSEKIGTRVAAMVQGDNQVIAITRELFNGET---EQIQPELDRLGNAFFSEFKQHNYAMGHNLKPKETIQSQSFFVYSKRIFWEGRILSQSLKNATKLADHLGDNTVSSCSNLASTVTSLVEKGFEKDTAFTQILIDEQYFSLAALIPGQVGGYNF-LNISRLFTRNIGDPVTCAIADIKWFIKSRAEHVLKNILLRD-----DGGWSTLCADPYALNIPLPTTYLKKHTQRSLLADS--NPIVAGVQLDSQYIEEEEFAQFLLDREAVMPHLAHTIMETSILGKRKNIQGLIDTTPTIIKTALMRISRRKCEKIINYSINYLVECHDSSSTCSVTIAEFLRATSWGR-TI-SGVTSPDTVELLRTFTWMRVPYLGSKTEERRSAKGMS-HHLKATLRGASVMVWAFGDTEE-SWEHACLVANTRCKINLPQ-LRLLPSSSNIQHRLNDGISVQKFTPASLSRVASFVHICNDFQKSVDSNLIYQQIMLTGLSIMEHTGTSCCPREIETSIVNNQFLFDCNP-LNIDSMQVAKLIGECILEDGINSDLRLVFLQLLCDLAYQMYYLRIGYHSIVAYLTLERIPLANMALTISHPEVWRRVTVSGFNQGYRSPATVDFIAACRDIIVQGAQDL-LSYTFFNVQFLARIEKCAILTQFLKIDALVSNLY-FT-TRRV-----LSCITGRMSL-N-----ASPLAHCLKQVSTSWYKYAVVGASVLYIGEGSGSVMTLLEY-L-DPATIIFYNSLFSNSMQRNFGLMPTQFQDKQVFQPLWRDVDQEVETAFLNYVIEVVPV--SSKRVVCEVEFDRGMPDEIVITGY----HVLMVRLIIKVYVL-SAIVMFGGLDIHNSYMSTNKEEYIIIAAAHETESLREKENNL-TRGK------QTDMLLSYLGGRTLFGQSDLDARKIALVDLLMVES-NLDKGRKIVTLAKATTRLPVYIASEIMFTHLTS-----IAQVNHLF------LSRSEVKQALK-------
>Avian_paramyxovirus_penguin_Falkland_Islands_324_2007_YP_009094073.1
MD---EVHLDSPLINKLLLLWKTKLIVIR-NHLLTFQKEKNKVLRRENTPRYHLFSSSHKL--TNNSRWSWLHLKQM-RYLIKQSRIIGITPDVVVIVDLLTFEMVLMYADVAEGRDNVMVLSELSLEDLFLLVDSL--ASDIGERI-YDLVATLESLAYAAVQ-LHDA-SEGSFFAFNMREIRELL--SPDQSAELLCIMRLFGHPLLIADSAAKKVRESMCAPKIEHDTVLQTSSFFKGIIINGYRRSHSGVWPQLYYESSISHAFMKALALLEFKKSIDYDDLSTFLKDKAICRPKSQWTAVFRKSENQKSNRLLIDFLESSDFEEEFRYVTSLS-YLSDNEFCASYSLKEKEIKTT-GRIFAKMTRKMRSCQVILESLLSQHVCKYFKENGVSMEQLSLTKSLLAMSQLSPRVAKTVTAGFLTTDLQKYCLNWRYASIKLFAQA-LNQLFGISHGFEWIHLRLMDSTLFVGDPYSPPSDMAPNDSIFIVSPRGGIEGLCQKMWTMISISIIHCVAEKVGTRVAAMVQGDNQVIGITREVFQGET---EIIQPELDALCETYFVEFKKHNFGMGHNLKPNETIKSQSFFVYSKRVFWEGRILSQLLKNATKLADHLGENSVSSCSNLSSTIARLVENGLEKDVAVTQLLFDEHYLQYATLLPGQVGGFNF-LNLSRLFTRNIGDPVTSSLADIKCYIMAGPRHILRNIMLRE-----DGGWVTLCADPYALNIPLPTTYLKKHTQRSLLAHS--NPLLLGVQIQTQHEEEEALAQFLLDRESVMPRVAHVVMESSILGKRKQIQGLIDTTPTIIKTALMSISRKRCDKILQYSINYISACHDSVLTCSVTLAEFLRASSWGR-GV-AGVTSPDTLELITNFTWMRVPYLGSKTEERRAAKGMS-HHLKAALRGASVYMWAFGDIEV-NWEQACIIANTRCNITMDQ-LKLLPSSSNIQHRLTDGISVQKFTPASLSKVSSFVHICNDFQKAVDSNLIYQQIMLIGLSILEHTGQSCCPREIDGSIVQNRFLFDNAP-LNIDAITAAQLVSDCILEEGIMCDIRQLSMYLLNNLAYQLYYLRIGQQNILLYIALERVPFANLALTISHPEVWRRINMVGICSEASGPASVDFIAASRDLIEYGCKGL-LDYVFFNVQFLARIEKCATLTQFLKLESLMTNLY-FS-TRRV-----LSNLREEIGT-H-----DTYIQHLLKQCSTSWYKYAVLYASELYIGEGSGSVMTLLEY-L-EPSHTIFYNSLFFNEMQRNFGLLPLQFHNIQQFIPLWREIDQETDTAFLQLAMSMIKP--TLKRVNCDVEFDEGMPIERIIQGY----HVLMLHLWVRVYVI-SSLLMFGKVTIHNAYMSPNHEEFVLACKTQEWESLSSKVEKF-VHRK------KTDSLLLQLGGKTFGGIDDARKQIIDLIDTALLEC-KINKHRRLYTVAQACTLIPFWIWSELQVTYLAT-----YTRLSRFF------LTRPESKRLLK-------
>Avian_paramyxovirus_8_YP_009094225.1
MD---EVHLDSPIINKLALLWRHRLGKIK-SDIGTFRHMKDRILCTEFGHKIDLFSLSHKL--VGEARWSWLHIKQM-RYLIKQSRTVGITPDLVILFDALTFEMVLMYSDVLESRDNIVLVGRLSLEVLFDLVDSL--AKTLGDTI-YEIIAVLESLSYGSVQ-LHDA-SHGSFFSFNMNELDNTL--DVDQAAEMLCLMRLFGHPMLTAPDAAAKVRKAMCAPKVEHDTILQTLSFFKGIIINGYRRSHSGLWPQLYLESAISHHFMKSLSMIEFKKSIDYDDLSTFLKDRAICRPKSQWDVIFRKSDEIKSNRLLIDFLDSADFEKEFAYVTTMD-YLHDNEFCASYSLKEKEIKTT-GRIFAKMTRNMRSCQVILESLLSKHICKFFKENGVSMEQLSLTKSLLAMSQLSPKVSKTVVATFLTTDLEKYCLQWRYSTIKLFAQA-LNQLFGIDHGFEWIHLRLMNSTLFVGDPYSPPEDPTPNDDIFIVSPRGGIEGLCQKMWTMISISAIHCVAEKIGARVAAMVQGDNQVIAITKELFRGEK---CDVRDELDELGQVFFDEFKRHNYAIGHNLKLNETIQSQSFFVYSKRIFFEGRLLSQVLKNAAKLADHLGENTVSSCSNLSSTIARLVENGFEKDTAFTQILFDEHYLLYSSLIPGQLGGFNF-LNISRLFTRNIGDPVTCSLSDLKCFIAAGPPYVLKNVVLRE-----PGTWLTLCSDPYTLNIPLPTTYLKKHTQRSLLSRA--NPLLAGVQVPNQHEEEEMLARFLLDREYVMPRVAHVTLETSVLGKRKQIQGLIDTTPTIIRTSLVNVSRKKCEKIINYSLNYIAECHDSLLTCSVTIADYLRAVSWGR-SI-SGVTTPDTIELIQAFTWMRVPYLGSKTEERKTAKGMS-HHLRAVLRGTSVFIWASGDTDI-NWDNALQIAQSRCNITLDQ-MRLLPSSSNIQRRLDDGISTQKFTPASLARITSSVHICNDSQRSVDSNLIYQQIMLLGLSIFEHTGHSCCPRELDISLVTNPFLYDQLP-LNIDGLDTARLMAECILEEGIMCDIRSLCVNLLCSLAYQMYYLRRGRRAILNYLTLQRIPLANIALTISHPEIFRRIVNTGIHNQIKGPATTDFIAASRDIILSGARYL-SSYTFFNCQYLARIEKCKVLTEYNNIDALVSNLY-FT-TRRV-----LSNLRSGSSL-H-----CDPLHHLLKTSSTSWYKYAIAYAVSLYIGEGSGSVMTLLEY-L-EPSVDIFYNSLFSNGMQRNYGLMPLQFVNVQQFKPLWRDIDIETDPSFVNFALNEIPM--SLKRVNCDVEFDRGMPIERVIQGY----HILLVILWVKVYLL-SAMIMFGYVKIHNGYMSAKDEEYILMSDCCETDSLNLKCNHI-IARK------STDSLLLQLGGVSVGSTDECMDYVVSSIDLAILEA-NLNKLKKIDTILKSSTYIPYWLRYEYSLSFLIT-----NQRLKSFF------LTRAEVKVCIK-------
>Avian_paramyxovirus_7_YP_009094060.1
ME---EVHLDSPIINKILYLWRFKWDKLR-PRLDENFALIKKCLLRYTASGFNLFQMSQKL--TSSCCMFWLHVKQM-RNLIRIQRSVGLTPDLCVIADVLSFECVLMYCDLIEGRNNVYDLCQLSILLLLRLIDSL--AYDIGAPI-FDVIASLESLAYGAIQ-LYDY-DTGDFFSFNLREISQVI--NPDQAAEMLCIMRLWGHPLLYASKAASKVRESMCAPKIQFDAMLLVLAFFKRSIINGYRRKHGGLWPAAHHDAVLTDTFVREVAMIDFKKSFDYDDLSLYLKDKAICRQKSEWLNIFKGQRGIGENRLLLHFLNSVDFEQEFKYVTDME-YLYDETFCASYSLKEKEVKRD-GRIFAKMTPKMRSCQVLLEALLAKHVSELFKENGVSMEQISLTKSLVAMSQLAPRVNKIVIAGYLTTDLQKYCLNWRYESIKLFARA-LNQLFGIPHGFEWIHLRLIRSTMFVGDPYNPPASIQPNDDIFIVSPRGGIEGLCQKMWTLISIALIQAAAAKIGCRVTSMVQGDNQVIAITREVRVGEP---REASRELRLLCDEFFTEFKQLNYGIGHNLKAKETIKSQSFFVYSKRVFFEGRVLSQILKNASKLSDCLAENTVASCSNISSTVARLIENGLGKDVAFRQLIFDEVYLAIAALIPGQLGGFNF-LNVARLFTRNIGDPITCSLSDIKWFAKVGPEYILKNIVLRA-----SGTWTTLVADPYSLNITLPTSYLKKHTQRTLVADS--NPLLQGVFLLNQQQEDEALCKFLLDREQVMPRAAHVIYDQSVLGRRKYLQGLVDTTQTIIRYALQKVSYKKSEKIQNYNLLYIQSLFDEVLTCSVTLANFTRTCSWGR-QI-VGVTTPDTIELCTSYSWFRVPYLGSKTDEQRAAKGMD-YHLRQALRGASLYVWAYGETDQ-NWLDALKLANTRCNVTLQA-LTALPSTANLQHRLADGISTVKFTPASLSRIAAYIHICNDQQKSFESNLIYQQIMLLGTGIFEHTGFSCCVREADTMIISNKFLFNPDP-YNIENQGCAKVVTESLVQDTFQCDIVLFSSELLLDLAYQLYYLRRSKRGIISYLLLTRLPFAPLALTISHPVIYERLRQRRLVMEPLQPASIDYVKAARELVLIGASML-ETYNIYSHQAMARIEKCRLLTDFLKIEVHPTNLY-YM-MRKT-----LNLIRSSMDL-HGRKE-QRLDKYIYRTISTAWYKASSLIASDLYLCEGSGSSMTCLEY-C-FPSKTIWYNSFFSNELQRNIGPLPTQFCSIQDFKVLWADKSVESTTECVNFILSKVEL--TCKLIHADLDLPIETPRSVWMACV----NTFILKLVMKLYCL-GFAWCMDDINILNGYFNDKSKECYLIGTKNQLEDSIRCEKKF-APTW------STDLLLIRLGGKGESLLEDLTGDIIQVIDTALNEI-ILALGGKISTILKSVVHLILRIIQSRQLKGWLS-----QQELQAFW------LSRSETKLLIK-------
>Avian_paramyxovirus_5_YP_009094160.1
ME---EAHLDSPIVNKLIYFWKNSITAQR-DRFKQLAHTEKKIILRGHYSQIELFSTSKKL--INLHIHSWYLLRQQ-RHIIESKRTAVVGPDVIMIALLLTFEMVLMYTDLVEGRAMILAVTHVELVSLWSLIDTI--AYTIGEQV-FNIIGALENMAYAAVQ-LHDA-DIGEFFSFNLAEIGSCL--TVDQGAEMLCVLRTWGHPLLYAEKAAKKVRESMCAPKINFDIVQQVLSFFVTDLINGFRRAHSGLWPQLWKDCSIPYHISRSIAQIEFEKSIEYDDLSVFLKDKAICRPRSQWLDIFKPTRRQRNNRLLLDFLSSDNFHEEFSYVTTRS-YLEDQEFCASYSLKEKEIKID-GRIFAKMTRKMRNCQVLLESLLATHVCDFFKENGVVQEQLSLTKSLLAMSQLAPRVSKTLIASFLTTDLQKYCLNWRYPTIKLFAMK-LNQILGIPHGFEWIHLRLRDTTMFVGDPYNPPNDINKNDSIFIVSPRGGIEGLCQKMWTMISISAIHLSATKTGCRVASMVQGDNQAIAITREVKEGEN---QIAMGDLSEISERFFTEFKLVNRGLGHNLKVQETIRSKSFFVYSKRIFFEGRILSQGLKNAAKLSDTTGENTVSNCSNIGSTVARLIENGANKASCWKQIIFDTFFLVTISLVPGQLGGLNF-LNVSRMFTRNIGDPVSASLADVKWLIKSGPRYVLRNIVFRK-----EGSWITLCMDPYALNLPLPTTYLKRHTQRNLLANS--NPLLRGTRIENQYEEEEELARFLLNRESVMPRVAHVVFESTVAGRRRYLQGLIDTTQTIIKTALISISFKKCQKISEYTANYITDFNECVYTCSVTLADYTRSNSWGR-QI-IGVTSPDTIELVSSYSWFRIAYVGSKTEEHRAAKNMT-CHLRSALRGSSVYIWAFGDTPK-NWDDCLALANSRCKLTLAQ-LQSLPSTSNIQHRLEDGISTVKFTPASLARVASYIHICNDNHQSIESNIIYQQVMILGTGIFEHTGTTCCVREADGGTYSNPFLFDRSP-MGLENLDMSKVIIDTTVGDSAYCDLGALFTSACLTIAYQLYYLRSGASRIRNYFLLDRIPLANIALTISHPLIWARLQASTVLKGPLSYATTNFTKAVKDSLTWGLDMT-LSMIFPNYQLLARIEKCSVITEFCKITTFVTNIY-FL-TRKL-----LTMARGHRDL-HEDADEIDIGRYLTRMVSGSWYKISGLLAKGLYIAEGSGSIMTAVES-I-ACSNTIYYNSLFSNDLQRNLGPQPSQFYAIQEFQILWRESEIETTKECVNYILETVES--SCHISVCDLELSFGTPTTQYQQAI----HYIILPGVLKLYTL-SLLALNYRTWIYNAYCSQEGRECYIVFRKSRLLIISTKLASY-LSGL------STDLFLIGIGGQFAIDPGHLQSLKRDCVTVALKET-ILSTVGKIRTLLMITCRVQIHILQMAMIQSIVD-----KQELTIML------LTRHEVKLFIK-------
>Avian_paramyxovirus_6_NP_150063.1
MD---ECHLNSPVVKKLTLLWKKELRQLV-RGLDNILAGHKKMLVRMLHEPTQLFVTGRKL--AGNCVYAWYLIRQM-RYMALQRKQVGIHPELVIITGCLTFDMVLMYADVVEGRAMTKLVALTEVEKLWFLVDSI--FEEIGGAG-YNIVASLESLAYGAVQ-LWDK-SLGEFFSFNLTEIRSEL--SVNQAGEMLCILRHWGHPLLCAVKAAKKVRESMCAPKTSLDTTLKVLAFFIADIINGHRRSHSGLWPNLYRESALQYAIVREASLIEFQKSIDFDDLSVFLKDKAICRPKSNWLAVFRKSSEGPSNRLLLDFLQSSEFAKEFEYVTSLG-YLQDPEFCASYSLKEREVKTD-GRIFAKMTRKMRNCQVLLESLLACHVCDYFKENGVVQEQISLTKSLLAMSQLAPRVSKTIIASFLTTDLQKYCLNWRYTVVKPFAQR-LNQLFGIPHGFEWIHLRLMNTTMFVGDPHNVPQFSSENDGIFIVSPRGGIEGLCQKMWTMISIAAIHLAATESGCRVASMVQGENQAIAITTEIEEGED---SVASIRLKEISERFFRVFREINRGIGHNLKVQETIHSESFFVYSKRIFFEGKILSQLLKNASRLSETVGENCVGNCSNISSTVARLIENGLDKRVAWKQILFDIDFIKNISITPAQLGGLNF-LALSRLFTRNIGDPVSSAMADMKFYIQVGSPHLVRNAIFRE-----DGTWTTLCADPYSLNQPLPPSYLKKHTQRMLLTAS--NPLLQGTRVENQYIEEERLAKFLLDRELVMPRVAHTVFETTVAGRRKHLQGLIDTTPTIIKYALHHISFKKSMLISSYSADYIMSFIDTIATCAVTLADYARTYSWGR-SI-KGVTTPDTLELCSSFSWFRIAYVGSKTEERRAAKGMS-THLRAALRGASVYIWAYGDSDK-NWDDATKLANTRCVISEDH-LRALPSSANIQHRLMDGISVTKFTPASLARVSSYIHISNDRHQVIESNVIFQQVMLLGLGIFEHTGYSCCIREADNGDFGNKFLFDPMP-MGLEVLDTARISIDTSIGESAYCDLRLLAVAMCDNLSYQLYYLRKGRRAIRDYIALSRIPLANIALTISHPGIWARLRLIGAVSAGNSPATVNYPAAVCELILWGYDQL-LDIIVPNYHILARIEKCTALSDLNKLNPFITNLY-FL-SRKL-----LNAIRSTPDF-TDSTAAEGAERYIRRTASTSWYKAAGILTTPLYLAESSGAIMTVMEH-L-VCSNKIWYNTLFSNELQRNFGPNPIQFEEVQEFEVLWREVDEETSMRCVNFIMSKVEQ--SCHIVCCDLELAMGTPLEVAQSAY----HIITLKLVLKLYVL-SLLLVPFHVTIHNGYCSHRGSEGYIIATRNGFKTVSSSLGRL-YSPS------ATDMFLIQLGGKSDWNTNLVLQDIISILSTLLKEI-ILQVSGKVRTMAAAATRLHLHIVRLIGIRRLVP-----KSEIAQIF------LSRAEIKNILK-------
>Avian_paramyxovirus_12_YP_009094173.1
MGSQ-ESHLSSPIVHKLLYYWRSRMINLG-RQTDEKFATIEKFVRSAYGARFDLSNLERKL--YGHSRNLWLHVKQQ-RHLIVKCREVLITAELVSVVDCLTQEMVLMYADLLEGRSMITLHCSLLINDLLSLVDEL--SLTIKGDI-YEIVAILEAMAYSVVQ-LFEP-NEGDFFSFNLSEIKTLL--SCDQGAEMLCVLRLWGHPLLTASTAAKAVRTQMCAPKIDYDITMQVLSFFKGTIINGYRKKNSGIWPQLYLDSAISHAIMKALSLLEFAPCIDFDDLSMFLKDKAIARPSREWLSSFKTNSSQASNRLLLEFLESSEFYKEMEYLNSLA-YLDDDDVSVSYSLKEKEVKIN-GRIFAKLTKSLRNCQVMAESILAAEIAPFFQGNGVIQDSISLSKSMLAMSQMSFNCNKIRLATFLTTDLSKYCLNWRYQTIKPFARA-INQLMGLEHFFEWIHLRLMNTTMYVGDPYNPPQEVVPNDDIFIVSARGGIEGLCQKLWSMISISAINLAATRADCRVACMVQGDNQVIASTKEIHCSDD---EQALRQLHELSDRFFRELIIVNHGLGHNLKLRETMRSNTFFVYSKRVFKDGRILSQLLKNAAKISGDLGEDTVASASDISGTIARICENGAGKDFSYVQFYFDQEFVHNYLLTPSQVGGVNG-LQYVRLYNRNIGDPGTTAFAEMKRLVSAQSRSVIENVMTRP-----SGNWATLCSDPYSFNFDSPSIVLKKHTQKVLFESC--NPLLAGVHQEDMDSEENDLARFLLDQEYIHPRVAHVIMQASSIGRRKQIQGLLDTTSTIIKYALDKLSIKKSERIQNYPALHFQLYEEDVWMCSVSLADYCRNRSWGR-PI-LGVSNPDSLELISQYTWFRVPYLGSKTQERRVARAMS-PHTKAALRASSVLIWAFGDNEI-NWEAALAIANSRCAIDLDH-LKVLPTAGNLQHRLDDGISQVAFTPASLYRVSSYVQISNDSQRVRESNLIYQQIMLLGLASLEHSAHSCCLREASVSFPQNRFMYDPNP-LNLDSYSTGKLVGQSIISYDENCDTVKLLEYALLDCSYQMYYLRIGFENIMLYLTIRAMPLSNLAATVSHPSIFGRLYRSGMVSTQGSHASIDFISLSSQVLMKAIRSF-IQLLFPSVQLIAREDKCRELTQYLKIDTFPANLY-YM-ARKS-----LNLIRETDAS--TKDELADLRKYLFRQASSSWYKIGQLFSIPLYLGEGSGALMSLTEL-Y-LPHRMIYYHTQFDNAMQRHFGPSPSQFLDIQEFKVLWREVAAETRGESVTYITTCIPC--GIGFLMVDAELPSDSPVSVIEEFI----NIMTIVMIIKALMV-NCMMLADRVILINGHMCRGDGECYIIGWFKLFVDQQAKVDEI-LENL------NIDTALLAAGGRRPHGCDAFKEIIVKHIDTALKSI-ILSNRGKVSTLVHQTVRFEQELMRVRKIDRMIT-----SEKVKTIF------LNRSTQKIYMK-------
>Avian_paramyxovirus_goose_Shimane_67_2000_YP_009255226.1
MLPS-ESHLSSPIVHKLLYYWRIRAKKIG-SKTEDKMAQIEKKVSRIFGMRFKLSDMEGKI--YGCARNTWLHVKQQ-RHLILKSRALIISSELVVVIQCLTPEMVLMYSDLLEGRNLVQMLCSAIIELLLRLIDEL--ATVIGGDV-YEVVAILEAMSYATVQ-LFEP-TEGDFFSFNLTEIKNVL--NANLGAEMLCILRLWGHPLLTASVAAKAVRTQMCAAKIDFDIQMQVLAFFKGTIINGFRKKNSGLWPRLYKDAAISHQIMKSLALIDFKPCIDFDDLSMFLKDKAIARPAKEWLCSFKRDGSTRSNRLLIEFLEAAEFYQELQYLNSMA-YLGDDDVSVSYSLKEKEVKIN-GRIFAKLTKTLRNCQVMAEGILAAEIAPFFQGNGVIQDSISLSKSMLAMSQMSYNCNKIRMATFITTDLSKYCLNWRYQTIKPFARA-LNQLLGFDHFFEWIHLRLMNTTMFVGDPYNPPAEIVPNDDIFIVSARGGIEGLCQKLWSMISIAAINLAAARSSCRVACMVQGDNQVIASTKEIKPSDN---DDALEELQKLSDRFFEELVKINHGIGHNLKMRETVRSNTFFVYSKRIFKDGKILSQMLKNAAKLSGDLGEDTGGSASDISGTIARICENGAGKDFCYIQFYFDCDFVHNYIMTPSQVGGLNG-LQYVRLYNRNIGDPGTTALAEIKRLTTVGSPRILPNLLTRQ-----SGTWATLCNDPYAFNFDSPGILLKKHTQRVLFESC--NPLLAGVHREDADAEELSLAKYLLDQEFIHPRVGHVIMQASSIGRRKQIQGLLDTTNTIVKYALDKLGVRRTEKIINYSVIHFQLFLDELWMCSLALAEYCRNKSWGR-PI-LGVANPDTLELATQYTWFRVPFLGSRTQERRVARNLS-PHAKAALRGASVLIWAFGDNDT-NWNAALEIANSRCNIDLEH-LKILPTAGNLQHRLDDGISQVTFTPASLYRVSPYVQISNDSQRIKESNLIYQQLMLLGLAAIEHSAHSCCIREASLAFPTNRFMYDGTP-LSLDQYTTGKLIGQSIISYDDNCDAIKLLEYVLLDCAYQIYYLRIGVENIMLYMLLQSMPLANLAATISHPGIFGRLYRVGLLELSGVHASVDFISLAAQVLTKSMRAI-AHLTFPSIQLIAREDKCRVLTEFMKLVTFPANLY-YI-SRKS-----LNLIRENEVT-YCNVERSDLRRYLFRNSSSSWYKVGQIFSIPLFLGEGSGSIMAVCEL-H-IPHRIIYYNTMFDNAMQRHYGPSPAQFFEVQEFTTLWREVSAETREECVTYITSTVGC--TTQFIMVDAEIPKDSALSIIEQFI----NILTIVLVIKTLLV-TNLMLCSKLYILNGYMCRGDYECFLIAIFDAFIKQEREVISI-TEVL------NIDQALLAAGGRRPNGTDEFKDIIVQHIDTVLKSI-VLSNRGKSITMLKQCVTVEQIIIRLSVIDSWIT-----AGQVKEIF------LHRAAQKLYMK-------
>Avian_paramyxovirus_9_YP_009094364.1
MDNP-EAHLSSPIVHKLYYFWRLRMKRLG-ANVISRFRGIEKKVSRDNREKFTLVSQHEGL--FGNTKFTWLHIKQQ-RHLILTARMVHITPELTMITCALTPEMVLMYSDMLEGRDMVISVAQLVIECLLDLIDQL--ACLIKDAI-YEIIGILEGLAYAAVQ-LLEP-SGGDFFEFNLREIAAIL--TDNQAAEMLCILRLWGHPTLESRTAAAAVRKQMCAPKIDFDMIQQVLAFFKGTIINGYRRQNSGVWPQLHADYAISHELMKRLAMLEFEKCIDIDNLSMFLKDKAIAHTRPNWLASFKRTDATSTNRLLIEFLESSNFYQEMTYLTSLE-FLRDNDVAVSYSLKEKEVKPN-GRIFAKLTKRLRNCQVMAENILADEIAPFFQGNGVIQSSISLTKSMLAMSQLSFNCNRRRVATYITTDLQKYCLNWRYQTIKPFAHA-INQLTGLDLFFEWIHLRLMDTTMFVGDPYNPPSDPTPNDDIFIVSGRGGIEGLCQKLWTTISISAIQLAATRSKCRVACMVQGDNQVIAVTREVNPDDS---DAVLDELHKASDRFFEELTHVNHLIGHNLKDRETIRSDTCFIYSKRVFKDGKILSQALKNAAKLSGEIGENTPMSCGNIASTVSRLCENGLPKDACYIQFFFDNEFVHAYALWPGQFGGLNN-LQYSRLFTRNIGDPCTTALAEIKRLERAQPGKLIKNLLARK-----NGTWASLCNDPYSLNIESPNLILKKHTQRVLFESC--NPLLQGVYSEENDTEEAELAEFLLNQEAIHPRVAHVIMEASAVGRKKQIQGLIDTTNTIIKIALGRLGARRLRKINSYSSMHMLIFLDDIFMCSVALADYLRQITWGR-KI-LGVNNPDTLELVSQFTWFRIPYVGSKTQERRNASNMS-PHMKAALRLASVKVRAYGDNEH-NWQVAWQLANTRCAISLEH-LKLLPTAGNLQHRLDDSITQMTFTPASLYRVAPYIHISNDSQRVKESNIIYQQIMLLGLSAIEHTQFSCCLREAALAVPGNQFVYDSSP-LDLDHYSCGKLIGQSVISYNENCDLVKLFEYALLDCAFQMYYLRRGYKNILIYMLIRNMPLSNIAATISHPIIHTRLYNAGLLDHGSAHASIDFIELSANLLVTCIATL-LSLAFPSVLLIAREDKCRMLTNHLALTTFPANLY-YM-SRKS-----LNIIREGQAR--ILDECVPMTRYLFRQASSSWYKAANLLSLPLYLAEGSGAIMSLLEL-H-VPHEKIYYNTLFYNEMQRHFGPTPTQFLAVQEFCPLWRDVADEASDRCVSFITSEVPG--TVSLLHCDIETTLEPSWAYLEQLA----NISLIVFIIKVLLL-AILAPSKRIRIINGYSVRGDFECYLVATILAFQRQLNRIRGI-ISIM------TIDMALIEAGGQRPSNVGTYEEIMIQHIDTTLKTA-ILTARGKCNTVLIACTKFETTILQTTRIEKLLS-----RIRLKEVF------LTRPMQKMYLK-------
>Goose_paramyxovirus_SF02_NP_872278.1
MAGS-ESHLSSPLVHKLLYYWKERMIKLG-RAVTNKFRKIEKKIQIRYGDLFKLCTHEKKL--LGRAKFAWLHIKQQ-RHLIVAARTVFVTPELVIVTHCLTQELVLMYADMMEGRDMVNIISSTAIDDILRLVDAL--AKDLGNQV-YDVVALMEGFAYGAVQ-LLEP-SGGDFFAFNLQELKDTL--EQNQAAEMLCLLRLWGHPLLESRSAARAVRSQMCAPKVDFDMILQVLSFFKGTIINGYRKKNSGVWPQLHADSAISHDVMKSLSALEFEPCIDYDNLSMFLKDKAIAHPSDNWLASFRRNEATSTNRLLIEFLESNDFYKEMEYLTTLE-YLRDDSVAVSYSLKEKEVKVN-GRIFAKLTKKLRNCQVMAEGILADQIAPFFQGNGVIQDSISLTKSMLAMSQLSFNSNRRRVATFITTDLQKYCLNWRYQTVKLFAHA-INQLMGLPHFFEWIHLRLMDTTMFVGDPFNPPSDPTPNDDIYIVSARGGIEGLCQKLWTMISIAAIQLAAARSHCRVACMVQGDNQVIAVTREVRSDDS---DMVLTQLHQASDNFFKELIHVNHLIGHNLKDRETIRSDTFFIYSKRIFKDGAILSQVLKNSSKLSGDLSENTVMSCANIASTVARLCENGLPKDFCYVQTYFDSEFVHSYVLTPAQLGGLSN-LQYSRLYTRNIGDPGTTAFAEVKRLEAVGSPSIMTNILTRP-----NGDWASLCNDPYSFNFESPNIVLKKHTQKVLFETC--NPLLSGVHTEDNEAEEKALAEFLLNQEVIHPRVAHAIMEASSVGRRKQIQGLVDTTNTVIKIALTRLGIKRLMRIINYSSMHAMLFRDDIFMCSLTLADYARNRSWGR-KI-LGVSNPDTIELVEQFTWFRVPYLGSKTQERRAAAHMS-PHVKAALRASSVLIWAYGDNEV-NWTAALNIARSRCNISSEY-LRLLPTAGNLQHRLDDGITQMTFTPASLYRVSPYVHISNDSQRVKEGNVVYQQIMLLGLSLIEHSKFSCCIREAPVAVPSNKFMYDPSP-LNLESYSSGKLIGQSVVSYDENSNVVRLFEYALLDCAYQLYYLRRGLNNIVLYMLYKNMPLSNIAATISHPIIHSRLNAVGLINYDGSHADIDFVEVSAKLLVSCTRGL-YALLFPSVQLISREEKCSILTEYLNIITFPANLY-YM-SRKS-----LNLIREAPAR-YSKVC-DYLVRYLFRTASSSWYKASHLLSVPLYLAEGSGAIMSLLEL-H-IPHETIYYNTLFSNEMQRHFGPTPTQFLNVQEFCPLWRENAEETSDKAVGYITSVVPY--SVSLLHCDIEIPPGSNQSLLDQLA----NLSLIVVIIKVLLM-NLFTPSTKGYILNGYACRGDMECYLIFVMRLFTSQQRRVTDI-LPKL------NIDAALIEAGGQRPFCAERTTQIIASHIDTVIRSV-ILSTDGKKRTSLKQCTKLEVTILGLRAVGDVIS-----ITKLKEMF------LTRAQQKFYMK-------
>Newcastle_disease_virus_B1_NP_071471.1
MASS-ESHLSSPLVHKLLYYWKERMIKLG-RAVTNKFRKIEKKIQIRYGELFRLCTHEKKL--LGTAKFAWLHIKQQ-RHLIVAARTVFVTPELVVVTHCLTQELVLMYADMMEGRDMVNIISTTAIDDILRLIDAL--AKDLGNQV-YDVVSLMEGFAYGAVQ-LLEP-SGGDFFAFNLQELKDIL--EQNQAAEMLCLLRLWGHPLLESRIAAKAVRSQMCAPKVDFDMILQVLSFFKGTIINGYRKKNAGVWPQLHADSAISHDIMKSLSALEFEPCIEYDNLSMFLKDKAIAHPNDNWLASFRRNEATSTNRLLIEFLESNDFYKEMEYLTTLE-YLRDDNVAVSYSLKEKEVKVN-GRIFAKLTKKLRNCQVMAEGILADQIAPFFQGNGVIQDSISLTKSMLAMSQLSFNSNRRRVATFITTDLQKYCLNWRYQTIKLFAHA-INQLMGLPHFFEWIHLRLMDTTMFVGDPFNPPSDPTPNDDIYIVSARGGIEGLCQKLWTMISIAAIQLAAARSHCRVACMVQGDNQVIAVTREVRSDDS---EMVLTQLHQASDNFFKELIHVNHLIGHNLKDRETIRSDTFFIYSKRIFKDGAILSQVLKNSSKLSGDLSENTVMSCANIASTVARLCENGLPKDFCYVQTYFDSEFVHSYVLTPAQLGGLSN-LQYSRLYTRNIGDPGTTAFAEIKRLEAVGSPNIMTNILTRP-----NGDWASLCNDPYSFNFESPNIVLKKHTQRVLFETC--NPLLSGVHTEDNEAEEKALAEFLLNQEVIHPRVAHAIMEASSVGRRKQIQGLVDTTNTVIKIALTRLGIKRLMRIVNYSSMHAMLFRDDVFMCSLTLADYARNRSWGR-KI-LGVSNPDTIELVEQFTWFRVPYLGSKTQERRAAAHMS-PHVKAALRASSVLIWAYGDNEV-NWTAALTIAKSRCNVNLEY-LRLLPTAGNLQHRLDDGITQMTFTPASLYRCHLTFTYPMILKGSKRGMWFTNRVMLLGLSLIEHSKFSCCIREAPVAVPSNKFMYDPSP-LNLESYPSGKLIGQSVVSYDENSDVVRLFEYALLHRSYQLYYLRRGLDNIVLYMLYKNMPLSNIAATISHPVIHSRLHAVGLVNHDGSHADTDFIEMSAKLLVSCTRGL-YSLLFPSVQLISREEKCSILTEYLNIITFPANLY-YM-SRKS-----LNLIREAPAR-YSQIH-DYLVRYLFRTASSSWYKASHLLSVPLYLAEGSGAIMSLLEL-H-VPHETIYYNTLFSNEMQRHFGPTPTQFLNVQEFRPLWRENTEETSDKAVGYITSAVPY--SVSLLHCDIEIPPGSNQSLLDQLA----NLSLIVVIIKVLLM-NLFAPSTKGYILNGYACRGDMECYLVFVMRLFTSQRQRVTDI-LPRL------NIDTALIEAGGQRPFCAEQITQIIASHIDTVIRSV-ILSTDGKKRTSLKQCTRLEVTILGLRVIGDIIS-----ITKLKEMF------LTRAQQKFYMK-------
>Avian_paramyxovirus_3_YP_009094217.1
M----DHHLNSPIVNKLMYYCKARASRIR-DQLLPTWSRMRSEVSYTQSAKFDLFQGSTDL--TGYACQFLFHIKTQ-RELILLMRQIITTPEYSVWVFILTFDCLLMYCDLADGRHNILFTCQLLIRDLLGLIDNL--GKNHPLIV-YDVVASLESLAYGAIQ-LHDK-VVGTFFTFILAEIYESLESTVNEAAELLCVMRLWGHPALSSIDAANKVRQSMCAGKLKFDTIQLVLAFFNTLIINGYRRKHHGRWPRMYYDQCIPHEFTHTVSLIEFDCTFPIEKLNIFLKDKAIAFPKSKWTSPFKADFKVRANRLLLTFLQLDEFESELEYVTTKA-YLEDDEFNVSYSLKEKEVKTD-GRIFAKLTRKMRSCQVIFEELLAEHVSPLFKDNGVTMAELSLTKSLLAISNLSSTLFRFTHAHFITTDLQKYCLNWRYQSVKLFARQ-LNRLFGLQHGFEWIHCILMQSTMYVADPFNPPNGNAPNNDIFIVSPRGAIEGLCQKMWTIISISAIHAAAAVAGLRVASMVQGDNQVIGVTREFLAGHD---SHVDSQLTASLENFTQIFKEINYGLGHNLKLRETIKSSHMFIYSKRIFYDGRILPQLLKNISKLATTTGENCLTSCGDLSSCITRCIENGFPKDAAFTQILADHFYLSDGSILPAQLGGFNN-LNISRLFCRNIGDPLVASIADTKRYVKCGTPSILDSVVSIT-----KGSFTTLMMDPYSINLDQPETRLKRHVQKVLLQES--NPLLQGVFLETQQDEEEALAAFLLDRDIVMPRVAHAIFECTSLGRRRHIQGLIDTTKTIIALALDTLSHTKREQIVTYNATYMRSLTQMLKDCSVILAQQVRRASWWR-TL-EGLEVPDPIESVSSYSWFRVPYIGSKTDERQMSEKTT-CHARAATRLASLYIWAYGDSED-SWDAVESLSNSRCQITREQ-LQALPSSVNLHHRLNDGITQVKFMPSTNSRVSRFVHISNDRQNVTDSNLIYQQVMLLGLSILEHTDVSCCLRECPMTQYTNPFLYDQAP-DNYELYDTGKDVAATIFGPLAYSDYYLLSTSLLLIFAYQLYYLRRYKQNIICYMVFRRCHLGDLIQTISHSEILTGLNAAGFNLMLDRSKNNQLSRLAVKYLTLCVQNL-EVCIIGGQHFLCRDVKSKLIYDHLNLELHTPQVY-FI-MRKC-----LGLLKATLPL-------ILDKINLFRPRHSVWYRNRLILSQLLYLGEGGGSTILTIEP-H-IRSDKIYYHTYFPADQQRNFIPQPTTFLR--EFVNCWSEDANATELRCINHIMTVIPV--SLNRIICDIELARDTSIKSIAXVY----NLGILICICRCHVS-FVLKTSSKLAISSGFSGVNDPSCVVGTTKSCYTEQLGNLGQLEIRKPLMQCEMDVDNFLNYYNPS------SVPELITPTVSSLLFEL-VITVSGKVSTMIRTCCEIKLLIANSEVLAYLVR-----QLWVSTLL------FSRHYRKVLLR-------
>Avian_paramyxovirus_4_YP_007008152.1
MS---TFHLESPLINKCFYYMQAHIDHTK-DKLPKAWRNTLKSIEHQEATQLSLMKKSLKL--TGCAASGWHHIVSM-RLQQYQRRTCLINADYTVIFSVLPFDVVLMMQDLLESRRNVLFCARFMISMILALGDQL--GKKAPQVL-YDFVATLESFAYAAVQ-LHDN-NPGTFFEFNIQELESIL--PPSESAELLCLLRLWGHPLLNSLDAAKKVRESMCAGKLDYNAIRLVLSFYHTLLINGYRKKHKGRWPQLYFDQEIPHSVALDISMIEFEKTFEVESLSIFLKDKSIALDKQEWYSGFVSEDRKSTNRLLLAFINSPEFKEELKYLTTGE-YATDPNFNVSYSLKEKEVKKE-GRIFAKMSQKMRACQVICEELLAHHVAPLFKENGVTQSELSLTKNLLAISQLSYNSMKFTAAHYMTTDLKKYCLNWRHQSVKLFARS-LDRLFGLDHAFSWIHVRLTNSTMYVADPFNPPDSDAKNTGIFIISARGGIEGLQQKLWTGISIAIAQAAAALEGLRIAATLQGDNQVLAITKEFVTPVP---GVLHEQLSEAMSRYKKTFTYLNYLMGHQLKDKETIQSSDFFVYSKRIFFNGSILSQCLKNFSKLATTLAENTVAGCSDISSCIARCVENGLPKDAAYLQLLLDHYYVRNATYLPSQLGGYNH-LNMTRLFCRNIGDPLTSSWAEAKRLMEVGNRKFLEGILWRP-----SGTFSTLMLDPFALNIDPPETIIRKHTQKVLLQDC--NPLLAGVVDPNYNQELELLAQFLLDRETVIPRAAHAIFELSVLGRKKHIQGLVDTTKTIIQCSLERLSWRKVENIITYNAQYFLGATQQIDDCSVTLSTVSRRISWWR-AI-DGLETPDVIESIDSYSWFKMPYVGSKTDERQTAQGST-CHLRAALRLVSLYLWAYGDSDI-SWLEAATLAQTRCNISLDD-LRILPSSANLHHRLNDGVTQVKFMPATSSRVSKFVQICNDNQNSVDSNMIYQQVMILGLGEFEHSDNSCCLREMPTTGFQNPYIYDESP-DNLDNLDVAYDVIQSVFACDAWGDPRIIQVTAILFLAYQLYYLRRGDRAILCYIILNRMVLGSLIQTLSHPEIRRRFSLSDQGFLVEREPGKPLVKQAVMFLRDSVRTI-KAISRGGCHLLCREEKSALLYQMLQWDIHTPALY-FV-SKKM-----LGMLKRNATY-E-----ALGRHYILRLYSSAWYRSAALLASGLYLGEGYGTTMTLLEP-V-VKSSTVYYHTLFDPTRQRNYKPEPRVFTDPGGIVNLWGEDVRQTQKDTVNFILSRIPP--SLKLIHVDIEFSPDSNVRTLLSGY----HCALLRFAVRVFVT-AILSADSNLLCISGLTHKDDGAGYICAKKKWAEGEVSRLTKKNWRLGDPV---VSELIIARTGGSMEYGTFDTYKLLASIVETTLMEI--TRSGGRIRTLIECAQLIDVICVNIDHRHVLVT-----NETINHII------KARDFFKRRLK-------
>Atlantic_salmon_paramyxovirus_YP_009094152.1
MDADQECHLNSPIIGKIVQCHVCSLRKIG-GILCDELDNLLGRADSYNKEKVAMLKSLVKG--VGKSFKSWFTIKRM-RILQKACNKVFITAEVVVILSILTPELVLMYCDVVEGRWNMATAGSLDGEKLWSLIDTL--FPRIGEKT-FDVVALLEPLSLALIQ-LSDP-VEGAFLEFVINELSDALSKLVSEAAEIFSFFRTFGHPALEAVQAAEKVRKYMYEPKLSFETIMQAHAIFCGIIIGGYRERHGGQWPAAKLQGSLTHEMCRSFTGFKFEKFLEPQDLTIYMKDKALSPPKSNWDSVYPNHVCEESRRLVEVFVADYKFKDILKYVEEDE-WLADEEFNISYSLKEKEIKQA-GRLFAKMTYKTRAVQVLSETLLAAGIGPLFRENGMAKNEIDLLKQLSTLSISGVSRSHETISAFLTTDLKKYCLNWRSETTSIFGLR-CCEIFGLKKFFNWMHPILEKSVLYVGDPYCPIPDETDDSGIFIHNPRGGIEGYCQKMWTLISIALIHLTAVRTSVRVSAMVQGDNQAIAVTQRVPHGLS---KEKKHRVYDAVVRYFYQMQKVMAEMGHELKLQETVISSKFFVYSKRIYYDGQILPQCLKALTRCSETLVDESRAACSNIATAVAKSIEQGYSPVVGYQQLMISLGFLTVAAFVPASVGGFNY-MAMARCFVRNIGDPATAAMADIKRMIEVDTTEVLNKLLEQE-----DSTFLDWGSDPYSCNLPSISAVIKNVTARSVLVDS--NPLLQGLFDIDNQEEDEDLAMFLMDRGVIMPRVCHEILDNSLTGVRESIAGMLDTTKTLIRAGVRSLSLTMMRRLVNHDLLQFETFTKIMKYCSVDLAKIIRTKLWGR-HI-AGLETPDPLEVINRYSWFRVPYFGSTTEERSEIKNLS-KPAKAAIRIAMVYTWAFGDDEI-SWEEASTIAKTRANFTTEE-LKLLSTSTNLSHRLRDSSTQMKFAGTSLLRVSRYVTISNDQMVSKDTNLVYQQVMLIGLSFLEHLNPGCCIVTNEDEEKANVMIYDPEP-VDFSLWDTAQTVVDTISQIDRLIDINNFCIALVNQFAYEIYTLGEGRHLIYDHVRLRITSFKVLTNAVSHPRIFKRFWDFGVVKPNRGAKAQDFKLHALDICMHAVEQW-DCVYLCESTFTARLQRYSAIRDYLIIRAVPSTVS-YL-MQSA-----VKQFRLEIPR-STRDEEPSYLSHQLRVNSTSCLKALELTSHLLFVGEGAGAMLALYDS-V-LGPVTNWYNSGISPRDQRELNIYPSEVA-MSRTKVLFNGRPEVGSDTCERFITDSLCD--RVSIVHSDMEGGSGKDEDAVMIEQ----SVTRITLVTKLAVL-VMLIKWGVVQMILRTSNPSSMEVYVVCSGQSWKWLAR-----EIDVG------SYHRGLITFGFSMETISSTDLERVTTLFCSTMEQT-FVRDEGKRRERIKNLILIALNLSTFFVVGSFEK-------------------FPTRDIKKLMK-------
>Bovine_parainfluenza_virus_3_NP_037646.1
MDTE-ECHLNSPIVGKIAQLHTRSIRKLR-SVLNNKINELLSKASKQMTDGLDLWVTLSKL--ASNPFKTWFTIKYM-RRLQKAKNELLIHPELVLILDIMTPELVLMYCDVVEGRWNISSCAKLDGNNLWEIIDGL--FSTLGERT-FDIISLLEPLALSLIQ-TYDP-VKGAFLNHVLSEMELIFAATIDEIAEIFSFFRTFGHPPLEASIAAEKVRKYMYTEKLKFDTINKCHAIFCTIIINGYRERHGGQWPNAYGSNSISYENAKSFIGIKFDKFIEPQDLTIYMKDKALSPKKSNWDTVYPASVSHDSRRLVEVFIADSKFHQVLDYVESGY-WLDDPEFNISYSLKEKEIKQE-GRLFAKMTYKMRATQVLSETLLANNIGKFFQENGMVKGEIELLKRLTTISMSGVPRYYETVSCFLTTDLKKYCLNWRYESTALFGDT-CNQIFGLKELFNWLHPRLEKSTIYVGDPYCPPSDIEPDSGFYVHNPKGGIEGFCQKLWTLISISAIHLAAVKIGVRVTAMVQGDNQAIAVTTRVPNNYD---KVKKEIVYKDVVRFFDSLREVMDDLGHELKLNETIISSKMFIYSKRIYYDGRILPQALKALSRCSETIIDETRSASSNLATSFAKAIENGYSPVLGYQQLYIALGMMQYASLIPASVGGFNY-MAMSRCFVRNIGDPTVAALADIKRFIKANDRGVLYRIMNQE-----ESSFLDWASDPYSCNLPNITTMIKNITARNVLQDS--NPLLSGLFTSTMIEEDEELAEFLMDRRIILPRVAHDILDNSLTGIRNAIAGMLDTTKSLIRVGISRLTYNLLRKISNYDLVQYETLSKTLRMCSVDLAISLRQKMWGR-MI-NGLETPDPLELLSPYTWMRVPYFGSVTDERSEAKNLS-KPAKAAIRIAMIYTWAFGNDEI-SWMEASQIAQTRANFTLDS-LKILTTSTNLSHRLKDTATQMKFSSTSLIRVSRFITISNDNMSTKDTNLIYQQVMLTGLSVFEHIEDGCCIKESYNDEHSNEFIYDKDP-IDMNYWDTAVTIADTMSQLDRTLDILVFLKTFVNQFAYTLYGLKEGRDPIWDYITLKDTSLKVLSNALSHPKVFKRFWDCGVLNPIYGPASQDQVKLALSICEYSLDEW-LNIYICDSAFLSRLERLDELKQYLLIKSFPSTVT-YV-RKTA-----IKYLRIALKN-YTSDSEGSYLSHQLRVNSTSCLKALELSQILLFLGEGAGAMLACYDA-T-LGPAINYYNSGLNITDQRELKIFPSEVS-LNRVRVLFNGNPNSGNMECESLIWSELND--SIGLVHCDMEGAIGKSEETVLHEH----SIIRIVLVSKIIIL-YLYKLWKDVSVVLKTSNPASTELYLISKDKNNEWLQH-----EIKEG------PYHTALQIFGFQLNHLARTNINNIIQSFTRTIKDV-MLKNKGKLRLLSRRLVLISLSLSTRLLDEKFEN-------------------FLTKEVKILMKSSQGYEY
>Human_parainfluenza_virus_3_NP_067153.2
MDTE-ECHLNSPIVGKIAQLHTRSIRRLK-LILNSKVTELLLKADRQMTDGLDLWINLSKL--ASNPFKTWFTIKYM-RRLQKARNELLIHPELVLILDLITPELVLMYCDVVEGRWNISACAKLDGNNLWEVIDKL--FPIMGEKT-FDVISLLEPLALSLIQ-THDP-VKGAFLNHVLSEMELIFESTIDEIAEIFSFFRTFGHPPLEASIAAEKVRKYMYIEKLKFDTVNKCHAIFCTIIINGYRERHGGQWPNAYGSNSISYENAQSFIGIKFNKFIEPQDLTIYMKDKALSPKKSNWDTVYPASASNESRRLVEVFIADSKFHQILDYVESGD-WLDDPEFNISYSLKEKEIKQE-GRLFAKMTYKMRATQVLSETLLANNIGKFFQENGMVKGEIELLKRLTTISISGVPRYYETVSCFLTTDLKKYCLNWRYESTALFGET-CNQIFGLNKLFNWLHPRLEGSTIYVGDPYCPPSDKEPDSGFYVHNPRGGIEGFCQKLWTLISISAIHLAAVRIGVRVTAMVQGDNQAIAVTTRVPNNYD---RIKKEIVYKDVVRFFDSLREVMDDLGHELKLNETIISSKMFIYSKRIYYDGRILPQALKALSRCSETVIDETRSASSNLATSFAKAIENGYSPVLGYQQLYIALGMMQYASLIPASVGGFNY-MAMSRCFVRNIGDPSVAALADIKRFIKANDRSVLYRIMNQE-----ESSFLDWASDPYSCNLPNITTMIKNITARNVLQDS--NPLLSGLFTNTMIEEDEELAEFLMDRKVILPRVAHDILDNSLTGIRNAIAGMLDTTKSLIRVGINRLTYSLLRKISNYDLVQYETLSRTLRMCSVDLAIALRQKMWGR-MI-SGLETPDPLELLSPYTWMRVPYFGSVTDERSEAKNLS-KPAKAAIRIAMIYTWAFGNDEI-SWMEASQIAQTRANFTLDS-LKILATSTNLSHRLKDTATQMKFSSTSLIRVSRFITMSNDNMSTKDTNLIYQQIMLTGLSVFEHIEDECCIKESFNDEHSNEFIYDKDP-IDMNYWDTAITIADTMSQLDRTLDILVFLKTFVNQFAYTLYSLKEGRDLIWDYITLRDTSLKVLSNALSHPKVFKRFWDCGVLNPIYGPASQDQIKLALSICEYALDEW-LNIYICDSAFISRLERLDLLKQYLLIKSFPSTVT-YV-RKTA-----IKYLRIALKN-YTSDSDGNYLSHQLRINSTSCLKALELSQILLFLGEGAGAMLACYDA-T-LGPAINYYNSGLNITDQRELKIFPSEVS-LNRVKVLFNGNPNSGNMECESLIWSELND--SIGLVHCDMEGAIGKSEETVLHEH----SVIRIVLVSKIIIL-YLYKLWKDVSIILKTSNPASTELYLISKDRNNEWLHH-----EIKEG------PYHMALQIFGFQLNHLAKTNINNIIQSFQRTIKDV-LLKNKGKLRLLSRRLVLISLSLSTRLLDEKFEH-------------------FLTKEVKILMKLLENYNQ
>Caprine_parainfluenza_virus_3_YP_009179212.1
MEFE-ECHLNSPIVGKIAQLHTRSIRKLR-PILTTRLDDLLGRAQKGMTDGLNLWINLSKL--ASGPFKTWFTIKYM-RRLQKGKNELVIHSEFVLVLDMLTPELVLMYCDVIEGRWNISSCAKLDGNSLWDVMDGL--FPILGEKI-FDIISLLEPLALSLIQ-TYDP-VKGAFLNHVLAEMESVLSTTIDEIAEIFSFFRTFGHPPLEASIAAEKVRKYMYAEKLNFDTINKCHAVFCTIIINGYRERHGGQWPNAYGTNSLSYENAQSFIGIKFTQFIEPQDLTIYMKDKALSPKKSNWDTVYPAASSCESRRLVEVFIADKKFHQVLEYVESGY-WLEDPEFNISYSLKEKEIKQE-GRLFAKMTYKMRAAQVLAETLLANNIGKFFQENGMVKGEIELLKRLTAISMSGVPRHYETISCFLTTDLKKYCLNWRYESTALFGET-CNQIFGLRELFNWLHPRLENSTIYVGDPYCPPADTEPDSGFYVHNPRGGIEGFCQKLWTLISISAIHLAAVKIDVRVTAMVQGDNQAIAVTTRVPTNYD---KTKKEIVYKDVVRFFDSLREVMDDLGHELKLNETIISSKMFIYSKRIYYDGRILPQALKALSRCSETIIDETRSASSNLATSFAKAIENGYSPVLGYQQLYIALGMLKYASLIPASVGGFNY-MAMSRCFVRNIGDPAVAALADIKRFITVNDRGVLYRIMNQE-----ESSFLDWASDPYSCNLPNITTMIKNITARNVLQDS--NPLLSGLFTPTMIEEDEELAEFLMDRKIILPRVAHDILDNSLTGIRNAIAGMLDTTKSLIRVGINRLTYNLLRKISTYDLVQYETLSKTLKMCSVDLAISLRQKMWGR-II-NGLETPDPLELLSPYTWMRVPYFGSVTDERSEAKNLS-KPAKAAIRIAMIYTWAFGNDEI-SWMEASQIAQTRANFTLDN-LKILTTSTNLSHRLKDTATQMKFSSTSLVRVSRFITISNDNMTTKDTNLIYQQVMLTGLSTFEHIEDKCCIKESYNDEHSNEFIYDKDP-IDMNYWDTASTIADTMSQLDRTLDILIFLKTFVNQFAYTIYGLKEGRDPIWDYITLRDTSLKVLSNALSHPKVFKRFWDCGVLNPIYGPASQDQIRLALSVCEYSLDEW-LNIYICDSAFISRLDRLETLKCYLLIKSFPSTVT-YV-RKTA-----IKHLRISLKN-YTINSEGNYLSHQLRVNSTSCLKALELSQILLFLGEGAGAMLACYDA-T-LGPAMNYYNSGLNITDQRELKIFPSEVS-LNRVKVLFNGNPNSGNMECESLIWSELND--SIGLVHCDMEGAIGKSEETVLHEH----SVIRIILVSKIIII-TLYKLWKDVRIILKTSNPASTELYLISKEKNSEWLRH-----EINEG------PYHTALQIFGFQLNHLARTNINVIIQSFIRTMKDV-ILRDKGKMKLISRRVILISLSLSTRLLDERFES-------------------FITREIKILMKVSQYDEY
>Human_parainfluenza_virus_1_NP_604442.1
MDKQ-ECHLNSPIVSKIAQLHVIKIRSLG-KILCDKIRSIFSVSDRELSSGFELWLNLRQL--GCRPFLTWFSIKYM-RWMQKNKSGLIIYRDLVIIINVLTPELVLMYCDVVEGRWNMSSAGRLDGEELWELIDSL--FPNLGEDV-YNIISLLEPLSLALIQ-LDDP-VTGAFMRHVLTELHTILIKSIDEKAEIFSFFRTFGHPSLEAITAADKVRTHMYSSKIILKTLYECHAIFCAIIINGYRERHGGQWPNAQGSNSISYECASSFIGFKFLKFIEPQDLTIYMKDKALSPRKAAWDSVYPDSESEETRRLIEVFINDNNFADIINYVESGE-WLNDDSFNISYSLKEKEIKQE-GRLFAKMTYKMRAVQVLAETLLAKGVGELFSENGMVKGEIDLLKRLTTLSVSGVPRSYETLSCFLTTDLKKYCLNWRFESTALFGQR-CNEIFGFKTFFNWMHPILEKSTIYVGDPYCPVPDRMDDTGIFIHNPRGGIEGYCQKLWTLISISAIHLAAVKVGVRVSAMVQGDNQAIAVTSRVPVTQT---KQKKTHVYEEITRYFGALREVMFDIGHELKLNETIISSKMFVYSKRIYYDGKILPQCLKALTRCSETLVDENRSACSNIATSIAKAIENGYSPILGYQQVCISLGMLRCAILIPANIGGFNY-MSTARCFVRNIGDPAVAALADLKRFIKAGDKQVLYRVMNQE-----DSSFLDWASDPYSCNLPSITTIIKNVTARSVLQES--NPLLSGLFSESSSEEDLNLASFLMDRKAILPRVAHEILDNSLTGVREAIAGMLDTTKSLVRASVRRLSYSILRRLINYDLLQYETLTRTLRMCSVELAIGLRQKMWGR-PI-HGLETPDPLELLRMYTWFRIPYFGSATDERSEAKNLS-KPAKAAIRIAMVYTWAYGTDEI-SWMEAALIAQTRANLSLEN-LKLLSTSTNLSHRLRDTATQMKFSSATLVRASRFITISNDNMASKDTNLVYQQIMLTGLSLFEHLNNKCCIIESPQELNNNKLIYDPDP-IDMNYWSTAMTIADTMSQLDRVIDIPLFCSTFINQFAYSLYGLNRGRDEIWGYVIIKDTSLKVLSNALSHPKIFKRFWDAGVVEPVYGPSNQDKILLAISVCEYSVDDW-QEIFICDNSFLARLERLESLKEYLVIKIFPSTLT-YI-RKSS-----IKVLRVRVSK-SEEIKRGRYLSHQLRINSTSCLKALELTYLLLYLGEGAGAMLSCYDA-T-LGPCMNYYNSGVNSCDQRELNIYPSEVA-CQRVKVLFNGNPGSGNDECETLIWNELQN--SIGFIHCDMEGGEHKCDQVVLHEH----SVIRIILVSKIAQL-SLYLRWRDVSLILKTSNPASTEMYLISKDKVHDWIVR-----ELKEG------PYHQALQIFGFELNKLCRVDTKNCIITFDRVLRDT-ILRDSGKLKVISRRLVIIALSMSTRLVDIKFES-------------------FLTKEIKILMKIDTSDSI
>Sendai_virus_NP_056879.1
MDGQ-ECHLNSPIVGKIAQLHVIKIRSLG-KALCDKIRSVFAVSDRELSNGFDLWLNFKQL--GNRPFLTWFSIKYM-RWMQKTRPGLVTYGDLVMILNILTPELVLMYCDVVEGRWNMSAAGQLDGEELWELVDSL--FSSLGEEI-YNVIALLEPLSLALIQ-LSDP-VIGAFMRHVLTELQTVLTSSIDEKAEIFSFFRTFGHPSLEAVTAADKVRAHMYAQKIKLKTLHECHAVFCTIIINGYRERHGGQWPNAQGSNTISYECATSFIGFKFRKFIEPQDLTIYMKDKALSPRKEAWDSVYPDSESEETRRLIEVFINDENFEDIIDYVESGD-WLKDEKFNISYSLKEKEIKQE-GRLFAKMTYKMRAVQVLAETLLAKGIGELFSENGMVKGEIDLLKRLTTLSVSGVPRTYETLSCFLTTDLKKYCLNWRFESTALFGQR-CNEIFGFKTFFNWMHPVLEKCTIYVGDPYCPVADRMADSGIFIHNPRGGIEGYCQKLWTLISISAIHLAAVRVGVRVSAMVQGDNQAIAVTSRVPVAQT---KQKKNHVYEEITRYFGALRHVMFDIGHELKLNETIISSKMFVYSKRIYYDGKILPQCLKALTRCSETLVDENRSACSNISTSIAKAIENGYSPILGYQQVCISLGMLRCAVLIPANVGGFNY-MSTSRCFVRNIGDPAVAALADLKRFIRADDKQVLYRVMNQE-----DSSFLDWASDPYSCNLPSITTIIKNITARSVLQES--NPLLSGLFTETSGEEDLNLASFLMDRKVILPRVAHEILSNSLTGVREAIAGMLDTTKSLVRASVKRLSYGILRRLVNYDLLQYETLTRTLRMCSVELAVGLRQKMWGR-PI-HGLETPDPLELLRIYTWFRIPYFGSATDERSEARNLS-KPAKAAIRIAMVYTWAYGTDEI-SWMEAALIAQTRANLSLEN-LKLLSTSTNLSHRLKDTATQMKFSSATLVRASRFITISNDNMASKDTNLVYQQIMLTGLSLFEHLNNGCCIMESPQEANNNKLIYDPDP-VDMTYWSTAMTIADTMSQLDRVIDVPLFCSTFVNQFAYSLYGLNRGREEIWGHVILKDTSLKVLSNALSHPKIFKRFWNAGVVEPVYGPSNQDKTLLALSVCEYSVDDW-QGVFICDNSFLARLERLETLKSYLVIKVFPSTLT-YI-RKSS-----IKVLRTRVSK-SEEITRGRYLSHQLRVNSTSCLKALELTYLLLFLGEGAGAMLSCYDA-T-LGPCINYYNSGVYSCDQRELNIYPAEVA-GQRVKVLFNGNPGSGNDECEALIWNELQN--SIGLVHCDMEGGDHKDDQVVLHEH----SVIRIVLISKIAQL-SLYLRWDEVNLVLKTSNPASTEMYLLSRHKAHEWVTR-----ELREG------PYHQALQTFGFELYKLSRADTHNCMTAFNRVLKDT-IVRDSGKLKTISRRLVLVSLSMSTRLVDQKFEA-------------------FLTKEVKILMKDGSLDDI
>Porcine_parainfluenza_virus_1_YP_009094450.1
MDHF-ECHLNSPIVGKIAQLHVIRIRSLG-KEMCDKIRSVFAVSDKDISQPLYLWRDRRQL--GGKSFMTWFSIKYM-RRCQKNRENIIIHPDLLMILDLLTPELVLMYCDVVEGRWNMSAAGQLDGEELWDRIDEL--FKIIGEET-FNIISLLEPLSLALIQ-LTDP-VMGAFMRHVISEMNETLSKTVDEKAEIFSFFRTFGHPSLEASIAAEKVRQHMYAQKIKYKTLCECHAIFCTIIINGYRDRHGGQWPNSQGSNSISYETAESFIGFRFEKFIDPQDLTIYMRDKALSPRREAWDSVYPDGFSEETRRLIEVFISDSNFEDIIQYVETGE-WLNDETFNISYSLKEKEIKQE-GRLFAKMTYKMRAVQVLAETLLAKGIGGLFNENGMVKGEIDLLKSLTTLSISGVPRTYETLSCFLTTDLKKYCLNWRFESTSLFGQR-CNEIFGFKRFFNWMHPVLEECTIYVGDPYCPVPDKIEDSGIFIHRPKGGIEGYCQKLWTLISISAIHLAAVKVGVRVSAMVQGDNQAIAVTSRVPVTAT---KSKKEQVYTEITKYFKSLRDVMSDLGHELKLNETIISSKMFVYSKRIYYDGKILPQCLKALTRCSETLVDENRSACSNLATAIAKAIENGYSPILGYQQVCISLGMLRCAVLIPANVGGFNY-MAMSRCFVRNIGDPAVAALADLKRFIRAGDRQILYRVMNQE-----ESNFLDWASDPYSCNLPSITTIIKNITARSVLQES--NPLLSGLFTYDSKEEDLNLATFLMDRKVILPRVAHEILDNSLTGIRESIAGMLDTTKSLVRVSIRKLSYNILRKLINYDLLQYETLTRTLRMCSVELAIGLRQKMWGR-PI-HGLETPDPLELLKIYTWFRIPYFGSTTDERSEAKTLS-KPAKAAIRIAMIYTWAYGTDEI-SWMEAAQIAQTRANLSLDN-LKLLSTSTNLSHRLKDTATQMKFSSATLVRASRFITISNDKMATKDTNLIYQQIMLTGLSVFEHLNNGCCIMESPQETCENKLIYDNNP-VDMTFWSTSMTIADTMSQLDRIIDIPLFCSTFVNQFAYALYGLNRGREEIWGYVTLKDTSLKVLANALSHPKVFKRFWDFGVLEPVYGPSNQDKIMLALSVCEYSIDDW-QSTFICDNAYLARLERLEVLKSYLVLKVFPSTVV-YI-RKLA-----IKMLRIKVNN-SKEVKDNRYLSHQIRINSTSCLKALELTYLILFLGEGAGAMLSCYDA-T-LGPSMNYYNSGVSSCDQRELGIYPSEAA-DQRIKVLFNGNPGSGNQECETLIWSELQD--SIGLIHCDLEGGELKDTPTVLHEH----SIIRILLVTKIAQL-CLYLRWNEVNLVLKTSNPSSTEMYLLSRNKVKEWLIK-----ELREG------PYHQALQIFGFELHKLCRSDIQMCINSFYRVLKDT-IIRDSGKLKVISRRLIIIALSMSTRLLDVKFES-------------------FLTKEIKILMKQESLSDI
>Fer_de_Lance_paramyxovirus_NP_899661.1
M----ECHLDSPIVGKVIRLHYRELVKHK-DILTKPLECLLKQSNKRIESGLDTFLAANKI--SGQPFMTWFTIKKM-RKLKKDYRKLYIHSDFVLISDLLTDDMVLGFCDVVEGRLMVSAVASMDGEQLWSLIDSL--FILLGNKV-YDVVGMLEPLALSYIQ-LRDP-IKGAFLYYNLSELDQLLKESVSEISEIFSFFRSFGHPVLEAVTAADKVRDHMCKPKLDYETLQKGHAVFCSMIINGFRERHGGSWPAVMANHAIPYELSESFIGFKFDKFEEVNDLTIFMKDKALSPIRAEWDTVYPQERSSTSRRLVDVFLEDMEFQDIIDYVVSGS-YLIDQDFNISYSLKEKEIKQA-GRLFAKMTYKMRAAQVLAESLVAHGVGKYFQENGMVKDEHELLKSLTTLSLAGVPRSHETVASFITTDLQKFCLNWRYESVILFAQR-LDEIYGLPGFFEWLHKRLEKSVLYVADPNCPPDFRTPDTGIFIHNPMGGIEGYSQKMWTIISISMIHLAAVQTGVRVSAVIQGDNQSIAVTTRVPVRMN---NQKKTECYKSTIRYFETLRKVMGGLGHNLKLNETIISNQFFIYSKRIYFDGSILPQGLKTISRCSETLVDETRAACSNISTSLAKAVENGISPLLCYQQLHISLAFMIIAVIVPSQLGGFNY-MSLSRLFVRNIGDPLVAALADVKRYIEIGTTAALTKFTTQV-----DSTELDWASDPYSANLPSVTTVIKHVTARSVLSKS--NPMLEGLFHENTDEEDHDLARFLIDREIILPRVANVILDQSVTGARSAIAGLLDTTKTLIKNTANKLSNRTVSKLLYHDYQQFIVFNKILRVCSVTLAKIMRSRMWGR-RI-EGLEVPDPLECLRQYSWFRVPYFGSSTSERSEARGLS-RAAKAAIRIASVYTWAYGESQL-SWYEAYALASQRANLTLEQ-LKVISTSTSLSHRLNDSSTQMKFASTNLQRVSRFVTISNDHIKAGDTNLIYQQVMLVGLSIIEHIREDCCVEFTQDQGDTNRLIYDPNP-LDFLAWHVGQMIEEVIATTERLSNPDDVLSSLVLRFAYECYARHEGKEQYISYVKIETMSLSILINSLTHPRVFRKYCDEGVLVPDRGQSTQDFRAHSVEYCIASLQKW-TIILLCDQTLKGRKERDEVLTEYLGIKKYNTSLT-YI-RRSL-----VKQYRLSVSLWQTLDRNCEIPSQILRVNSTSCSKAHELNSVILFLAEGSGSMMTYYML-R-HRLNNVYFNTGVGSEDQRETDPSPSEPV-SEKVTVLFNGRPETGNEDCESYVTTQIGE--KVSLVHSDMESGIEKSNQAVLVEH----SLIKITLVSKIAII-SLYLEFTNVTILLKNSNPASSELYVICDGKAGEHLMSVIN--DLKSG------NQIESLLKIGFSMTTVARTDTTTIFTKLRLALVDL-LLSQSGKCRVVKERAMKISINLNTIFTKHDFEY-------------------ITNRDKKKLFK-------
>hel_GH_M74a_GHA_2009_YP_009091839.1_Bat_Paramyxovirus_Eid
MEL--ECHLDSPLVGKLIQALEIAQEQFG-NFIVARLSDVLKVPYDSNIEKLGMLTADRKL--GGMPFLFWFTVKTL-RLLQKESQKVVMNPSLVTIWAYLTPEHVLMFCDVLEGRLMIDVTVKSDSKELWELIDPF--FPIIGNET-YNIVSMLEPFTLATLQ-LKDR-SQGAFLHHCIKDLKSELVSDIHMIAEMFSFFRTFGHPTLEAVTAASKVRDYMKADKLEYETIMKGHAIFCGIIINGYRDKHGGVWPRLQSSGELTYEICKSFCGLNFKCFMDLNDLSMYMKDKALAAIRNEWDSVYPKEKNTTPRRLVDYFINDEDFYSMLQYVINGD-YLNDPDFNVSYSLKEKETKEV-GRLFAKMTYKMRACQVMAESLIAHGVGKFFKENGMVKDEQDLLKSLFQMSISGVPRGYDVISSFLTTDYKKFCLNWRHESVAIFARR-MDEIYGLPNFFNWMHKILDKSTIYVADPNCPPSNRSPDDHIYIVHPKGGIEGYSQKLWTIITIPFLFLSAYETGTRIAAVVQGDNQSIAITTKVHPSLP---KIKKEISASKAKEYFYRLRDNLRSLGHDMKATETVISTNFFIYSKRIYYDGVMLSQGLKTISRCSETLVDETRSACSNISTAITKSIENGIDHRFGFQQLSISLNFYKISSMIPAALGGFNY-LNVSRLYVRNIGDVLVASLADIKRYISNNRDEIIQKIMTQV-----TASYLDWGSDPYSANIPSITKMIKTITAKSILSNS--NPLLKGLFHSKSHEEDNELAAFLMDRSIIIPRAAHEIIDNSVTGAREQIAGLLDTTKGLIRSGLRKIQPKTVDKIANYDYQQFIVLQDLLLACSIDLAVALRTHMWGR-EI-YGLEVPDPLECSKDYTWFRVPYIGSTTEERSDVKNMS-RALKAAVRIATVYTWAFGSDDQ-SWDEACILANQRANIQLEV-LKTIATSNNLFHRLRDKTTQFKFAGSVINRVSRYVTISNDNINKQDTNFIFQQSMLLGLSHLEHVESYCCIRPTKEIPYENVLIYDPSP-LDFTVWSTAYTIIDIITKSERLVDPELFSYYLALKWSFDIHYRRRGKNAMVEIILLNQASYKVIANALSHPRVLKKFINSGLVTPSYGPYQQDFYVMSQNLLISSYNKI-LNIMIAEQTQLSKFEKAIVLENYLKFSQYRASVT-YL-RRSS-----VKQLRILMNL-EFQSTERLLENHMNRINSTSCYKAVDLTPIVLFLGEGSGAMMYVYQN-T-LGPSLCYYNSGVTDQGQRELKMYPAEYY-LPSVIPLFNGRPETGNIDAFRLITEFVNP--ETVMTHSDMESGMTKDEETILVEH----HIISLILVSKIALF-KMYRSFSLVIIAPISSNPQSSEIYLICLQKNYLQMIKD----DIRKSREP-EMSKEKFLLSIGFSGPTLIESTKEDLRTALIITLNEL-LVLENSRILSLKDKIAKALFILLYINT--KVIC-----TALENSIH------LERVIQKRWWK-------
>Cedar_virus_YP_009094087.1
MES--ECHLDSPIVGKLITSLESQQSLFG-NEVAFKLSKIMDNSNKGLERKLRLISNDNQL--LNNPFLFWFTVKTL-RACQKENYKLILNQNLVAIFEYLTPEMVLMFSDVTEGRLMIDVAMRFDALKLWFLIDEL--FPSMGNRV-YNIISMLEPLTLAILQ-VKDE-SRGAFMHHCLGDLFEELREDIHLVAEFFSFFRTFGHPILNAQTAARKVREYMLADKLEYEPIMKGHAIFCAIIINGFRDRHGGVWPSLKNTGEVTYEVARSFVGLKFKCFMGLNDLSMYMKDKALSPLRDLWDSIYSRERNKKSRRLVEVFVDDQDFVDMINYVLTGE-YLRDDDFNASYSLKEKETKQV-GRLFAKMTYKMRACQVIAENLIAHGIGRYFHENGMVKDEHELSKSLFQLSISGIPRGYDVISAFLTTDLRKFCLNWRHESIGIFARR-MDEIYGLPGFFNWMHRRLERSVLYVADPHCPPSINEPERDIFIHHPKGGIEGYSQKLWTIATIPFLFLSAHETNTRIAAVVQGDNQSIAITHKVHPHLP---KMKKELSAMQAKKYFSRLRHNMKALGHELKATETIISTHFFIYSKKIHYDGAVLSQSLKSMARCSETLVDETRAACSNISTTIAKAIENGYSRRSGYQQINISLSFIKHAALIPASLGGLNY-MNMSRLYVRNIGDPVTASIADVKRMILGGPIGILHNIMLQE-----DATYLDWCSDPYSINLKSITKVIKNITARVILRNS--NPLLKGLFHEGAYEEDTELATFILDRRVILPRVGHEILNNSITGAREEISGLLDTTKGLIRIGIAKLTQRTLSRISNYDYEQFLNLMNMLKACSVDFAIALRSRMWGR-LI-YGLEVPDPIEAMINYTWFRVPYVGSTTEERSEIKNPS-KSLKSAIRLATVYTWAFGTSDA-EWWEAWYLSNQRANIPLDV-LKTISTSTNIAHRLRDRSTQVKYASTSLNRVSRHVTISNDNMNKMDTNLIYQQVMLLGLSCLEHVQEHCCVKALNDLPYDNRLIYDPQP-LEFSLWDLAITVTDIMTKSDKLVDPEMFAVNLSIKWSFDIHFKRRGRYSMIEYLLLDNTSYRILTNVLSHPRVMRKFTNAGLLVPKYGPTSQDFKKMAVDFIITAYTNW-CNILIPEQITHARQEKICVMEDFIRVYNLPASTT-YI-RRGI-----IKQLRIIYNL-EQSNVHNNTENHLFRLNSTSSYKALSLTPVILFIGEGSGSMMYLYQK-T-LGETICFFNSGVQYNEQREQSLYPSEYS-TGHVIPLFNGRPETGNDDSFKYILEHTIN--DIGLVHSDMETGIGKDNYTILNEH----HLIALILVSKVALL-NMYRTFSLVLCAPPYSNFESTEFYLICLQLVQKEFIK-----TVKKKIHP-SFKDDKYLMSVGFQGPDMIRSNVENLRDVLIKLFADA-VVYTRTQYKILMDKICKTLYTLIISCKCWEIKS-----SKGMKSIW------LTSQEVKRWWK-------
>Hendra_virus_NP_047113.3
MA---ECHLDSPIVGKLISAIESRQSRLG-NYITSKLSNIMKKSFKIVSRKIEMLQNTRNL--ITECFLFWFTIKTM-RAVIKNSQKIVMNPNLVCIYKYLTPEIVLMCCDVLEGRMMIETSIKSDSNALWTFIDSL--FPIMGNRI-YNIVSMIEPLVLALLQ-LKDE-ARGAFLHHCIKEIHQELIGNIHLLAEFFSFFRTFGHPILEAKTAADKVREHMLADKLEYGPIMKAHAVFCGTIINGYRDRHRGAWPRLKNSGELTVDDCESFCGIQFDCFMELKDLSMYMKDKALSPIKEEWDSVYPRERSTEPRRLVDVFVNDENFYNMLEYVLTGD-YLTDEQFNVSYSLKEKETKQA-GRLFAKMTYKMRACQVIAEALIASGVGKYFKENGMVKDEHELLKTLFQLSISSVPRGFDTVSAFLTTDLKKFCLNWRYESMAIFAER-LDEIYGLPGFFNWMHKRLEKSVIYVADPNCPPDIGKPEDDIFIHSPKGGIEGYSQKTWTIATIPFLFLSAYETNTRIAAIVQGDNESIAITQKVHPNLP---KVKKEICARQAQLYFDRLRMNLRALGLNLKATETIISTHLFVYSKKIHYDGAVLSQALKSMSRCSETLVDETRSACSNISTTIAKAIENGLSRNVGYQQLLISTEFLVTASRIPAPIGGFNY-LNLSRIFVRNIGDPVTASLADLKRMIEHDTDKVLQKVMNQE-----DASFLDWASDPYSGNLPSITKTIKNITARTILRTS--NPMLKGLFHDKSFEEDLELATFLMDRRIILPRAAHEILDNSLTGAREEIAGLLDTTKGLIRSGLKKIQPKLVSRLSNHDYNQFLILNRLLSTCSVDLAKALRCHMWGR-SI-YGLEVPDALEAMTMYGWFRVPYVGSSTDERSDIKRPT-RALRSAIRIATVYTWAYGDSEE-SWYEAWYLASQRVNIDIDV-LKAISTSNNLSHRLRDRSTQFKLPGSVLNRVSRYVNISNDNLDKVDTNLIYQQTMLLGLSVLEHVRDNCCVKEVADIGGNNRLIYDPDP-LDFPLWSVAQTVLEIITKADKMVDPELFALYLSVKWAFEIHHRRHGRHTMVDLLLISNTSYKVLSNALSHPRVFKRFVNCGLLLPTQGPHQQDFEKLSQNLLITSYMNW-CDFLIAEQIITSKQEKICVLRDFIDFMVFYASLT-YL-RRGI-----IKQLRIIYNL-ESMNTKLSVENHKYRLNSSSCYKALNLSPLILFVGEGSGSMMLLYQQ-T-LGCSISFYNSGIDGDYQRELRLFPSEYS-KGLVVPLFNGRPETGNLDSYEYIINRTAG--NIGLVHSDMESGIDKQVEEIMIEH----HLISIVLVSKIALL-NMYRSFGLVLVCPVYSNPESTEVYLICLQIQSKQFHE-----DLVKHVEQ-PFCDEKLLMQAGLKGPEILKSDINTLRSTIIILLNEA-MVLEKTRVKTIMGRVTRTVYSLIKLKELYNIKN-----KSGFKEIW------LSNREVKIWWK-------
>Nipah_virus_NP_112028.1
MA---ECHLDSPIVGKLISAIELRQSKQG-DYITSKLDNIMKKSFKIISKKVGMLQNTRNL--ITECFLFWFTIKTM-RAVIKNSQKIILNPNLICIFKYLTPEMVLMYCDVLEGRMMMETTVKSDSNALWGLIDPL--FPVMGNRI-YNIVSMIEPLVLALLQ-LKDE-ARGAFLHHCIKEMHQELSENIHLLAEFFSFFRTFGHPILEAKVAAEKVREHMLADKLEYAPIMKAHAIFCGTIINGYRDRHGGAWPRLKNSGELTIDDCESFCGIQFDCFMELKDLSMYMKDKALSPIKDEWDSVYPREKSTEPRRLVDVFVNDENFYNMLEYVLSGA-YLEDEQFNVSYSLKEKETKQA-GRLFAKMTYKMRACQVIAEALIASGVGKYFKENGMVKDEHELLKTLFQLSISSVPRGFDTVSAFLTTDLKKFCLNWRYESMAIFAER-LDEIYGLPGFFNWMHKRLERSVIYVADPNCPPNIDKPEDDIFIHYPKGGIEGYSQKTWTIATIPFLFLSAYETNTRIAAIVQGDNESIAITQKVHPNLP---KVKKEICAKQAQLYFERLRMNLRALGHNLKATETIISTHLFIYSKKIHYDGAVLSQALKSMSRCSETLVDETRSACSNISTTIAKAIENGLSRNVGYQQLLISTEFLITAALIPAPIGGFNY-LNLSRIFVRNIGDPVTASLADLKRMIDHSTESVLQKVMNQE-----DASFLDWASDPYSGNLPSITKTIKNITARTILRNS--NPMLKGLFHDKSFDEDLELASFLMDRRVILPRAAHEILDNSLTGAREEIAGLLDTTKGLIRSGLRKLQPKLVSRLSHHDYNQFLILNKLLSTCSVDLARALRSHMWGR-VI-YGLEVPDALEAMVMYGWFRVPYVGSSTDERSDIKRPT-KALRSAIRIATVYTWAYGDNEE-CWYEAWYLASQRVNIDLDV-LKAISTSNNLSHRLRDKSTQFKFAGSVLNRVSRYVNISNDNLDKVDTNLIYQQAMLLGLSVLEHVKDNCCVKEVADVGQNNHLIYDPDP-LDFPLWSVAQTVLEIITKADKIVDPELFALYLSIKWAFEIHHRRRGRHTMVDLLLVSNTSYKVLSNALSHPRVFKRFVNCGLLLPTQGPHQQDFEKLSQNLLVTSYMNW-CDFLIAEQIITSKQEKICVLRDFIDFVIFYASLT-YL-RRGI-----IKQLRIIYNL-ESMNTKPSVENHKYRLNSSSCYKALNLSPLILFIGEGSGSMMLLYQS-T-LGQSISFYNSGIDGDYQRELKLFPSEYS-KGLVVPLFNGRPETGNLDSYEYIINRTAG--SIGLVHSDMESGIDKNVEEILVEH----HLISILLVSKIALF-NMYRSFGLVLVCPVYSNPDSTEVYLLCLQSQSKQFHD-----DLKKYIDQ-PFSDEQVLLQAGLKGPEILKSDINTLRDTIIIMLNEA-MVLERTRIKTIMNCVTKIVYSLIKFKDLYHIKN-----KNGFKEVW------LSNREVKIWWK-------
>Mojiang_virus_YP_009094096.1
MN---ECHLNSPIVGKIVQVVRRRQKEYG-ILLVCCLSEIMTHANQKISSKIDLLDKECNL--TGKPFLFWFTVKTM-RNNIKENKKVQLNMNLISIIEHLTPELVLMYCDVIEGRLMIDTVMKADAHQLWDLLDLM--FEEIGNNM-YNIISLIEPLTLGILQ-LQDK-AVGSFLSFCISEIRSELVKDIHLVAEFFSFFRTFGHPTLEALTAAEKVRTHMQKPKLDFLPIMKAHAIFCGIIINGYRDRHGGAWPRLHNSSELTHEICKSFCGFKFKCFLPLEDLSMYMKDKALSPVKNEWDSVYPYEASTTSRRLVDVFVNDAEFYEIIDYVLSGR-YIDDPEFNISYSLKEKETKQA-GRLFAKMTYKMRACQVVAESLIANGIGKYFKENGMVKDEHELLKSLHQLSASSVPKNYDTISSFLTTDLQKFCLNWRYESTALFAER-VDEIYGLPGFFNWLHNRLERCTLYVADPHCPPPFTDPDEGIFIRHPMGGIEGYSQKLWTIITIPFLFLSGVETNTRVAAVVQGDNQSIAITHKVHPNMS---IAKKDVSAEKARIYFERLRTNLDALGHNLKLTETIISTHFFVYSKRIYYDGMVLSQGLKSVSRCSETLVDETRSACSNISTSIAKAIENGLSKDIGYQQIIVSLKFLLTACLMPASLGGFNY-LNLSRLYVRNIGDPITASLADLKRMINSGTERVLHQVMTQT-----DASFLDWASDPYSANLPSITKTIKNVTARLVLSNA--NPILKGLFHNSYHEEDKSLAEFLMDRNIIMPRAAHEILDNSITGAREEISGMLDTTKGLIRTGLSKIQPRLVSRLSHYDYEQFRVFNNLMRICSVELARYLRSHMWGR-LI-YGLEVPDPIESMQPYCWFRVPYIGSSTDERSEIKSSS-RALKSAIRIATVYTWAFGDDDE-SWLEAWYLASQRVNIDLEV-LRAISTSNNLAHRLRDRATQVKFNGSSLNRVSRYVTISNDRLEKVDTNLIFQQVMLLGLSAIEHARENCCVIEMSSTGNENRLIYDDNP-VDFSNWKLAHTIIDSISKSDNLVDVNLLSVYLSNKWAFDIHFKRQGKWQMIELLLLSDTSFRVLTNALSHPRVFKKFWDSGLLSPHYGPYNQDTTKLAIDLIISSYTIW-LEFLMAEQTVQAKHQKIDILSDFIHINVYPASLT-YL-RRGV-----IKQLRIVLNL-NRPLNSNGWESHKYRINSTSGYKALELYSIILFVGEGSGAMMSVYFK-L-LGKAINYYNSGISELEQRELRLYPAEAC-LQSIIPLFNGRPETGNMDCFVHIMRMIKS--SLGLVHSDMESGLDKESITILNEH----HLLSLILVSKINLF-NMYKAFVDIKIAPKYSNPNSTECYLICTQRIGISFEDRGRSVQVKANLIN-LIEDDKILLSCGLSGPTICQGPLETILESSFLLLNEA-LILESTRLTRYMHKFVRIGYTYLKYNTVNQHIS-----KGKFKQNW------LTTKEIKLWWK-------
>Beilong_virus_YP_512254.1
MA---ECHLDSPIVGKLYSLLEIDQNALK-RKLTQDISSVLSLASTKISTRIKLRDLASKL--GIEPFLFWFKCKYM-RKLIKRNTKIAINKHMCLIVNYFTLEMVLMFCDVLEGRVMIDLGMTCDGHNLWELMDSL--FEDLGNDT-YDMVAMIEPLVLGFLQ-LKDD-SLGAFLQFCFNEIQEMLISDIHMTGEFFSFFRTFGHPTLEAEEAADKVRAHMNKPKVDFEIMMKGHALFCGIIVNGFRERHGGAWPSAAANNELTHEVCKSFVGFQFKCFMPLTDLTMYMKDKALAAVKAEWDSVYLREKQTTSRRLVEVFLNDHNFVNLINYVLSGD-YLEDKEFNLSYSLKEKEIKRV-GRLFAKMTYKMRACQVVGESLIATGVGQYFKENGMVKNEHELLKTLHKLSVSSVARDYETMSTFLTTDLQKFCLNWRQETTNIFAQR-LDEIYGLPGFFSWLHKRLEKSTLYVSDPNCPPYNDMENRQIFIKNPMGGIEGYCQKMWTIITIPLLFLSAYECGAKIAAVVQGDNQAIAITKRVHPNIP---RQKKFLCSQLAQQYFNRLRQNMAGIGHNLKANETIVSSHFFIYSKRIYYDGQVLSQALKPLSRCSETVVDETRSACSNICTAVAKSIEQGYSRWIGYQQIVISLRYILAATLLPSQLGGFNY-INIGRLYIRNIGDPVTASLADLKRMIKVGDERILQKVMHQK-----DCTYLDWASDPYSINIPSVTIVLKNITARMILQNS--NPMLSGLFHDDFDQEDRDLARFLLDRAIIIPRAAHEIMAKSLTGARQEIAGMLDSTKGLIRNGLRALRPRLVEKLSLYDYEQFRVFNNLMSACAVELARRIRNVMWGR-PI-YGLEVPDTIEAMNEFCWFRVPYFGSTTEERSEIRSAS-RALKAAIRIATVYTWAYGDTDE-CWDEAWYLASFRANLTLAE-LKAISTSNNIAHRLRDKSTQMKYSGNSLSRVSRYTMISNDNLNKIDTNLVYQQVMLLGLASLEHVEENCCVIEMEDHPYNNKLIYDDHP-LDFPRYNLSITIIDIITRENKLVDPSEFVLYLAINWSFDIYYRRQGKYQMVEYLYLRITSINVFANALSHPRVFRRFWDVGLIEPVYGPNTQNFNLIAIELLIRGFEYW-LDYMLPESSIQSRIEKCSLLTDILPVVVYPVSLT-YI-RRGS-----VKHLRLVLLI-SRKLQGNRWEAHVHRVNSTSCYKACEIGIYILFLGEGSGSMLTTYYM-L-LGPSKTYYNTEVLNVGQRVFQVFPSEVM-EHDIKVLFNGKPECGDMECFSYLMNSVEA--TLALVHNDMESSLEKSPETILLEQ----HSLCILYITKVALL-SLLYHFSEVTCFPAYSNSCSPECYLVCSGNMRKSLVN----------LQS-TLETEKLLMSYGFQGPKLIKSGSHNLKAYINSSVNNI-ILARDSKLRELMDSLCKCVYILLYMKERRSLIN-----KTSVNLQW------LPTAEVKIWWK-------
>Tailam_virus_YP_009094120.1
MS---ECHLDSPIVGKLYSLLEIDQIALR-KKLAQDISNILSLSSTKISTRIKLRDLTAKL--GMEPFLFWFKCKYM-RKLIKRNTKILVNKHMCIIINYFTLELVLMFCDVLEGRMMIDLGMTCDGHNLWELIDSL--FEDLGNDT-YDMVAMIEPLVLGFLQ-LKDD-SIGAFLQFCFSEIYELFSSDIHMTGEFFSFFRTFGHPTLEAEEAADKVRLHMNKPKIDFEIMMKGHALFCGIIINGFRERHGGAWPAAAANNELTHEICKSFTGFKFKCFMPLTDLTMYMKDKALAAIRSEWDSVYLREKQTTSRRLVEVFLNDTEFVNLINYVLSGE-YLDDKEFNLSYSLKEKEIKRV-GRLFAKMTYKMRACQVVGESLIATGVGQYFKENGMVKNEHELLKTLHKLSVSSVARDYETMSTFLTTDLQKFCLNWRQETTNIFAER-LDEIYGLPGFFSWLHKRLEKSTLYVADPNCPPYNTEENKQIFIKNPMGGIEGYCQKMWTIITIPLLFLSAYECGAKIAAVVQGDNQAIAITKRVHPNIP---RQKKFLCSQLAQQYFNRLRMNMAGIGHNLKANETIVSSHFFIYSKRIYYDGQVLSQALKPLSRCSETVVDETRSACSNICTSVAKSIEQGYSRWLGYQQLIISLKFILAATLLPSQLGGFNY-INISRLYVRNIGDPVTASLADLKRMIKVGDERVLQKVMHQK-----DCTYLDWASDPYSINIPSVTIVLKNITARMVLQNS--NPMLSGLFHDDFDQEDKDLARFLLDRAIIIPRAAHEIMDKSLTGARQEIAGMLDSTKGLIRNGLRALRPRLVEKLSMYDYEQFRVFNSLMSACAVELARRLRNVMWGR-PI-YGLEVPDSIEAMNEYCWFRVPYFGSTTEERSEIRSAS-RALKAAIRIATVYTWAYGDTDE-CWEEAWYLASFRANLTLAE-LKAISTSNNIAHRLRDKSTQMKYSGNSLSRVSRYTMISNDNLNKIDTNLIYQQVMLLGLASLEHVEENCCVIEMEDHPYSNRLIYDDHP-LDFPRYNLAITLIDIITKENKLVDPSEFVLYLSINWAFDVYYRRQGKYQMIEYLYLRISSINVFANALSHPKVFRRFWDVGLIEPIYGPNTQNFTLIAVELLIKGFEYW-LDYMLPESSIQSRIEKCSILTDVLPVTVYPVSLT-YI-RRGS-----VKHIRLVLLI-SRKLQGNRWEAHVHRLNSTSCYKACEIGIYILFLGEGSGSMMTTYYM-M-LGPAKCYYNTGVLNVGQRVFQVFPSEVM-EHDIKVLFNGKPECGDMECFSYLMNSIET--SISLVHNDMESSLEKSPETILQEQ----HSLCIIYITKIALL-SLLYHFREVTCFPAYSNSCSPECYLICSGNIRKGIIN----------LGS-SLETEKLLMSYGFQGPKIIRSGSSNLKAYINSSFNNI-ILARDSKLRELVDALCKCIYTLLYMKDRKQLIN-----KTSINMHW------LQTAEVKVWWK-------
>J_virus_YP_338085.1
MD---ECHLDSPIVGKLYSLLCVDQQKLK-QCLISDIASTFSLANTKISNRLKLKSHLAKL--GMQPFLFWFKCKFM-RSLIKRHTRVACNKHLLLIVRYFTFEMVLMFCDVVEGRLMIETGMRSDGSKLWELMDCM--FEDLGNDT-YNIVAMIEPLVLGYLQ-LKDE-SSGAFLDFCFNEVISELESDIHMISEFFSFFRTFGHPTLEAEEAANKVRAHMNKPKISFEIMMKGHALFCGIIINGFRDRHGGAWPEASMNSELTHELCKSFVGFKFKCFMPLTDLTMYMKDKALAAIKPEWDSVYPREKQTTSRRLVEVFLKDTSFVNLINYVLSGD-YLKDNDFNLSYSLKEKEIKKV-GRLFAKMTYKMRACQVIGESLIATGVGKYFKENGMVKDEHELLKTLHKLSVSSVSKNYETMSTFLTTDLQKFCLNWRQETTNIFAQR-LDEIYGLPGFFSWLHKRLEISTLYVADPHCPPYNSCENKQIFIKYPMGGIEGYCQKMWTIITIPLLFLSAYECGAKIAAVVQGDNQAIAITKRVHPNLP---KQKKYLCSKLAQEYFNRLRINMGGIGHNLKANETIVSSHFFIYSKRIYYDGQVLSQALKPLSRCSETIVDETRSACSNICTAVAKSIEQGFSRWVGYQQLVISLKFMIAAALIPSQLGGFNY-INISRLYIRNIGDPVTASIADLKRMISVGDERVLQKVMHQE-----DCNFLDWASEPYSINIPSVTIMLKNITARMILKGS--NPMLKGLFHDDFDQEDRDLAKFLMDRAIIIPRAAHEIMDKSLTGARQEIAGMLDSTKGLIRNGLIALRPRLVERLSQYDYEQFRVFNALMSACAVELARRLRNTMWGR-PI-YGLEVPDTIEAMNEYCWFRVPYFGSTTEERSEIRSAS-RALKAAIRIATVYTWAYGDSDE-RWEEAWYLASFRARLTIDE-LKAISTSNNIAHRLRDKSTQMKYSGSSLNRVSRYTMISNDNLNKIDTNLIYQQVMLLGLASLEHVEQNCCVIEMEDHPYDNRLIYDETP-LDFPRYSLACTIIDIITKDTKLVDPSEFSVHLAINWSYDVYYRRHGKYQMSEYLYLRVTSLSVLSNALSHPRVFRRFWDVGLVEPIYGSNTQNYTMVAIDLLTRSYELW-LDYILPESLVQSKIEKCSILTDSLSVCVYPVSLT-YI-RRGT-----IKHIRLVLLL-SRKFNNNRWESHVTRLNSTSCYKAAEVGLYILFLGEGSGAMLTFYYM-L-FGAAKCYYNTGVLNTGQRVFQVFPSEVL-EKNIKVLFNGKPECGDMECFAYIMNSIPL--SLSLIHNDTESSLEKTPEVILNEQ----HSLCLIYVVKLALI-SLFYQYSNVICLPSYSNPASPECYIICTENMRKEIVA----------LDS-DLEVEKLMLSYGFQGPKLIKSGEINFKSYVNSTLNNI-VLLKDSKLRELMDMLGFCVYILLYMKVRRNLIN-----KFGVNMRW------LSTPEVKIWWK-------
>Canine_distemper_virus_NP_047207.1
MD---EVHLDSPIVNKLVSILEINCIEIG-SIISLRLRNIFKRGNSKITDGVKCLNDNLNI--GLEPFLLWFTIKTM-RSVIKSSTHVLVSRDLVCIIDYLTFEMVLMYCDVIEGRLMTDTAMAIDIRYLWDLIDGF--FPDLGNST-YQLVALLEPLSLAYLQ-LKDI-TFGAFLSHCFAEIQEILQDDIHITGEIFSFFRSFGHPRLEAITAAENVRKHMNQPKVSYETMMKGHAIFCGIIINGYRDRHGGTWPNAHASGEITYSQCKSFAGIRFKCFMPLSDLTMYLKDKALAALRKEWDSVYPKERSTESRRLVNVFLEDSQFYNMIMYVISGQ-YLEDPDFNLSYSLKEKEIKEV-GRLFAKMTYKMRACQVIAENLISNGIGKYFKDNGMAKDEHDLTKSLHTLAVSGVPKDYETVSAFITTDLKKYCLNWRYETISIFAQR-LNEIYGLPSFFQWLHRRLEQSILYVSDPHCPPDLDRPNSQIFIKYPMGGVEGYCQKLWTISTIPYLYLAAHESGVRIASLVQGDNQTIAVTKRVPSTWS---ALKKSEASRVTTEYFIALRQRLHDVGHHLKANETIISSHFFVYSKGIYYDGMLISQSLKSIARCSETIVDETRAACSNISTTLAKAIEKGFDRYLAYQQVLISLGFLTKMAILPAPIGGFNY-LNMSRLFVRNIGDPVTSSIADLKRMIRSGGVEILHQVMTQY-----DSSYLDWASDPYSANLPSITRLLKNITARHVLINS--NPMLRGLFHDESQDEDEALAAFLMDRKIIIPRAAHEILDNTITGAREAIAGMLDTTKGLIRASMKRLTPRIITRLSTYDYEQFRAGIRLFSSCSVQLARALRNHMWGR-PI-YGLEVPDILESMKNYGWFRVPYIGSTTEERTDMKSPS-RSLKSAVRIATVYSWAYGDDDE-SWQEAWTLAKQRADISLEE-LRMISTSTNLAHRLRDKSTQVKYSGTSLIRVARYATISNDNLSKVDTNFIYQQGMLLGLGILEHVETDCCVIPMSDHPRTNPLIYDSNP-VEFVTWTTAMSMVEMITKFEKLVEPRLFTVYLAINWGFEIHYHRSGKYQMGELLFLSRMSFKILANALSHPKVYRRFWDSGMIEPVHGPDSQNLHITVCNLIYNCYMLL-LNFILCESNIQARTQKCAVLSGYLLIDQYSCSLT-YL-RRGS-----IKQIRLKDDL-ASQLSTRNYEVHSFRINSTACYKAVEIASVILFLGEGSGAMLTVYKE-L-LRLSRCYYNSGVSVESQREISPYPSEVS-DKLVTVLFNGRPEVGSVDCYKYILSQISA--SLGLIHSDIESLPDKDIIEKLEEL----AILSMVLVIKIMFI-LYALPFLRSFIVPRYSNFVSTEAYLVFTGTACVQSLH------FHAKFNP-HLSIEKVLINCGLTGLKVCKSGEEGLKGSITILYREL-AVLIASQERELVSIIAKCGYILLYSGD--RIVR-----TTIPKKNW------LETKEIKEWFK-------
>Phocine_distemper_virus_YP_009177604.1
MD---EVHLDSPIVNKLVAILEIHCIEIG-SIISLKLRTIFKRGNSKITDGIRCLVNNLNI--GLEPFLLWFTIKTM-RSVIKSSTHVLVSRDLVCLIDYLTFEMVLMYCDVIEGRLMTDTAMAIDIKYLWDLIDGF--FPDLGNST-YQLVALLEPLSLAYLQ-LKDI-TFGAFLSHCFTEIQGILQADIHITGEIFSFFRSFGHPRLEAVTAAENVRKHMNQPKVSYETMMKGHAIFCGIIINGYRDRHGGTWPNACVSGEITYSQCKSFAGIKFRCFMPLSDLTMYLKDKALAALKKEWDSVYPKERSTESRRLVNVFLEDAEFYNMIMYVISGQ-YLKDPDFNLSYSLKEKEIKEV-GRLFAKMTYKMRACQVIAENLISNGIGKYFKDNGMAKDEHDLTKALHTLAVSGVPKDYETVSAFITTDLKKYCLNWRYETISIFAQR-LNEIYGLPSFFQWLHRRLEQSTLYVSDPHCPPDLDRPNSQIFIKYPMGGVEGYCQKLWTISTIPYLYLAAHESGVRIASLVQGDNQTIAVTKRVPSTWP---ELKKAEASRVTTEYFIALRQRLHDVGHHLKANETIVSSHFFVYSKGIYYDGMLISQSLKSVARCSETIVDETRAACSNISTTLAKAIEKGFDRYLAYQQVLISLGFLTKMAILPAPIGGLNY-LNMSRLFVRNIGDPVTSSIADLKRMIKSGGEEILHQVMTQN-----DSTYLDWASDPYSANLPSITRLLKNITARHVLINS--NPMLKGLFHDDSQAEDEALAAFLMDRKVIIPRAAHEILDNTITGAREAIAGMLDTTKGLIRASMRRLTPRIITRLSTYDYEQFRAGIRLLSSCSVQLARALRNHMWGR-PI-YGLEVPDILESMRNYGWFRVPYIGSTTEERTDMKSPS-RSLKSAVRIATVYSWAYGDDDS-SWQEAWTLAKQRANISLEE-LRMISTSTNLAHRLRDKSTQVKYSGTSLIRVARYTTISNDNLSKVDTNFIYQQGMLLGLGILEHVETDCCVIPMTDHPRTNPLIYDSNP-VEFVTWTTAMSMVEMITKFEKLVEPRLFTVYLAINWGFEIHYHRSGKYQMGELLFLSRMSFKILTNALSHPKVYRRFWDSGMIEPIHGPDAQNLHITVCNLIYNCYMLL-LNFILCESNIQARTQKCAVLIKYLLIDQYSCSLT-YL-RRGS-----IKQIRLKDDL-TSQLSTRNYEIHAFRVNSTACYKAVEIISLILFLGEGSGAMLTVYKE-L-LRLTRCYYNSGVSVESQREISPYPSEVS-DRLATVLFNGRPEVGSVDCYKYILSQIPA--SLGLIHSDIESLPNKDAIEKLEEL----AILSMVLVIKIMFI-LYTLPFLQSFIVPRYSNFVSTEAYLVFIGTTCIQSLH------FHNRLNP-YLCIEKVLINCGLTGLKVCKSGEEGLKGSIIILYREL-AVLATSQERELVSIIARCGYIMLYSED--KIVR-----STIPKRDW------LETKEIKEWFK-------
>Dolphin_morbillivirus_NP_945030.1
ME---EVHLDSPIVNKLVAILEINNLEIG-NVVSSRLLTLFKKGNTKISGKIECMKGNSRL--GIGPFLYWFTIKTM-RSIIKSATHVLISRDLVTIINYLTFEMVLMYCDVVEGRLMTETAMTVDVKYLWNLIDGF--FPTLGNST-YQIVALLEPLSLAYLQ-LKDI-TLGAFLSHCFNEIHDILESDIHLTGEIFSFFRSFGHPRLEAVTAANNVRKYMNQPKINYETMMKGHAIFCGIIINGYRDRHGGSWPNALASGELTYSQCRSFAGVKFGCFMPLSDLTMYLKDKALAALKKEWDSAYPKEKPTGSRRLVNVFLDDSTFYNMILYVINGS-YLEDPDFNLSYSLKEKEIKEV-GRLFAKMTYQMRACQVIAENLISNGIGKYFKDNGMAKDEHDLTKALHTLAVSGIPKNYETVSAFITTDLKKYCLNWRYETISIFAQR-LNEIYGLPSFFQWLHKRLEKSVLYVSDPHCPPDLDTPNSQIFIKYPMGGIEGYCQKLWTISTIPYLYLAAHESGVRIASLVQGDNQTIAVTKRVPSTWP---DLKKREATKITIEYFLILRQRLHDIGHHLKANETIISSHFFVYSKGIYYDGMLISQSLKSVARCSETIVDETRAACSNISTTLAKSIERGFDRYLAYQQILISLGFLIKMALLPAPIGGLNY-LNMSRLFVRNIGDPVTSSLADLKRMIIAGPEESIHQVMTQQ-----DSSFLDWASDPYSANLPSITRLLKNITARHVLINS--NPMLRGLFHADSHEVDESLATFLMDRHIIRPRAAHEILDNSIAVARESLAGMLDTTKGLIRASMKRLTPRIITRLSNYDYDQSKMGISLLTSCSVQLARALRSHMWGR-SI-YGLEVPVVLESMKNYGWFRVPYIGSTTEERTDMKSPS-RSLKSAVRIATVYSWAYGDDDQ-SWHEAWTLARQRANITLEE-LRMISTSTNLAHRLRDRNTQVKYSGTSLIRVARYTTISNDNLSKVDTNFIYQQGMLLGLGILEHVEAECCVIPMTDHPRTNPLIYDNSP-VEFVTWSTAMSMIELVTKFEKLVEPRLFTVYLAINWAFEIHYHRSGKYQMGELLFLCRMSFKILTNALSHPKVYRRFWDCGIIEPIHGPDTQNLHLTVCNMIYHCYMLL-LNFLLCESNIQARIKKCAVLTQFIVVDHFSCSLT-YL-RRGA-----VKQIRLKEDV-ASTIGTINYEVHAYRLNSSACYKAVEVSSVILFLGEGSGSMLVTYRE-I-LKLKRCYYNRGVSVESQREISPYPSEVS-DRSVKVLFNGKPEVGNVDCYKYIISNIPS--SLGLIHSDIETLPNKDLVEKLEEL----AILSMLLIIKIMFI-GYTTPFRESIIVPRYSNFISTECYLVFVGANYLQSLI------VQKGFNR-VLPIEKVLINCGLTGPKVCKSGSEGLVNSTVILYKEL-AVLADSRQRELVSRIARWGYIILYSTE--QLVR-----TLIPRREW------LETSEIKEWFK-------
>Measles_virus_NP_056924.1
MD---EVHLDSPIVNKIVAILEINNVEVG-NVITRKIRELLKKGNSKVSDKVQCLRDNSRL--GLEPFLFWFTVKTM-RSVIKSQTHLLISRDLVAIISYLTFELVLMYCDVIEGRLMTETAMTIDVRYMWKLIDGF--FPALGNPT-YQIVAMLEPLSLAYLQ-LRDI-TVGAFLNHCFTEIHDVLDQDIHLTGEIFSFFRSFGHPRLEAVTAAENVRKYMNQPKIVYETLMKGHAIFCGIIINGYRDRHGGSWPNAQASGELTHEQCKSFAGVRFGCFMPLSDLTMYLKDKALAALQREWDSVYPKEKGTGSRRLVDVFLNDSSFYDMIMYVVSGA-YLHDPEFNLSYSLKEKEIKET-GRLFAKMTYKMRACQVIAENLISNGIGKYFKDNGMAKDEHDLTKALHTLAVSGVPKDYETVSAFITTDLKKYCLNWRYETISLFAQR-LNEIYGLPSFFQWLHKRLETSVLYVSDPHCPPDLDAPNDQIFIKYPMGGIEGYCQKLWTISTIPYLYLAAYESGVRIASLVQGDNQTIAVTKRVPSTWP---NLKKREAARVTRDYFVILRQRLHDIGHHLKANETIVSSHFFVYSKGIYYDGLLVSQSLKSIARCSETIVDETRAACSNIATTMAKSIERGYDRYLAYQQILISLGFLIRMALLPAPIGGMNY-LNMSRLFVRNIGDPVTSSIADLKRMILASPEETLHQVMTQQ-----DSSFLDWASDPYSANLVSITRLLKNITARFVLIHS--NPMLKGLFHDDSKEEDERLAAFLMDRHIIVPRAAHEILDHSVTGARESIAGMLDTTKGLIRASMRKLTSRVITRLSNYDYEQFRAGMVLLTSCSVQLARALRSHMWGR-PI-YGLEVPDVLESMRNYGWFRVPYIGSTTDERTDMRAPS-RSLRSAVRIATVYSWAYGDDDS-SWNEAWLLARQRANVSLEE-LRVISTSTNLAHRLRDRSTQVKYSGTSLVRVARYTTISNDNLSKVDTNFIYQQGMLLGLGVLEHVETDCCVIPMIDHPRTNPLIYDNAP-VEFVTWSTALSMIDLVTKFEKLIEPRLFTIYLAINWAFDVHYHRSGKYQMGELLFLSRMSFKVLVNALSHPKIYKKFWHCGIIEPIHGPDAQNLHTTVCNMVYTCYMLL-LNFLLCESNIQAKVEKCAVLTDHIIVDHYSCSLT-YL-RRGS-----IKQIRLHDDV-AKDINTANYEIHAFRLNSSACYKAVEISTLILFLGEGSGSMLITYKE-I-LKLNKCFYNSGVSANSQRELAPYPSEVG-GNIVKVLFNGRPEVGSIDCFNFIVSNIPT--SVGFIHSDIETLPNKDTIEKLEEL----AILSMILVIKLMFI-SYVGSYREVNLVPRYSNFISTESYLVMTDLSCIQAIV------VSRGINP-ILPIEQVLISCGLAGPKLCKSGQDGLLNSILILYREL-AVLVSSRQRELVSRITRWGHILLYSGN--RFIQ-----TGGLKREW------VTVKETKEWYK-------
>Rinderpest_virus__strain_Kabete_O__YP_087126.2
MD---EVHLDSPIVNKLVAILEINNVEIG-NVVTEKIRSLFKKGTTKISDKVTCLETNSRL--GLEPFLFWFTIKTM-RSTIKSSVHILISRDLVAIVHYLTFELVLMYCDIIEGRLMTETAMVIDVRYMWKLIDGF--FPTLGNST-YQVVALLEPLSLAYLQ-LRDV-TTGAFLNHCFTEIREILNQDIHLTGEIFSFFRSFGHPRLEAITAADNVRKHMNQPKIVYETLMKGHAIFCGIIINGYRDRHGGSWPNAQASGELTYEQCKSFAGVRFGCFMPLSDLTMYLKDKALAALKKEWDSAYPKEKSTSSRRLVDVFLNDSTFYNMIMYVVSGD-YLRDPDFNSSYSLKEKEIKET-GRLFAKMTYKMRACQVIAENLIPNGIGKYFRDNGMAKDEHDLTKALHTLAVSGVPKDYETVSAFITADLKKYCLNWRYETISLFAQR-LNEIYGLPSFFQWLHRRLERSVLYVSDPHCPPDLDSPNDQIFIKYPMGGIEGYCQKLWTISTIPYLYLAAHESGVRIASLVQGDNQTIAVTKRVPSSWP---HLKKREAARVTREYFCLLRQRLHDIGHHLKANETIVSSHFFVYSKGIYYDGLLISQSLKSIARCSETIVDETRAACSNIATTIAKSIERGFDRYLAYQQILISLGFLIRMALLPAPIGGMNY-LNMSRLFVRNIGDPVTSSIADLKRMIGASPEETLHQVMTQQ-----DSSFLDWASDPYSANLVSITRLLKNITAKYVLINS--NPMLRGLFHDDSKEEDEQLATFLMDRSVIVPRAAHEILDHSITGAREAIAGMLDTTKGLIRTSSRRLTTRVIARLSTYDYEQFRSGMVLLTSCSVQLARALRSHMWGR-PI-YGLEVPDVLESMRNYGWFRVPYIGSTTDERTDMKSPS-RTLRSAVRIATVYSWAYGDDDK-SWNEALKLAQQRAKVSLEE-LKMISTSTNLAHRLRDRSTQVKYSGTSLVRVARYTTISNDNLSKVDTNFIYQQGMLLGLGVLEHVETDCCVIPMVDHPRTNPLIYDSAP-VEFVTWSTALSMIDLVTKFEKLVEPRLFTVYLAINWAFDIHYHRSGKYQMGELLFLARMSFKVFVNALSHPKIYRKFWHSGIIEPIHGPDTQNLHITVCNMIYSCYMLL-LNYLLCESNIQARVEKCAIMTKHIVIDHFSCSLT-YL-RRGS-----IKQIRLYDGV-AGTINSYNYEVHAFRLNSSACYKAVEISTLILFLGEGSGSMLITYKE-I-LKLKKCFYNSGVSAESQRELAPYPSEVS-EKTVKVLFNGRPEVGSVDCFNYIISNIQT--SLGLIHSDIETLPTKDITEKLEEL----AILALVLVIKVMFM-SYVVPYREVLIIPRYSNFISTEAYLVLLGLNCIQSQA------ITRGINP-ILPIERILISCGLTGTKICSSGPDGLLNSSIILLKEL-AVLLSSRQRELISRVARWGYILLYSSD--RLVS-----TGGLKREW------LTTKEIKEWFK-------
>Peste_des_petits_ruminants_virus_YP_133828.1
MD---EVHLDSPIVNKLVAILEINNRGVG-ETVSKKLSELFKKGNSKISHQVDCLKRNGKL--GLETFLFWFTIKTM-RSMIKEQSHVLVSRDLVVIIDYLTFELVLMYCDVIEGRLMTETAMAIDVRYLWDLIDGF--FPTLGNTT-YQVVALLEPLSLAYLQ-LQDV-TLGAFLDHCFKELYEILEHDIHLTGEIFSFFRSFGHPRLEAVTAAENVRKHMNQPKISYETMMKGHAVFCGIIINGFRDRHGGSWPNAQASGELTHDLCKSFVGFKFGCFMPLSDLTMYLKDKALAALKNEWDSVYPKERGTESRRLVEVFLNDSSFYNMIMYVVNGS-YLKDPEFNLSYSLKEKEIKET-GRLFAKMTYKMRACQVIAENLISNGVGKYFRDNGMAKDEHDLTKALHTLAVSGVPKNYETVSAFITADLKKYCLNWRYETISIFAQR-LNEIYGLPSFFQWLHRILEKSVLYVSDPHCPPDLDNPNAQIFIKYPMGGIEGYCQKLWTISTIPYLYLAAYESGVRIASLVQGDNQTIAVTKRVPSSWP---SLKKREASKAAQNYFVVLRQRLHDVGHHLKANETIVSSHFFVYSKGIYYDGLLVSQSLKSIARCSETIVDETRAACSNIATTVAKSIERGYDRYLAYQQILISLNFLIRMALLPAPIGGLNY-LNMSRLFVRNIGDPVTSSIADLKRMIDAGPEETLHQVMTQT-----ESSYLDWASDPYSANLPSITRLLKNITARYILISS--NPMLKGLFHEGSRDEDEELASFLMDRHIIVPRAAHEILDHSITGAREAIAGMLDTTKGLIRTSMKRLTPRVLARLSNYDYEQFRSGITLLTSCSVQLAIALRSHMWGR-PI-YGLEVPDILESMNHYGWFRVPYVGSTTEERTDMRSPS-RSLKSAVRIATVYSWAYGDDEK-SWGEAWMLARQRANITLDE-LRMISTSTNLAHRLRDRSTQVKYSGTSLVRVARYTTISNDNLSKVDTNFIYQQGMLLGLGILEHVETECCVVPMVDHPRTNPLIYDRSP-VEFVTWSTAMSMIELITRFEKLVEPRLFIVYLAINWAFDIHYHRSGKHQMGELLLLSRMSYKIFTNALSHPKVYKKFWRSGVIEPIHGPDTQNLHVTVCDMIYGSYVLL-LNYLLCESNIQAKIEKCTILTHYIVVDHYSCSLT-YL-RCGS-----IKQIRLCDNV-GGTINTSNYEVHAYRLNSSACYKAVEISTLILFLGEGSGSMLAAYKE-V-LKLANCYYNSGVTAEGQREISPYPSEMS-ERSVKVLFNGKPEVGTTDCYKYIISNIQT--SLGFIHSDIETLPTKDAVEKLEEF----SILSLITVVKVMFI-AYAIQFRESLLAPRYSNFISTECYLIMIGKGCIQSFL------YIQGFNK-HLPIEKILVNCGLSGTKICRSGPDGLMSSTIILYREL-AVLANSRQRELILRIAKWGYVLLYSDD--QTIK-----TSSLRREW------LDTKEVKEWFK-------
>Feline_morbillivirus_YP_009091988.1
ME---EVHLNSPIVSKLVGILEQTLSTMG-EIITSKLESLLNKGDTKIRSDIKCFDKKMKM--NIFPFLFWFSIKTT-RNCIRQNQKLVVTSDLITIFDYLTFEMLLMYCDVIEGRLMTETAMSLDVQYMWDLLDGM--FESLGNQI-YSVIALLEPLSLAYLQ-LIDA-DPGTFLHHCFSELEEIIFDDIHLTAEVFSFFRSFGHPYLEAQNAANNVRKYMNQPKISYQTLMQGHAIFCGIIINGFRDRHGGTWPNAQLSGELTSEQCRSFCGFKFKCFMPLSDLTMYLRDKALSPVRSEWDSVYAKELPTSSRRLVNVFLEDDKFYEMIMYVINGD-YLIDNEFNLSYSLKEKEIKEV-GRLFAKMTYKMRACQVIAENLIANGVGKFFKDNGMAKDEHKLTKTLHKLAISGVPKDYETISSFITTDLKKYCLNWRYESSSVFAER-LNEIYGLPGFFQWLHKILEKSVLYVSDPSSPPDFDQPNDHIFIKYPMGGIEGFCQKLWTISTIPFLYLAAFDTGVRIASLVQGDNQAIAVTKRVPSSWS---SKKKEESTKITTQYFLNLRQRLHDIGHELKANETIISSHFFVYSKGIYYDGILLSQALKSMARCSETIVDETRSACSNISTTLAKAIERGYDKFVAYHQVLIALSFLKNLVLIPAPLGGMNY-MNMSRLFVRNIGDPITASFADIKRMIECGGCSILSQIMYQK-----SSKYLDWASDPYSINLPSMTKVLKNVTARYVLMHS--NPMLKDLFHEKSQEEDEILAEFLLDRHLIIPRAAHEILSNSVTGARESIAGMLDTTKGLIRASMSRLTSSLVLKLSTYDYQQFRTCLEWLYSCSVFLAKTIRKRMWGR-EI-YGLEVPDILECMQYYTWFRVPYVGSTTEERSDMRSPS-RPLKAAVRIAAVYTWAYGDDDL-SWHEAWYLARTRANITFDE-LKLIATSTNLAHRLRDRSTQVKYSGTSLVRVARYTTISNDNMSKVDTNFVYQQGMLLGLSILEHADINCCIVQMTDQPYNNKLIYDPAP-IDFPSWSVAVSIVELITKASKLVDPRLFTLYLSLQWAYEVHYHRVGKYQMAEVLLLSRASFSVLTNAFSHPRVYRRFWECGLLEPIYGPGSQNLHTAVIDYIYNAYIAY-LSIIICETNYQSRIMRNSILRSFILVDHFSCSIT-YL-RRGI-----IKQMRLVNDL-NGELNSQNYEIHAYRVNSTACYKALEILSVLLFLGEGAGSMLVTYRA-F-IPFKTIYYNSGISVQHQRELSLYPSEVA-DPNIKVLFNGKPESGNIDCFAYILSHIET--SLTLIHSDIESSLSKTKNKILEEL----HILSMVLVIKLLFC-KYASEYQQNFLIPRFSNMSSSEIYYIGVHRNNMVTNY------LSDGKSD-YLKIENVLLSCGLEGPKIIQNGETSLESSIMILVREY-LVLHESQLREINKCIALVVYLLFYLNS--QIMS-----LQEVKTTW------IDTPTRKALYK-------
>Mossman_virus_NP_958055.1
MD---ESHLNSPIVQRLVAYLERVLQTSG-HIVSKRLEQVLAHANNSVSDKIKCLTDRHSL--GLDSFLFWFTLKTM-RSCLKIATPIVINRYLLYMISYLTFEMVLMMCDVVEGRLMCEVAMAADVKTLWIFIDGL--FPDLGNNT-YNIVSLLEPLTLGFLQ-LKDE-APGAFLEHCLSEVTNELISDIHMLAEMFSFFRSFGHPILEAEEAAEKVREHMHKPKISFEVMMKGHALFCATIINGYRDRHGGAWPSAQLNNEITDAVAKSFCGVQFGCFLPLSDLTMYMKDKALAAIAKEWDSPYPIEKQTTSRRLVDVFINDPKFYDMITYVTSGE-YLHDPDFNLSYSLKEKETKKV-GRLFAKMSYKMRACQVIAESLIANGVGSYFKDNGMSKDEHELAKTLHRLSISSVPRNYETISTFLTTDLQKFCLNWRAETINIFAER-LNEIYGLPGFFQWLHKRLEISNLYVCDPYCPPKNDHLNEHIFIKHPMGGIEGFNQKLWTIATIPFLYLSAYETGLRISSVVQGDNEAIAITKRVPSSYP---WLKKQESAEAARVYFHQLRHNFAMIGHNLKANETLISSHFFIYSKQIYYDGVVLSQALKSIARCSETIVDETRSACSNIATTITKSIEKGYSRNVGYQQLMIALDFLIHAALTPAPLGGFNY-INMSRIYVRNIGDPVTASLADVKRLTSAGAKCMIQKIMNQP-----DSTFLDWANDPYSANIPSITKMIKNITARNILIHS--NPMLRGLFHDGTAEEDHKLAAFLMDRSVIIPRAAHEIIDNSISGAREQIAGMLDTTKGLIRSGLRMLKTRLITRIATYDVEQFKRFNTLMNACSVALARALRQHMWGR-PI-YGLEVPDIIEAMRNYAWFRVPYVGSSTDERSDIRNPS-KALKAAIRIAMIYTWAFGDSDE-SWAEAWNISSQRAALTLDD-LKLISTSTNLAHRMRDRSTQIKYSSSSLNRAARYTTISNDNLNKTDTNYVYQQGMLLGISVIEHTVDSCCIIRMTDHPNNNKLIYDASP-VDFTIWSLSLTLIELITKSENLVNPKLFSLYLAVNWSFEIHYRRAGIYQMVELLLLMRTSLTVLSNALSHKQIYRRLWDADLIEPTSGHDQQNLVVTAIELLVECYSYW-LSYIICEAVVQAKIQKCKVLRDALEILAYPASLT-YI-RRGT-----IKQLRMKVNA-HPKLGTADYGHHIFRLNSTSAYKAVEITECILFLAEGSGAMLTTYYY-L-LGAAKCYYNTGVFTDAQREFAPYPAEVA-TDNISILFNGKPESGNLECFSYILNQVKL--TCSLVHCDMEGVGDKTSHQVLEEM----HVISLCFVLKMMII-RVISEYDETLIYPWFSNPDSTEVYVIGIGLLVNSYLD-----PLLSDLHS-YLKVEQALITIGFQGPKIFKHGTRPIVAGVVMSYKEL-LVLEESRIRELVTDIVKHIIQILEKGQRSKLAQ-----KAEIKKQW------ITTPEAKMWWK-------
>Nariva_virus_YP_006347589.1
ME---ESHLNSPIVQRLVTYLTRILGISG-QMVAKRLDDVLAHANSMVSQHIISLASRADL--GLHPFLFWFTLKTM-RACIKKYSIIVINRFLTYIINYLTFEIVLMLCDVVEGRMMCDVAMCSDVYKLWSFIDGL--FQDLGNRT-YNVVSLLEPLTLGFLQ-LRDE-SPGAFLDHSLNELIAELNDSIHLLAEMFSFFRSFGHPILEAENAANKVRDHMHKPKISFEVMMKGHAIFCGTIINGFRDRHGGVWPSAQLNNELTDPICKSFCGIRFGCFMPLSDLTMYMKDKALAALKKEWDSAYPIEKATTSRRLIDVFVSDPKFYEMIQYVLSGD-YLEDKDFNLSYSLKEKETKQV-GRLFAKMTYKMRACQVIAENLIANGVGKYFKDNGMAKDEHELAKTLHRLSISAVPRNYETISTFLTTDLQKFCLNWRAETINVFAQR-LDEIYGLQGFFQWLHRRLERSVLYVCDPYCPPGNLLPDEHIFIKYPMGGIEGFCQKLWTIATIPYLYLSAYEVGVRISSVVQGDNEAIAITKRVPSRYP---WLKKEESSRAARLYFHRLRENLAMVGHNLKANETVISSHFFIYSKQIYYDGVALSQSLKAISRCSETIVDETRSACSNIATSLAKAIEKGYSRNVGYQQLMISLDFLLHAALTPAPLGGFNY-MNMSRLYVRNIGDPLTASLADVKRLMKSSSKSILQKVMNQE-----DSSFLDWANDPYSANIPSITKMLKNITARNILVHS--NPMLRGLFHNGTTDEDQELARFLMDRRVIIPRAAHEIIDNSMTGAREHIAGMLDSTKGFVRSGLRVLKSGMITKIATYDIEQFRRFNQLMAACSVSLAQAMRQHMWGR-LI-YGLEVPDILELCTYYGWFRVPYIGSTTEERSDLRNPS-KALKAAIRIATIYTWAYGDTDE-SWHEAWTIANQRANLSIDD-LKLISTSTNLAHRMRDKSTQVKYSSSSLNRVARYTTISNDNLSKVDTNYVYQQGMLLGLSVMEHVMDSCCLVKMEDHPNNNKLVYDNSP-VDFTIWSLAVTLIDIITKAENIASPKLLSLHLAVNWAFEIHYRRRGRYQMVELLLLSRMSLNILVNAFSHPRVFRRMWDADLIEPRAGHDQQNLVELIRDYLVECYSVW-ESYMICEPVVQSKINKCRVLRDSITIFAYPASVT-YI-RRGT-----IKQLRLTLSA-TSTITSVDYSHHLYRINSTSCYKALEIANVILFLGEGSGAMLVTYYY-M-LGNTKCYYNTGVFTDSQREFNPYPSEVA-NDQIEILFNGKPESGNLECYAYILNQVKI--TCSMVHCDMEGTSEKTRLQVLEEL----HVVSIVLVLKLMLI-KFICEYEEVFLHPWYSNPDSTEMYVIAINHLVMNHGP-----QILSHLAH-SMPIERTLATIGFQGTKVVKNGIDPIIAGIVMAYKEL-LVLDSSKVREVVYDIIRYMVSILDSSVWIDLGI-----KSDIKRFW------MTPREIKLWWK-------
>Tupaia_paramyxovirus_NP_054697.1
MD---ESHLDSPLVAKLVQAIEVAQRQLQ-ETISSKLEMLLEYSGRKIEHLINTLSKRLKF--GVNSFLFWFTLKTM-RYLIKNSNKIVGNRNLVVIMDYLTYELVLMYCDVIEGRLMVETTMSLDAMRLWDLFDSL--FVDLGNNT-YNIISQIEPLALSYLQ-LRDE-SGGAFLNHTLTEITDELKQDVNLTAEFFSFFRSFGHPFLEAETAADKVREHMSKPKVSFEVMMKGHAIFCGIIINGHRDRHGGAWPNAQRNSELTDQMCKSFCGMRFGCFMPLSDLSMYMKDKALAAIKKEWDSAYPLDVQTTSRRLVDVFLQDSKFYQILMYVINGE-YLHDPEFNISYSLKEKETKQA-GRLFAKMTHKMRACQVIAESLIANGIGDYFKDNGMAKSEHDLLKTLHKLSISSVPKTYETVSSFLTTDLQKFCLNWRYETSAIYAQR-LDEIYGLPNFFEWLHKRLERSTLYVCDPSCPPKLAKPNEHIFIKNPMGGIEGYSQKLWTIATIPYLYLSAYEVGVRIASVVQGDNEVGAITKRVKSSLP---SVKKRMSTQMALEFFDRLRWNFSMVGHNLKASETIISSHFFVYSKRIYYDGVCMTQGLKAVARCSETIVDETRSACSNISTSLAKAIENGVDRELMYQQLIISLGFIIVAALVPSSLGGFNY-LNMARLLVRNIGDPVTASLADVKRMIDGKPESILMKIMTQE-----TSDYIDWVSDPYYTNIPSITKIIKNITARFILQSS--NPMLEGLFHINSDKEDRELARFLLDRKVILPRAASEIVDNSITGARESLAGLLDTTKGLIRTGLKRLRPNLLNKISNYDYNQFRQFNRLMQSCSVELARAFRQHMWGR-VI-YGLETPDVIESSSYYSWFRVPYVGSTTEERSEIRSPS-RALKAAIRIATVYTWAYGDTEK-EWNEALYLANQRCKITLAE-LKTVSTSTNIAHRLRDKSTQMKYAAASNSRVSRYVTISNDNLNKMDTNFVYQQFMLTGLAILEHVTDSCCVVPMEDYSYSNKLIYDPEP-VDFCTWSLAHSIIEIIDKSLKLVDPKLFMLHLAIHWAFDIHYRRSGKYEMTELLMLYRSSFKILANAFTHPKVYKRFWDCGFIEPVYGPIQQDYVRCCLDLIITAFEQW-LNYILCEPTVQARYQKAQVLSNHLKVITYPSTLT-YL-RRGC-----IKQIRISISC-DPILGTTRWESHKYRINSTSCYKAWSLSKYLVFLGEGSGAMLATYYA-C-LGPAMTYYNSGVTKDDQRELNIYPAEVE-KNDLKILFNGRPESGNPECYCYILSTVSH--SVSLIHCDLESNFEKDTETVIEEQ----HILSLILVTKLCLL-RSYQNFSTVEIVPQFSNPESTEFYLVAYQHMWNTLTSSG----DNSFTDP-DMRVEQELLSFGFKGPYVCKGGKEALVGSILVLYKEL-LVRDGSKTREVVYSIMRYGLLILYPEQHPYVVK-----KLRIKRYW------IITKEIKLWWK-------
>Salem_virus_YP_009094339.1
MT---EVHLNSPIVGKLVGLLNIKYSELR-VHIAPRLETLLERSFRNNYLDLGMLAQRSKL--GLHPFLNWFSIKTM-RCVIKRTYGVVITHQLIVIIDYLTPEHVLLFCDVVEGRLMIDTGSKVDGNSLWELIDSL--FCHLGNST-YEIVGLLEPLTLAILQ-TRDV-VLGAFLNHCLSELDAILIKDINLVAEFFSYFRTFGHPTLEAVTAADKVRTYMADPKINYEIMMKAHAVYCGIIINGYRDRHSGIWPRARNNNDLSDVMCKSFIGFHFKCFLDLNDLSIYLKDRALAAVKDHWDAIYPTERNPTSRRLVDIFIQDANFAHLIEYVLSGE-YLTDPEFNISYSLKEKEIKQA-GRLFAKMTYKMRACQVIAESLIAHGVGRYFKDNGMVKSEVELSKTLHRMSVSAVPRSYETVSSFITTDLQKYCLNWRYESTAVFAER-LNEIYGLPGFFNWQHKRLERSILYVADPSCPPDHEEDNSGIFIHYPMGGIEGYSQKLWTISTIPYLYLTAVEVGVRITALVQGDNTVIAVTKRVPTTWP---HVKKESAMDVTRRYFKQLRWNLSGIGHNLKMNETIISSHFFVYSKGIYYDGMLLSQSLKSISRCSETLVDETRAACSNIATTICKAVERGYDKYAGYQQLMISLGFLYLSVILPAPLGGFNY-LNLSRLFVRNIGDPVTASFADLKRLITSGHPSVLGQIFAQK-----TSKFLDWASDPYSANLPSITKLIKNLTGRVVLSQS--NPLLQGLFHINSEEEDEALAKFLMDRSIIIPRAAHEILANSMTGARESLAGLLDTTKGLIKTGLMNLSHNLLKKLQNYDYTQFSHLLCLLTYCSVDLAIMLRHQMRGR-PI-YGLEVPDMLECMTYYGWFRVPYTGSVTEERTEIRHSS-RSLKAAIRIATVYTWAFGDSDQ-SWEESWYLASQRANLTIDE-LKLLSTATNLAHRLRDRNTQVKYSATSQARVSRYTTISNDKLSKVDTNFIYQQSMLLGLSILEHADVHCCVKKMIDHPKCNRLLYDDEPRTEFPLWDLASTVIDVISQSEHLVDPRKYSLYLATNWALEIHYRREGRSEMRDTLLLIRTSFGILINALTHPKIFNKWLAIGLISPAFGPQTQDLHKLVVNYLCDCYDGW-LQYLICESLVQARIEKCAVLDQYIQIECYPSTLT-YL-RRGV-----VKQIRLVEDV-TRELETEFYAFHSFRVNSTACYKGLEICRFLLFVGEGAGSIMSTFSL-Y-FPGSTTYYNTGVSSEVQRELTVEPAEPY-KIEYIPLFNGSPDVGNDQTYIYILSAIKP--SLGLMHSDIEGSWEKSPEQIAREY----HILSLILVQKLMYI-KLILQFSGVYFFPTYSNPCSTEVYLVALYKHLVRYQSALTS-TVKDSTDM-SLDMEKWLLNQGFEGPWVLETDEDAFSRSIQSQLREA-AVRFESQIAETLRSLARTVLWFFRSSRCSLLRS-----KSYTAIIWDYL---LETPEQKLWQK-------
>Bundibugyo_ebolavirus_YP_003815440.1
M----DARLSSPIVDQCDLVTRLKFDATV-TKF-------------SYVLQDRFLRYFRHV--GVQQLFYWYDLAIT-RRGRLNRGNFWKIPLSLLSLNVSTADVLIMCKDIITCRFNTTLIAALAISNLYKAGDYL--ISILGSEG-YKVIKFLEPLCLAKIQ-LCSN-YTGRFLTQMHLAVNHTLEETPQQLCELFSVQKHWGHPVLHSEKAIQKVKKHATVIKLRPVIIFETYCVFKYSIAKHYFDSQ-GSWYSYIKRNQPPLPMIWEFYHLDHPPLFSTKDLSIFIKDRATAVEKTCWDAVFEPNNKFSTKRVPEQFLEQENFDSVLTYAQRLD-YLLPQYRNFSFSLKEKELNV--GRAFGKLPYPTRNVQTLCEALLADGLAKAFPSNMMVVTEREQKESLLHQASWHHTSDATVRGSSFVTDLEKYNLAFRYEFTAPFIEY-CNRCYGVKNLFNWMHYTIPQCYIHVSDYYNPPHGVSPEGPSSYRGHLGGIEGLQQKLWTSISCAQISLVEIKTGFKLRSAVMGDNQCITVLSVFPLETD---NEQEHSSEDNAARVAASLAKVTSACGIFLKPDETFVHSGFIYFGKKQYLNGVQLPQSLKTATRISDAIFDDLQGTLASIGTAFERSISETRHVYPCRFSVRILQYHITLALAVPQVLGGLSF-LNPEKCFYRNLGDPVTSGLFQLRTYLQMIMDDLFLPLIAKN-----NCSAIDFVLNPSGLNVPDLTSFLRQIVRRTITLSA--NKLINTLFHSSADLEDEMVCKWLLSSTPVMSRFAADIFSRTPSGKRLQILGYLEGTRTLLASKVINAETPILDRLRKITLQRWSLWFSYLDSCTVDLAQILREYTWGR-QL-IGATLPCMLEQFNPFVSIGVPYIGSRTEDKIGQKCPS-AALREAIELTSRLTWVTQGGAN-SDLLVKPFVEARVNLSVQE-ILQMHYSGNIVHRYNDQYSPHSFMANRMSNSATRLVVSTNTLGARDSNIIFQNVINFSVALFDHL-SQCCTREVPAQYLENELIYDNNP-LNIIEEDLAKTIIQSIISDSNTYPKVGLLYSFSYYLGNTIIRTKLDLSHFMYYLQIHNLPLRILKPTFKHVSVISRLMSI---DPHFSIATRLFLRVAISSFLQFIKEY-KTVIYPLESFLHL-----------ASNFFHASLA-YW-RSRHSNPPSFFEKLESQND-YEYITEIPDTTVYCRVVSSMHYKLDEVLWEFVTLAEGEGSGALLLLQ-K-YKVRTIFFNTLATEHSEIVSGTTTPRMLLDQINVILNNSASQVTNPAWFTDQKSRIPT--QVEIMTMDAETTENINRSKLYEAI----QLI-VIVIIKVFLN-DHLAPFGSGYLIPITSSPKSSEWYLCLSNLQVQRSSYWLSHL-----------NLHLSYVNLGFPEKVLYHGPLVSILYHLTHLQAEI--KTTKGRITKLVNDYLKLVVQALKHNCLRTLPD-------------------MQDSEAKLMER-------
>Tai_Forest_ebolavirus_YP_003815431.1
M----DARLSSPIVDQCDLVTRLKYDTTV-TEF-------------NYTLQDRFLNYLNRA--GVHQMFHWYDLAIA-RRGRLNRGNFWKIPLSLLPVDISTADVLIMCKDIITCRFNTLLIAAVAVSDLYKAGDYL--ISLLGSEG-YKVIKFLEPLCLAKIQ-LCSN-YTGRFLTQMHLAVNHTLEETPQQLCELFSVQKHWGHPVLHSEKAIQKVKKHATVIKLRPIIIFETYCVFKYSIAKHYFDSQ-GTWYSYIKRNQPPLPMIWEFYHLDHPPLFSTKDLSIFIKDRATAVEKTCWDAVFEPNNKFATKRVPEQFLEQENFESVLHYAQRLE-YLLPEYRNFSFSLKEKELNI--GRAFGKLPYPTRNVQTLCEALLADGLAKAFPSNMMVVTEREQKESLLHQASWHHTSDATVRGSSFVTDLEKYNLAFRYEFTAPFIEY-CNRCYGVRNLFNWMHYTIPQCYIHVSDYYNPPHGVSPEGPSSYRGHLGGIEGLQQKLWTSISCAQISLVEIKTGFKLRSAVMGDNQCITVLSVFPLETE---SEQELSSEDNAARVAASLAKVTSACGIFLKPDETFVHSGFIYFGKKQYLNGVQLPQSLKTATRISDAIFDDLQGTLASIGTAFERSISETRHVVPCRFSVRILQYHITLALAVPQVLGGLSF-LNPEKCFYRNLGDPVTSGLFQLKTYLQMIMDDLFLPLIAKN-----NCSAIDFVLNPSGLNVPDLTSFLRQIVRRTITLSA--NKLINTLFHSSADLEDEMVCKWLLSSTPVMSRFAADIFSRTPSGKRLQILGYLEGTRTLLASKIINTETPILDRLRKITLQRWSLWFSYLDTCTVDLAQILREYTWGR-QL-IGATLPCILEQLNPFVSIGIPYIGSRTEDKIGQKCPS-AALREAIELTSRLTWVTQGGAN-SDLLVKPFIEARVNLSVQE-ILQMHYSGNIVHRYNDQYSPHSFMANRMSNSATRLVVSTNTLGARDSNIIFQNVINFAVALFDHL-SKCCTREVPAQYLDNELIYDDNP-LNIIEEDLAKTVIQSIISDSNTYPKIGLLYSFSYYLGNTIIRTKLTLNNFIYYLQIHNLPLRILKPTLKHASVISRLISI---DSHFSIAARLFLRTAITVFLQFVRER-KTVIYPLESFLHH-----------ASNFFHASLA-YW-RSRSPESTASADEATSHNY-NEGTTEIPDTTIYCRIVSSMHYKLDEVLWEFITLAEGEGSGALLLLQ-K-YKVETLFFNTLATEHSEIISGITTPRMLLGQIKVTLNNSASQITNPSWLADQKSRIPK--QVEIITMDAETTENINRSKLYEAV----QLI-VVVVLKVFLN-DNLTPFGLGYLIPITSSPKSSEWYLCLSNLQIQRSSYWLSHL-----------NLHLDYINLGFPERVLYHGPLTSIVQHLAHLQTEI--KTIKGRITKLVNDYLKLIIQALKHNCLRALPD-------------------MQDSEIKLIDR-------
>Zaire_ebolavirus_NP_066251.1
M----DARLSSPIVDQCDLVTRLKYDVTV-TKF-------------KYTMQDLFLKYLKNV--GAHQMFFWYDLAIT-RRGRLNRGNFWKIPISMLPLNVSTADVLIMCKDLITCRFNTTLISKIAVSMLYQSGDYL--LSILGSDG-YKIIKFLEPLCLAKIQ-LCSK-YTGRFLTQMHLAVNHTLEETPQQLCELFSIQKHWGHPVLHSETAIQKVKKHATVLKLRPIVIFETYCVFKYSIAKHYFDSQ-GSWYSYIKRNQPPLPMIWEFYHLDHPPLFSTKDLSIFIKDRATAVERTCWDAVFEPNHKFSTKRVPEQFLEQENFENVLSYAQKLE-YLLPQYRNFSFSLKEKELNV--GRTFGKLPYPTRNVQTLCEALLADGLAKAFPSNMMVVTEREQKESLLHQASWHHTSDATVRGSSFVTDLEKYNLAFRYEFTAPFIEY-CNRCYGVKNVFNWMHYTIPQCYMHVSDYYNPPHNLTPEGPSSYRGHMGGIEGLQQKLWTSISCAQISLVEIKTGFKLRSAVMGDNQCITVLSVFPLETD---DEQEQSAEDNAARVAASLAKVTSACGIFLKPDETFVHSGFIYFGKKQYLNGVQLPQSLKTATRMSDAIFDDLQGTLASIGTAFERSISETRHIFPCRFSVRILQYHISLALAVPQVLGGLSF-LNPEKCFYRNLGDPVTSGLFQLKTYLRMIMDDLFLPLIAKN-----NCTAIDFVLNPSGLNVPDLTSFLRQIVRRTITLSA--NKLINTLFHASADFEDEMVCKWLLSSTPVMSRFAADIFSRTPSGKRLQILGYLEGTRTLLASKIINTETPVLDRLRKITLQRWSLWFSYLDTCTVDLAQILREYSWGR-PL-IGATLPCMIEQFKPFVSVGIPYIGSRTEDKIGQKCPS-AALREAIELASRLTWVTQGSSN-SDLLIKPFLEARVNLSVQE-ILQMHYSGNIVHRYNDQYSPHSFMANRMSNSATRLIVSTNTLGARDSNIIFQNVINYAVALFDHL-TKCCTREVPAQYLENELIYDSNP-LNIIEDDLAKTIMQSIISDSNTYPKIGLLYSFSYYLGNTILRTKLTLDNFLYYLQIHNLPLRILKPTFKHASVMSRLMSI---DPHFSIAARLFLRTSISSFLTFVKNR-GTIVYPLENFLYQ-----------ASNFFHASLA-YW-RSRHSQ---GTE---SQGT-RQTQDEVIDTTVYCRIVSSMHYKLDEVLWEIVTLAEGEGAGALLLIQ-K-YQVKTLFFNTLATESSEIVSGMTTPRMLLDQIEIILNNSASQITNPTWFKDQRARLPK--QVEVITMDAETTENINRSKLYEAV----KLI-LAVVLKVFLN-DNLAPFATGYLIPITSSARSSEWYLCLTNLQIQRSPYWLSHL-----------ELHLSYIRLGFPEKVLYHGPLVSITQHLAHLRAEI--RTAKGRITKLVNDYLKLIVQALKHNGFKKLPE-------------------MQDSEVKLIER-------
>Reston_ebolavirus_NP_690587.1
M----DARLSSPIVDQCDLVTRLKFDTIV-SKF-------------NYTLHDAFLDYLKAT--GAHQLFFWHDLSIA-RRGRLNRGNFWKIPLSLLPVTVSTAEILIMCKDIITCRFNTSLIASIAILKIYNAGDYV--ISILGSEG-YKIIKYLEPLCLAKIQ-LCSK-FTGRFLTQMHLSVINDLRESPQQFCELFSVQKHWGHPILHSEKAIQKVKRHATILKLRPNVIFETYCVFKYNIAKHYFDSQ-GTWYSFIKRNHPSLPMIWEFYHLNHPPLFSTKDLSIFIKDRATAVEQTCWDAVFEPNNKFSTKRVPEQFLEQEDFESVLNYAQELH-YLLPQNRNFSFSLKEKELNI--GRTFGKLPYLTRNVQTLCEALLADGLAKAFPSNMMVVTEREQKESLLHQASWHHTSDATVRGSSFVTDLEKYNLAFRYEFTAPFIEY-CNHCYGVRNVFNWMHYLIPQCYMHVSDYYNPPHNVNPEGPSSYRGHLGGIEGLQQKLWTSISCAQISLVEIKTGFKLRSAVMGDNQCITVLSVFPLKTD---EEQEQSAEDNAARVAASLAKVTSACGIFLKPDETFVHSGFIYFGKKQYLNGVQLPQSLKTAARMSDAIFDDLQGTLASIGTAFERAISETRHILPCRFAVRILQYHITLTLAVPQVLGGLSF-LNPEKCFYRNFGDPVTSGLFQLRVYLEMVMKDLFCPLISKN-----NCSAIDFVLNPSGLNVPDLTSFLRQIVRRSITLTA--NKLINTLFHASADLEDEMVCKWLLSSNPVMSRFAADIFSRTPSGKRLQILGYLEGTRTLLASKIINSETPVLDKLRKITLQRWNLWFSYLDSCTVDLAQILREYTWGR-SL-IGATLPCMVEQFKAYVSVGVPYIGSRTEDKIGQRCPS-SALKEAIELASRLTWVTQGGSN-SEQLIRPFLEARVNLSVSE-VLQMHYSGNIVHRYNDQYSPHSFMANRMSNTATRLIVSTNTLGARDSNIIFQNVINLAVALYDHL-TECCTKEVPAQYLDNELIYDSNP-LNMIEDDLAKTVVQSIISDNSTYPQIGLLYSFCFYLGNTILWTKLDYEQFLYYLQLHNLPLRVFKPTFKHASVMSRLMEI---DSNFSIAARLFLRTAIASFLQFLKDR-QKIVYPLEEFLHK-----------ASNFFHASLA-YW-RSRKSDEKYRKDFSQGNHN-HLMNQNMLDTTIYCRIVSSMHYKLDEVLLEYITLAEGEGSGALLLLQ-K-YSTRLLFLNTLATEHSEVVSGFSTPRMLLGQVTVILNNSASQITSSMWLSNQKYNLPC--QVEIIMMDAETTENLNRSQLYRAV----NLI-LVVVLKVFIN-DYLAPFGAGYLIPITSSARSSEWYLCLSNAQVQRGVYWLSHI-----------NLHCEYIGLGFPEKVLYHGPLSSVIRHLTNLQAEI--KTAKGRITKLVNDFLKLIVQALKNNSLKKLPE-------------------LRDAEIKLIER-------
>Sudan_ebolavirus_YP_138527.1
M----DARLSSPIVDQCDLVTRLKYDTIV-LRF-------------NYTVQDAFLNYMNQI--KTSALFFWHDLAIT-RRGRMNRGNFWKIPIALLPMNVSTAEVLIMCKDLVTSRFNTLLIAELAIQSLYNAGDYL--LSILGSEG-YKIIKYLEPLCLAKIQ-LCSQ-YTGRFLTQMHLAVIQTLRETPQQLCELFSIQKHWGHPVLHSEKAIQKVKNHATVLKLRPIIIFETYCVFKYSVAKHFFDSQ-GTWYSYIRRNQPPLPMIWEFYHLDHPPLFSTKDLSIFIKDRATAVEQTCWDAVFEPNYRFNTKRVPEQFLEQEDFESVLQYAQELR-YLLPQNRNFSFSLKEKELNV--GRTFGKLPYLTRNVQTLCEALLADGLAKAFPSNMMVVTEREQKESLLHQASWHHTSDATVRGSSFVTDLEKYNLAFRYEFTAPFIKY-CNQCYGVRNVFDWMHFLIPQCYMHVSDYYNPPHNVTPEGPSAYRGHLGGIEGLQQKLWTSISCAQISLVEIKTGFKLRSAVMGDNQCITVLSVFPLESS---NEQERCAEDNAARVAASLAKVTSACGIFLKPDETFVHSGFIYFGKKQYLNGIQLPQSLKTAARMSDAIFDDLQGTLASIGTAFERSISETRHILPCRFSVRILQHHIALSLAVPQVLGGLSF-LNPEKCLYRNLGDPVTSGLFQLKHYLSMVMSDIFHALIAKS-----NCSAIDFVLNPGGLNVPDLTSFLRQIVRRSITLSA--NKLINTLFHASADLEDELVCKWLLSSTPVMSRFAADIFSRTPSGKRLQILGYLEGTRTLLASKMISAETPILERLRKITLQRWNLWFSYLDKCTVDIAQILREYSWGR-QL-IGATLPCIPEQFQPYVSVGIPYIGSRTEDKIGQRCPS-AALREAIELTSRLTWVTQGSAN-SDQLIRPFLEARVNLSVQE-ILQMHYSGNIVHRYNDQYSPHSFMANRMSNTATRLMVSTNTLGARDSNIIFQNVINFAVALYDHL-TNCCTREVPAQYLNNELIYDSDP-LNIIEDDLAKTVLQSIISDSSTYPKIGLLYSFSFYLGNTILCTKIGLTEFLYYLQIHNLSLRIFKPTFRHSSVMSRLMDI---DPNFSIAARLFLRIAISTFLSFVEFR-KAVIYPLEEFLNR-----------ASNFFHASLA-YW-RGRHTTAPHLDLNRNTKDG-EESRSNMVDTTIYCRIVSSMHYKLDEVLWEYVTLAEGEGSGALLLIQ-K-YGVKKLFLNTLATEHSEVISGYTTPRMLLGELEVILNNSASQITHRDWFSNQKNRIPN--DADIITMDAETTENLDRSRLYEAV----TII-CVVILKVFIN-NYLAPFGSGYLIPITSSAKSSEWYLCLSNQQVQRGSYWLSHL-----------RLHNSYIAFGFPEKVLYHGPLVSITRHLALLQTEI--KTSKGRITKLVNDYLRLVIRALKNNSLYLLPE-------------------MSDAEIKLMDR-------
>Lloviu_cuevavirus_YP_004928143.1
M----DARLSSPIVDQCDLVARLQYDIAV-NEF-------------SFALHDGFLNYLKTI--GIDEAVTWLDLVVA-RRARMNRGNFWKIPLKLLPLNISTVEVLLMIKDVAFSRMNTLLICKLALHDLYRSGDYL--ISLLGSTG-YDIIKYLEPLCLGRIQ-LLSN-FTTWYYSQMQVALLKDLAERAQQWCELFSIQKHWGHPVLHSELAIAKVKKHGTCLKLRPSIMFDTFCVFKYMVGKHHFDNT-GHWYTYIQKNHPTFRDVWEFYLVQHEDLFSTKDLSIFIKDRATAVESICWDAVFEPNMRFITKRVPEQFLAQEDFEAVISYAEKLQ-YLEPVNRNFSFSLKEKELNI--GRTFGKLPYLTRNLQTLCEALLADGLAKAFPSNMMVVTEREQKETLLHQASWHHEQGVQVRGASFVTDLEKYNLAFRFEFTRPFIEY-CNHCYNIKNAFNWMHYLIPSCYMHVSDYYNPPHGLTPEGPSSYRGHLGGIEGLQQKLWTSISCAQISLAELRSGFKTRSAVMGDNQCITVLSVFPDHYQ---DLQELEAEDNAARVAAILARITASCGIFLKPEETFVHSGFIYFGKKQYLNGVQLPQSLKTAARMSDAIFDDLQGTLASIGTAFERAIAESRHIFPIRLAVKVLQENIRLCLSIPQVLGGLSF-LNPEKCFYRNLSDPVTSGLYQVKKYLAYIQGDLFPLFVAKR-----DASAIDLVLNPLGLNYPDLTSFLRRIVRQSITFHS--NKLINSLFHANADLEDEYLCEWLLSSEPVMSRFAADIFSRTPSGKRLQILGYLEGTRTLLASRNLHSESSLLSRLRALTTKRWQLWFSYMDTCTLDIANVLREYSWGR-RL-IGATLPCVPEQFEPYVSALTPYIGSRTEDKIGQRCPS-AALRETIELASRILWVTQGSSQ-AEDIIRPFCEARINLPVQE-LFKLHYSGNIVHRYNDQYGPRSFMANRMSNTATRIIVSTNTLGARDSNIIFQNVINFAVAVLDHI-KDCCTREVPSQYLSNELIYDKDP-KNSVEGELANTVMTSLLADMNAYPLIGIFYSFTFKLGRN-LSLQITKSQIIYYLQLYNLPLRVFKTTFQHPAVLESLLTI---DPSFSFATRLFLRLAIQVFLNFISQKIGKVVFPLEEFLSE-----------MSNFFHASLA-CW-RDRRLYDIKNSLSSSEQDE--STEETMPDTTSYCRVIASMHYKLDEVLYPTALLAEGEGSGALLLIR-K-YRARQIFFNTLATGNMEVLMGESVPRMLLKEIKIFFNTSVTMKTDPKWFDSIEDRLPR--SLDLLVMDAETIGNSIRIPLYNAV----KCI-DCVIVKLFIL-NHITLYNKVEIIPLSSNARSSEWYLKAEQCQLSRQSYWVTHL-----------DLHREYIRMGFPTSVLHYSPLLTIRRHTNLLLQEI--KTQKGRITKLANDYLKLVLSALERYTLNNIEP-------------------TDQAERKLLNR-------
>Marburg_marburgvirus_YP_001531159.1
MQ---DARLSSPIIDQCDLLARLRNSTAL-KTFINHVDDLLPSE--KYANWDEFLKALNKI--LGWGMLLLVHLSQA-RRIKGQRGSIFKVPVKTIIRNVASYECFIMIKDVFIERYNTWEICARALGELYNQGDQI--IAMYLEDG-FKLIKHLEPLCVSCIQ-THGI-FTYWFQSQMIKSYYDELHDTPQQYCELFSLQKHWGHPVLYNDVALDKVKKHAQSTKLKPKVMFETFCVFKFIVAKNHYHSQ-GSWYQHIVSNSPSQAEIWEWYFVEHEPLFSTKDLSIFIKDRATAVNQECWDSVFDRSVRFQSKRVPEQFLGQADFNQILEFAEKLE-YLAPSYRNFSFSLKEKELNI--GRTFGKLPYRVRNVQTLAEALLADGLAKAFPSNMMVVTEREQKEALLHQASWHHNSAAIVRGASFVTDLEKYNLAFRYEFTRHFIDY-CNRCYGVKNLFDWMHFLIPLCYMHVSDFYSPPHCVTPDCANAYHYHLGGIEGLQQKLWTCISCAQITLVELKTKLKLKSSVMGDNQCITTLSLFPIDAP---DYQENEAELNAARVAVELAITTGYSGIFLKPEETFVHSGFIYFGKKQYLNGVQLPQSLKTMARCSDSIFDDLQGSLASIGTSFERGTSETRHIFPSRLAINLLNQNKLIALITPQVLGGLSF-LNPEKLFYRNISDPLTSGLFQLKNALEFLKEELFYILISKK-----LADASDFVMNPLGLNVPEIITFLRQTVRENITITS--NRIINSLFHIGSDLEDQRVCEWLLSSNPVMSRFAADIFSRTPSGKRLQVLGYLEGTRTLLASRTISTEGTMLMKLRELTRNRWKSWFSYIDTCTVDVANFLRAYSWGK-RL-IGATLPCLLEQFENYVSCRAPYIGSRTEDKIGYNCPS-AALKEAIEMVSRLLWVTQGTAD-REKLLIPLLNSRVNLDYQT-VLNFHYSGNIVHRYNDQYGQHSFMANRMSNTSTRAIISTNTLGAIDSNIIFQNTINLGVAVLDML-NKCCTRHVPSEYLDNELVYDNDP-LNVSDIGLGETIVGSIFSDESVYPVESIFYAFIVESLSLSRIKSKNLSDLTFLITIRNLSLRILQSTFRHELVLTRLAHH---IPLISLAVRLFLTASYQNFINNFSKG-QSLYFPSEKILQR-----------RTNHYYASLN-YW-RDKASHLINTSSVSSSISL--SDQNQCFDSNQFCRVVSSMHYKLYDLLPPGICLAEGEGSGARLLLK-W-KETDYLFFNTLATDSQEILSGRVIPRMLYESRRLILNNLTIQITNPLWLDSVIQYLPE--DSDILTMDAETTKDETREQLYKTI----NIW--ISIIKVFLM-KNAIQYGQVQLKPYSSNAKNSEWYLCCGKRQRQAIPYWLKHI-----------SLHEFFLTLGFPESSFCHALFHKVQSYVRQGKQHL--CSLRGKITKYYNDILKLVIKAVEKGKVEILPN-------------------TKIAEQKLLNR-------
>Marburg_marburgvirus_YP_009055228.1
MQ---DARLSSPIIDQCDLLTRLRNSTAL-KTFINHINDLLPSE--KYANWDEFLRVLNKI--LRWGMLLLVHLSQA-RRIKGQRGSIFKVPIKAIIRNIASYECFIMIKDVFIERYNTWEICARALRDLYNQGDQI--ITMYLEDG-FKLIKHLEPLCVSCIQ-TYGI-FTYWFQSQMIKSYYDELQSTPQQYCELFSLQKHWGHPVLYNDVALDKVKKHAQSTKLKPKVMFETFCVFKFIVAKNHYHSQ-GSWYQHIVSNSPSQAEIWEWYFVEHEPLFSTKDLSIFIKDRATAVNRECWDSVFDRSVRFQSKRVPEQFLGQADFNQILDFAEKLE-YLAPSYRNFSFSLKEKELNI--GRTFGKLPYRVRNVQTLAEALLADGLAKAFPSNMMVVTEREQKEALLHQASWHHNSAAIVRGASFVTDLEKYNLAFRYEFTRHFIDY-CNRCYGVKNLFDWMHFLIPLCYMHVSDFYSPPHCVTPDCANAYHYHLGGIEGLQQKLWTCISCAQITLVELKTKLKLKSSVMGDNQCITTLSLFPIDAP---DYQENEAELNAARVAVELAITTGYSGIFLKPEETFVHSGFIYFGKKQYLNGVQLPQSLKTMARCSDSIFDDLQGSLASIGTSFERGASETRHIFPSRLAVNLLNQNKLIALITPQVLGGLSF-LNPEKLFYRNISDPLTSGLFQLRNALEFLKEELFYILIAKK-----LADASDFVMNPLGLNVPEIITFLRQTVRENITITS--NRIINSLFHIGSDLEDQRVCEWLLSSNPVMSRFAADIFSRTPSGKRLQVLGYLEGTRTLLASRTISTEGTMLMRLRELTKSRWKSWFSYIDICTVDVANFLRAYSWGK-RL-IGATLPCLLEQFNNYVSCRAPYIGSRTEDKIGYNCPS-AALKEAIEMVSRLLWVTQGTAD-REKLLIPLLNSRVNLDYQT-VLNFHYSGNIVHRYNDQYGQHSFMANRMSNTSTRAIISTNTLGAVDSNIIFQNTINLGVAVLDML-SKCCTRHVPSEYLDNELVYDNDP-LNVSDIGLGETIIGSIFSDESVYPVESIFYAFIVESLSLSRINSKSLSDLTFLITIRNLSLRILQSTFRHELVLTRLAHH---IPLISLAVRLFLTASYQNFINNFSKN-QSLYFPSEKILQR-----------RTNHYYASLN-YW-RDKASHLINASSISSSISL--SDRNQCFDSNQFCRVVSSMHYKLYDLLPAGICLAEGEGSGARLLLK-W-KETDYLFFNTLATDSQEILSGRVIPRMLYESRKLILNNLTIQITNPLWLDSVIQYLPE--DSDILTMDAETTKEETREQLYKTI----NIW--TSIIKVFLM-KNAIQYGQVQLKPYSSNAKNSEWYLCCGKRQRQAIPYWLKHI-----------SLHEFFITLGFPESSFCHALFHKVQSYVRQGRQHL--CSLRGKITKYYNDILKLVVRAVERGKVESLPN-------------------TKIAEQKLLNR-------
>Suffolk_virus_YP_009177218.1
ME---ERKFNVALRSHATAFCN--------QFLAIRVAGQVVNCQLSKADGLSSCEQAVGW----AAKNHLDEWITLGRAGERKKMEAAWSQNSLVISHFLPKTYALLIHNKVCDMLSVLVYTTACAVAFMKLWATL--ARRYQQKF-FNLSKLLEGLCIGETLEGEGN---VMFLNTVVDTMRKTVGYPISVRHELSCLSKIMGHPFCDVKQGAIELNKKVNEERIDPMMVQQCVRYAQEDFIRKYLAKE-GKWPRACMTNTHTRRYGVDYDKVRIQKCLDFDNFLPYVKDRTVSLLKSDALKKYIENFKTDWRRLLLFYLLWPETMPYMKAYTAGEWDQVANYLIIKICPKEKEHKLE-ARGFGCKSTLDRARGIIQELNVARFLNDYSDEHVMTLGEIALAKKLLAFRKLHNAYR-GHKMIIVSVDASSWNNRFRAASVAPVMEAVLDAAYGVP-IFSKTHEAYQRSFIYVPD---------ADEVYSWDGQLGGIEGLNQDTWVLTYIHQIKVCMEDHPYPYYILCKGDDLRIAVMVPPSALTN--------SLDELKAKLLESVSSRGEKLGHVIKVEDSYASECYFAYSKDAFVRDVEQPQTFRKIQKCNNAFTTVPDDYVASAYSNAHSASKTSPSPIPCYELLVRHDVYLTALLQVPNMLGGFPI-IFLHNFFVRAESDLLPPFIDLWQKTRRLGVHKVLAKFLVQKVS---EKCLAGLFTDCYSLPIDPASTVLRRQVTLLVQRRT--NKYIKQLFLLSKKGFERDFLRTLATANVYNVKLLAALFECTPDGIIRELVRKFESGKSIYTAILNCAGRGLAQRTLKADKELHLYRKQVIRRCPYQVAKDMRDRLWGK-PV-EGITQPPLQHLIQNHFELKEPFVGAVTGRGLSKQSHN-ILSGKIRILMDVYKWTEVIVSN-LNVVARTLLEAYTGETIET-IMPYLSTRTTQHHVRVNNFRTSIVPNTLLNVYTRASGNSRAHITDHFRVNYLHVYTHCVSLWATSDCSHCLSPIVEDPV-----FNPEERAKHQTLYVSVSGLSALVGWSGGISMEVLVNDIEVTRRFNMTRIR----------ALGNVPLDRLGRFYELQVFMHKLFPDLRDNPRSYASYRINPDISKDIMYRIWGSLLTTLVLDDS-----DTKETLISYVIMVTIFRTDLV-TC-LEKVANAPKLVIIRNPSSY-------EFNRRWLLRMGNISMSKAYNVLNVIACLGDGYGGYTSIVTA-I-TVEGRVVYNTFPNRPD--RSDPLPAAAIATGTLLEFSDIRAGHCLTTTYTRLEQH---TMSLDLVTLDAEMKTLICPQAMLHYVATFFRVG--VLIMKVYVL-GWLGPCSTLMVMADAS-ATDGELFLIAQLYPPIREMRRLHMMNLANDLPL---VLASYMPLYGWSLQEVCHVWITSLYTELRAMAGQL-------TLRHTLVVLDRTFVA------SQHLLE-------------------YPIRAWKLGVR-------
>Wuhan_Tick_Virus_2_YP_009177722.1
MGVEPDKKFDVALRSQAEVVYG--------KVLVINVMSLVAECQICMKSSLVSLSSIQQM----TVKKLLDDLVRIPVVDGPRQREVAWSRRSCVIRTLLPRSYILLIHNKMMDILSVLVYAALCTEKFVFEWMTL--AQQFQQKF-FDISKVWEGICIGESLEGEGN---REFLRTINSGLYEKTGFPLAVKHELSCLSKIAGHPFVDMELTAETLRMKVTEDKINIGKVERAKLYATESFIREYRKRE-GKWPAARDQNKHHKQYGADYALVNLLPCMEFDNFVPFIKDRTVSFLRDEVLKVYFPEDWSQTRALLLYLLWPNDVKEYMKQFVAGEWDLICPYLVIRLVPKEKEHKIA-ARAFGAKTAQDRARSIIQELNVAKFLDKYSDEHVMTQGELDVARKLLGFRMLKHAYQ-GHTMLIIQVDASSWNSRFRHASVAPIAQKVLDSVYDV-EIFSKTQTGFEMSFIYMPD---------IAQNRKWQGQLGGIEGLQQYTWVFVYIHQIKVCMEEHPYPFFILCKGDDLRIAVMVPPLVLER--------SIDSLKKTILTSLSEQATLMGHVLKVEDSYASECYFAYSKNTFINDVEMPQTYRKIQKCNNAFMSTIDDYIGTVFSNAHSASKTSPSPISCYTHLLERKDYMAALLQVPNLLGGFPI-IFLHNFFVRAESDLLPPFLELCDFAKVRSIGQTMIRFLHQAID---RKSFAGLMADPYSLPLVAVSTIIRQDVTRLLQHIV--NEKVKQLFVLSKSNFDQRFLTVLFSADIWNVKLLSSCFNCGPGAIVAELIRKFESGRSIYNLLLIKRGRKFANRTLKAEKDLCDYRFQILRTCTWRRAQHIREVTWRH-QI-HGVSQPCVQHQIMHHFTTFTPFIGAVTGSGLGKPVEN-VFTPKVRTLMQLYQWGSVVQSN-FPEVVKQLLEAYTKASVHD-IMPFVYGRTIQHHVRASNYRQSIVPNTLLNIYTRVKTNRHSHHPDHYLVNFLQINCIITSYIATTTCKDCMTPIHEPAM-----FRPDD--------AGQAAIEGF-----LVSLSSFLTDL------------ITSRYVSDHLSIANTPLDEHQRFNQFQKLARKTLRMVYDNPSTFASVSSDPRVKQDIVSRIYAKVFLAMLVSPNPFLDESEEIQALEVQFFISLIQDELT-ILRCNES-----LSKLRSSLQY-------MLNPRMMRRAGNLSMSKLAYLLHQLACLGDGYGGFCATFAA-LGDRTTTIVFNTKPSRVD-----SSPLCILATGVRIIDQLTEQEYTKETTCKRLEDLTS---HYTIICCDAEIPGQLEETQVQERLNNHQNVCTLILIMKVYCI-GLLGPCTALYVISKAA-TSDGELYLIAQARQCNEDTERVTQLDLTPN------ALLPRLPIYGWSLEEVTKEWLNFVLDTMANCYHEM-M-----TLTHCLIVGCRMTVALLFLRGTMRIIE-------------------YLSEQQTGTIR-------
>Tacheng_Tick_Virus_7_YP_009304476.1
MT---DTHLNSPIRFIHQAVIEFKYDKCK-QDLATGQAKVLAIMGQQEERQYEIAKKFVSLQ---RSQSLWEYIIFL-AGVSCDKSALYLSKFNALLVGFFGRETLLMYGNLISERACLILSSIIALKTILGWGDAL--ISHMGRDA-YKVIKCYEPLTLGVMLSSHNE-PYKKFLQSTIKGLDSVFTQDIHKLSQAFGLYRCWGHPSIDTTAGISKVKQLAQAPKMDHDLITKIQRKFKELLFISYRRKH-KLWPNQLDSGHFSRRHHSDWDYVVLEKTVDIENLSTLLSDKAVSPSKSEVVASVANRIPYVSRRVIMAWLKSNYTRAFLKEIQE-A-GFSTDDLIIGVCPKEREMKME-PRLFAVMTMKVRLYFVLTESLLAEHMLPLFPQVTMIDDAIKLTKKIYHATRSMGDKEELLIPIITNIDFEKWNLNMRAELVNPIFRV-MDQFFGFTNVFERTHDIFEQSTIYLTDNTLEMSVDPADGPGVWHGHKGGFEGLRQKGWTIVTIILLELVSDSYPLRHTIMGQGDNQVIISRLTSHHREQLHCVKGPREVRMIHASFLESLADTLERVGLPLKASETWSSCRLFMYGKEMYWDSMPLAMSQKRIARMANELYPSLENALSTIFCNGNSAALSDISPLHAFHCIRSHMAYPLWILLFPKVLGGYPV-QSLLDFMNRGFPDPVSQWISLLKKLFLLPCPDILKRVCCAIVWPEFDINASMLLEDPISVNALNGAGVIRKQVEDWMQHTEIQNQSFKDMMT-YAFTSQAPIDILLAKGDIYWPRLMHDIRDATVGGYAKSFIDKIAKTSTSMEVARTSSVTPLVPKIRQAEKRYFNSVIYKLGTCSAKHADWLRRTGWKK-DVMAGVTTPHPLEIFDNYIVASVPYLGSSTTEKVKALINTTPLLKRALSLLRANNWFVSPDDP-LGRLLRRLVQSMTDMNPEI-FETPSKTGSADHRYHDSALKHGGFNMTKYNAGTFLHLVTTTLSSENVTLHYQASLCYLQGLFSHLSCPECVVKVYDEDIDNPLLWVPKEPHKFETVAVALELVKRALSIRDSMDSLKLLEAC----LIVYLSKRDIDDSVVGNFWLTETQLSPLGIIFYDSYSRLRLSTSGIKSPSSAPTNRAVQKATLAAIQAVILQW-ASLAITYHTLTERSEKTDIINAVK-------SLQPAL-SGAVRKLVEADYLQKQLAMLPERERDVEYYSHFYRLDSTAHYKITSVLHASLSGGDGTGGNTLTLLR-L-YPDARVYYNTLVSFHDQILGEFSPASFDGTRRLIGFQDSVEGVTDPLLVDQVSSVLGG--LLDLVVSDMEGGGWTDPDPGLKLA----NVCRIAACVKYYGL-LTISQFAKVSLWSEFTSSKSTECYILAVGLDHISDLRRRMEQNLASSLRT-EIELLALL------------ANLVSTHNTLDLVFEKL-FISEHVDTDKAWNIISVMAIVVMLASPLKTMLENWGFI--LLSRKVSFLGLTVSAPSACHWIILHEWM--
>Alfalfa_dwarf_virus_YP_009177021.1
MDFLVDYHLRNPIKLLWLH---SRSRVDK-AYLEDAIADLIVRLKI------DVMGKIAEA----GGMRFWGRVLSM-NARSSKRPLVTVLNTGILINRLYDGDWVRLAADVYTQRYLYITGAYVGVESVIRWGDNV--LSELGNEG-FKVLKTYEALVIGVIQLKGEA-GVARFLNNTLQDLFDDSPTNLHELTQLYGLHRIWGHPMVNSAKGMEKVMMIGQKEIKDDRLAADAGRMFKLLFCKEYKAKH-GQFPTELLEGESAVYLGEDWGRVKFQQCFQLPNLSMIVADKSISPTLSELRTLIKTKMSQDKRRGVKRWLEDTTLKVFLEQVNR-G-EFPDDHKVIGLTPKERELNPT-PRMFALMSHLLRVYVVLTEQLISDHILKYFPQITMTDSLLDLTKKMFSTVKHQSVQNWASKVICMSLDFEKWNGHMRKSMTSGVFTA-LGDLFGMSELYNQTYDIFGECYYYLADGTYVPGIEGVENPSSFTGHKGGMEGLRQKGWTLFTVCGLEVILSQHDCTYKIMGMGDNQVLQITLYTNKVDNLPTDEGLREIKLSMNDIFHKLIETFTDAGLPLKPLETWMSEDLYVYGKVPVWRGVPLPMDLKKIMRMSNADVMTLENALSTVSGNALSATQASACIWTPYLCIKDFMTYSLCMQMIPRTLTGYNG-VNILEMMMRGFPDNLSRDVSYIMSVIKSAAPHWLAEILRRWVKPIYSINYATLVQDVTAVNLLSPSSGIKQVVTTYMSSGAIKNEEFKDLMLTKDKLHEEFLSELLCTGDDLHIRLIHDIFDATIYGYVDGILSKVVKTNTIQRLAMSQSSKDIFDVIESDEKTYFKFFRWRCADCPTEMCREMRQEGWKK-NL-RGITIPHPHSFMKGYMSISPPYLGSMTKEKVVVVYSSEPLIRRPINMLRSINWFVPPESN-TANIIRMLVASVSDIDPEP-YAGVGAAGAEVHRYKDSSTSHGALTSSSYLLSTRYHISSDHFYSDNTDLHFQALYCYLVERTNKQCCYTCVKPVQDDFISNKYLFVKSETQEYDAMSIADKIVSDIMGQSSKLDPRYIIDCVSLCAEWRWLESTCTGGEISRSIIVRGASMIGLGMFFCWEDSAARFANTEIVTPISNPTIETCCSAVKTSIISLALDE-KSKLLYQF-----QDKCLDCRRLI-------NTP-WR-SSYV-----IERLRKEVAT-------RFSEYHLMNVPTRTKSKCTVLLNPYFVVGDGLGSSGVVVAL---MGAKKVITSTILDPERHTYVHNISPISL-LNDVLDTKTMINKMMDKGWTDSWKGTTL---DCRALVSDIEIFRREDRAMRSRAL----QLLSLFAVIKDYRI-QIIMTPSSWRLITKLRSANYPECWWVLRN-------------NYLEV----EVEEIELRSLHGPE------SMLSHVRNWLSLIVGLL-YDKDYYRLRDILLCL------------ALGLCENWVEKRADIEDYLPYVRIM---IKDQLCKYISKTSYM
>Wuhan_Insect_virus_6_YP_009301361.1
MDFLSDYHLRSPLKLDWIHMDHLDLNYLR-NYVSKVTGDLLIRMGI------DILPEIRDI----NRMRFWNSVLLL-NALSSSRPVVIVMRTCIVVRCIYDGDWVRMSSDLHTQRFLIFLTSRLGISSIISWGDDV--LFNFKNEG-YKLLKTYEAIVIGVLQARGND-SIGAFLGNTLTDILMENPKNPHHMTQLYGLHRAWGHPIVDSTKGMDKVIRIGRKDIMRTDLSEDSGRMFKRLFAKEFKARN-GMYPTKLQEGDSATDLRIEWDRVKFKKVFDIPNLSMIVADKSISPSRTELVSIIKRKMDAGKRRGVNRWLNDNSLKEFLKDINE-G-KFPEDHQIIGLTPKERELNPT-PRMFALMSHLMRVYVVITEQMLSDHVLNMFPQITMTDTLLDLTKKMYVTVKQQSNVGWASRVVCMSLDFEKWNGHMRKTMTKPVFTS-LGDLFGLSELYNMTYDIFEGSYYYLADGTYIPKVDSVTEPYSFTGHKGGMEGLRQKGWTLYTVCCLEVILSKYNCTYKIMGMGDNQVLQITLYTNKIDLSPTVEGLSDMKTTLGLIFDDLINSFTLSGLPLKPLETWLSEDLYLYGKTPLWKGVPLSMDMKKLMRTSNADVMTLENALGTISGNASSATQSTSCVWLPYLCITDFLSYRLVIQIMPRTLTGHNG-LNLYEFMMRGFPDNLTRDVSYLTAVLKCPAPKWLKSVIENWLSPIFDTNYSTLLQDVTSVNLMAPTAGIKQTVERYMTDERIKNKEFRDLMATKVKEHEEYLSECLCEGKILHIRLLHDIYEATIYGYVNSILSKVTKTSTIQNLAMAKSSFDVFDVICRDEVNCYNYVIWRSSSCPTEFCKEIRLIGWGK-DL-RGVTTPYPASYLIGYLSVNPPYLGSTTKEKVVIVYSSEPLVKRPINLLRTINWFVPPDSN-AARLILSTVSAVTDLDPHP-YQGIGTAGSEIHRYRDSCTSHGTLTSSCFLFSTRYHLSTDQLTAENTDIHYQAVFSWMVELCNKQSCYRCINPIPEDFIDNPYLYASKAYDQYQSMTIADRIVSDVVSNSSKLNPKYLINKVLIVAEWGVIKSGSMDDDIKRTLILENANFLGLGMFYCWEESSSRMDVYEMIRPNTNPSSASACEAMQKNMIGLSLEE-KYMFLYNY-----HSQCNLCRRLT-------KVP-YS-ASNV-----VERLRKYSSV-------RYSIYQLIMLPTNTRYKYSDILARVFCLGDGLGSTSSLLWE---LGASKIICSTLLTPDDQTYVHNVPPML--LGDDVDFKHMINLPLDSRWHDSWKSVVS---NCDMVLCDVEILGRNKAKERLILM----KILRITAVIKDYQI-RRIASPKGWSLVSKFRSAHHPEVWWLIDR-------------ELMES------DMKTLAFINSGH------RMETYVRSWLIFVIGSM-LSSDFSDLRIKMFAL------------AVSMLAVWYEDRCEVINYVPMLSSI---LREGLIFRISVVADK
>Persimmon_virus_A_YP_006576506.2
MDYMADYHLRNPLHMKYLYTEAKSLSSLR-SHKYTGLGDIIMRLTL------EALPQITEI----DCMRFWGDVLLM-NAMSSRRPACYITGSVIAMESCYDADWIRMASDVWTQRFLLNLSTLIGVKDLIEWGDTV--LKICGNEG-YKLIKNYEAICIGELLSRGDPDSIFRFLNNTVSDLYLESHISPHHITQVYGLHRLWGHPIVDNRKGMEKVKIIGRKEVRDINIGKIASRYFKINFCKEYRKKY-RKYPKLINSNDGALSVSQEWDEINFGKTFVIPNLSMIVSDKAISLTRSELVKNVRSKMNPEKRRGVLRWINDVTLKEFLQKVND-G-QMEDDHKIIGLTPKERELNPT-PRMFALMSHPLRIYVVVTEQMLSEHILPMFPQITMTDSLLDLTKKTYSIARRQSPTLWASRTVCMSLDFEKWNGHMRKESTEPIFTC-LGDLFGMKELYNVTYDLFSESYLYLADGSYVPIVKNEEGTLSFSGHKGGMEGLRQKGWTIFTVCCLDMICSKYNCTYKIMGMGDNQVLQITVFTYSVDGVATDKGKREMRGIIYTLFDDLVSTFGKLGLPLKPLETWMSEDLHLYGKYPVWRGVPLCMDLKKIMRMSNDDIMTLENALGTIYGNAASATQGTCFCLLPYLCVMDFMDYRLMIQIVPRTLGGYNS-LNMYELMMRGFPDNLSRDLSYIYKILMGS-PPGFENCLKNWLAPLYTKNYQLLIEDVSSVNVITPLAGIKQTVEKFISDPKIRNPEFRGLMSGKIRDQAQELAASLCEGDDLHIRLLHDIYEATIIGYIDSILSKVTKSSTIQRLAVSKSKFDSMSAVYKDEINCFRFFLWRCSPCPTTHAKKMREKSWGK-NL-RGITTPFPMSYLAGYISVNPPYLGSMTKEKVITAYSSEPLIRRPLRLMRVINWYVPPSSN-TADVIRSTVRAVTDTDPDH-HEGKGTAGAEVHRYRDTSLKHGALTSSNYLYPTRYHISTDHFTGENYDVHFQACLCSIVEQTNKQSCYECVNIVDETFIENNYLYVKEDNQMYQLMEIADLVASDICSGNQKINPKDLFFSVRTFARWKCASTKPTIKDIQRYLYLVRVEMSGLSMFYGWEETYKKMNFHAIILPNTVPSLFSSCESVRKTLIGMMVDT-KNLMISDY-----KTRCEPCILTV-------KMK-IY-QSHV-----IERLRKQINW-------YTNQTSLRKLPTSANYKYMELFSRYFLVGDGLGSTSLLLSD---MTGNNILVSTLLETDDQSYPHLMQPIAV-SKTNVDRKTMINRVSSESWAKDWKDAAS---NCEIVVSDIEILGKRNCFQRDNVL----KILTLFAIIKDYRL-RYILSKGKMTLVLGSKTPGVPEVWWVIRK-------------DAMYM----DRDMNERLFINNGL------TMHNIVRYWSTLMVGNA-LVKDHYKIREVLFGM------------AVAMLAEWELGKINVNDYIPYLSCM---IRDRLSFGISATANL
>Wuhan_Insect_virus_5_YP_009300875.1
MDFLDDFHLRSPLKMTYLYDDTEAIELLT-EIREDSISDLLVRIER------EMMIDVRQF----SRMRLLSKILSM-NAISSRRSPLLMTSTILGVEICYDSDWIRMISDVYTERFLLSVGSGFGIEKLWLWGDSV--LAEFGNDG-FKLLKAYEALCIGTIQSRHSS-QIRTFLENTINDLLLEDSRSPHHMTQLYGMHRIWGHPIVDSTKGMSKVMLIGRKEIRSGVVAVDVGRSFKIMFCREYRKKN-GVYPEAMKKNDSILDSRAEWDELSFDKCFEIPNLSMVVADKSISLTRSELRENVRRRMNQEKRRGVLRWINDQSIREFLKQVND-G-DFPDDHKIIGLTPKERELNPT-PRMFALMSHLMRIYVVVTEQMLSDEVLGMFPQITMTDSLLDLTKKLYSTVKPQSDGAWTSKTVCISLDFEKWNGHMRYESTYHVFKA-LGELFGLPNLYNRTYEIFQESLIYLADGSYLPRYSGMEEPLSFTGHKGGMEGLRQKGWTIFTVCGLNMVCSKYNCTYKIMGMGDNQVLQITLYTYKVAAEATEAGSYEMKLTLESLFADLIYTFRQLGLPLKPLETWMSEDLYLYGKYPLLRGVPLSMDLKKIMRMSNDDVMTIENGMGTVYGNAASATQLSCCSIVPYYCASCFLEYRLLMQLVPRTLGGYNS-LNIFEIIMRGFPDNLSRDLTYIYQIVRLDKRDALDEALTNWIHPIYDKNFKLLIEDVSSVNLLSPSSGIRQAVEKFIGSGRVKNLEFKDLMNSKIKHQADMLAEKLCSGSDIHIRLMHDIYASTIIGYVDGILSKVTKASTIQRLAVATNEKDIMQVVVNDEINFFRFFLWRSSECPTEMAKRLRSESWGK-SL-RGVTTPFPMAYLSGYISINAPYLGSITKEKVVTVYSSEPLIRRPLNLLRAINWFIPPKSI-TASVIRELTHAVTDINPTS-YEGQGTAGAEVHRYRDMSLKHGALSSSNYLYPTRMHISTDNFVGDNYDVHFQACLCSLTEWCNKQTCYCCVTKLDESFVTNPYLFVSGKVEEYVRMDVSDKIYLDIISQRGKLSPREVYLCLLRHSDMTMTKTVAVGKIQVDRALIHSCPFLGLGMFYSWSETIQKMHFSFCVMPNTFPTTESMCMAARTTLSGLIEDF-AKLFSWTV-----YSKCNDCIVAI-------RSK-CK-ISYV-----LERLRKLVAW-------LVTTSSLHKYPTSTAYRYVEILSAYMVVGDGLGVTSELVSI-Y-CHASRVTISTLADTGLQTYPHSVQPIV--SPYKIDGSTMIDKHLSESYTEEWRPVMA---SLNSLLSDIEIIGPERSDDRTSAI----KLLEIGFIIKDYRC-SIILPNGDIKLVSKMRSVRAPEVWWIGQN-------------DCVRS----DTDLTRRVLSRANL------SVHSVVLEWSSLVVGKM-LLSDYYKMREILFGL------------AVSMIADWEPNQINVADYVPYLSMF---AKKRLLFRVSGSAYA
>Lettuce_necrotic_yellows_virus_YP_425092.1
MDLWNDYHLQNPLYDQLSMLKRSSYKLMK-SQSDQTLSDCENRLSL------HLLREVRMW----VRMRGMQNLLIM-NAISSRRPPVLVTSSLLGFQPVFAADWVRAVSDVYTERFLVLSGAILGLEFIINWGDTV--LRRKGNKG-FKLLKAYEALVLGVVQGKSES-DFDRFLRNTLNDIIDDDKDSAHHLIQLFGLHRIWGHPLVDPAKGMEKMIIIGQKDIRETSRPEVMGVHFKKLMAQGYREKH-GVYPTLIKNNHWKEVGSNHWRLLRFDKTFSIPNLSMIVADKSVSPTLSELKENILRKMNQELRRGVLRWINHDSIREFLEQVND-K-KFPDDHKIIGLRSKEREMNPT-PRMFALMSHLMRVYVVITESMLSEHILPYFPQITMTDSQLDLTKKTYSTVKNQAAKIYDTKTVCMSLDFEKWNGHMRKESTFHVFEA-LGDLFGMENLYNETYDIFKDSYFYLADGSYVPSMDAPEPPYSFTGHKGGQEGLRQKGWTIFTVVCLDWICRKHNCTYKIMGMGDNQVLQLTMYTYRVDAKATERGREDMRRVLFGLFDDLLDVFSDLGLPLKPLETWISEDLFVYGKYPVLKGVPLSMDLKKIMRISNQETMTIENALNTIAGNAQAATQAAPFLGVSYLCSHDMLVYRRLMMNVPRILGGYVS-FNLYGLMMRGFPDPVSLAYSQLFSWGVPTGGSDQRDYMLRWLKPIFERSMRLLVEDVSSVNLLTPTAGLRRVVEQYLTDGRIKNAEFRDLMMSRDNELEDVISEHLCSGEHLHIRLIHDIMESTIFGYVKSITSKVTKSSTIVSLAIGKAKGDPLTRLMSDEENYFRFFMWRSVACPTDLAKQVRRIGWGK-EL-IGVTVAYPWSFLKGFISLNPPYLGSMTKEKVVIVYSGEPLVRRPINLMRVIGWFVPEESE-TAKIIMSCVSAVSDVNPLI-FKGMGTSGSEIHRFRDTSLKHGALCSSNYLYSTRYHVSTDTFTAQNYDMLFQANLCAIVETTHKQTCYSCINPLDESFYTNKYLYVPEASDGFDQLSVADNVVIDILNPAGTIRPRDFYDQLLILAEWRCMSLSPTTEAISRAAIIGDTPWYGVTGFFSWPSSMERYYVYEIQEPDSIPTALSACRSVRNSLLGLLGDA-KALMVYDW-----KKKCRACHREI-------DLD-IM-RSRV-----LDSLRKLIPY-------PIPKSDLYKLPTNAMYKYMEVISRNFVTGNGLGGTSKVLSN---MWPGRIITSTLLDTGDQVYPNCDKGS---ARGTVISDLMVTRVNHLLWGEDWKPVFQS--ETDLCISDIEINGELNGESRQTMI----TVTMAMVIMKDYRL-SILLPFKSLELICNSRQRVMPEVWWIMKA-------------GVKEG----TAEINRTIASTADM------AMTIRLKAFFSLIVGSV-LLSDYEKVRSVLFGL------------AVGMCSDWIPSLIHVYDYIPMLTLI---KRERLLFKITKTAKI
>Lettuce_yellow_mottle_virus_YP_002308376.1
MEIYQDYHLQNPLYGLLDKIKKQSCRVLS-KECSEIFEDCSYRLQM------KMLSAWESL----VRMRGMQRILVM-NAVSSRRPPLIITGSLLGYKQIFASDWVRGISDVHTERFLVHIGATLGIEYIIQWGDRV--LNKAGMTG-FKLLKAYEAIVLGVVQMKCTS-EFGRFLRNTLNDIWDEDFWSPHHLIQLFGLHRIWGHPIVNPSKGMEKMIIIGQKDIKAGKMPQLMGIHFKKMFLGAYKSKQ-GVFPRALRANEWADIEKSEWAELEFDKTFAVPNLSMIVADKSVSPTLSELKENILTKMNQELRRGVLRWINHESIREFLEQVNK-G-EFPHDHKIIGLRSKERELNPT-PRMFALMSHLMRVYVVITESMLSEHVLPYFPQITMTDSQLDLTKKMYSTVKNQSVRKFDSKTVCMSLDFEKWNGHMRKESTYHVFKA-LGELFGMTDLYNMTYDIFKDSYFYLADGSYLPKINEPEPPFSFTGHKGGQEGLRQKGWTIFTVVGLDWICRKHNCTYKSMGMGDNQVLQITMYTYQVDSKATKMGLEEMKTVLFGLFDDLLDGFAELGLPLKPLETWISEDLFVYGKYPVLKGVPLTMDLKKVMRISNQETMTVENVLNTIAGNAQAATQAAPFIGVSYVCTEDLLTYRRLMQTVPRILGGYVT-FNLWSLLMRGFPDPLSLSLSQLYAWDLQSATDRTSKYLLRWVKPLFERSMKLLIEDVSSVNLLTPTAGLRRVVERFLSDGRIRNSEFRDLMTSRDPDMEDVISEHLCSGDHLHIRLIHDIMESTIFGYIKSITSKVTKSSTIVSLAIGKTKGDPLRRLMLDEENYFRFFLWRCSDCPTDLAKQMRYLGWGK-EL-IGVTVAFPWSFLTGFISLNPPYLGSVTKEKVVIIYSGEPLVKRPINLMRVIGWFVPEESE-TAKIIQSCVTAVSDIDPLQ-FRGVGTSGSEIHRFRDTSLKHGALCSSNYLFSTRYHVSTDTFTSQNYDMLFQANLCAIIEGMHKQICYSCINPLDEEFYKNKYLFVPKEDDALDSMNIADNIMIDVTGPAGTARPKDVYDQVLILAEWRCMSKSPTDESIVRAALLVDTPWYGMTGFFSWPSSMMHYYAYEIQEPDTIPTSFSACRSIRQSLLGLIGDV-KTLMVFDW-----NTTCRACWRSV-------SKS-VM-KSRI-----LDSLRKIIPF-------PIEGVDLHKLPTNASYKYMEIFSREFITGNGLGGTSQVLSE---LWGGRIIISTLLDTGSQVYPHCDSAL---GAASIISHLMVDRALHDRWETDWNPVFTS--NIQVLISDIEITGE-EIETRSAVL----KMIHAFAILKDYRL-SIILGYAKVEIICNTRQRTMPEVWWILKD-------------CFKNN----QRELNHRLASDDKL------SMMVRTKSAFSLIVGCV-FSSDFEKIRWVLFGI------------ACSMCADWKPAPIHVCDYIPILSLV---KKERLLFHVTKTAAI
>Wuhan_Insect_virus_4_YP_009300689.1
MDFHDDFHLRNPLRHHIIEIKNSSLEALR-GVRGISLQDTIERLSL------DTMQDIMSS----INMNNFQIFVVI-NALSSRRPIVLLTPSFLGLIKLYPSDWVRCSSDVHTERFLLNLTANIGISKILTWGDQV--LIRYGNPG-FKLIKTYEALCIGYLLKSGDD-KISAFWMNTIRDLVAEDDRSIHWFSQVYGLHRIWGHPEVNSDDGMTKVIKIGRKDILSDKTPKEAGNHFKKMFMSEFLKRN-RRYPSMIDTNNNLVDLQNVFEEITLSKNFQIPNLSMIVADKSVSPTVSELKRNIKSRMNSELRRGVLRWLNDDSVREFLIKVSE-G-KFPEDHKIIGLTPKERELNPT-PRMFALMSHLMRVYVVITESMLSEHVLPMFPQITMIDSLLDLNKKIIGNSKKQLSNFVGKKTICMSLDFEKWNGHMRKSSTYYVFEE-LGNLFGMGNLYNATYDIFEQSYIYLADGSYVPSIDHVSEPRSFKGHKGGMEGLRQKGWTLFTIVCLDMICKRHNCIYNSMGMGDNQILMLTYYTYKVNLSIKESGIQEIKEKHKRLFDDLIDVFGELGLPLKPLETWASECLFLYGKFPVWKGMPLSMDMKKLMRVSNMDIMTIENMLNTVAGAAAAATQSSPCVLVSYFTARQILHYVLLMITVPRSLGGYVT-YNLPSIMIRGFPDPLSRDLYSIMGMIRSSLNLRISAYLENWSRVIFEINYKMMMEDILSVNHLTPMSHIRQTVAQFLSSHRVKNKEFVDLMAVSKDPNKELLSNMLCSGRKLHIRLLHDIYESTIIGYVDGIISKVTKTSTIANLAVRHAQKDINDAISNTEINYFHFFNWRSFDCPTRYAKHVREFGWKR-EL-KGVTVPFPLSYMDGYVSVSLPYMGSMTKEKVLVIYSSEPLIKRPLRLMRAINWFVPEESE-TAKVIEKCVQSVTNISTEQ-FKGVGTSGAEIHRYNDSSLSHGTLTSSNYLYSTRYHMSTDNLFGENYDVHFQSMLCLISEFINKETCNRCTSVVDDSFSQNRYLYVEEDEGEYNRMSISDKIVSQISTTQDKVDPHDLFEEVIYIAMGSILVKGPNAEALKERCMISDCPFIGLGLLYSWAETRQMMDLDANWEPDDDPSLRGACEASRRVLYSYISEM-KDLIACQK-----EGYCSYCMIEL-------RLK-VN-LSYV-----MDRLRKFYRV-------LYSETDIMKKPTSALYKYSEIFNHLLLLGDGSGWTSSLLRENI-HHNSTIYVSTLISSESQTMPHLFDHTMNL----IDKTSMVNKVLDDRWGEDWEPIAS---VCGILISDIELIGENRYQDRELMF----KLLSVIACIKDYRV-DIIVRSVSFELLSVHRQRKLPEVWWVIKN-------------NTMSG----KREIDDHLLNKSMY------SMIQRARIYCTVTVGCL-IKSNEIKLTEILIII------------AASMISKWSGKEVNI-DYIGVLNRF---NKQQLCFRVAKNMVI
>Barley_yellow_striate_mosaic_virus_YP_009177231.1
MDLL-DFHLRSAIVIEINSLRARAFRRIM-QYHASTLAQILRTSSSLMFKETELIKAYKGM----SSKIAYQRLLMA-NAMNSQRSYVGVWGEFITISSLFSLDVLRMIVDKLTERDNVIISSFIGITQVFDLFDNW--LYYKGNSG-YRLMKTYEALVTGTILKRDKS-NYEDFLENTIAGLEQDEQESPHHLTQIMGLFRLWGHPQVDAKKGVEKVRTIGTKKKISEHASQIAGRKFKEIFFSEYFRKN-RVYPEFIVQNLINLKDPSDWDCVEPRETFSIPNLSMIVSDTAISPTREEIFSCQEKGMDPFIRRGVLKWMKDGLIDSLLKGINSCQTGLDKDNRIIGLYPKEREMNPT-ARMFALMSLKMRSYVVITENMLSENILPHVPGITMTYSMLDLAKEMIKSTRSQGKQGDFSRTFCINMDFEKWNLNMRKEATYYTFLE-IGRLFGLPQLYNRTYDIFRNSLIYLADGSYTPKLDDKDQNLCYTDHIGGFEGLRQKGWTIFTVVLIAHVCDQLGIQYRLMGQGDNQVLMVTIHSKHARLIDSPGSKNEIAGKLQMLLRSLQDTFSEVGLPLKPLETWVSDTYFSYGKMPIYKGVPLCSSLKRISRISNEDLMTIDNALGAVTANSQAAVMADIHPAIPYQCLSVFSRYLMIYASVPKTLGGLNI-ATYFDMILRGYSDPPMKDYQFLNLLTEGS-TGQLRQGLVNWRRVLLSVDYLHLLQDPTSLNILNSNTMIKRMIHSTIEGIDEFSGWFKELIGISSEKKMDGIVEKLTSGEEINARLNHDIMGATLFGYSDAIASKVDKTVTLSRMTVAQ---DVVGSLVAGEQRVWRYLMWRSNRCPSKQIRYLRDKGWKK-KV-IGISTPYPFHFIGSYVEVSLPYLGSVTKEKLHNAYGTEPLITRPLRLLRTIGWFIDENSN-LAKSIENLLRAVTDLDPSE-VIVIHVKGSMMHRYVDMALKHGSLWMPSFGPPSHLSISTNYFASKNVTLHFQALLGLIQYSVIYRTCPDCITPVDEPKEDNPYLFVKKE-DNYESITVGRRFLTEVLSVRTKLDIQAFFLTIWIGASSTARVASPSWAYMKDSLRVWEAPFTILSGLYLWEENINEMVRYWAVMPLTYPTPSSVCIAAKNSLIRFMGDP---ILLKSN-----RSECNSCVTVGLLKRLVLDIE-TL-ADNV-----FPLVAPEVSY-------RPKDDYSDKLPTKAIYRVFEGVSEVLVLGDGFGYSSLVCKM-I-NPDAKIISWTLIDPSSHCLRLSRPPT---SNMQIDNSPTIEYPSDPKFKEALKEVVEK--KVDLVLSEVELLYSGVEMTELDMVLQYW-----HVLHKFQLI-ESVRSYGSWKIFSGTVNFKSGEFWLKMWDLTYNSTILLYDTLNMLLVSPG-GYDLNKHLDATFLK------------------YREQM-LADMSEKIFERLLTL------------ALSLLKKWEKSDRVRSNIIRYLPCV---REMGVSYEITKGASF
>Northern_cereal_mosaic_virus_NP_597914.1
M----DYHLRSAITVRVNEMKEKAFNRIL-SAFSLLLAKIFRRIKKPMLDETRLLKAFKHM----QLKIKFQRLIMA-NAINSLREHIIIWGEFIAVRSIYSLDVLRMIVDKLTERDNVLMATYIGIQRVFNVFDRW--LLASGNSG-YTLLKTYEALVTGVILKKETS-QYEEFLSNTLSGLEANERDTPHHLTQVMGLFRLWGHPEVDALKGLEKVQKIGTATKISEYSSLLACRKFKEIFYMEYFKKN-RKYPENVVTGAINTKDPSDWDLVESKETFSIPNLSMIVSDTAISPSREEIKKCSDEGMDPSIRRGVLKWMKDGLIDGLLRGIDKKMNGLDIEERVIGLYPKEREMNPV-ARMFALMTLKMRSYVVITENMLSENILPYIPGITMTYNMLDLAKEMIRATRSQGKQGEFSRTFCINMDFEKWNLNMRKEGTYYVFQE-LGRLFGLPTLYNKTYDIFRNSTIYLADGSYNPKFDSDKSGKSYEGHIRGFEGLRQKGWTVFTVVLIAYVCDSLGISFRLMGQGDNQVLMVTIHSKNARLIDSQASINEISDKIKSLISRLQEVFNGVGLPLKPLETWVSDIYFSYGKMPIYKGVPLCSSLKRISRISNEDLMTVDNALGAVTANSQAAVMADIHPAVPYQCLSVFSRYLMAMASIPKTLGGFNI-VTYFDMILRGYSDPPMKDYQWLLILTKGS-TGALKTALKNWYRVVLSIDYLHLIQDPTSLNLLNSKTLIKRLISETITSLDEFAGWFQELMEISAEKKMGTLVEKLTSKDEVNVRLCHDILGATLYGYSESISSKVDKTVTLSRMTVTS---DVVSKLAIGEKKTWNYFLWRTNLCPSEQIRHLRKKGWKK-DV-VGISTPYPHHFLGSYVEVSLPYLGSVTKEKLHSAYGTEPLITRPIKLLRAIGWFIDEESN-WAESIRNLLKAVTDLDPGK-VISIHVKGSMMHRYLDMALAHGSLWMPSFGPASHLSMSTNTLLSKNVTLQFQAMLGLIQFCTIYRTCPHCIKPVDEPKEDNPYLYVEQE-DNYESLPIGRRLLTEILATRVKLDIYTTFLTAWIGISSTPRVMSPSWSFLKKSIRIWESPFSILAGFYLWEETVRELSDLWAVMPLSYPTPTSIGIAAKNSLIRLAQDP---ILLKSN-----KAQCSDCIQAGMLKKIVMDIE-TI-GDTI-----LSLTRSEFPH-------RPDLNVQLRIPTKALYRIHEGLSALLVLGDGFGYSSVMCKF-M-CKNSRVYSWTLIDASPHCLRLSKPPT---SHLKIDITSTIDLLSNPNFPKTLSTFCHD--QIDLIISEVELLYSGAIMSPSQIVMMYY-----RILHKFDLI-QCMRHFSDWVIFTPSVGFHSGELWVYMSELSYNATIAIYDKMNMGRFHPG-EYHVNQYLDNTYLA------------------FREQL-LADMTEKLFERLMTL------------ALSQLEKWERSHRVKTSILSHLPGV---REGKNKYTISRMATF
>Diachasmimorpha_longicaudata_rhabdovirus_YP_009259650.1
MESLLATHLDSPIQHLIKLVLGKRGKALL-NHVAETIEGIAHHTKRQDIAAFSLGQSLSLY----YAKELFQQAVII-DHLLWEETEMWISPSWICILDLGIREHILMISDLIGQRVTLSLYAKIALHHIFDWGDRL--LELYGNRG-YELLAQWEQLCVGVMISGSND-KYEVFLDQMMTEFNM----NPNLTTQAYGLYRIWGHPTVNAKAGIAKLKQHACKVKLNHMMIEKIKCVFIERFSFDYRRQH-GVWPIQIERNGINKKDKLSWSKVTSEKTFDLLNLIKLLSDKAMSLGVGELKVEVEQGGPAWKRSVLVKWLESEIGKKFLLDISE-N-GFGPEECIVGVCPKERELKLW-ARMFGLLTLKKRMYVVLTESMLAEHILPYFPEITMLDSSTTLLKKMYYNTKDSARHRRKGINMYTSMDFQKWNSNMREEETLPIFKF-LDGLFGLTDCYTRTHEMFAKAQLYLADGTYLPTIINVEDEYCWSGHLGGIEGLRQKGWTIFTVCIIRAGLEEQEVKFSLMGQGDNQVLRVTYPNSLSPS---------IKAKHKSILQSLETIFNQIGPPIKPSESWTSSTLFIYGKFPILNGCPLSMSMKKACRMSNEGYPTLESGLSSISANLTAACNSSLQPDLIYECVKTNLSYLEVLLLYPRCLGGYPV-TLMGTLFSNGFPDPVSENVCLLKKLYDSG---FYQSAIFNILSPEMEISSELICEDPVALNLLSPKEVLKRMVQDYLKGASIKNIEFKTFID-IAIERQKPLCDLLLDLTPFNPRVAHAIQEATIVGRAIQVVGQMEKTNTLITMMQQAVNFKISKRIIACDQNYFLSVCYNLTMCSREWSQTLRDRGWGR-HV-TGVTVAPILESFIGYFLYHDPYIGSTTVEKTRSSRSSQPVLTNASRLLSLINWGTKRDSN-LSSLIIQIFQSITDLDYAQ-LIPIQIAGSLEHRFMDSSTKHGGSISILYSLATWCHLSSNTLTSQNVNLHFQALMSSSLIWSSHVNCRKCIIPICEDMLHNPICWVSKDTHECHAIPSGWMRGYSLLGDNRKIDLIYFVDLLTSGFLYSMDYSQTSRDQLITQSSIMYRPFRWVGNLYLNENVLDQFKILGIPLPPSVPAYSDVSHHFIQIITHRLSHYAESLLMESDIVMGNLHLNKSIKEVL-------DMLRMA-KHSL-----MDILAKSIQT--VEGSVTTREVHEQRSPTSSWYKLLPILFQTLCLADGSAGFSFLTAR-L-PTVEKVYYNTIFDNSKQACPNFIPSSFVGRKKLISLNDLVEGILHVGFIKQLANTIGD--KITFLTCDAEGSSSYDTLYEIQLL----QCLKILLFIKFYLS-SVAFSYREIKIISLYSNKGNREFYLLCKE------------------IPP---DLVAIADNQSPN------ENVNCIMAKLLMMSQQL-IYGKRTRRPGMINLLTFAGLRLLYPHLLERVCKTWIFG--------------MSSKDLNMSYSEGYEANL
>Shayang_Fly_Virus_3_YP_009300674.1
MAGFYSSHLDSPLRYQLDYIKRQDFKEIH----ERSLIAALRNLELHTSESLPIKDSANKAT-LAFWYNLLYKAVILTDKEPGVNQDMIVSRNCFYIKNLGTREHLLLICDLFLQRFNLLLSGFLALFKIFQWGDKL--LYQFQDLS-YDILSKWEPLCLGIMMNNVPD-PVSQFFNTIVNDILNDFKNSSHKLSQAFGLFRIWGHPNVDSRDGIIKLKQIACQKKPNFKKVREISCVFMEQFSLNYRAKT-GMWPKAYETNSLSLVSKLDWSYVHFEQTFEIMNISELISDKAMSLGIQELYSQVQKYGLATEKAVIIQWLKSNLNIEFLKDIND-N-GFGLDERVFGVCPKERELKIA-ARFFGLATLKKRMYIVLTEAMIAEFIVPHFPQITMMDNALTLSKKFFDKTRDMAKHDKRSYNVVTNIDFKKWNTYMRKEETNSIFTS-MDNLFGLSHCISRTHEMFEGSYMYLADGTYLPKFEIIEDDYVWRNHYGGIEGLRQKGWTIFTVCILIHAMEVFQVKFSLMGQGDNQVLIVHYMSKLPLI---------ISQLHEKIINHLESILKLIGPPLKREETWSSSNLFIYGKVMFLNGCPLTMSQKKICRMSNEGFPTIETAISSLSANCSSSCSSDINPIIPFIVFQHMLSFLTILNIFPKILGGFPI-CLFNQFLIKNFPDPLTEYLATIRIIIPRL-TQGELSLMQNVLTIEPDVDFEALFANPTGLNLETPGNTVKSSVTRFLKIAPINNCYVKEFLE-LNNLNQTEFAKALGTLRPLNPIIGHAMMEATLIGRARQVVDQLDKTSTLIKVAAKN--DDLLGRVRISERNYILNVLICLTICSRIEAHNLRVMTWKESSI-TGVTVPYPIEIFSGYILMAVPYLGSKTMDKVKTAKSTIPLLRQTLILQSLIGWATERQSN-LASCLEFMLAAVTDLPSSL-VNPGEISGSVEHRLTTTSIDRGGKVELLFTFATYLTLSTDTLITVNVNLHFQASLSYLVSIFSHQDCPDCICEINEQKMDSQFCWVSKE-VAYPEFPAAKEAMIKIIGD--KLDPKLFFFCFFNFFLFRQFEDRCRFQDLLKLFFITNLELGIFSSWFQNNYFMDYISGEFFIKPPLNPSRSSCGSIFKSLLLTYHL---TTILFLFL-----MRCYNALKRILALTSCMEDLQTTLDSNEIKTLVNISNLPQDVSY--AISELISLQHHSKKFPTTAAYKLLSIVKELGCFGDGAGGFSKLLML---ISDASVFYNSLIYPSINAIGNGYPPCFAGRKRLIGLKFTFEGATDPFYYTKFKENIKQ--KLEILICDAEGGGWESSEKAIRML----NLVCILLIFKTYQI-RILSDFISVQIFSHFSSKFSTEVYIIGEG-------------DLLIKSPS---YSKQLRQVDNKT------LTILLLSPTLDKNSEFMTFHHKLTKTNFITKRFSHLTLMAVRDDFVREVISFWSFWSAKLRSLFTGRIIF--SSDPIINSKTLINSGF
>Wuhan_House_Fly_Virus_2_YP_009304985.1
MDYDFPTHLDSPVRHVLQAIKNYDLRSLM----EKRVQVALRNVELPIEADLNLTESENSVM-VSWWYCILHQAVILSNSTRWEGQKMSVSRNMFLLKTVGTRDHLLMIADIFLQRFNLSLSGFIGLYQLHSWGDQI--LSMTKNHA-FDILSKWEPVCTGIMLKYTTD-LLKDFLGNIVASVIDESSHNTHKVSQAFGIFRTWGHPNIDPREGIVKLKQIACQRKINRQKTKEIACIFKEQFCLNYRAKK-GFWPRAYETNSLSLVTKQDWSLVSFDSTFVLSNISNLISDKALSLGIDELVEQINKHGLATDKAVIVQWLKSQLNIKFLSDIDA-N-GFGQEETVFGLCPKEREMKII-ARFFGLSTLKKRMYIVLTEAIIAEYIVPYFPQITMMDSSLTLSKKFYDKTRDMADLDRRTVNAVINIDFQKWNSFMREEETKEIFSS-MDALFGFRNCIARTHEMFTKSQMYLADGTVIPKTVVENSDFVWEGHLGGVEGLRQKGWTIFTVCILIDVMSKFPHKFSLMGQGDNQVLIIHFDSKASEN---------INEEMDRILDRMDQVLKLVGPPLKKEETWVSTSLFIYGKFIILNGCPRSMSQKKMCRMSNEGFPTTETALSSVVANGSAACASDFNPLVPFSIIHNMLTYLLALCIFPKVLGGFPI-GFLCQNLVKGFPDPVTECLAIIKSFYPNL-NRQEHFYVNNFLSPQIQLNLEYLFSNPAGLNLLTPGDIVKSSVTRFIQAADIVNPYVNTFIS-MADKDQKDLTEALAEMTPLNPIIAHSILESTLVGRAKQVMEQLNKTGTLVKIAAKE--DNLLGRVTKSETNYINSVIYSIFDCSRRNAQLMRETTWKRPDI-TGVTVPYPFECFKGYILISVPYLGSRTHDKVQSASFSAPLLKKCAQLQSLIGWATERDSN-LSRCIRTILESVTDLSPEL-LTPSEISGSVEHRLATTAISRGGNVEMVFTFGTFLSIATDTLITANVNLHFQACMSWVVSIFSHQRCLDCIIAINETKVSSPFCWIPKE-LQYEIMPAARETIKRVIGD--KVNPYVFFCCFFSYFLFRQFENKITFHQCLDEFFLSRIPMGIFSSWFQHPSFMDFISGPLFIRPPLQSSRNSCGSCVKGILLKLTT---SGLLLSVV-----LIVYLAIKEVLCLKNNVGLLRKHMDSEDIQAFLKISSLPKAVSH--SFGSLVSLENHLYKFPTTAMYKLLSILQASGCFGDGAGGFTKLLLS---CYPFKVFYNSLIEVSKNALGNYYPPALAGRERLIGLKFTYEVITDHSYAQQYITQV--GIKLDLMICDAEGGGITDMEKSPHML----NLCNVLLIFKTYLL-VIMLHFSHVKIASYFSSKGSSEVYIMGHG-------------KLLKWTPR---YTNALSSSTSGQ------ATLKSVSQSLPCSAPKYPFYAKITKTCYITSTYAQLAMLTLHPDFFNWIIELWSFTGAILRQVTGIKISF--SSDMDFNYKIRADPSL
>Sanxia_Water_Strider_Virus_5_YP_009289352.1
MESI-DTHLNAPLSTLLKEALSEELDLIF----LVKYENVLKYLKM------SFVPYLQKLK-LGNLRCFLEQGVCA-KPLKFSREDIIIGRNVCYLNYISSRNHLLMLSDVISQRLLCYISCIWALTRVFEYGDNL--LEKFGNSG-YKSMALWESLLIGHLLKVSGD-DAQVFYNSMLQELIHSQEENPDQLMQLFGLYRIWGHPTIDEKEGMKKLKEVSCKPRINQDYINLMTWKWREYFSFSFYAKH-NRWPIAISSSSITTLTPEDWKYVRFEKNFAVPELSEMIADKATSHGLLDLIKSCKKDGSSHTRSVILKWLNTNYNEEFLNQIDQ-S-GFSDDECCVGLHPKEREMKIY-ARMFGLLTIEKRLYVVLTEAMLAENIFPYFPEITMTFDSVTLQHRIYSNTKYHFKRGKQKFHIITNLDFMKWNQYMREAETSQLFED-FDNLFGYTNVYKRTHEMFKTSYMYLADGTFTPFVDNQIGECMWTGHLGGVEGLRQKGWTIFTVVLLKYITEVYSVSCQIMGQGDNQVVIFEYALDS---------MSAVKDLHRTIIAGLRTALSHIGPPLKLEETWSSSQFFIYGKFPVWKGKPLSLSLKKLCRTTNEGFQNLESTLSSITANASAATASDHDPIIPYGAIHLHWS-IICIANYPNILGGYPT-LQLCDLMNHGFPDPLSLNLWSLKELFQNLHMQVLKKAIINMINPIMESNPEMLCQDPVSLNLLSGSEKIKRMVFEFMTTSLVVNTQFLTFLQ-LSKKRQSELSGILATMRPMNPRVAHSILSSTIVGRAMKVVSKVNKTKTIIGLMLRAPANAMRDFIDSFERNFFLSVLMGLFYCSTKLAQQLRVRSWRL-PI-SGVTVMVPAECFGGEIQIFKPFFGSTTVNKIQYKSVAPPVLKGALELLGLIGWGTDETSN-LAQLILSIFSSFTDLDPLN-YIPDSISGSVEHRWQDRTTSHSSSLSILYLACTHFTVLTNNFKASNFNISFQTIFTWISCLWSHIDCDDCIQPINEDKLTNIYCWIPKEELEFDSLYTIELYISEFVASSQELDYHSFFTKL----ILQYYFLRTDASTVLVPLQVSRLPFSGLQSLLINHASIVSLIKHGINLPLGSPSLLEKCKFFKNMTLNYIRSI---ILFNPHNRKSSIHYLAELRHYQDLSTLPISLY-LS-KSELRTLQELDAIGKTVML-A-----ISLRNHFFKPITTAAYKPLSVLHCLGAFGDGSGGYTLLLGR-V-FSRCQLLMNTMFDASLSGIDNYVPAAPGMWSRIIQKNILAEGITNEGFPELYSGL---KLDMQLLICDAEGEGWENPLKALKMI----KLLIIVFIFKTYQY-IMISQYLTVYILSWFSSQGNTEVFLCGVG-------------RITLHIPI-DFSYDTALSIPSWK------GSLNILYQRLTPIAEGT-LVLSRYRFNFLTQFIMRLALGLFVKSVLLASIDSWAFSTAKIKELIVSWKRIEDFSEIELLEELSKEQTI
>Wuhan_Mosquito_Virus_9_YP_009305112.1
MSKSNDTHLNNPLHNTINDISKYDLMRVM-EAAHVNLRK-------QVSSQLEILDK--------ALRSRLEQGVIM-KPGRHSLRAIYLSSRHVIIKNLGTRDHYLMLHDCVVQRWVCCYSVCLALLKVFQWGDTL--INIFGNDG-YAAIKIWESLIYGLIMASEHD-PVQLFLNNMQSDLFSSVPGNLHQLSQLHGLYRIWGHPSINILEGLAKLRQVACTPRPCATSIRYQLVSWREQFCVGYYNAE-HRWPKCLESGSLPLNSPDDWTHIKFKQTFCVPDLNSTTKDSATSLGFQELKERLQSSGSASERSVIMRFLEREWTNDFLQKINN-E-GFDPDESVIGLREKERELSSS-GRFFGLLPIEKRIYVVVTEAMIAEELLPYIPEITMTYNLVKLREHIQRATRKLKMPEEKTVTVVTNMDFVKWNSNMREEETGPLFKD-IDHLFGFENLVSRTYEMFRESQMYLANGHVLPEISRETGPTVWSRHLGGVEGLRQKGWTLFTVSLIKRVARILGLNCTLMGQGDNQVLVTTYSCDSKRS----------SEQHEEFINTLTRCLASIGPPLKPEETWSSSHLFSYGKYAVWKGAPLSNGLKMIIKMTNEGLQNLASTLSSMTANCTAATDVDLTPLIAYVAVELALA-LLMLLISPSSLGGYPV-CHYWSLQMHGFPDQLSLDIQGLKAAYSRSQKVLLKTVIKRLLFPPLNVNPVMLCQDPYSLNLLTSIDKIKGMVMDFLVTSGIRNQHFLNFLS-LATADQKELGDLLYKCDHLHPRVCNAILESTVVGKVNQALAKVTKTGVLVNLMLKFDAEKMYARIRAFEQNQLNCLIHTICLCSYRHAKALRDTSWQK-SI-EGVTVAVPWELLTGYIATVSPYLGKGTRNKVDYAESAPPILRNALTLLQLVGWATHRESK-LSELIFKIVESITDAPARH-LAPLEIAGTFGHRFDDVKTSRMCTSSIIPTGASYITSNTNHFKTDNLHVQFQSIFLFIQHYLSHINCPRCVYPVDEAMIQNPYLWVPVETVDWGKVIMAYDVMKHHLTSPAKLEFVPFIQEIIHATQLDYHETR---QAMLPWLTLRQVPFDPFHRLLDHPDNLSKALARQLSPPIGSP-----------------------------------------------------------KAQI----------------------------------------------------------------------SFFFQELFR------------------------------DDPSFLDRFQTWCHPKDKLQLLLSNHPVSKWAMSK----------------------RI-WHFTRLKDEALLSDSNVTSVSDLSFLAKN----------------------HL------------------------------AMRRF-FIEAKHKIRS-----------------------SW-----------------------------------
>Spodoptera_frugiperda_rhabdovirus_YP_009094312.1
MDELQSTHCDTPLTNNARKAL-REYLEMQ-RQLLLEFRQ-------HLASQLVEVEGLKEL--GALRKCFWEEAVV--NDNSSQGS-IIIGENLMSIQTLVSRDHLTILSDLAAERFSIILQSFLALSLFLKEGDEM--LTLAGNQG-YDLIYTLESSCTSRLVGNYEG-GSSKFRHEIVKDLEKKASDNLNAFTQLYGLYRIWGHPTLDPLLGTIALKELGTTPRYLSHQAQEINNKFKEEFIKRYLNRH-KEWPVHYEKKLFPSKSRSHLSLVEFKEVFPVDDLIEFIDDKSISLGFPDLLNEIYRNGNSLARSLLLNFLSSDISQEFLKNIDT-S-GFPPEEICVGVHEKEREGKLK-ARLFGLLTLVKRSYVVITEKLLAEHLFPYFPEITMTDDELVLEKKRHAFNT------ERKNKFMVSLDFSKWNTNMRAPDTQPFYHT-IDTMFGLENCFTRTHEMFYNSFLYLIDGSYLPTIVDKTDIGCWRHHLGGIEGLRQKGWTLWTVMLIRLVAEKYIFNMSIMGQGDNQMLLLTFDSNTPEE---------ALSQVNDFLQSLKDKLSLIGPPLKLEETWISKDFYLYGKYPIKGGVSLTTSWKKSCRMCNEDYPTIESSLSSLAANLYSAVAADNFTQTLFGLFQCNIR-LLGLCLTPRTLGGYPV-VLYPSVLIKGAPDQLSFDLASLKLFSKSA-DATVNRIITRVSSPFLYKNYSLLFMNPEAIILETPAEARRTTMLEFLSNSDVNQPYIKEFLNIIHENANQSMEDFLTSNPVLHPRVISLLLQATPQYRAQQVIGRLQKTPTMARVYLREGDRDLYALLEMSELNHFKSVLRQVFNSLVEHSTFLRNMGWGK-II-EGVDSAPPHEVFHGFISVTRPYRGSITKNKVNSQARTPSLLQRALMVAGLESWAFTKDSS-LAQLSRGLVWSVTDLPYEL-LTPQQVSGSYQHRLRNDRLDNGGISPVLPNQGTKLQFNTVPLVSKNKNVMFQGPLVMFGSVIGHIRNPSSIQDLDENPIQSPFLFFPSDREDLNVISLAYECINLLVSGSDSCNIVELCLVI------------IDPEWHINRVVVKASPWENLTNLCFCNVFPTPLLHFRAMSPQTSETNSNVALILKTSITLILQNF-IKPAVSFNEVHKSDLKLRSLEGPY-------RISGIS-SESLDYLCKEDVIKSQVSF-------RDYRTFFFRLPTSGAYKLSSVLPLLLCLADGTGGFTRTLAL-R-DDSKTIVFNTLVTDQDQMDPIQNIPDIADQKKVVGLREVNDYPTSPDFGHQILDRFGG--DFILVTGDAEDPSLHHSGNVLALF----AYMDIHGIFKIHAL-VILLTYDSVVVVSQFSLRSNNEFYLVGARNNLNRQQGQLQELQITSNMPH---------------------HYQDLIFHLVGQCIHKF-VVVKQFTLRELSDILSSFLILSVLPLAIPHFLKLWFFSHVAIQRICRSVGLAFTRPSRKFTFYLDQFARI
>Wuhan_Ant_Virus_YP_009304559.1
METEEPTHCDIPLKNKQRAALGKELQDIF-KVT------VIQTEWK------HRVSNLWNLNL--KIKSFWEEAVL-----------FVVTSNLIAIKSLASRDHLLILSDLASQRYLLRLLSVCELDYFLQIGDRV--LQTSGNAG-YKYIYTLEPACVSRLTGDIPV-GTLTFRENIYKSTTMIADDDPQLLAQAFGLYRIWGHPTVEPLEGTSALKEVATKVRLNAKYSNAITYKFKEEFIMRYIRQE-KKWPESYEHKTFPIHHQSYLRLIKFLPTFPVDDLVEMIADKAMSLFTPDLINHLIQGGTSLDRSVLVQWLQSALHVEFLKTVDL-Y-GFTHLEKTLGVKEKEREGKIE-ARLFGLMTLIKRMYIVLTEALLAEYLIKYFPEITMIDDELSLDKKRLMFNDPS----LYNRSVFTSLDFSKWNSNMREAETHGIFQA-FDQLFGFTNCFQRTHEMFKDSYIYLLNGSYLPTYRGISDLGSWYGHLGGIEGLRQKGWTLWTISLILLAAENYPIRLKLMGQGDNQILREIFPQELTPD---------QLELHFQFLQQLNLILEHIGPPLKMEETWTSREFFVYGKYLMYKGAALPMYAKRICRMSNEDYPTLESTISSLTANLSSALSYSTDPGYLLFQLYLTNAYYIKLSLLPRCLGGYPV-TNFFMSTLRGFPDEVTFSISTLKLFYVHS-PPEIQKFIVSILNPPLEQNFTLLLEHPTSLNLNTPSEARRNSVIKFLQGSKVKNPYLKTFLQLLNSPFEEMLIEYLSTASPFNPRILSQISSATVEARARHIANKLQKTKTISALARKEKLVDIYKIIEACETNHTISVFRLITKCSVTHAQELRDTGWKR-HI-EGVDCVPPQEFLYGYIIIFKPYRGSTTKQKVSGSIISEPLLQKVIKSFNLIGWGIASQGN-LSSLLHQLLEARTDLDPKW-LIPDQLAGSVHHRLQDDRTGHGGSVSLLPNYASKFTFDTFPLYSKNVNLMFQSLMSYSVVLVSHVKNSCCVREINETLIESPYLYTPAESSDPETLQMSEEVLELI-----NAPLIPILELL----VFYIDAIRSTPDQFLIRVRVSRSPWSQLSNFIFYQNFHHDLVAAYYVHLSGNPSDEGCGNILKTACQQILLDV-KRVLCTQNWLTAKDFNLKDLKYEI-------AIK-YL-QASR-----TDFLSKSITL--SQGQLNSYITHLFRLPTSGMYKALSVINHLLCLGDGSGGYSWAVLR-T-NPYCTVFYNSLITSESQAPPIPYIPALAGEDRIDSLHLTNDGILHPCYADYLKFHLTK--NYEGLFCDAESKDYLLGTFAFDLM----SLVKIWAVVKSYQL-SILLSFQQVQIVSDFSASGNTEIFLYCLK-------------DMLQSLPD-SILKITLLQGASFSSLIQYTSLDKSILSTVPMIAEQVDLIITHLETKYFTKDIIKLLLGCWSEALIWTIISVWELGTLSILYTYAHKPKIYPSIESKGLVKMKRRRKF
>Datura_yellow_vein_virus_YP_009176977.1
MEDTHSYHCKSALR----DHQSKSFLKLR-DLT------IINTLNQ------TIWKSLNKFQ---KLVGFLNASLVL-NFTPIEERPIVICGQAVRVRTIMQTDFYLNLCDKINERLNVSIGASLVVTRIIGWGDRL--LYRLKNRA-YDLIGKYEAYCVSSILMYDDE-EIDEFQRNLLVDDEDNAPDSPIALAEVHGLWRIWGHPIIDLEGGLKKMETTCLKRHIDTKETKTGERTFKSIFAINYYKKH-HHYPRCIRDNRIDDRVSSDWDRIIFYQNFQTPNLATMIKDKAISQTRSELVSSVLTRFDSTKRRGVLKWLSEQTLKNYLIGVDT-N-GLAEDDRIIGLYPKERELKTK-ARFFSLMSYNMRMYVTATEEILGKYLLPYFPMITMSDTLLSMIIRLFNMTTNIGATD-SSVTYSMNIDFSKWNQNMREQTNDLVFQN-IDRVVGFRRLISRTHEIFRTSYLYLCSGEYIPAIIRAVSPYSRIGDESGKEGLRQKGWTITTVCDIVSLAFVHGVAIELIGGGDNQVLTVTIKSSKKNLLTYSQQRRLIRGRMERFRNALAKKMDKRGLPLKLEETWISHRLLMYNKIMYHDGVPLTSRLKVISRLSNEGIACLGSVCSTLGTGYQSLSTKDYDPVLAWLNVAQYHLAYLICLYYHKVFGGPGV-GSPLSYIMKGFPDPLSEALCFNYMVIRGGMSPVTRQKIENMTRVEKVKHWEHLLEDPVSVNHDHGIAALREQASEVLKKATIKNRQFKELITLGDKNYLRELSENLCSPPVLEPRLLHDIVGSTIPGYVNTILSKVDQSSTLSKLSTTG---GVISNIYESEIKYYLYLTNKIKTCPTRDATTLRNTTWGK-EI-VGVTTPHPAAYLHNYISLFRPYFGSYTKEKFKGAYGDEDLIRRALKIQKLLGWRYKQGTY-MYKVVQGILSCVTNADPNK-FLPTEITGDVEHRYHDMATKHGGIPSNLIKHYTHVSCNTSTFIAANESLHFQAAIIYCSMVGIHESCNVCIQPIIQPE-QNELMYVEEAPEEMVEFRISTLILNKGVKESAKEEIIISLLAFLIQKNLPLREYD----------DIKDIIGKVISKLLMSPKIRGLMYEE---------KRKSGEENAMLCLVQDRHDT-LRYKISKT-----SLSCKVCSEYV-------AIHQPS-DRDIYHL--LDKLAR-----------ADGLFSFIKTTSSRIVKTREVLALVCCGGESHGVISVALEIDINKFSAQTYCKSICMISD------------------------------------------DITIRLLVTDLERTDNNIISDICYNIRLSGGVLEQAFVYTNNNV------SSKGNILPLFSSSYPSPAIVMLDK-------------DDGRSVRD-ALVTTNMIVESSAATSLVYGSHMVRVMSCLSV------LDSMNWKCMLLIKIIIS----------KIATAE-------------------SFAQDLPSVLMLTRYIDI
>Sonchus_yellow_net_virus_NP_042286.1
MDHWETYHCKSALR----SHKDRDFLIFS-HRF------IIRNLLA------KVLNFISDIL---YLHLFLNLALIL-NHTDADSMPIYVLKGAVIWDMVLQKDLFLTICDKISERINIVIGATIICINMIKIGDNI--LVNHGNRG-FDLLGKFEAYCVACILTYDDQ-RILEFLNNLIEDDRINQPDPIVILAELHGLWRIWGHPIIDLEGGMKKMEATCTKQSVSVEETRVCERTMKLTFFTNYYDKH-HHYPRCIRRNKIFQRSSKDWDQVVILQSFQIPNLATMIKDKAISMTRSELIESVNTKFDSTKRRGILKWLNEQSDYNFLMRIDD-K-GLDEDDCIIGLYPKEREMKTK-ARFFSLMSYKLRMYVTSTEELLGKYVLKYFPMITMSDNLLSMVIRLFDMTTLIGDKG-VAVTYSMNIDFSKWNQNMRERTNAGIFDN-LDRILGFRSLISRTHSIFKACYLYLCSGEYVPVISNAQSPWSRTGDESGKEGLRQKGWTITTVCDILSLAFKYNARIQLIGGGDNQVLTVTMLPSESMQQGRDSQLLKVRERMTSFRNALAKKMVKRGLPLKLEETWISHNLLMYNKIMYYSGVPLRGRLKVISRLSNVGVTSLGGITSTLGTGFQSISTKDYTPTLAWIYISTYHLLLICVLYYHKILGGPGI-GPPTAYVMKGFPDPLSEGLTFNYLVITNVLNERTKRKIISVTKVMKNQHWEHLLEDPVSVNHDHGIAALRAQAEAVMRSA-ITNIGFKNLIDIGDNQYLRDLSEKLCSPNDLEPRLLHDIVGSTIPGFVNSVLSRVDQSTTINKIAGNS---DVVTSIYLSEMSYYLYLSKKVNSCPTRDSKMLRNWTWGK-NI-IGVTTPHPLGYLKNYIRVFRPYFGSYTEEKFKMAYGDESILKRAIKIQKLLGWRYHQGSS-LYNLIQKILTCVTDADPNK-FLPLEITGDVEHRYHDMATKHGGIPSNLIHLYTHASCNTSTFIAANESLHFQAAIIWTCMQSIHEACNQCIVKLEDPI-ANDLMYVKED-KKIKKIECSHLLNQDTIKHSTKEEVMFIVMSIMSEQDIPVHSAS----------DFRTLYKDIIDRVLGIEALNDAVSGV---------NRCSDDQCLR--------HYKTTFRICTR-----CQSCPCCLGVI-------QLHGEL-AGPCYHLC-LDKLNKTISA-------ENSLTEMFKAKTSRENRILHIIPAHIVLSKKSDLY-------VPAAISKFVSNGFLIMDAALGKPSKP-----SQLSVNISYGIEYHRETVQLLRFVNELAYGVTICITISDIEAVDPRLISDIIYRYRADSNILSDVYIISDT---ETLHSFYSVECLRFFMSSSTVSALVISKS-------------DYDRL----HLDLSRLFANMTMRTEMIKCSLVDAAISKIKVILRGL-IERMNWRTQYMIQILLG----------MILTSD-------------------SSLNDVTHILELCTSISL
>Orchid_fleck_dichorhavirus_YP_001294929.1
MNSLFEYHLKSALR----SHSDKDLLKLS-EHTEDEVIIYLREL--DETDDCELLDALEHV----ILRWALTRIVI--NKEEPTELSMMISRSWCHLMITINIQHLINTLDKLTERVNIMTYLTLCTLKIIQLGDNL--ILNEGNDA-FRGLASYEAICVGAIINRGDS-SVGRFLNTMVQEVGSLGENKIQQVSCLHGMYRIWGHPVVDLEKGLMKLRSVALMEKIPPECARNTSNMFKEIFFTQYFRRH-KFYPQVLSLEKLDIHNIEDWENIRCEKTFEIPSLASCIKDRAISPKRSELVSMIIRGMSQSSRRGVLKWLDSTMIREFLDGIDK-S-GLSKDNSIIGLYPKERELKME-ARFFALMSFQMRLYFTITEHMANDNLLDYFPMVTMSDSMLELNKKLDTLSRKQVTKKEGVVHYVVNIDFRKWNQQMREEMTVPMFLD-ADRLFGYTNLVGRTHEIFKSSYIYLSSGEYVPQVSLQEEPYSWTNDPSGKEGLRQKYWTIMTACDLMYVARQHGLKIDLVGGGDNQVLIVEVTTDKVGDELTTEGKSECKFKMETFMRHLSNYMEKKGLPLKTEETWISPNLLMFFKMMYYDHTTLVSPLKQASRVSNDQVMTIGNMAATVSSGVTVLSSKDMQIGPAADLASLVTKDFLSLTLLHKVMGGPAI-VSPLGMMMRGFPDPLCEHLTWVSMIKSKF------SQAANFACMSIKVPWAHLLEDPVSVNHDHGLAVLRREAEQALAKASYKNRDFMDLARCCNKSQMEGLAEALCSGKNVDIRVLHDVMGASLGGYFNSIASKVNKTATVLRMNKSS---SVIATIAGQERHCMSYFAASSSRCPTATARRYRRLSWGK-EI-LSITTPHPAAFLKNYVQTYPVYMGSYTREKFKPAYGEEDLLSRPIHLMKLINWRYSSSSN-MARILKCLLSSLTDADATL-FYGMWIAGDAEHRYQDMATKHGGVPNVAHSILSYVRAHTTTFRGKNETLHFQAVMIYTSMIA-HESCGECIQQTVGNVDGNLFAYVPAEDLGFRTVSASISMLSAVIS---TVNLTEIIPAV----------------------ELMRTGLKKRIIMLLEPFIRSKLGRY---------TLDELRSNNPGVLLDIVQDV-ICIIFCSG-----VDKVEICNDIL-------TLP-VL-KGDM-----SQIICDPVQL-------RDGPIAVSRLGSAGLSSILDILAETIMVGDDSVSITIWRQF-R-ATRKVMIFKT------------------------------------------------EAACDFILMDSESPDGKADVKDVNRLYKYGRVL--ICAVKME--------YKKIEMRGNYSGNPTSKNKLISCA-------------DIEEA------EMRTIFWRNELY------KDLMYLMSTLHM------I---------------------------------------------------NDVTDVRELFR-------
>Maize_fine_streak_virus_YP_052849.1
MDPEISVRLKSALK----TLPDRRYEAVT-EVVSEHVGKFYHFVESSYDRGLEIFRAIQIL----PLYLFFSFLVTI----------VGIYDMWALLQAIIHRDHLLNITDKLGERLNCFIFSSISLDRVMAWGDTV--IKNHGSAG-FQLLSNYEPLVVGVLLSRGDD-RLTRFLTNVISDIKEELSWSIDQLCDIHGLYRIWGHPEVQLKQGLEKMFKISMADKIDQENINISGRMFKELFFRNYKKIH-KHYPKCLNDNQIRIDEANSWDRVSILKNFEIPNLAHNIKDKAVSPDREELKTSVRRGIWQDARRTVLKWLNLNILRDFLSNIDR-F-GMDVKHLIIGLYAKERELKYY-PRFFSLMSFYLRLYVVSTEQLISDNLLQYFPQITMTSDLLSMTKKILKLSGKMKEKDKKEVSYSINIDFKKWNQQMRYEITEPVFTQ-IDATFGFTNVIRRTHQFFQGCYVYLCSGEYTPEISGLEPPWSWTNDGSGKEGLRQKGWTIMTVCMIEYVMRQHAARSQLIGGGDNQVLVVTLETESLNNTITNEGKRELKERMEKILKDLDSFFTSVGLPLKINETWVSSELFMYNKIMCYRGRTLRSCLKTASRSSDDAATTLHGIMSTLGTSVKSLCSKDFSHLPAYIASYLVFYFITRCLFYFRIFGGYGI-GVPSDWVMRGFPDPLTSAIAWINRCLSLIGTNPYRDELTSFISMSTDPSYLHLISDPVSINHDHGLARLREEAEKAIVESPVKNHNLKEIAKVCYSQNSQSLLNAMCSSNVLEPKFLHDIFSATLYGYFNSIVSRVDKSATITRLNKKA---NVMEALRITEIEYILYSLERSSTCSRITAEIYRSTSWKK-PI-VGVTVPSPVEVFSNYVLLLEPYLGSFTDEKFKLAFGEESLLNKAIHIQKLRYWRYNKGTD-LFNLIETILKSECDLDPDS-VFILSSSSSATHRYSGEVLAHGAIMNANPDAYRYFAMTTSTLQGRNDMIHFQGSLLWISSMMVHEECDTCIYPLYEVLDDNTLAYVPSN--------ISQVLFVLLLTGSQKIKPDMVFGKL----------------------FLKNRGWGKLDPILSNVNIIDMIKRLGLSVPRKHLKGISCSLLVPQIMMKVNPDI---IIIAAR-----LRTCEECKKSL-------NLE-FC-DLEYFHTARAYSISKKTTT-------TLPPYSCMRDICSLAYMMLWLMSKSLILTEADWNILFMLIH-I-AKVTRIEIRIV--------------------------------QNSTTGSEFSNLVGFEEDKRFIIID--------------------HTL--CIQVVTYIL------FGKVQGM-----LTRRELYYPSVQHNMRHHFMKIKKVNLQKA------------------------------------LIEEM-LPVSRLQLIYNVQVLMKIMLALSLPPFLKGLQE-----NALLCDTFQYF---IFLVEVDESLK-------
>Eggplant_mottled_dwarf_virus_YP_009094358.1
MDETDDYHLQSALK----CIDDKEENRMM-KLI------IIRDLQRIDTQKITLVEACDVLY-NGYPCLSDTVRILMKNNLKTIRSKITMNTDLIHIQIWAPMPYFICAADKIQERYNLLLYSGVMIQNVFKIYDDL--LHDLGNDG-YSDVSGFEALIVGIIISRDDD-DLDAFLHEVLRDVSP----DVDQLADIHGLYRIWGHPIIDIDGGMEKMRSVSLQEKTDLALGDEVGRKFLELFFSNFRKKH-GVYPNCLKGNTFSTSNIRDWEWVVLDQNFEIPNIIHTVKDKAISPNRDELYHNLITRFNQDMRRVILKTIMTPLGREFLERVGA-N-GLENKYLMIGIYPKERELKIK-PRFFSLMTHEFRLYVTSTEGLLNDKVLKYFPEITMSINLLEMTKIMSKLSGHQSDQS-RSVTYVVNMDFMKWNQQMRYEICHPVFSK-LGRTFGSEGLYDQTHLMLKKCVIYLSSGERPLTADPVDGINSWTGDGSGKEGLRQKGWTIMTVCDIKYVADRLGMDASLVGGGDNQVLTVTIRTSDILEEISQEGKRKIRDKMKAFLSELQQHFDRRGLPLKASETWTSTSLFMYNKHMYYKGRPLRTVMKQISRCSNSSVMSTALMCNSVSTILKAAMQKEHFIVGVIYIAELARSMWAKILYLPSIFGGPGL-SNCFNLTERGFPDPVTEGVMFLNKLHDRLTDIGLGIAVGTMKGISFHPNYEKLVEDPAAISHDHSTSTLRENAREAVLSVAHNNPDFVNLVSVASKENERVFYSALCSGEKLDPKVLHEIAKASLYGVTNSLISRIDKTRTIRRMNETM---SVVSELAESERRYIGYLHVRDKDCSRLTADSMRSLSYKK-QV-LGVTVPHPAEYLNGYITICKPYFGSYTKERFKAAYGDEDVLKRAVSIQKLIGWRYPSDST-FGRIIAATLLAVSNVDPET-VWVRTIRGSYDHRRNTDANTHGGIPNFLNTASTHLSMCTSTWVGKNEYIHFQSCMITCVRYMLHECCPTCITEIEPIPPHNLLVYVESE-EDITVLGISTILVIEALGRKHKVDVDACLLSF----------------------LLRYID--------------------SIQSCRSLDKMSALGWATEGRLEGVSTDTWEEIILHKL-----LVGCPDCLGIL-------SMS-MC-----AH---------------------------------------NLLKELMYHYEDVPAISRIVTS--------------------------------ESELLDLPTLLPI-GEETSVQEWADLIQREVEIECIVLDLEIESAEVLYRTRTGFNKPIGNIFECKVIMSYIT------EGDCLVIEMTSEEARGRVYCAMGG-------------DMRRR----CVIVPALLMILEFT------SPLHHLYEEVAH------IFKNRLEMINVFSRRLK----------IDRIDS-----TCSVDNAMVRFYKL--------LLQKRRGFNI
>Potato_yellow_dwarf_virus_YP_004927971.1
M----CNQLSKPVD-------DNEEAKIR-SVV------IMSDLTVVNTGMIDLVRSMRVVY-QGYPNLIWVTRLMMKNNLKTIRAKLTFNTDLLHINVWCPMQYFINASDKIQERHNVLLYVSLCVIRVIEIFDRL--LARLGNEG-YSDVSVFEALIVGIIIDRDDPDLIGEFTRSIINDTSE----SVDQLADLHGLYRIWGHPVIDIDGGLEKMKNISLKEKTDEALGRTVGQKFKEIFFQNYRAKH-GFYPTCLATGKFSTSNVEDWDTVILKKAFEIPNIVHTIKDKALSPNRVELCNNLVSRFNQNMRRVILKTISTPMKRDFLKSVAA-F-GLALVFLLIGLYPKERELKVL-PRFFSLMTHELRLYFTATEQLLNDKILKYFPEITMSLNLLEMQKKMGKMSGMQKTQS-VSVTYVVNMDFVKWNQQMRKNICTYVFRP-LGELFGLPLLFERTHYLLEKCVIYLSSGERELIPDSVDNKYVWENDGSGKEGLRQKGWTIMTDCDIKLVADRLGMNSSLVGGGDNQVLTITLTTEDVGENVSIEGKQKIKERMRVFMEELQKHFDKRGLPLKTSETWTSTSLFMYNKHMYHNGRPLRTVLKQISRCSNSSIMSSSLMCNSLSTTLKSAMQKEHFLVGILYISNLAVNMWAKIMYLPSVMGGPGV-ANCFNLTQRGFPDAVTEGFLFLQRLHAEMINPKMGAAVGELLGMSFEPNFEKLVEDPASLSHDHSTSVLRERARSAVMEMAGVNREFVDLMKVADKNKELEFYKSLCSGEEIDPKVLHEIAKSSMYGVTNSLLSRVDKTRTIKRMNETV---SVVSDIAAAEEKYIGYLLVRDNGCTRVLADVARQMSYGK-RI-LGTTVPHPAEYLAGFISMCKPYYGSYTKERFRAAYGDEDVLKRATNIQKLIGWRYSAESM-FGELITAVFRAVTNIDPTH-LRVRVIRGSYDHRRNTDSNTHGGIPNFLNTISTYLSICTSTWTGRNEYIHFQACIITCILKMMHETCGTCITEIENIDPGNTLVYMDAE-MSSEMLDVSTMLILESYGIKHRIDLGLCLTRF----------------------SLRVLL--------------------TTVIPGSLNKFNTLGWTTEGKIEGSTSDFWDRVAMHIV-----VLSCLDCLDIL-------NIT-LC-----IH---------------------------------------NVLKGRYGLTPGTTEIQQVLPS--------------------------------ESDMVELPRPTRL-GELLHNNLWSNLIQNSVWIDRIIIDNTLEALEMLMKIREGFQKDIGVIYECRVVIIYIP------SGDMLLISWKQDTGGKEVYVIYGG-------------DMKRR----EVIQTSFLSVVHLG------SALAAVMNQGEVSLFTT-LFRTRYEMINLFQRGLE----------IEKIDT-----RAALESLASRFYLGSKIEHIQFHIDRRVGVNL
>Rice_yellow_stunt_virus_NP_620502.1
MDDEGDFHLKSALR----GEADKEREKLQ-EDVTDHTNTLIENIKQHHMKSTRLIVAAATVT---HMKCTVNMVLMILNNVKNIRLNAYFSTDIVVFDINTPKTYFLNACDKIQERFNVILYSYLAVNRIIDWGDSI--LYQMGNDG-YDVIALYEATVVGVILSRDDK-DLGDFLENIQQDLGPVQQNTPHQLADLHGLYRIWAHPIIDIDGGVKKLQKVTQSLKNSKPESQETVRSFRRLFVMDYFVKH-QFYPNCIRTSKIDESHISDWDLVELGGAFSIPNVLHLAKDKAISPTRSEMYTMLCKTFNAELRRGVLKLMNTTLTREFLTEVAE-H-GLDIDDCIIGLFPKERELKIM-ARFFALLSFKMRLYFTATEELLGSKLLRYFPQITMSSNLLDMQEKMSSMSRDLESQN-KSVTYVINMDFVKWNQQMRESTCEGFLKN-WSKLFGLPGLYSRSHQIFRDSILYIADGTRDLTPDPVDNNVCWIDDGAGKEGIRQKAWTIMTVCDIAAVARHHPGVFHLVGGGDNQVLTVTYHTNQIDTNITEEGKSKIKAKVKKFIEALETHFAARGLPLKTSETWCSTSLFMYNKFMYYKGVPLRSPLKQVSRLSNNTSMTLQSMAQCLGTGLRSAAQKEVSHIALLVLGWIILYCILKILYLPGQLGGPGL-VNIYQMTMRGFPDPVTEAICFLRKFKNYLVGSSYSSHLARMAGVSFSRSYEPLIEDVCSLNLDSGTGGKREVPRKILLKSRGGNQHLKELLGIMKGPSEGEFYRAISSGKVLDVRVMHEITSSTLYAVTNTFTSRVDKTATLKRLTFKF---SMLESLADAELKYIRYLSVRDDGCSRIIADECRTKGWGK-PV-LGVTVPTPFEYLQNHITVCKPYLGAYTKEKFKMAYGDEDVLSKSLRILKIINWRYQDGST-MSEIIKAPFRAVTDIDPQR-MVQEVTKGDYDHRRKMDARVHGGIPNFVTTPLSHISISTSTWY-KNENIHFQACIIQTMYQIIHECCQTSISEIQEPRAGNPLVYIPEQSTDYGWVDLSWLIMCDVIGWTKRVDHYLLSMYIVLKSEFDLHKTM----------------WGPLLKVYSSDT-----------------LSQSMGIVVLGKLEGGLSNS-LTVATWWK-----TMYCIQCSNIL-------TLI----NTRI------NDLRCGISP---------------RIVNAHISNLSHLIKIILAGGEDLNNLEVVLSL---------------------------------------EDEWPDSNRIGEMNDIDGRMKNLLNPDVVIIRPEILE-----EILRRV----EVVRLKLIIHILAI-YEMERFPRHNLFVQFSFEGLHKLWLLPQD-------------DFHDTTPDTRLIRQDVFWSTKEQGLVVLQTELSYRLDRSKV------VFSTKYELLCSAERIKG----------GKKITS-----KSGVISVR------YNNPEVAIPYSRKEGYSL
>Maize_Iranian_mosaic_virus_YP_002308459.1
MDTEEDYHLKSALR----GFDDKEFEKAI-VSFIPRRGMLLGDFQQPHGEDVDIIHAICVL----FASMTWAAAIM--NFIPAWKKRIYMGSDICIIEKWAPVSYILNGADKLAERYNVRLYSGICLNRIIDVGDRC--LDELGNEG-YAVIASYEALLAGIIQMRDDD-KLGLLRRTTLEEFANT---SAEQVACAHGLYRIWGLPVVDILGGILKMKEVASVKKPDESVLKDIGRQFKEMFFTAYHRLH-KHYPEALQNNTINVKVVLDWDYVELKQNFEVPNLVHNLKDKAISPTRKEIYHTLVRRFGAENRRGILKSLKMETVREFLQSVND-D-GLPDEDRIIGVYPKERELKIK-ARLFSLMSFKLRLYIVSTEALLGDKILKYFPQITMSLDMLTMIKKMFRVSSQTTRGD-DSVTVIFNLDFVKWNLQMRKNICHPVFRQ-LGELFGMKDLYDRTHDLFRTSTIYLCSGEGELTADPPNGIWAWTGDESGKEGLRQKGWTILTVVAIMLIAKRHNVDVSLMGGGDNQVLGITISGMVRDSGLTDESKGVASKIIKSFTDDLLTTFQDLGLPLKASETWVSDSLFMYNKHMFYKGIPLRSPLKAVSRIANDSIMTLDNMINNISSGVKAACMKERNGIPLIRAAEIVLTLFACCLTGASIMGTPGT-IHVTDMIMRGFPDPLTGHLAFIGALATRIQSVHLRAAVEKMSHMSISIEYAKLVEDPASINHDHGLNELRQMSRDFLMKTTATNPYLTDLFSLLDRKSESAFYEQLCSAEELDVKVLHEIAGATLYGYTNGIASRIDQTRTVRALNENE---DVMKRMADAEWRYVGYLLARDIECSRVSADRYRLYSWRK-PV-IGVTVPHPIEMCS-----GKIYQGSYTKERFKAAYGNEDILSKAVRIQKLINWRYDETSN-FADIIRLTLKAITDADTEG-FHRSEIKGEFDHRRGISGDISGGIPNFLVTPTSHFSSTTSSWTGKNENIHFQSVLINLLYRAMEERCPHCIVEIREPDPGNPFAFIESIGTNISCNQAGLLLFLMVIGSRQRVQASEVLQMV----------------------LMRRMG--------------------PVRSTSCLNTDQNLSRCHDRFGVEIVSDL-ATLALSHA-----VQRCLECCAII-------RVS----KRDSEHMDKEKLIKGRTEA--------------------------NILPQL-----------------------------------------------------------------------------YTKVTSIIVEDEITLINLVARCLNDLRRSM-----YVLSDEF--------YDNMRLLPGIRDEVCKETALVVNP-------------TQVREHTSVRIETPALFSLAGSVEKKPID------------KIQETPIWDSALGLERIIRTLRS----------LLSLSSHGALS-------------------------VERRISL
>Maize_mosaic_virus_YP_052855.1
MDPDYDYHLKSALR----SYTDKEFSKAV-INFSMHLGTLYGDLFTGHSEDVDIIQAIRTL----AASAFWSTLIT--NYIPAWTEKIYIGTDICVIEKWAPLSYLLNGADKVAERLNVRYYSCLCLDEIIKVGDDC--LREMGNDG-YNVIGSYEALLAGIIQRRDNQ-GLDLLWRTTMEEFTSS---SPEQIACAHGLYRIWGHPIVDILGGIKKMQEVASVKKPRQSVLDEIRRQFKEMFFTSYHRIH-KHYPNCLKDNLINTSAIQDWDCVMVEKNFEVPNLVHNLKDKAISPNRQEIYQTISTRFGSQNRRGILKSLTMETVRDFLQGIND-N-GLDDIDKIIGVYPKERELKIK-ARLFSLMSFRLRLYCVSTEALLGDKILKYFPQITMSLDMLTMIKKMFKVSSQTTRED-DSVTVIFNLDFIKWNLQMRRNICEPVFSQ-LGKLFGMENLFNRTHETFRDSLIYLCSGEGVLSADPPDGTWAWAGDESGKEGLRQKGWTILTVVTIMLIAKRHNVDVSLMGGGDNQVLGITISGVTRDLELITESASLARRTIKQFTEDLLTTFSDLGLPLKASETWVSDSLFMYNKHMFYKGIPLRSPLKAISRIANDTIMTIDNMINNISSGVKAACMKERHGIPLVKVAEGALILFTLCMVGSSTMGLPGT-IHLPDMIMRGFPDPLTSHLSFISELVPKIMDPRLASIIATSGHMSIMTEYAKLVEDPVSINHDHGLNEIRQLSRDFLMNTTAANTHLKSLFTLLDRQREKEFYDALCSAEELDVKVLHEVAGASLFGYTNGIASRIDQTRTVRALNETV---NVMKRLADAEARYIAYLFARDIQCSRVTADRYRYYSWKK-KV-LGVTVPHPIEMCQ-----GKIYQGSYTKERFKAAYGNEDILTKAVRLQKLINWRYDEGSS-FARIIQLALRAITDASTDG-FHRXEIKGEFDHRRGISGDISGGIPNFLVTPTSHXSCTTSSWIGKNENIHFQSVLINLLYRAMKERCSHCIIDIVEPSPNNPFAFIESVGSSLTSVDAGLVLFLMLIGSRQKIEPRPLLQAA----------------------LVRKLG--------------------PIRNTKCINSDRGITACHDGFGLELHGTH-LKLALAHA-----VCECLECRAII-------RVS----KRMVYHAVLERIIKSKLAI--------------------------SILPQL-----------------------------------------------------------------------------SLPLEGVIVDDDLALINLVSKVLVDLRRTI-----YIRAGTF--------YDNIRLLEDLRDDPAATVQLAADD-------------GMTRKIPSSRVATVAVLELAGAVEKKLID------------NNLDVPLWTSPAGLEIVVRKVRA----------LSSISGHGTLS-------------------------LERRINL
>Taro_vein_chlorosis_virus_YP_224083.1
MDSDYDYHLKSALR----TLDDKEYQKAV-RHFNKAVGFLFGDILVPWAVDCDSIQAIKTM----DATLIWATVIT--NYLPAWREKIYVGSDICVMEIWAPVPYILNGADKVAERYNVKYYCALCLNQIIEVGDDC--LQALGNKG-YDIIGSYEALLAGIIQARDNP-QVELLQRTTLNDPGNT---NPEQIACAHGLYRIWGHPAVDILGGINKMREVASIVKPSSKILTDIGRQFKEMFFTSYHSVH-KHYPECLKDNRLNSKVLPDWDSVALEKNFEVPNLVHNLKDKAISPSRSELYETLSTRFGASNRRGILKSLTMETVRAFLQDVND-K-GLPDNDKIIGVYPKERELKIK-ARLFSLMSFKLRLYFVSTEALLGDKILKYFPQITMSLDMLSMIKKMFRVSGQTTRGD-DSVTVIFNLDFVKWNLQMRKIICSPVFTQ-LGALFGMPNLFDITHDLFRESVIYLCSGEGDLRGDPPDGVWSWTGDESGKEGLRQKGWTILTVVTIMLIAKRHHVDVSLMGGGDNQVLGITIGGMVRDSELTQDSCKLAQCTIKRFTQDLITTFGDLGLPLKASETWVSDSLFMYNKHMFYKGMPLRSPLKAVSRIANDSIMTLDNMINNISSGVKAACMKERHGIPLVRVAELSLIMFSLCTLGSSTMGHPGT-LHLPDIIMRGFPDPLTSHLSFISEMRRYIVDPGLASVVDKLSHLSTTTEYAKLVEDPTSINHDHGLNEIRQMSRDFLMSTTATNPHLKSLFSLLDRGTEKDFYDALCSAQELDVKVLHEIAGATLYGYTNGIASRIDQTGTVRALNENI---DVLRRLALAETRYIGYLMARDTSCSRITAQQYRDLSWRK-PI-LGVTVPHPMEMCQ-----GKIYQGSYTKERFKAAYGNEDILVKAVRLQKLINWRYDEGSN-FAKIISLTLEAITDANTEG-FHRSEIKGEFDHRRGVTGDISGGIPNFLVTPTSHFSSTTSSWVGKNENIHFQSVLINLLYRAMKEKCSDCITEIKDPDPGNPFAYIESVGQNVSGEESGLLLYLMLIGSRQRINAATALQYM----------------------LARKLG--------------------PIRSTSCVNTDDNILSCRDRFNIELLSDL-LTLALSRA-----LQSCLECQAIV-------RPS----QRELYHTA-EKLIKGKVPV--------------------------SILPQL-----------------------------------------------------------------------------QVTISSLIVDDDITLINLAASVMLDLRREL-----YINVKGF--------FDNLKLLPNIRSLIEASAAVWLPE-------------RMGAGVTESKLASQSVLELCGAVEKKALD------------EGHCVPIWSTAAGLDKVTRILRS----------LLSLSGHGSLS-------------------------LERRINL
>Fox_fecal_rhabdovirus_YP_009204560.1
MEK--DSVLHSPLIREELCFCRRRPELIE----AKDIMRLMAEEYQEIASDFNVCEGFSRL----TKYRILSAALL--NHKERGNQSLTVGAYWCLLELLFRKSLLLCEKDLYLQRWISLFLCNCQLIKMYRMGDII--LATEGNEG-YNAIKTIESIMVGSAHKQLEDESIDKFYEFITKEGLSACHLTPEVAIEMAGCYRHWGHPIINPVGGLTAVRENATAQLTNERLMISLAADLNYLLLRSYFEEH-GRWPKWVSTNQPGPTSANSWFFVTYDSLFDKNPILSLISDKSHSVGRSALSTMCLKKLLSPSRRVLQSTLSYAEINKFLDSIDSTENGLSNDDLVILLREKERELKVK-GRFFSLMTYKLRTYFTATEYLIAKHILPVLPEITMMQGQIDLWKTFKGAVRTVSQ--EKSTHHMIHVDFEKWNNFQREESTAPVFQI-MDRAFGWSNVISRTHNFFSRCFVGYAGRIDMFPI--DNWPWCWTGHKGGFEGLRQKGWSVVGALLIRHVMRLTGLHGKVLIQGDNQVIILEYPLASSSNSSLALERHRHSKMTTHFLSVFSELSKSIGLRIKPEETWISSRMVYYGKFPVIDGSARGMVLKKLCRISNDLTPSISNSISSLHTSCIAGCIQSSYAVPIYFLLHDFFEYGLDLLTRDSSLGGLGG-ASILKYMIRQFPDPVTEGLSFAKVGLSKAETPELKTIFSSYGGLPISGSVELLLEAPMSINLPRPVNVLRRFVEEKITQNMVNNQLVYQALS-MKQDMRPPFLKMCASLQPFFPRFASSLYSATPIGVAETIVGKFLGTKTVARIALREGAGQLGKKLVESEVELITTYLTVLKGCSSKLADSYRSKSWGG-QI-WGVTVPHPAEQFYETVKVMNPYLGGRTSERSSVLETSSSIAKRLVELINACGWAYQKGSH-LHHAIKEMLTQLTGLVIPS-DAVCTESGSLGHRFSDPRVSSGAMSATNYNTATHIAFSTNDLVEDNYMVLFQGLFVYFTSIIGHPKCEECMIPCPDVSMPNDFLTLPENTVSVDTLSAAIIAVTKTLGIRTKCSWKVLKSKI-----FAMLAFRSEEHDCCEACILRKQAPTMLGGMLSNTDIIVELAKEQIALSAGFPSPMELSSAAGQSLFEQCVDM-TGYLIACM-----EMKTSVIASQA-------RLVDML-HENTSTLCCFKTLTKAISL-D-----QTPIMHLFRMSANGSIKILSVLKTIAVVGDGNGGFLRALLG-L-YPTAEFFFNSLSEMSNQGEFTNYPACVLDWGRVINLGEVLTLPSSERWPSEVTKYWMKCFDPDLLVCDAESYDSIKRSEILSNL----KVC--HVIIKAHLV-NAHLH-HNVMYLAPYSNWGKFEVYLWYTRLSLRRHISRYTKI-----RPQ-ELFCELLLHYLGSK------------------MNNSV-ISLKRSELIGLIGTAIG----------LVSAISAWS--KKPVHSMVRYLGGLLVREKYELGFS-------
>Midway_nyavirus_YP_002905331.1
MEEPEDLHLSSALLGEVDYVIHEDHKEVA-EIIIGSYRDLIRLAWRIYTKRLVALKTLHNW--MQRELVMLFLQSEV-LSIAAQEKRFDFIGDLMIYQPVAPYTTLLAVVGMTDARFTTLLYARVACLAFFCKADYD--LEALGEDI-YGVLKCLPSLAIGSVL---HT-EISTFLETVKEDLPKSSLLEAHVRLELSGLWKTMGHPFINVASSVMELRARGTSPATAEAAGEDLACFFKKYWCRVYCKKH-HSWPECYQKGTDEPTPGEHWRDVEFEPHLDFDDTSELLSDRAMIHSRSQWGYTYNPTPPKKNQRVILEYLERPEVKKVIEQIEQ-G-TAPKEWFAMVGVFKECELKRDKGRLFGKLTFEARLYQTATEHNIAEKIFPYIKSQSMTMSEEELKRTILRMSSSLKAYS-EHDIIFISVDLSQWCTTWRHESAGPLLRL-LDQIFGLNGVYNLTHLFSQASGVFVQDRFWPPEQGPKEGMTYISNFLAWLEGLRQKGWTLATLMVIEKTALEYGTQATLLGQGDNQVICLRHPSKRQLD-----QNLTVQAWAEEFLSLLEKNMQQLGLILKPKESWISTSLFEYSREYHIGGCPVSRGLKLASKLPNSQIPTFNTTISSLYASGAGLAGADQTPIAAYSHLGRSL--LVTLLSISRTVGGLPI-TLFSGFCYRGTLDTLTANLSVLKTLEDSGYAEAVSKLIDIRDP---HKDPLLLVQDPEALPLRQPENYLRNLLSDRLTGYV--NQQLLPLFTDSAKDSERLLAQDLLSIKPCHPRLANLVYSLSNAGLRQRLIGQFSNTTSLQALLVKEGPRALHEHLAALDRALMYGLEERRTWCSALAAQSLRNRHWSEYEI-VGVTMAAPQEQFMPYHELFRPYFGSKTSDKVKRVDAD-KQLVALRKILTLKPWIRSQECPHLEGLLNQLIKEKTSIPLAD-LEVLRISGKVDHRVGNPTSPKGSMANTLLSFSSHVFITTDTATGQDWSICYQTVFLSAISRLEWTDCRGCTRPVNDHHF-----------QEITALRMAHHLLVALSS---RMDLSSVLSHA----------------------GLYTLQLTGQDSQLSVDSVVHSLVIATKQLDESLQRPLALKSDRLALLAALFNDT-ALLLSAQE-----TQALGLLQDLKVLELIPCRPH-LT-SDEA-----CQAIRSLASA-------TRPFVRHLHLTTELMWLGKSLITKMVILEPPTGPISLAAWH-L-GAKMIICLSETPVQDSERSINLGPDDHLM---------------------WITSLVRS--PMPLISSNLYVFSTLRK-ETLQQM---------FALTRCV--------FECLLTMCPVSPESSTWCLFKRVE-------------SLEKE----RLYVRRVAETLGIN------ATREAAIASLSKTIEHA-IWTAAGSRRRTIYELLDHLLQFLFLYTELEYIS-----GLLLKKWSRVLWPL------------------
>Nyamanini_nyavirus_YP_002905337.1
MEGPEDLHLSSALLGEVDYVMHEDHREVA-GIIIGSYRDLIRLAWRVYTKRLVALQALLNW--MQRELLMLFNQTEI-LSVAAQERRFDLIGDLVVYTPVAPYTALLALTGMTDARFTTLLYARVACIEFFCKADHD--LEVLGEDL-YGVLKCLPSISIGAVL---HT-EISSFLETVMEDLPRSSLAAAHVRLEVSGLWKTMGHPFINVSSSVAELRARGTSPATAAEAGEDLACFFKKYWCKVYCKKH-HCWPECYLKGTEEPSPGDLWKNMEFKPHLDFDDTSELLSDRAMIHSRSQWGYTYNPVPPKKNQRVILEYLERPEVRQVISAIEQ-G-AMPREWFAMVGVFKECELKRDKGRLFGKLTFEARLYQTATEHNIAEKIFPYIKSQSMTMSEEELKRTILRMSSSLKAYS-EHDIIFISVDLSQWCTTWRHESAGPLLRL-LDQIFGLNGVYNLTHLFSQASGVFVQDRFWPPEQGPKEGPTYISCFLAWLEGLRQKGWTLATLMIIEKTALEYGTQATLLGQGDNQVICLRHPSKKQLA-----LNMTVQGWAEEFLSLLERNMRQLGLILKPKESWISTSLFEYSREYHIGGCPVSRGLKLASKLPNSQIPTFNTVISSLYASGSGLAGADQTPLSAYSHLGRVL--LVTLLSISRTVGGLPI-TPFSGFCYRGTLDTLTSNLSVLRTLEIAGYEEAVSRLVDLREP---HKDPLLLVQDPEALPLRQPENYLRNLLSDRLTHYV--NKQLLPLFTNRAKDSERILAHDLLSIKPCHPRLANLIYSLSNAGLRQRLIGQFSNTTSLQALLVQEGPRALHDHLAALDRALLYSLEEKRRWCSALAAQALRAKHWCEYDV-VGVTMAAPQEQFLPYSELFRPYFGSKTSDKVKRVDAD-KQLVALRKILTLKPWIRSQDCPNLESLLNLLIEEKTSIPLSD-LEILRISGKVDHRVGNPTSPKGSMANTLLGFSSHIFITTDTATGQDWSICYQTLFLAAISRLEWTDCRGCTRPVNDHHF-----------QVISALRMAHHLLNSLSS---RMDLSSVLSHA----------------------SLYALQMTCQDSVLCIDAVTHSLVIATLQTEADHPPSSSLKSDRLALLTALFSDS-ALLQAATE-----VQAVNLLQELKVFSLIPHRPQ-VV-ADEA-----CQTIRSSASL-------TRPRMPHLSLTTELIWLCSSLLRSAVIVEPPSGPLSLAAWH-L-GPKMLICLSSSAVLDPERAINLGPEDHLM---------------------WIASLVRD--PLPLVHASLYLFSTLDL-PLLYQM---------RALVRLL--------FECQRMLCAVSPESSTWCLLKRVC-------------ALAKE----SLYVRRIAATLGIC------ESRVSAIASLAKVVESA-VWTSPGSRRATVHQLIDHLLQFLYLYTSEEYHS-----PSLLRRWGRVIWPL------------------
>Sierra_Nevada_virus_YP_009044201.1
MEEPEDLHLSSALLGEVDYILHEDHQLVL-RSLVASYRDFIRNVWGDYICHLISLMALSNW--MQTDLLNWFEMVVI-ERVAASEIKLQLIGDIVILKDPAPYITALAIAGMTNSRFTTLLYARVACSEFFEAADYD--LSTLGEDL-YGVMKCLPSMAIGAVL---HT-EMSHFLETVTEDLPASRLREAHVRLELSGLWKTMGHPFIQIESSILELRAKGTSPATAREGGEDLANFFKKYWCHSYFKKH-HRWPEAYKKGTEEPSVGNHWKDVSFLPHMDFDDTSELLSDKAMIHSRSQWGYTYNPAPPKKNQRVILEYLERPEVKEVIQRIET-G-DIPKEWFAMVGVFKECELKRDKGRLFGKLTFEARLYQTATEHNIAEKIFPYIKGQSMTMSEEELKRTILRMSSSLKAYI-EHDIIFISVDLSQWCTTWRHESAGPLLRV-LDSIFGLNSVYNLTHLFSQISGVLVQDKFWPPPQDETESMTYISGFLAWLEGLRQKGWTLATLMVIEKTAIEYGTQATLLGQGDNQVICLRHPSTKQLK-----LGLSVQGWAEGFLELLEKNMAFIGLVLKPKESWISTSLFEYSREYHIGGCPVSRGLKLASKLPNSQVPTFNTTISSLYASSAGLAGADQTPLMAYLHLMSRL--MTVLLSIGRTVGGLPI-TPFSGFCYRGVLDSLTVNLSILRTLELTGFSTEVGRVVDLFTL---RRDPLLLVQDPEALPLAQPENYLRNVLSDRLTTFV--NKQLLPLFTEQAKASERQLACDLLNVQPCHPRLANLLYSLSNAGLRQRLLGQFSNTTSLQSVLLREGPRYLQDHLAVMDRAIFSFIEQKRKWCSAEAARRLRARHWFEYNP-VGITMAAPQEQFIPYATLFRPYFGSKTSEKVKKVDSE-KQITALRKVLTLKPWLGAASDKNFEDLLNTLVQEKTTISLAQ-LEILRISGKVDHRVCNPTSARGSMANTLLGFSSHVFLTTDTATGQDWSICYQTVFVSAISRLEWTQCGQCTIPVEDYSF-----------TEISVVLLAFHFFHCLST---RIDLCTTLKHT----------------------LLEDLQLSHHAGALSMDNLLHSLMVADHKLTLGSIDDFKRQEGRQALIMALLKDS-AQMLVAQE-----HPASQILSDLLILGLIPYRPE-IV-ADEA-----CQTIRRHLSL-------TRPCIPHLHVTTELFWTVQSRISEIHLLDDEEGSLTVAAWH-L-WRKTCHVQVAQPPSSAEFLINTGPEAFLG---------------------WISSLLAGAEPIFLITAE----------EGWQAV---------VALVRCT--------AVFLETVCAISPASSTWIFLLRSK-------------TVMRE----DLLLRGLEASLGLD------SSRPLLVTSISRQLELA-LWMDPATRRTTARGLLKCLLRLFYLLARESYSF-----ASLLKSFARVVYPL------------------
>Soybean_cyst_nematode_socyvirus_YP_009052467.1
MSAVWDLHLASAILSEVEFLWKFSHKKMM-EMCGDKLRTLIALTWG------AILQGTRDVSW--R----------MIVKTAGKQKKLIFSGNLGFWEYVDPWSIFCCLNDIVSGRFTTMLYTKIAVKDMLRLMDEV--VMDHGNIA-YDLFKVIPSVVIGHFLRTEEP---KVFFNALKTDLTQNHKLESQLFFELAGLWKMAGHPVIEVKKGIMKMHDRGGYMTDVEDEAQRAADEFKYQFTLEYWQKH-RKWPTSYAQSIPSGRI-KDFRTSKFGKLFSFDDLLELIEDKSIIPELASWPSEYAWATRSQTKRLVMAYLRDPEPKKVIETVEETG-SLLKEDLVIVLNFKERELKRE-GRLFAKATFPARLYQAGTERAVGNDILGYLPYQSMTLSEAQLTNRLALYSDHLRIGSKTKKFMALVLDFSGWNLRFRAETMGPLYQC-FDDLYGFKNVFKFSQLFPMLSVILVKDEFRPPPMNRMECLTCYYGSECWNEGMRQKPWTVLTMMLILGIARELRTHVSLTGQGDNQVIMLGIPGEQELN-----LQQTPTQYAQSFLHKLSVKCLAIGIPLKPEETWISGRVLEYARQYFIDGVQVPATLKKMTRLTNEDFPTVASDVSTVFSAGCSGANLASDPDPVYEAIDYN---LAALVSTNRTLGGLPC-SLYPDFLIRGLPDPLASNISIRHAAWITCSRTALWR-----TRPLPHVDPGMLVKDPVSLPLLQAENYIRKTLEVALKENA--NKMVARLLSTAADESEKCLINDLLQLKPFNPKVAHEFYLLSNAGLRVKLLGRFYKTRSLAQASSVN--RAILAKIAQHERQALDYYMRRFIWCSTDVARQLRQKWWGM-DV-EGITQAPPWEQGF-----AAPYLGSQTKEKFKKAEVG-SILASMKRIVTVFEWLREPNDPNLQALRDILLSEKTDLGVED-LVLVVYGGCPTHRLHAHAVPSGSTYCGLLTFATHVRFSSSGATVDNYTVMFQQLFLYATSHLMVILCDGCTEFIPETRA----------RDQLPTLGIAAKAVAAMMSEDARTDLKAMLSCV--TSLQSLFQEQIGPGDDIDYTFMPEITLQTLARALLTSGRVWELFQL--------PNSVITVKGVVQLLVQVIRDTPLALCIINEPLLTSDEPLQNLQDVI-------DYQ-VL-DGEAQSLLNIDELRSTVMI--VDHDNKARLCHITRNVSTSISKVLDILTCAVCVAEGAGSILSGLLH-L-YPTLLGYYNSLLPESDDPCVYYPPALIADTGRLMGADEMRAGYTHPGTINKIVSTVVENWQLSFLTMDAEVTDSTVYRQLLLSTIELIRVA--VIIIKLFLI-GVLSACATTKLVPPASDRESTEVYLLAQGNAIRHYCHRRHQLDYARSLAS-SL------------------PCLSTVTQAMNIPLDRL-MHLMHRGLRTHMEGVVRIWLAERLIDIIHQAVE-----CELFDKIRRPILHLFVRRKPRIGYR-------
>Lishi_Spider_Virus_2_YP_009303699.1
MNNLDDLHLKSALTDTVEELGDKEVSKMKGNEMNSGINSLLEENYEDVSKDMKIVNGITRIL-AGRIKILFKKVDRLRNKMLKHQVKTYFTDQFCLIVLLLSYDQILLIVDTVSSRFLTLLFVNLYLEDFYKWGDRA--VQELGNPG-YNIIKKIEPFCIGVYLQRWDP--LGKFVEHLIRASSDR---NPNQLFELFGLYRHTGHPFVDESAGCIKMQETTRSCIIEESSLKNCLGACKKHFIMNYIKHN-KSWPSSVITGIINEYETHLWSSICFNKTFDYNDFTPLLSDTAISPQRSKWGTLYNQKDTDYSRRTLINLLKRKRFGKVRKTIVE-R-KVPKEWKIVSLHSKERELKIE-ARLFAMMVLEMRMYFATTEKNISDILFKYVPNQTMTNSEAELNNKLLNLTNLRIRQD--KIAITFSLDMDKFNNRWRDASTLPFFQL-LDDLYGTEELYSYSHKFFEESFFCLASYNHVPSYLKKNSDTTWIGQGGGCEGLRQKGWTFIISSALSAAEEITNVKSHIIGQGDNQVIVALFTKIYPNMDYVNQYSDHITHQIESYTSVLEKHINGLGMKLKLEETWVSMSLMNYGKEILINGCYLTSSLKRISRSVNEVHPTLSTRISSIFSSCHSASSKSFDQVVPYYTIDQEVKGAIILLNTNKEIGGYPI-MPFTEYLFRGHPDQISTYLTNLCFASRSLGECKKVQIYISTKFDKLKINYQKLIQDPTSWNWKLDTGEISKILEQNLRKIV--NEDISKLLNQSNPIENKAVIDYLSNTTPFIPRVLNEIFRHSPEGAKLHYMSIFSDMKTMKEMMSSSDSKSLIKLIERSENRILHYVFTMIKLNSFSLSEEITTVQWQK-NI-EGSRIPHPGQQFEEHIVYFQPYTGSATKEKRSRPKGD-RALQAAQNLFRIQDWVISKDST-LYQFILELIRSRTEIPLEV-IKMAYYGGSVIHRFQDVVTKHACRPNTRPNLFSHIYVSSDNMGKDNFYIHFQSVFLYGLSLINHVVNYHSLKRIEESLIGSILLYSTIDKFNLESLEVGVIIYSYMIQSSTSSGVVWFLDNI------------FAHENIITLTLIKRISLNFFKPLLCNDDIISEFKKLWEPGSSQYPNGQGLEKLIFNEMLKGINSI-TLLIICSKELLNNDLRCESLMIYYDVDETDNDIK-SC-KDSISNFTKISRLNDDITC-------KYRYTHFNRLYSTAHYKYCELFKHIINLAEGCGGLSKLCSQ-W-FNCSKIIYNTLIQLRDQRAVGYIPPEVRYSIKLLGIQECIQTGLDDDVIEIFSNLIKKVGLPSIMTMDAESLREDKEKNTRILM----NVAKLYLIVKSFIC-SFFFRYNNTMVVPRFSSSENTEIFLIIRK-------------NITLH----EL-LHKSMIKLGFK---------SNLRHCLNSVTDNF-L----KEVSSKIDLIIGYKMEKMGRDLQYSLIK-----LKKLGYIIVNLYILCDIQEWKDLYQ-------
>Farmington_virus_YP_009091823.1
MAFDPARTLNSPIRLGIRAVWDKGYARFS-ECVSTRLRAITEDLLTTAVPQIKILAELGRA--IGWAFVMGKILTFM-NADTVEGVLAVFNPDGLTIRVIMTRETACMIGDIHAQFAIQYLAAYLDLTSLKLWGLNV--LKLLGRNG-YEVIACMEPIGYAVLMRDRSP-DPDTYLNSILSEFPVDSDATPHKVSDAFGLFRMLGHPMVDGADGIEKMRRLSKKVKPDQSTAIDLGAIMAELFVRSFVKKH-KRWPHARLCGYPAETHPASWAAVEFNQEFEPPNLADIIDDKSCSPNKHELYGAWMKSGWQEQKKLILRWFTETMVSELLEEIDA-H-GFREEDKLIGLTPKERELKLT-PRMFSLMTFKFRTYQVLTESMVADEILPHFPQITMTMSNHELTKRLISRTRPQSGGG-RDVHITVNIDFQKWNTNMRHGLVKHVFER-LDNLFGFTNLIRRTHEYFQEAKYYLAEDGTNLSFDRIDGPYVYTGSYGGNEGLRQKPWTIVTVCGIYKVARDLKIKHQITGQGDNQVVTLIFPDRELPS---VERSKYCRDKSSQFLTRLSQYFAEVGLPVKTEETWMSSRLYAYGKRMFLEGVPLKMFLKKIGRASNEFVPSLEEDLARVWSATSAAVELDLTPYVGYQAIRNHLIYVKSICWKPKAIGGWPV-LMLEDLIIKGFPDPATSALAQLKSMVPYT-SGIDREIILSCLNLPLVVSPSMLLKDPAAINTISAGDILQEVARDYVTDY-LQNPQLRAVVK-NVKTELDTLASDLFKCEPFFPPLMSDIFSASLPAYQDRIVRKCSTTSTIRRKAAERGSDSLLNRMKRNEINKMMLHLWATWTCTKQLAQQYRNQSWGK-QI-HGVSVGHPLELFGDFLQTFYPYIGSETRERAVKNYVVEPLLKPAVRLLRAINWFIPEESD-ASHLLSNLLASVTDINPQD-HYSSVGGGNAVHRYSCRLSDKLSRVNNLYQLHTYLSVTTERLTSKNTDAHFQSMMIYAQSRHIHIECNHCIEDIPDEPIQEPFLYIRQQ-VRLAGLGVAFRVIRASVDPNDRIDPDKLVEYIASLEWHHVLMSGSVRDAFFKMLRISETPFYYLANLFVDPQTREALMSSGFSPPAETVNANAAAAEIRRCCANSAPSA-LHVVIWSH-----EVKLVDITRYQ-------DMQ-VL-ESDLDTLMKLQVIREDLDV-------NKYRKLIFRIITGAVYKYLSLKSELMVIGDGTGGITAAMMA----DGIDVWYQTLVNYDHQGLSVQAPAALDLSGRLLNPGRFASFGTDPRFTAYFDQY---PFKVDTLWSDAEGDFWDKPSKLNQYF----NIIALQLVVKVYTI-EAFRKLSPCAIISLFSTEGSTECFVLSNLTTVKCYSRRVACIGLFRS-PSIALYITKVISDKGTQ------AVADTMINSYKKISPRV-FFENPAKLMDVLDMLTN----------ISAFLS-----LKFMKTIMSTLGSVLMTVKRTQELRAKNTAPL
>Aquatic_bird_bornavirus_1_YP_009237647.1
MSFHADQSLKNPLITEVDFCINRALKFVKSKNLSRDYYKLFRRVTLRSAESIVIISTLQHMT---ELSITYQRII---RQVSYSREALMFIQSLVVGYYLMTYNHFLAAADTAKSRCHLLIASVVQLEHVFDLIDIIDSIDIDHDNY-FTIIKSISPYSKGLTM--------SVYNLTVKTEFESVFQINPNLLLMISSVEKSWYFPEINMKEGFHKMRVDIESAPL-LQYGEELLTMFKAEFIKGYVTKH-AKWLNARELGR--SPSFKLFTEVVILKVTDLDDFNDIVSDKAVINSRRDWTFEYNAAKKSGPSRLVNALIDGRLDPTLLIPFYK-G-SVELDDRITVLVPKERELKVK-GRFFSKQSLAIRIYQVIAEAALKTEIMPYLKTHSMTMSSTALTHLLNKLSRQIVTGD----SFVINLDYSSWCNGFRPELQMPICRQ-LDQMFDCGYFFRTGCTLPCFTTFIMQDRFNPPRANREDGSTCIIGAKTMGEGMRQKLWTILTSCWETIALREVGVSFNILGQGDNQTIIIHKSLAESNQ------------QADRALGSLYKHSRLAGHHLKMEECWISDCLYEYGKRLFFKGIPVPGSLKQLSRVTGELFPNLYSKLACLVSSCLSAAMSDTSPWVSLIELYVELPPLTTLCLVGPSLGGLPTPATLPSVFFRGMSDPLPLQSALLKTLVSLT--SISISFVNRVIKLKIYPDWLSLVTDPTSLNIARPERQIRKWVEEAIAASH--SSRVGEFFQQPLTEMAQLLARDLSTMMPLRPRDMSALFSLSNVAYGLSVIDLFQKSSTVIAANQAV---HLEDVVLRYKELIISRVLDQSEGCTYLAAKQLRRLTWGR-EL-VGVSMPFVAEQFTDYHDAQPLYLGSNTAIKVQKLNKT-RAANLVRDTLVLYQWRKVVDPN-LSKLMDCFLKEKGYVSEVR-----IQGGTLTHRLPSRGDSRQGLTGYVNIISTWLRFTSDYLQSDDYTIHFQHVFTFGCLYADSASCQTCFEKIESEEF----VTIPENEVEFDPCILGILIGKSLLVDIRKLPWSIIIRSLIDAKLLSFERAG----------LIMGHSFLYLMQVFKESALLLETVPV---------------------------NF--------------KDRRDLIAKVL-----------IS-NHEL-----ASRIDINIDL----------------LASAKGVSLHPIINETVIKGSHHGHYSLAGKG-I-QNRAQLL----------------------VIRKLEIKEIYIYP---------------GLTVVLVLLDLDLCNAVQTRNIAKSLATKKLTIISELNFNVFPCSSLFRPYETVFNL-----SALLSTYYFLLD-------------DVRLI----EF------------------------------ASQTV-LLNTSWTVVYYLGVIRG----------IISKNR-------------------RGSPDLHSFLL-------
>Aquatic_bird_bornavirus_2_YP_009268916.1
MSFHADQSLKNPLITEVRFCLERAFNLIKAKNHSKDYYKLFRRVVLRAAETIIIITTLQHMA---ELSITYQRIV---RQVSYSRESLTFIQSLVVAHLLMTYNHFLAAADTAKSRCHLLIAAVIQLDYIFELIDVIDSIDTNHDDY-FTIIKSISPYSKGLVM--------SSYNTTVKTEFETVFQINPNLLLMISSVEKSWYFPEINMVDGFHKMRVDIDAPSI-LQYGQELLTVFRAEFIKGYVAKH-AKWPNARELGR--SPSFKLFSEVVILKIADLDDFNDIVSDKAIINSRKDWTFEYNAANRSGPSRLVNALIDGRLDPGLLLPFYR-G-AVEFDDRITVLVPKEKELKVK-GRFFSKQSLAIRIYQVIAEATLKNEIMPYLKTHSMTMSSTALTHLLNKLSRQIITGD----SFVINLDYSSWCNGFRPELQMPICRQ-LDQMFDCGYFFRTGCTLPCFTTFIMQDRFNPPRLHNEDGETCISGAKTMGEGMRQKLWTILTSCWETIALRDVGVTFNILGQGDNQTIIVYKSLAESNQ------------QADRALGSLYKHARLAGHHLKMEECWVSDCLYEYGKRLFFKGIPVPGSLKQLSRVTGELFPNLYSKLACLVSSCLSAAMSDTSPWVALIELYVELPALTTLCLVGPALGGLPTPATLPSVFFRGMSDPLPLQLALLQTLISTT--SISSSFVNRVVKLTIYPDWLSLVTDPTSLNIARPERQIRKWVEEAISASS--SSRVGEFFQQPLTEMAQLLARDLSTMMPLRPRDMSALFGLSNVAYGLSVIDLFQKSSTVVAANQAI---HLEDVVIRYKDSIIARVLDQSEGCTYLAAKRLRRLTWGR-EL-VGVTMPFVAEQFVDYQDAQPLYLGSNTAIKVQKLNKS-RAASLVRDTLVLYQWRKVIDPN-LSKLMDCFLREKGYTSEIR-----VQGGTLTHRLPSRGDSRQGLTGYVNILSTWLRFTSDYLQSDDYTIHFQHVFTFGCLYADSASCPTCFEKIESEEF----VSIPESEVEFDPCILGILIGKSLLVDIRKLPWSIIIRALINARLLTFEKSG----------MVSGFNFSFLNQVFKESALLLETTPI---------------------------NF--------------RDRKDLISKIL-----------IS-NYEV-----SMRIDANIDL----------------LASAKGVSTGPIINETTSKGSHHGNYSLSGVK-A-QAQSQLV----------------------VIRKLGLSEIYVYP---------------GVSLVLILLELDLCNAVKTRDLRRSLALRTHQIVFELNFNVFPCASLFKPFSNVSNL-----TALLSSYSYLLD-------------DIRPV----EF------------------------------ASQTV-LLKTAWTMIYYVGIVHG----------IISRTK-------------------REAPDLDLFLL-------
>Canary_bornavirus_1_YP_009268910.1
MSFHADQSLKNPLITEVDFCLNRALQFIKSKNVSRDYYTLFRKIRLRAAETIVIIKTLDQME---ELHITFQRII---RQVSYSRESLMFIQSLVVAFTLMTYNHFLAAADTAKSRCHLLITTVIQLNYVFDLMDVIDAIDLTHDDY-FTVIKSISPYSKGLIM--------TAYNVTVKTNFESVFRINPHLLLMVPAVEKSWYFPEIDMVSGLFKMRAYVEQPQL-LQYGEELLTMFKAEFIKGYVSKH-AKWPNARELGK--SPSFRIFSEVTILKVAELDDFNDVVSDKAIINAKCDWPFEYNSANKSGPSRLVNALIDGKLDPGLLEPFCR-G-AVDCEDRITVLVPKEKELKVK-GRFFSKQSLAIRIYQVVAEATLKSEVLPYLKTHSMTMNSTSLTHLLNKLSQRIVTGE----SFVINLDYSSWCNGFSPELQMPLCRQ-LDLMFDSGYFFRTGCTLPCFTTFVIQNRFNPPQQSNEDGATCVIGAKTMGEGMRQKLWTILTSCWETIALREAGVSFNILGQGDNQTIIIHRSLAENNQ------------LADRALGCLYKHARLAGHHLKMEECWVSDCLYEYGKRVFFKGIPVSGSLKQLSRVTGELFPNLYSKLACLVSSCLSAAMSDTSPWVSLIELYVELPSLTALCLVGPPLGGLPTPATLPSVFFRGMSDPLPFQLALLKTLIEIT--SVSVSFINRVVKLKIYPDWLSLVTDPTSLNIVRPERQIRKWVEEAISANT--SSKVGEFFQQPLTEMAQLLARDLSSMIPLRPRDMSALFGLSNVSYGLSVIDLFQKSSTVVSANQAI---HLEDVVLRYKESIIERVLDDSEGCTYIAAKRLRRLTWGR-EL-VGVTMPFVAEQFVDYLNAQPLYLGSNTAIKVQRLAKS-RAATLVRDTLVLYQWRKVQDPN-LSKLMDCFLREKGYTSDIR-----IHGGTLTHRLPSRGDSRQGLTGYVNLISTWLKFSSDYLSSEDYTIHFQHVFTYGCLYADKANCESCFEKIESEEF----VVVPEQEVEFDPCILGILIGKSLLVDIRRLPWSIVIRSLIETRLLTFERAG----------MIQVHAFAHIVKVFQESSLFLETIPI---------------------------NF--------------KDRIDLIAKII-----------IS-NYEI-----ASRIESNVDL----------------LASAKSVSTAPICNETISKGCHHGHYSLASSG-L-CGRSQVI----------------------AIRKAGIKEVYLCE---------------GLTVVFVVLVLDLCNAVKIRDMAKSLSTHKNQLRLELQYNVFPCSSLYKPYSRVLNL-----AAILGSYEFLLD-------------DIRPH----EF------------------------------TSQAV-LLMTYRSITYYVGLQRR----------IITFHE-------------------ARSPDVHVFLS-------
>Canary_bornavirus_2_YP_009165497.1
MSFHADQSLKNPLITEVDFCLNRALQYIKSRNISKNYYTIFRRIKLRAAETIVVIKTLEHME---ELHISFQRII---RQVSYSREPFMFVQSLVIASTLMTYNHFLAAADTAKSRCHLLITTVIQLDYVFNLIDIIDSIDLPHDDY-FTVIKSISPYSKGLVM--------SAYNVTVKTDFESVFNINPNLLLMVSSVEKSWYFPEIDMVTGLSKMRAYSEKPQL-LQYGEDLLTMFKAEFIKGYISKH-AKWPNARELGR--SPAFRIFSEITILKIAELDDFNDIISDKAIINTKQDWPFEYNSATKSGPSRLVNALIDGQLDPKLLEPFCR-G-SVEYEDRITVLVPKEKELKVK-GRFFSKQSLAIRIYQVIAESILKNEILPYLKTHSMTMNSTSLTHLLNKLSRQIVTGE----SFVINLDYSSWCNGFSPELQMPICRQ-LDLMFDSGYFFRTGCTLPCFTTFIVQNRFNPPKASSEDGTTCIVGAKTMGEGMRQKLWTILTSCWETIALREAGVSFNILGQGDNQTIIIHRSSAESNQ------------LADRSLGCLYKHARLAGHHLKMEECWVSDCLYEYGKRIFFQGIPVSGSLKQLSRVTGELFPNLYSKLACLVSSCLSAAMSDTSPWVSLIELYVELPALTTLCLVGPSLGGLPTPATLPSVFFRGMSDPLPFQLALLKTLIKTT--SISVSFINRVVKLKIYPDWLSLVTDPSSLNIARPERQIRKWVEEAISANT--SSKVGEFFQQPLTEMAQLLARDLSSMMPLRPRDMSALFGLSNVAYGLSVIDLFQKSSTVVSANQAV---HLEDVVLRYKELIIQRVLDETEGCTYIAAKRLRRLTWGR-EL-VGVTMPFVAEQFNDYKDAQPLYLGSNTAVKVQRLSKS-RAAGLVRDTLVLYQWRRVVDPN-LSKLMDCFLREKGYTSDIR-----VHGGTLTHRLPSRGDSRQGLTGYVNLISTWLKFSSDYLSSDDYTIHFQHVFTYGCLYADKANCQTCFEKIESEEF----VSIPEQEVEFDPCILGILIGKSFLVDIRKLPWSIVIRSLIDTRLLSFERAG----------LLHNQTFSYIVKVFQESSLFLETIPI---------------------------NF--------------KDRHDLIAKII-----------IS-NYEI-----ASRIESNIDL----------------LASAKGLSINSICNETIPKGCHHGHFSLSATG-L-QEQSQVI----------------------AIRKMELQEVCISP---------------GLSIVFVVCAMDLCSAVKLRNIPKSLSLRKNQLRLELRYNVFPCSSLFKPFDRVLNL-----TALFGAYEFLLD-------------DIRPH----EF------------------------------TSQAT-LLATHRSITYYVGLKNR----------VVALTP-------------------ARSPDLHLFLS-------
>Canary_bornavirus_3_YP_009041461.1
MSFHADQSLKNPLITEVDFCLNRALQYVKSKNVSKDYYTLFRQIKLRAAETIIIIRTLEHME---ELHITFQRII---RQVSYTREPLMFIQSLVIAFTLMTYNHFLAAADTAKSRCHLLITAVIQLNYVFDLIDIIDSIDLSHDDY-FTVVKSISPYSKGLVM--------SAYNVTVKTDFELVFRINPNLLLMVSSVEKSWYFPEIDMISGLGKMRNYSEKPQL-LQYGEELLTMFKAEFIKGYISKH-AKWPNARELGK--SPSFKMFSEVTILKIAELDDFNDVISDKAIINSKQDWPFEYNSATKSGPSRLVNALIDGRLDPRLLEPFCR-G-AVEYEDRITVLVPKEKELKVK-GRFFSKQSLAIRIYQVIAESTLKTEVLPYLKTHSMTMNSTSLTHLLNKLSKQIVTGE----SFVINLDYSSWCNGFSPELQMPICRQ-LDLMFDCGYFFRTGCTLPCFTTFIVQNRFNPPKAGPEDGVTCIVGSKTMGEGMRQKLWTILTSCWETIALREAGVSFNILGQGDNQTIIVYKSLAETNQ------------LAERSLGCLYKHARLAGHYLKMEECWVSDCLYEYGKRVFFKGIPISGSLKQLSRVTGELFPNLYSKLACLVSSCLSAAMSDTSPWVSLIELYVELPPLTTLCLVGPPLGGLPTPATLPSVFFRGMSDPLPFQLALLKTLVKTT--SISVSFINRVVKLKIYPDWLSLVTDPSSLNIARPERQIRKWVEEAISANT--SSKVGEFFQQPLTEMAQLLARDLSSMMPLRPRDMSALFSLSNVSYGLSVIDLFQKSSTVVSANQAV---HLEDVVLRYKESIIQRVLDESEGCTYVAAKQLRRLTWGR-DL-IGVTMPFVAEQFKDYKDAQPLYLGSNTAIKVQRLNKS-RAAGLVRDTLVLYQWRKVIDPN-LSKLMDCFLREKGYSSDIR-----VHGGTLTHRLPSRGDSRQGLTGYVNLISTWLKFSSDYLSSDDYTIHFQHVFTYGCLYADKADCLTCFEKIESEEF----VNIPEQEVEFDPCILGVLIGRSLLVDIRRLPWSIVIRSLIETRLLSFERAG----------LLHHQSFSYITKVFQESSLFLETIPI---------------------------NF--------------KDRYDLISKII-----------IS-NYEI-----AARIESNIDL----------------LASAKGSSVNQICNETISKGSHHGHFSLSATG-L-QEKSQVI----------------------AIRKLNLQEIYICS---------------GLSVVFVVCAMDLCNAVKLRNVPKSLSSRKKQLRLELQYNVFPCSALFKPFDKILNL-----TALLGAYDFLLD-------------DIRPH----EF------------------------------TAQAT-LLATHRSITYFVGLLNR----------VIVLAR-------------------ARSPDIHTLLS-------
>Parrot_bornavirus_5_YP_009273003.1
MSFHADQSLKNPLLTEVRFCLERALQYVKSQNHSQDYYKIFRRIKLRASETIVIVKTLSHMT---ELHITFQKII---RQVSYSRESLMFVQSLVVAWELMTYNHFLAAADTAKSRCHLLITAVIYLDYIFELIDVVDSIECSHDDY-FTIIKSIAPYAQGIVM--------TRYNRTVKTDFESVFTISPVLLLMITSVQKSWYFPEIDMENGLFKMRVDNEDPRL-LVYAQQLLTMFKADFIKGYIAKH-AKWPNARGLGR--SPSFTLFSEVVIQKIADLDDFNDIVSDKAIISSRRDWMFEYNAAQRSGPSRLVNALIDGKLDPNLLEPFMR-G-AVELDDRITVLVPKEKELKVK-GRFFSKQSLPVRIYQVVAESMLKNEVMPYLKTHSMTMSSTSLTHLLTKLSHQIVKGD----SFVINLDYSSWCNGFRPELQMPICKQ-LDQMFDCGYFFRTGCTLPCFTTFIIQDRFNPPRSFKEDGITCAIGTKTMGEGMRQKLWTILTSCWETIALREAGVCFNILGQGDNQTIIIHRSAVEANQ------------LADRALGSIYKHARLAGHNLKVEECWVSDCLYEYGKRLFFQGIPVPGSLKQLSRVTGELFPNLYSKLACLVSSCLGASLSDTSPWVALIELYVELPPLVTLCLVGPVLGGLPTPATLPSVFFRGMSDPLPLQLSLLKTLLSST--SISLSFVNRVVKLRIYPDWLSLITDPTSLNISRPERQIRKWVEEAIATSS--SSRIADFFQQPLTEMAQLLARDLSFMIPLRPRDMSALFSLSNVAYGLSIIDLFQKSSTVVAANQAI---HLEDVVLRYKLSVIERILDQSEGCTLVGAKGLRRLTWGR-EL-VGVSMPFVAEQFKEYKDAQPLYLGSNTSIKVQRLNKS-RAAGLVRDTLVLYQWRKVNDPN-LSELMRCFLREKGYHSEVR-----VHGGTLTHRLPSRGDSRQGLTGYINLISTWLRFTSDYLQADDYTIHFQHVFTYGCLFADYSHCSLCFERIESEEF----VSIPEEEVEFDPCILGSLIGRSLLTDIRRLPWSIVFRALIDIGLMKFERAN----------LTQEQRFTYLMKVFQESALLLESIPI---------------------------YF--------------RDRADLIAKSL-----------LI-NQEI-----ITKLEKNIDL----------------IAASKSVSSNMIIHETTTKGSHHGHYSLAHLG-L-QNKAQVI----------------------AIRRLALSEIYIYP---------------GLSVVLVILSLDLCSATSTRNLPKSLSAKVNEISLELEYRVFPCSALFKPFRSLYTL-----NALVNAYEFVLS-------------DVRAS----EF------------------------------ATQLA-LVPTVQTITYYLGMVGG----------TLSLVR-------------------RSDDARVVLTG-------
>Borna_disease_virus_1_NP_042024.3
------------------------------------------------------------MT---ELHIAYQRIV---GQVSYSREALQFIQSLVIATILMTYNHFLAAADTAKSRCHLLIASVVQLDHIINMIDIIDSINLPHDDY-FTIIKSIFPYSQGLVM--------GRHNVSVSSDFASVFAIDPVLLLMVSSVQKSWYFPEIRMVDGLHKMRVELETPQL-LSYGHTLLSIFRAEFIKGYVSKN-AKWPNARELGR--SPAFQLFEKVVILRIADLDDFNDIVSDKAIISSRRDWVFEYNAAARSGPSRLVNALIDGRLDPALLEPFYR-G-AVEFEDRLTVLVPKEKELKVK-GRFFSKQTLAIRIYQVVAEAALKNEVMPYLKTHSMTMSSTALTHLLNRLSHTITKGD----SFVINLDYSSWCNGFRPELQAPICRQ-LDQMFNCGYFFRTGCTLPCFTTFIIQDRFNPPYSLSEDGVTCAVGTKTMGEGMRQKLWTILTSCWEIIALREINVTFNILGQGDNQTIIIHKSASQNNQ------------LAERALGALYKHARLAGHNLKVEECWVSDCLYEYGKKLFFRGVPVPGCLKQLSRVTGELFPNLYSKLACLTSSCLSAAMADTSPWVALIELYVELPPLTTLCLVGPSIGGLPTPATLPSVFFRGMSDPLPFQLALLQTLIKTT--GVTCSLVNRVVKLRIYPDWLSLVTDPTSLNIARPERQIRRWIEEAIATSS--SSRIATFFQQPLTEMAQLLARDLSTMMPLRPRDMSALFALSNVAYGLSIIDLFQKSSTVVSASQAV---HIEDVALRYKESIIQGLLDTTEGCTYLAAKQLRRLTWGR-DL-VGVTMPFVAEQFHLYLDAQPLYLGSNTAVKVQRLTKS-RAANLVRDTLVLHQWRKVTDPH-LNTLMARFLLEKGYTSDAR-----IQGGTLTHRLPSRGDSRQGLTGYVNILSTWLRFSSDYLHSDDYTIHFQHVFTYGCLYADSASCKTCFEKIDSEEF----VTVPEQEVEFDPCVLGILIGKSFLVDIRKLPWSIVIRSLIGARLLQFEKAG----------MLYAATPSFLMKVFQDSALLMDCAPL---------------------------NF--------------HSRGDLVAKLV-----------FI-NPGI-----VSGINSNMDL----------------IAAAKSVGVKQFVEETTARGHHHGCYSLSWSK-S-RNQSQVL----------------------VVRKLKLCVLYIYP---------------ALTIILVLLEMDLCGAVSSRDIPHSLAGRTGVIRLELEFNAYPCKALFRPYRSLQSF-----LALMDNYSFVMD-------------DIRPH----EF------------------------------VGQHI-LQPVLVEVVYYVGVVRK----------VLARHP-------------------RDEDCQGSLLV-------
>Borna_disease_virus_2_YP_009268922.1
MSFHVDQSLKNPLLTEVSFCLKRALGQIKPRNLSCDYYLLFRQVVLRAAETIVIVSALEHMT---ELHIAYQRVV---GQVSYSREALYFIQSLVIATILMTYNHFLAAADTAKSRCHLLIASVVQLDHVINLIDIIDSINLPHDEY-FTIIKSISPYSQGLVM--------GRYNVSVSSNFASVFTIDPVLLLMISSVQKSWYFPEIRMVDGLHKMRVDSEKPQL-LSYGHTLLSMFRAEFIKGYVSKN-AKWPNARELGR--SPAFQLFAKVVILKIADLDDFNDIVSDKAIISSRRDWVFEYNAASRSGPSRLVNALIDGRLDPALLEPFYR-G-AVDFEDRLTVLVPKEKELKVK-GRFFSKQTLAIRIYQVVAEAALKNEVMPYLKTHSMTMSSTALTHLLNRLSHTITKGD----SFVINLDYSSWCNGFRPELQAPLCRQ-LDQMFNCGYFFRTGCTLPCFTTFIIQDRFNPPYSDREDGVTCAIGTKTMGEGMRQKLWTILTSCWEIVALREVNVTFNILGQGDNQTIIIHRSVSQNNQ------------LAERALGALYKHARLAGHNLKVEECWVSDCLYEYGKKLFFRGVPVPGCLKQLSRVTGELFPNLYSKLACLTSSCLSAAMADTSPWVALIELYVELPPLTTLCLVGPSIGGLPTPATLPSVFFRGMSDPLPFQLALLQTLIKTT--GVTCSLVNRVVKLRIYPDWLSLVTDPTSLNIARPERQIRKWIEEAIATST--SSRVATFFQQPLTEMAQLLARDLSTMMPLLPRDMSALFALSNVAYGLSIIDLFQKSSTVVSASQAV---HIEDVALRYKESIIQRLLDTTEGCTYLAAKQLRRLTWGR-DL-VGVTMPFVAEQFHLYLDAQPLYLGSNTAVKVQRLTKS-RAANLVRDTLVLHQWRRVTDPH-LNTLMCRFLLEKGYTSEAR-----IQGGTLTHRLPSRGDSRQGLTGYVNILSTWLRFSSDYLHSDDYTIHFQHVFTYGCLYADSASCKTCFEKIDSEEF----VTIPEQEVEFDPCVLGILIGKSFLVDIRKLPWSIVIRSLVGARLLQFERAG----------LLYAAAFSFLMRVFQDSALLMDCAPL---------------------------NF--------------QNRGDLVAKLI-----------FI-NPGI-----VAGINSNMDL----------------IAAAKSVGVKQFVEETVARGQHHGRYSLSWSG-L-HRRAQAL----------------------VVRKLKLCVLYIYP---------------ALTIILVLLELDLCGAVSSRDVPHSLAAKTGVIRLELEFNAYPCKALFKPYRSMQSF-----LALMDNYGFLMD-------------DIRPH----EF------------------------------VGQYI-LQLIQEEAVYYVGVVGR----------VVSRSS-------------------RDEDRQGSLLA-------
>Borna_disease_virus_YP_009269418.1
MYFSPDQSLKNPLLTEVAFCLNRARSYVKPKNLSKDYYRLFRQVVLRAAEAIVIISTLNHMS---ELHIAYQRII---NQVSYSREALMFVQSLVVAMILMTYNHFLAAADTAKSRCHLFIASVIQLDHILDLTHIIDSIILPHDDY-FQIIKSISPYSQGLVM--------DQHNVTVSTNFKSIFPIDPVLLLVITSVQKSWYFPEINMCDGLMKMRFDSESPKL-LSYGQTLLAMFRAEFIKGYISKH-GKWPNARELGR--SPSLQWFSEVLILKLTDLDDFNDIVSDKAIINSRVDWSFEYNAAVKSGPSRLVNALIDGRLDPHLLGPFYK-G-SVEFEDRLTVLVPKEKELKVK-GRFFSKQTLAIRVYQVIAEAALKNEIMPYLKTHSMTMSSTALTHLLNKLSYQVVKGE----SFVINLDYSSWCNAFRPELQMPICRQ-LDLMFDSGYFFRTGCTLPCFTTFIIQDRFNPPYSIKEDGITCAIGTKTMGEGMRQKLWTILTSCWEIIALREANVTFNILGQGDNQTIIIHKSPSQSNQ------------LADTALSCLHKHARLAGHNLKTEECWVSDCLYEYGKRMFFRGVPVPGSLKQLSRVTGELFPNLYSKLACLTSSCLSASMADTSPWVSLIELYVEFPGLITLCLVGPSIGGLPTPATLPSVFFRGMSDPLPLQLALLKTLITVT--KFPYEFINRVVKLKLYPDWLTLVTDPTSLNIARPERQIRRWIEEAITSGS--SSRIATFFQNSLTELAQLLARDLSTMMPLRPRDMSALFSLSNVAYGLSIIDLFQKSSTVVAASQAI---HIEDVILRYKTSIINNLLDQSEGCTHLAAKQLRKFTWGR-EL-VGVTMPFVAEQFCHYTNAQPLYLGSNTSIKVQKLNKS-RAANLVRDTLILHQWRNITDPN-LSILLSRFLSEKGYTSEVR-----IHGGTLTHRLPSRQDTRQGLTGYINLISTWLKFSSDYLQSDDYTIHFQHVFTYGCLYADSAHCSTCFEKIESEEF----VTIPEKEVEFDPCILGVLIGKSLLIDIRRLPWSIVIRSIMESNLLQFERAG----------LLHSGAFAFLYRTLQDSSILMECTPV---------------------------NF--------------HNKRDLISKVI-----------LI-NYSL-----IDRIDINVDL----------------MAAAKSAGIACVVEETVVRGQHHGYYSLSDIG-T-QVQSQVF----------------------VIRKLNLTEVYIYP---------------GLRIILVLLEMDLCGAVSTRDVPKSLATRTNVIRLELPYNAYPCRSLFKPYSNIKAF-----VALLENYYFFLD-------------DVRPH----EF------------------------------VAQFI-ALPTLSEVVYYIGVKAG----------ILTRIQ-------------------RANGDTLELMD-------
>Parrot_bornavirus_1_YP_009268892.1
MSFHADQSLKNPLLTEVSFCLQRALQYIKPHNLSRDYYKIFRRVSLRAAEAIVVTVTLQEIV---ELHITYQRII---QQVSYSREALMFLQSLVVIYDLVTYNHFLAAADTIKSRCHLLITSVIQIDDVLALIDNIDSIDLSHDDY-FRVIKSILPYSEGLVM--------QTHNKTVSTSFATLFDIDPRLLLMIASVQKSWYFPEIDMLEGLRKMRIDLESPQL-SVMGEDSLSMFRAEYIKGYLAKH-SKWPSARELGK--SPSFKWFRDVVILKVSDLDDFNDIVSDKAVINSKKDWVFEYNAAERSGPSRLVNALIDGKLDPELLEPFYK-G-SINFDDRITVLVPKEKELKVK-GRFFSKQSLAIRIYQVVAEASLKTEIMPYLKTHSMTMSSTSLTHLLNKLSNLIVNGD----SFVINLDYSSWCNAFRPELQMPLCRQ-LDQMFDSGFFFRTGCILPCFTTFIIQDRFNPPMADREDMTTCVHGTKTMGEGMRQKLWTILTSCWEIMALREAQVSFNILGQGDNQTIIVYRSITETNQ------------LADRALGCLYKYARLAGHTLKVEECWVSDCLYEYGKRLFFEGIPIPGSLKQLSRVTGELFPNLYSKLACLVSSCLSAAMSDISPWVALIELYVELPMLITLCLIGPSLGGLPTPATLPSVFFRGMSDPLPLQLALLKTLVRLT--GISVQFVNSVVKLKIYPDWLSLITDPTSLNIQRPERQMRKWVEQAILASS--SSRVANFFQQPLTEMAQILARDLSSMMPLRPRDMSALFSLSNVAYGLSIIDLFQKSSTVVSANQAL---HLEDVVLRYKQAVIDHILDRSAGCTYVAAKRLRRLTWGR-DL-IGVTMPFVAEQFNNYKDAQPLYLGSNTAIKVQKLSKS-RAAGLVRDTLILYQWRKVIDPN-LNKLMDRFLQEKGYASDAR-----VHGGTLTHRLPSRGDSRQGLTGYVNLISTWLKFSSDYMSSDDYTIHFQHVLTYGCLYADAATCNDCFEKIESEEF----VFVSEMELDLDPCILGVLIGKSLLVDIRRLPWAIVFRSLLQVRLLQFERAS----------LLSLGRFDFVYNVMRESSLLLESTPA---------------------------NF--------------KNRRDLISRIL-----------IV-NTEL-----ISRIDKNIDL----------------MASTRSVAIRVCCNETIEQGTHVGSFSFGGGT-I-SEMSQVY----------------------AIRKLKLDQLWIYP---------------GLKIILVLLEIDLCSAVRSRALMESLAASSSHLHLELNFNVLPCDSLFKPYRSIHSL-----RALIDSYWTLLD-------------DIRLH----EF------------------------------GVQSV-LLEVSRTITYYFQSKAR-----------ITTTE-------------------QAGVQKDALTT-------
>Parrot_bornavirus_2_YP_009174181.1
MSFHADQSLKNPLLTEVSFCLQRALQYIRPCNFSRDYYKIFRRVSLRAAETIVVTLTLNDII---ELHITYQRII---QQVSYCREALMFLQSLVVIFDLATYNHFLAAADTVKSRCHLLISSVIQLDDVLALIDNIDSIDLPHDDY-FNIVKSILPYSEGLVM--------QTHNRTVSTSFASLFDIDPRLLLMIASVQKSWYFPEIDMLEGLRKMRVDLESPHL-SVMGEDSLSMFRAEYIKGYLAKH-SKWPSARELGK--SPSFKWFKDVVILKVSDLDDFNDIVSDKAVINSKKDWVFEYNAAERSGPSRLVNALIDGKLDPELLEPFYK-G-SVNFDDRITVLVPKEKELKVK-GRFFSKQSLAIRIYQVVAEASIKNEIMPYLKTHSMTMSSTSLTHLLNKLSNLIVNGD----SFVINLDYSSWCNAFRPELQMPLCRQ-LDQMFDCGFFFRTGCILPCFTTFIIQDRFNPPAADIEDMVTCAHGTKTMGEGMRQKLWTILTSCWEIMALREAQVSFNILGQGDNQTIIVYRSITETNQ------------LADRALGCLYKYARLAGHTLKVEECWVSDCLYEYGKRLFFEGIPIPGSLKQLSRVTGELFPNLYSKLACLVSSCLSAAMSDISPWVALIELYVELPMLITLCLVGPSLGGLPTPATLPSVFFRGMSDPLPLQLALLKTLVRLT--GVSIEFVNSVVKLRIYPDWLSLITDPTSLNIQRPERQIRRWVEQAILASS--SSRVATFFQQPLTEMAQILARDLSNMMPLRPRDMSALFSLSNVAYGLSIIDLFQKSSTVVSANQAL---HLEDVVLRYKQAVIDHILDRSAGCTYVAAKRLRRLTWGR-DL-IGVTMPFVAEQFNNYKDAQPLYLGSNTAIKVQRLSKS-RAAGLVRDTLILYQWRKVIDPN-LNKLMDRFLQEKGYVSDAR-----VHGGTLTHRLPSRGDSRQGLTGYVNLISTWLKFSSDYMSSDDYTIHFQHVLTYGCLYADTASCHECFEKIESEEF----VSVPEMELDLDPCILGVLIGKSLLVDIRRLPWAIVFRSLLQVRLLQFEKAS----------LLSLGRFDFVYNIMRESSLLLESTPA---------------------------NF--------------KNRRDLISRIL-----------VI-NTEL-----TSRIDRNIDL----------------MASTRGVAIKAYCNETVEQGTHVGSYSFGGGA-V-SEMSQVY----------------------AIRKLKLSQLYMYP---------------GLKVILVLLEIDLCSAVRSRALTESLAASSSHLHLELNFDVLPCDSLFKPYRSVNSL-----KALVDSYWTLLD-------------DIRRH----EF------------------------------GAQSV-LLEVSRTITYYFYSKAR-----------ISTVE-------------------LVGMEKDSLTL-------
>Parrot_bornavirus_4_YP_009268898.1
MSFHADQSLKNPLLTEVSFCLQRALQYVKSCNLSKEYYKIFRRVSLRAAETIVVTMTLNDVV---ELHITYQRII---QQVSYSREALMFLQSLVIIFNLVTYNHFLAAADTVKSRCHLLISSVIQLDDVLSLINVIDSIDLPHDDY-FGIIKSILPYSEGLVM--------QTYNKTVSTSFATLFDIDPRLLLMIASVQKSWYFPEIDMLEGLRKMRVDLESPQL-AAMGEDSLSMFRAEYIKGYLSKH-SKWPSARELGK--SPSFKWFKDVIILKVSDLDDFNDIVSDKAVINSKKDWVFEYNAAERSGPSRLVNALIDGKLDPELLEPFYR-G-SVAFDDRITVLVPKEKELKVK-GRFFSKQSLAIRIYQVVAEASLKSEIMPYLKTHSMTMSSTSLTHLLNKLSNLIVNGD----SFVINLDYSSWCNAFRPELQMPLCRQ-LDQMFDSGFFFRTGCILPCFTTFIIQDRFNPPMADREDMTTCVHGTKTMGEGMRQKLWTILTSCWEIMALREAQVSFNILGQGDNQTIIVYRSITETNQ------------LADRALGCLYKYARLAGHTLKVEECWVSDCLYEYGKRLFFEGIPIPGSLKQLSRVTGELFPNLYSKLACLVSSCLSAAMSDISPWVALIELYVELPMLITLCLVGPSLGGLPTPATLPSVFFRGMSDPLPLQLALLKTLLRLT--GVSIEFVNSVVKLKIYPDWLSLITDPTSLNIQRPERQIRKWVEQAILASS--SSRVATFFQQPLTDMAQILARDLSSMMPLRPRDMSALFSLSNVAYGLSIIDLFQKSSTVVSANQAL---HLEDVVLRYKQAVIDHILDRSAGCTYLAAKGLRRLTWGR-DL-VGVTMPFVAEQFNDYKDAQPLYLGSNTAIKVQKLSKS-RAAGLVRDTLILYQWRKVIDPN-LNKLMDRFLQEKGYASDAR-----VHGGTLTHRLPSRGDSRQGLTGYVNLISTWLKFSSDYMSSEDYTIHFQHVLTYGCLYADTASCKTCFEKIESEEF----VSVPELELDLDPCILGVLIGKSLLVDIRKLPWAIVFRSLLQARLLQFERAS----------LLSLGRFEFVYNVMRESSLLLESTPA---------------------------NF--------------KNRRDLISRIL-----------II-NTEL-----VSRIDKNIDL----------------IASTRGVAIRAHCNETIEQGTHVGSFSYGSGT-M-SEMSQVY----------------------AVRKLKLDSLYVYP---------------GLKIILVLLEIDLCSAVRSRALVESLAASSLRLHLELNFNVLPCDSLFKPYRTINSL-----RALVDSYWTLLE-------------DIRLH----EF------------------------------GVQSV-LINIARTVTYYFHSRTR-----------VSITD-------------------RVGSERDALTM-------
>Parrot_bornavirus_7_YP_009268904.1
MSFHADQSLKNPLLTEVSFCLQRALEYIKAHNLSRDYYKIFRRISLRAAETIVVTITLRDIV---ELHITYQRII---QQVSYSREALMFLQSLVVVYNLMTYNHFLAAADTIKSRCHLLITSVVQLDDVFALIDIVDSLDLSHDDY-FNVIKSILPYSQGLIM--------MAHNKTVSTSFATLFDIDPRLLLMIASIQKSWYFPEIDMLEGLRKMRIDLEPPHL-LSMGEDSLAMFRAEFIKGYLAKH-SKWPSARELGK--NPSFRWFKDVIILKVSDLDDFNDIVSDKAIINSRKDWVFEYNTAERSGPSRLVNALIDGRLDPELLEPFYR-G-SVNFEDRITVLVPKEKELKVK-GRFFSKQSLAIRIYQVVAEASIKNEVMPYLKTHSMTMSSTSLTHLLNKLSNLIVNGD----SFVINLDYSSWCNAFRPELQIPLCRQ-LDQMFDCGFFFRTGCLLPCFTTFIVQDRFNPPLANKEDMITCAHGTKTMGEGMRQKLWTILTSCWEIMALREAQVSFNILGQGDNQTIIIYKSITETNQ------------LADRALGCLYKYARLAGHTLKVEECWVSDCLYEYGKRLFFEGIPVPGSLKQLSRVTGELFPNLYSKLACLVSSCLSAAMSDISPWVALIELYVELPMLVTLCLVGPSLGGLPTPATLPSVFFRGMSDPLPLQLALLKTLIHIT--GLSVEFINSVVKLRIHPDWLSLITDPTSLNIQRPERQIRKWVEQAILTSS--SSRVATFFQQPLTEMAQILARDLSNMMPMRPRDMSALFSLSNVAYGLSIIDLFQKSSTVVSANQAL---HLEDVVLRYKQAVIEHILDRSVGCTYIGAKGLRRLTWGR-DL-VGVTMPFVAEQFNNYKDAQPLYLGSNTAIKVQRLSRS-RAAGLVRDTLVLYQWRKVVDPN-LNKLMDRFLREKGYVSDAR-----VHGGTLTHRLPSRGDSRQGLTGYVNLISTWLKFSSDYMTSDDYTIHFQHVLTYGCLYADTASCHDCFERIESEEF----ISVPEMELDLDPCILGMLISKSLLVDIRKLPWAIVFRSALEVRLLQFERAS----------LLSLQRFDFVYNVMRESSLLLESTPA---------------------------NF--------------RNRRDLISRVL-----------IM-NAEL-----VSRISKNIDL----------------MASTRGVAIKTYCNETTEQGVHIGNFSFGGGT-I-SEMSQVY----------------------AVRKLKLGQLYIYP---------------GLKIILVLLEIDLCSAVRSRALMESLAASSLHLHLELNFNVYPCDSLFKPYRSASCL-----RALIDSYWSLVD-------------DIRLY----EF------------------------------ATKSV-LLEIARTVTYYFQSKLK-----------ISTVE-------------------RAGVDKDSLTI-------
>Loveridges_garter_snake_virus_1_YP_009055063.1
MSFHADQTLKNPLITEVSFCLERALQLIKPINLSKYYYKLFRLIKLRAAESIIVVKTLESMT---DNHMTFQRII---REVSYSRDSIYFIQSLIVIHWIATYNHFLAAADTAKSRCHLAISAVVSLDIIFAMIDTIDAIVTEHDDY-FNIVKSIYPYTQGLVM--------EEHNETVESNFCAIFTMDPRLALEIASVQKSWFFPEIDMVNGLTKMRNEVETGPL-LNYGNKILSVFRAEFIKGFIAKN-SKWPTAKELNN--SSAFHWFRYVSIQKVFELDDFNDIVTDKAVIESRASWPFEFNSAGGKGVSRLVNALIDGKLDPKLLEPYMV-G-SVDIRDRITILVPKEKELKVK-GRFFSKQSLNTRVYQVISEATLKRDIMPLIRTHSMTMGSTALTHLLNKLSHKMKTKE----AFVINLDYSSWCNAFRPELQMPICRE-LDSIYDSSYFFRTGCMLPCYTTFIVQNRFNPPLQSEEDGVTCIQGALTPGEGMRQKLWTIITGCWEMIALREAAVQFDILGQGDNQTIIIYSSTIESNQ------------LATRALGSLYKHARLAGHTLKVEECWISDCLYEYGKRMYFHGIPISGALKQLSRVTGEIFPNLYSKLACLISSCLSAAMSDTSPWISLVELYIELPPIVILALVGPILGGLPTPAMLPSVFFRGMSDPLPLQLALLKEALNST--NVSLSLINRVVKLKISTDWLALVTDPTSLNISRPERQLRRWVEQAINQST--SSRVADFFRQPLTELAQMLAYDLSTMIPLRPRDMSALFGLSNVSYGLGIIDLFQKSSTVISANQTV---HLEDIVLRYKMSVVERLQDKSEGCTYLASKRLRALTWGR-EL-VGVTMPFVSEQFRSYKDAQPLYLGSNTSVKVQKLNKS-RAAGLVRDTLVLCEWRKINDPN-LSLLLKRFLTEKGYNQTQS-----VQGGTLTHRLPSRGDSRQGLTGFINIISTWLRFTSDYLTVDDYTIHFQHVFTYGCLYADEAACSSCFERITSEEF----IALDNPVCDLDPCVIGQLVVRSLISETRTIPWSVTVQSAMSIKLSHFEKKS----------LIFKPDRKFLTKALGDSSMITQIIPI---------------------------YH--------------RNRGELLMKII-----------LI-NLDV-----VGKMSRNVDF----------------IARSREVARKFVVNETTATGFHTGKWSLASSE-I-SMEIQAI----------------------GLRKEEITRIWVYP---------------GIRVFLIILDMDMCGAAASRDVVQSLALSSALITVLDPPKLVPCPALYPPYRDAVKF-----NALLNAYEFLID-------------VVAEA----EL------------------------------VAQSN-CLPTKLVVTYWLAPQLR----------AILVGS-------------------DDASIMDVVID-------
>Hirame_rhabdovirus_NP_919035.1
MDFFDECSLNSPLNSLSSQLTDRQRERIR-THTSTRLHALTEDL--LQHLEVPVFDNLTSYY-AANLYTQLRTILL--QKIRKKDRGLEFVEGTVLYFTITPYADFLAWVKIISQRAQAVLMAVILLLSVYQTVDDI--LKRAGQPA-IDLLKLWEPLVITKLGELLGD-RFEDFRLTIRGEATRLAKKEAQPLFQFFGLFKHFAYPRVFSRDTIQAIQEVSDRPSISAAEFLHDQCEIRKEFYIRYLKAY-HRAPESLEHGKPNEKSPKEWYFIKFTKSIEWPTLSTFLSDKAITRDRAAWIEE----RDMSEKRLLLKFIKENFSAEIVAAADA-I-YNNEGDRLIALKVKEMELKIK-GRGFGLMTFMPRLLQVLRES-IAKKTSKLFPEITMTSSDLDMKKRKFMLSKRSDDRR-GFIHINKSLDINKFCTSQRQFNSSAVFSS-LDEMMGTFPLFSRVHEIFEKTWIVDGSASDPPDLSHVWADGVFSGLKGGIEGLCQYVWTICLLLRVERVMQKTKLTHYILAQGDNVIITIIVPVEIHRDIISDQESRRLLTLSRNIDLSLESELEKSGLTLKIEETLTSENISIYGKDLHC-PQHLTLALKKAASASSEQYQDIPTFLSGLGTSLESLSECVNSKTGAHAGWKDLATHLLANSLLGSALGMLAF-PTPIDLEKRGVGDYITHRLAIARKALLSELDPHIEKRVRSACNLPLRVDLSKLFDSPFSLNLADATAVIKRQAKKTLRLQ-IGNDKLRAQIG-NMDKGIAALDADLAGAETINPRLNHMIRDITDEKESEMFVTKFASARTMRTLAMGDSEVPIVVLLEKKSQQKELYTIWRARKCSTVLAKGLRDISWGK-TI-VGVTSPSPIEAMEETLSILVPYYGTQTKPLIAKKGN--PRTNKALLLLSVRESLVKTGSN-LDELIMQLCSHALDIDAAS-LPALEATAGEGLRGGIKESMSPVGPDNFYTNITHKVFNRKWVTVNIADFIIQGLIETRKHLILSVKCTACFRKKEREFFDPAYTYFTTWVSTLPTMD---------LS---LLHPVDLLLGY----VFGYIRSQTKRETLTNKLFILDTKAKQIGYLFQDEDSLHELMAQCPYVPRSIPTITELTNACAITTIRATEDV--------------RLAANTMQTIL-------NPV-YL-DCDL-----LDVLKSLMDL-------RDWTCSNDPIKTKSLFIHQGVAEALVVIGGGLGGCAVPYLQ-E-WADVPLIFATLFDEREEDGDLVVPPEIL-APRMIERELLEAELTNDGNRRLLTRLVKKRGKGTVVIDEIENRGAPESLDLVRRL----KVCTL-------RT-NSIKRRKTVTLHNRYNRRDQFEALVIVKGRKIDEQLEVEGRL-----LPA---YVSSVFLKTNLV------MDRETLLETIEDTAPGL-IIDEKGITQDKVFNLIC----------------AWVIT--------------LQSDKRVEDAK-------
>Infectious_hematopoietic_necrosis_virus_NP_042681.1
MDFFDECSLNSPLNSLSAQLTDRQRERLR-SHMSTRLHALTEDL--IQSPEISVLENLKSYI-ASNLFAQLRAILL--QKIKKQETGIEFVEGVVLYFTVTPYADFLAWIKIISQRAQAVLMAVILLLAIYQNVDDI--LKRAGQPA-IDLLKLWEPLVITKLGELLGD-RFEDFRNTIRGEATKLAKNDAQPLFQFFGLFKHFAYPRVFSRDTIQAIQEVSDRPSISAVDFLHDQCEIRKEFYIRYINAY-HRAPDSLERGKPNERSPKEWYFVKFTKSIEWPTLSTFLSDKAITRDRPAWIED----RDMSEKRLLLKFIKENFSADIVGAAEA-I-YNKEEDLLIALKVKEMELKIK-GRGFGLMTFMPRLLQVLRES-IAKKTQKLFPEITMTSSDLDMKKRKFMLSKKSDDRR-GFIHVNKSLDINKFCTSQRQFNSNAVFSS-LDELMGTFPLFSRVHEIFEKTWIVDGSSSDPPNLAHIWADGVFSGLKGGIEGLCQYVWTICLLLRVERVMQKTALTHYILAQGDNVIITIIVPVEIHRDTIPEQESRRILSLSREIDLSLESELEKSGLTLKIEETLTSENISIYGKDLHC-PQHLTLAIKKAASASSEQYQDVPTFLSGLGTSLEALSECVNNKVGVHAGWRDLATHLLSNSLLGSALGMLAF-PTPLDLEKRGVGDYITHRLTIARKAILSGLDPRIGRKVESACNIPLRTDLSKLFDSPFSLNIADATAVIKRQATKILRLQ-IKNEKLRAQID-NMDKGIATLDAALAGATNINPRLNYMIRSITDEKESEMFVTKFASARTMRTLAMNHSELPIVTLLEMKSQQKETYTIWRTKKCSTVLAKELRDTSWGK-NI-IGGTSPSPIEAMEDAMSILVPYYGTQTKPLVAKKGN--PRTNKALLLLSVRESLVKTGSN-LDKLIIKLCSHALDIDVAS-LPALEAAAGEGLRGGIKESMSPVGPDNFYTNITHKVFNRKWATVNIADFIIQGLIETRRHLLVSVKCTSCFREKEREFFDPAYTYFTTWVSNLPEMD---------LA---LLHPVELLLGY----IFGYLRSQIGDESLAKKLYVLDTKAKQIGYLFQDEDSLHELLGQCPYIPRSIPTITELTNACAITTIRATEDV--------------RLAANNMQTIL-------NLV-HL-DCDL-----LDILKSLVEL-------RDWTCSNDPIKTKSLFIHQGVTGAIVVIGGGLGGCAVPYLQ-E-WPDTPIIFATLFDEREEDGDLIVPPELL-APRMIEREILEAELTNEGNRRLLIRLVTKKRGGKVVIDEIENRGAPESLDLFEKL----KVCKL-------RV-NSIKRRKAVTLHNRYNRRDQFEALVIVKGRKIDEQLEIDGRL-----LPS---YVSSVFLKMNLA------MDRERLIETIEGTAPGL-IIEEKGITQDKIFNLIC----------------SWVLK--------------LQSGKRVEDAK-------
>Snakehead_virus_NP_050585.1
MEFFDECSLNAPLNSLSLQLFGRQSRRIT-KVLSTRTQALIPHL--SASGDLPILEHLSKYY-QSNAACSFRDMLL--QKVEKK-VNFEFVEGVVFIHGAMTYTELLALFKILNQRAQALLMCNISIHSIYAEADHM--LRMAGQGA-IDLLKLWEPLVLTQLGDVLGD-RFDDFKLTIRTEAALLADQRKQPLFQLFGLFKHFAYPRVYSRDTINTILGVSDKPSNDPEEYLHDQCEIRKEFYTRYVKAY-HRAPRALEAGKPNEKSPLEWFFVKFKKSIEWPTLSTFLSDKAITQNRSTWLDN----RDNSEKRLLLKFIKENEDARVVAQAKE-I-YDNEDDRIIALKVKEMELKLK-GRGFGLMTFKPRLLQVLRES-IAKKTSKLFPEITMTASDLDLKKRKFLVSRKSDDRR-GYVHMSKSLDINKFCTSQRQFNSQAVFQC-LDELLGTGALFSRVHEIFEKTWIVDGSASDPPNLKKTWGDGVFSGLMGGIEGLCQYVWTICLLLRVERVLSKTSLTHFVMAQGDNVIINLIIPIEIERDSISPSEHRRVKSLSTSIDTQLAMELEKSGLTLKIEETLSSEHISIYGKDLHC-PHHLTLSLKKAGSASSEQYQDVPTFLAGLSTSIETISECVNDKVSAHAGWKSLCVSILATSFLGSALGMLPF-PTPVDLEKRGVGDYITHRLALTKKALSSRLPRRIEKLIRSMVNLPHETDLAKLFDSPFSLNLADATSVIKRLARSTLRDL-IKNERLRAHID-IMDRGLQDLDRELGDSETINPRVAHLIRDITDEKESEMFVTKFATARTMRTVALENQDVSVVSLLNKKSRAKETYTIWRSKECSTQRAKIERDSSWGK-NV-IGVTSPSPVEAMSQDFTILVPYYGTQTQPLIAKKGN--PKTNKALMLLSLRETIVKSGSN-LDKLIMRLCERALDLDLNT-LPSLEASSGEGIRGGIKESMSPVGPDNFYTNITHKVFNRRWLSINIADFIIWGLTCTRKSITTIPACRGCLRRKEREFLDKAYMYFTTWLSTLPSLD---------LA---LLHPRMLLLGY----IFSYLRSQPTITELLPSLYTLETIARQLGYLFQEEETAKELLNACPYTPRAIPTITELKNAVCITVSRSISEV--------------RHAARTLGGLL-------NLV-YI-DCDL-----SEVLQSRVTL-------RGWTCSNSRVKTKSLFIHQSVPSHLVVIGGGLGGCVVPYLQ-H-WRRPPVIFTTLFSEREEDGDLIIPPELL-SGRMVERELLEAELTVPGNRKAIVDAVKRKPNESVLIDEIENRGDAEDVTLLQSL----KHCSL-------RL-NILRRRYEANLFNRYNRRDQYEALIVIPSQKIDDGIEVEAKL-----LPP---YVSSVFLKLGLV------MSSTKLIDLLESAGPQM-IIKEKGVTQDRIMALLC----------------AWTLK--------------LQSKKRVEDLK-------
>Viral_hemorrhagic_septicemia_virus_Fil3_NP_049550.1
MEMFEECSLNSPLNSLSLQLFGYQAGRIK-RWLSTRIQGLIPHL--TQSNELSVMKNVSKYY-LSNLASQLREVTL--QKVDARGKEFEFKEGVVVIRAAVTYVEYLALFKIINQRAQALLLTAICILSIYAEVDSV--LRRAGQSA-IDLLKLWEPLVLTKLGDVLGD-RFDDFKDTIRGEANKLAKRRAQALFQYFGLFKHFAYPRVYSRETIEAIQEVSDKPSSSPLNYLSDQCKIREEFYIRYTKAY-HRAPQVLEAGKPNTKNALEWFFVRFEKSIEWPTLSTFLSDKAITQNRDIWYDG----RDTTEKRLLLKFIKENEDEKVILKADE-I-YDKKADQIIALKVKEMELKIK-GRGFGLMAFRPRLLQVLRES-IAKKTSKLFPEITMTFSDLELKKKKFQLSRKSDDRR-GYIHISKSLDINKFCTSQRQFNSLAVFQS-LDELLGTDQLFTRVHEIFEKTWIVDGSASDPPDLVTVWADGAFSGLMGGIEGLCQYVWTICLLLRVERVLAVTQLTHFVMAQGDNVIINLIIPVEVDRVGVVEGERARIQHISKDIDSALERELLRSGLTLKIEETLTSENLSIYGKDLHC-PQHLTLAVKKAGSASSEQYQDVPTFLSGLGTGMETISECVNNKVSAHAGWKSLAQRLLVSSLFGSALGMLPF-PTPIDLEKRGVGDYVTHRLSIIKMALVSKLPNRMVEMIVSTMNLPLEQDLTKLFDSPFSLNLADAASVIKRLARGTLRGL-IKNKKLADHIA-TMDQGITQIDDALASADTINPRIAYQFRNITDQKESEMFVTKFATAKTMRMVALSSQDVSVVGLLNKRSQAKEIYTIWRTQTCSTQQAKKLRDLSWGK-NI-IGVTSPSPLEATRHHFTILVPYFGTQTKPLIAKKGN--PRTNKALQLLSMRETMIKAGSN-LDKLLLSLCSNALDIDVNS-LPSLEASAGEGVRGGIKESMSPVGPDNLYTHITHKVFERQWLSVNIADFIIWGITKTRQHLQVVPACPECYREKERVFLDKAQTYFSTWVSTLPSLD---------MA---LLHPVTLVLGY----IFSYMKSQPHIDEIEPALYVIDTKTKHLGYLFQDADSLQELLETTPYIPRSIPTITELTSACCMTLAKAISDI--------------RLTANSFSRLM-------QLV-YL-DCDL-----PSVLGSAIPL-------RKWTCSNNRVKTKSLFIHQSVPETIVVIGGGLGGCVVPYLQ-K-WRDPKVIFCTLFDEREEDGDLIIPPELL-AGRMVEKELLEAEMTVKGNRDLLIKVVQKQPNGHVLIDEIENRGDQESVELLARM----NVCNL-------RV-NTIRRRKTATLHNQYNRRDQVEALLLIESRKIDEKLESESRL-----LPP---YVASVFLKLGLV------MSAAALITLLEEAGPKM-IITEKGVTQDQIFSLLC----------------AWALR--------------LHNTKKAEDLK-------
>Wenzhou_Crab_Virus_1_YP_009304558.1
MFEEPQTRVTAAITSHLESWEN-----------TRAYAQFLYTT--KNQTSLGILSTLTQL----GIRAPWDKMIQLSNSTNRVCHYFHFYGDYCVVTHFMTWLMLLAFQDSIIGLMDCCMFSFLHVAQMVVDGIET--ICNLGEEA-YDVFKALHPGAVGRIL-LLES---NPLFEETVKDMPDCPIKAHMKLLTLCGMAKCFTYPVIYIQESVDNVTSKSGVFN-DRNGGNMSLWYFRRTFCYNYLRRH-KEWPRSIASGAAEPRNNLEFKNIELQKILDLNDETDLLSDKAIAVGLDSWPREYDRRGPIKNRRLLIEHIKREEVTSFLK-------GDDKTSKMAVMCLKERELNRKKGRFFTKQTMKGRQYQLLLEENMKP-ILSYVPLTSMILSGDSLLKYCLNQS-------ADPNTAKVSVDFSKWCQYQRQGLIGPIASE-IDRIYGSSPIYECAHLVPLDLWWFFQDSSRPPQQSACAGDRAFPGLHSMGEGMYQKLWTLVTGCGIMAQMYKRNLECGIMGSGDNQYISCKIPNDMGPR------------VQRAIFEGLEEFSSICKLPIKLEETFVSSHYMEYGRTSYLRGKRIPQALKRASRISQETIPSVNTKLSGVFATGIATASECGTPASAYLALE-----MGALLILGRQLGGVKS-SPYAAFCIRGLNDTATVGVSVLQTLIKYK--DSFGKLFLSLKTLPIRVNWGQMFKDPYSLPYLDADSVIRDIVKETLPEET--NVKLSALLGAHAEAEEQKLIATLASMEPMSLKLGAGLYSLSNVAIKEKILGQFHTSSSVLKLGSRHGYKDKVQDALESDNSMLAHFSTKGKDCPTHIMDMVREGVVGR-SL-SNPSSPAPQHQFVRSIKVRACYIGSDTGVKRQKICPD-SLDVSAMSLGEIRSW-VGGEFN-MTSLIDIMIQEKTFSDPAT-VAAAISGGCYQHRGRVPTLSQGAHINYDPVAMSYIRISTDTALGGDYTIMFQSIKVTIASQLLILICNTCTQPVHDGAFRLGYEYVGPE--DVEAVSLAEKLISSAINHDHRADIKLLLMCI------------PPFKDVIAHLSVPEHR--SPIKLIMDPIIAAGRLSDLHRLAGSYSPEVESEREKVMLFAYLWRDS-AALLLKNK---------------------------TI-EGAIRSCC-LETLELLLDF--SNPQDAPVQNAALRLSTGYGNSVLSIIDTLWSIYDHNGAIGVLVGH-------------------SYIHDPVPSSSMN--------------SIDECSASYSHEYYV--NLGLT----------------------------LIIICSHIT------LDDDWVLKDMTDRTVGDVWYCNKM-------------NTILGFPT-ETRLKEFL------------------------LDNEFTLIQSGADVQTKYRGYGELWISQKFRSP------LWMYHDTLLAAFVESLAYL------------------
>Sunshine_Coast_virus_YP_009094051.1
MDSKTYFHLNSPITWDISLITYCDLRVKG-DVMRDKLKGLFRELLD------DIVRRLSRF----ENRCIWKAIKNLLDEVLPEKTRLFILEEGFFIKEIIPKSAFLGFIDSIECELNLYLFSKMKIGRLSSLIRNA--VIEHGEPM-FEIHKNIVPFIQSSILEQSDD---NQFSETVMKNLKKITSKDIDDRCDLIALEKCCLHPILGVREAILKVREHISTPHLDNKVIHKVLACFKVIIINGYLKRYQIGWPRLYLKSMLTNQHIFEISQIHFKKTFNPDPTSDLLQDKAIAPIRKEWLSCFSGSQPTKPKRLIDYMLQVPEMLSVLEYVKNRK-HLLDNSNNISYSMKEKENKTS-ARLFAKMTCDLRACQIVLEGLTAKFVAPLFPEHGSVLTFLDLERDLSTLSSLQNSYTLSSEVTYLTTDLVKYCLRWRSQVTSLFFET-LDELFGFEETFNWMHPFLMTNRLFVADPGYPPLLHLLDDDFFIDGSLGGIEGYQQKEWSAISIALIKASAIWSGTIAPSIVQGDNQVIAITSLHYQGQT---EKINHEHLDSVKRFLKTFTEFNSAMGHELKVEETIISREIFVYSKKIYRKGRSMGIPGKKVMKSDPDAKMNFLSSVALYESCISSGIKEGLTPDVESKTLVAHASLNFLPIFLHVFMGGFST-LTNESFTIQRIDDVLTSSIQTLLSICGDK----LKIVIERMKG---STTPLKILMNPLGLELDREEPPALDHEIRDLMYES--NTLVTCALDYCGSEELEDFASKIIGNNSVHVLLASTIFDNSLQGRLFGFLNGLCKTRTLQQKVLKRYMLQRKRIITSGKVRKFVGLIGEEKTCSLEIAEKLRSMR-GK-MC-KGKSSPSIREMISPHLVVGSPYLGSSTEERTNHDTLT-PPGKTAIQLATLSKWITGDTKI-VESVVRNLLQVGEEEMSME-----VLSRNFDHRLNSTRAETTYMVPYKDKMNYKMSFSTNFFKSDDTNVIYQNCIIHCLSSTLEPTQSQCTKEVNDVGYNNALQFDTHQRMNVEDLGLGRILIRSSLSEENLCNFDAFIIGLLYTIMSYLNPEYSNPREVEPHVMMVSITLDTLKNTLSDKRVQECRSRS---------ENQSILEDLQYLVTRTYRDI-LRLILDNREVHDSNPYISTLDQVFPVVYLDAKIP-IL-CREI-----VIKIRNRISL--RKEDTSKLIHLCTRLNSTTGFKCVSLIRNALMMGEGSGNFCALTLR-M-HEFLRGEENYEMYVQSYTKELWIPSELENKKGVFSLQPFPMTNLDPSYLSRLEPLIR---SCVLITCDAEFESGTNPRLIYRMI----YVL--CFIIKCLLIDEIIASYREIKILPYNQGYNDLEVYLIFRLKETQSERYLIAKL-----IPS-NF---QLLLRICPK------KTGREILDLIEEIINRVKL----SIFQNEVDYILSILIQILENYGINQVFS-------------------IPRPLAKNVLK-------
>Avian_metapneumovirus_YP_443845.1
MDP--DSYLKGVISSETNAIGSR-------NAFLNLLKQLITRSKDENPSVL-------------SSWYNLNKLILF-RREEVACTGFIISSFGCVIKSFMTYNQVLTWKDVMLSRFNANLCVWISVNKLYEIVDSM--LSVCSNEG-FTLVKEFEGFIMSEILKITEH--ATRFRNTLLNGLVDQLAKNLDNAAELYYIFRIFGHPMVEEREAMDAVRLNNEITKLKLESLTELRGAFILRIIKGFVDTN-KRWPMYFKAKSSQLELSLELAGVQFEQEFAIPNLEMVLNDKAISPPKNLIWSVFPKNEKLKTRRVLEYYLKDNKFNDLKKYVVRQE-YLGDKEHVVSLTGKERELSV--GRMFAMQPGKQRQVQILAEKLLADNIVPFFPETLTKYGDLELQRIMEIKSELSSVKSNYIARASIVTDLSKFNQAFRYETSSVCADV-VDELHGTQSLFCWLHLTVPLTTMICTYRHAPPETEGKEQSGLYRFHMGGIEGWCQKLWTMEAVSLLDVVSVKNRVQLTSLLNGDNQSIDVSKPVRLSQG----DEVKADYSLAVKMLKEIRNAYKDIGHKLKEGETYISRDLQFMSKVIQSEGVMHPSPIKKILRVINTILDDIKTSAESIGSLCQELEFRGESLLVSLELWMHESKSVNLWMNVPMQFGGGDP-VVLYRSFYRRTPDFLTEAVSHMSVLLKVYKEGSKKDFFKALLSVDKRATLTTLMRDPQAVGSERVTSEINRAAVTSVLSLS--NQLFCDSAI-HYSRNEEEVGLIAQNITPVYPHGLRVLYESLPFHKAEKVVNMISGTKSITNLLQRTSAINGEDIDRSMMLENLGLLSRILSLICCQVSRTLRERSWDNMEI-VGVTSPSIVTCMNKGITIKSPWVGSSTQEKKLVQILS-KQQKEQLEAIGKLRWVYKGTQG-LRRLLDKICIGSLGISYKN-VKPLFMSVNFLHRLSVSSRPMEFPASVPAYRTTNYHFDTSPVNNEDINLVFQNAISCGISVMSTGRSPKQLVMIPQLEESDQHIFSPDK--------LACHWCGILQCNENFIDFKTFVGVF------------IKDRDMIDESKLIRVDWRMFSKVILEPKVRKRVMLF---------------------------HL-RSWVVNAD-----IVEVSAVKIYLPLRITVLDMAHAI-TRLIRR--KLSPAELKITF-ETVSGSMLPWQHINRVFSSTGCKISRLIQDLYFVGEGAGNWMARTAC-E-YPNAKFVYRSLKDDLD----HHFPLEFQRMNRVIDGGEGLSMDTQKTHWDLIHRICKD--ALLITLCDAEFKDRDDFFKMVTLW----HVLSCYLFAKYH--------PYFVRSIMQGSKLS-------------------------------------------------------------------------------------------------IRVLCP---------SNTWP-----------------------
>Human_metapneumovirus_YP_012613.1
MDP--DSYLKGVISSETNAIGSK-------NAVLTLLKQFLTRSKNDDTSIL-------------SNWYNLNKLILF-RREEVIRTGFIVSSYGCIVKSFFTYNQLLTWKDVMLSRFNANFCIWVSTNKLYETVDYM--LSLCCNEG-FSLVKEFEGFIMSEILRITEH--ATRFRNTLLNGLTDQLTKNLENAAELYYIFRIFGHPMVDERDAMDAVKLNNEITKLRLESLTELRGAFILRIIKGFVDNN-KRWPMYFKAKNSQLELSLELAAIQFEQEFSVPNLEMVLNDKAISPPKRLIWSVYPKNDSLKTRRVLEYYLKDNKFKELKSYVVRQE-YLNDKEHIVSLTGKERELSV--GRMFAMQPGKQRQIQILAEKLLADNIVPFFPETLTKYGDLDLQRIMEIKSELSSIKTNYIARASIVTDLSKFNQAFRYETTAICADV-ADELHGTQSLFCWLHLIVPMTTMICAYRHAPPETKGEEQSGLYRYHMGGIEGWCQKLWTMEAISLLDVVSVKTRCQMTSLLNGDNQSIDVSKPVKLSEG----DEVKADYRLAVKMLKEIRDAYRNIGHKLKEGETYISRDLQFISKVIQSEGVMHPTPIKKVLRVINTILDDIKTSAESIGSLCQELEFRGESIIVSLNLYMHESKQVDLWMNIPMQFGGGDP-VVFYRSFYRRTPDFLTEAISHVDILLKISKNETKVSFFKALLSIEKRATLTTLMRDPQAVGSEKVTSDINRTAVTSILSLS--NQLFSDSAI-HYSRNEEEVGIIAENITPVYPHGLRVLYESLPFHKAEKVVNMISGTKSITNLLQRTSAINGEDIDRSMMLENLGLLSRILSLICCQISRTLRETSWNNMEI-VGVTSPSITTCMDKGIIIKSPWVGSSTQEKKLVQILS-KQQREQLEAIGKMRWVYKGTPG-LRRLLNKICLGSLGISYKC-VKPLFMSVNFLHRLSVSSRPMEFPASVPAYRTTNYHFDTSPINNEDINLVFQNAISCGISIMSTGRSPKQLVLIPQLEESDQHIFSPDK--------LACHWCGILQCIENFMDFKIFLCVF------------IKDEDIVDESKLLRIDWRMFSKVMFEPKVKKRIMLY---------------------------QL-RSWIVNAE-----LVEIKSIKIYLFLRITVLDMAHAL-TRLIRK--KSPMVNLKITF-ETSSNYLLPWQHVNRVFSSTGCKVSKLMKDLYFIGEGAGNWMARTAC-E-YPDIKFVYRSLKDDLD----HHYPLEYQRLSRIIDSGEGLSMETQKTHWDLIHRVSKD--ALLITLCDAEFKDRDDFFKMVILW----HVLSCYLFAKYH--------PFFVRSVMQGSKLSGSECYILLTL-------------KMKIAAAK-KLNCKSLLSGLRIP------KELDRQRRLL---------IIESKWLTNKASTIID----------LEHILN-----FEALENTYPNMIKLLGNAEIKKLIK-------
>Bovine_respiratory_syncytial_virus_NP_048058.1
MDTL-DSYLKGVISSECNALGSKKLSIIQ-SFVTTLFKKIIRRAIEDTNTTLNIVRDLCKLL---NLYTKLNDILTY-RTNEARNHGFILNQYGCIVYHITTYNQFLTWKDISLSRLNVCMITWISLSQLFLHGDCI--LKLFHNEG-YYIIKEVEGFIMSLILNLTEE--DKRFFNSMLNNITDAAARNLNNLSELYFLFRIFGHPMVDERQAMDAVRLNCNETKYLLSSLSMLRGAFIYRIIKGFVNTY-NRWPNYYKLNTSLLELTIILSGLRFYREFHLPDLEVIINDKAISPPKNLIWTSFPKNESDRSRRVLEYYLRNNRFSDLYNCIVNQE-YLNNPNHVISLTGKERELSV--GRMFAMQPGMFRQVQIMAEKLIAENILQFFPESLTRYGDLELQKILELKAGISNKANNYISKCSIITDLSKFNQAFRYETSCICSDV-LDELHGVQSLFSWLHLTIPFATVICTYRHAPPYIRNDEQSGLYRYHMGGIEGWCQKLWTIEAISLLDLISIKGKFSITALINGDNQSIDISKPIKLNEG----THAQADYLLALKSLKLLYKEYASIGHKLKGTETYISRDMQFMSKTIQHNGVYYPASIKKVLRVINTILDDFKVSMESIGSLTQELEYRGESLLCSLNQIALQLKNLTLYMNLPMLFGGGDP-NLLYRSFYRRTPDFLTEAIAHSVFVLSYYPDDKLNKFLTCIITFDKNAEFVTLMRDPQALGSEKVTSEINRLAVTEVLSNA--NKIFAKSAQ-HYTTTEVDLNDVMQKIEPTYPHGLRVVYESLPFYKAEKIVNLISGTKSITNILEKTSAIDYTDIERDMMRKNITLLIRILPLSITDISKYVRERSWSLSNI-VGITSPSILYTMDSGIIITKPWVGSSTQEKKTMQVLT-KKQKDQIDLLAKLDWVYASIDN-KDEFMEVLCLGTLGLSYEK-AKKLYLSVNYLHRLTVSSRPCEFPASIPAYRTTNYHFDTSPINDEDIDIVFQNCISFGLSLMSTNVCPNRIILIPKLNEQKQHMFLPDKSSNLVLVHLAGHWIMIIMKDSKFLDLNVFFDAY------------LECDMNTSDLTLELIDWKSMSKVFLEQKVVKHIINQ---------------------------RL-NTWVVNID-----PTHMKAILTYMNLFYINYDNTHLL-TKQIRVANSLESILKAVII-DGNIANMLPWHHINRVFSSTGCKISLILKDLAFIGEGAGNLLLRTVVEL-HPDIKYIYRSLKDCND----HSLPIEFLRGHISIDYGENLTIPTNAIHWSYLHIRYAE--PINLFVCDAELPDLTNWSRIVSEW----HVRCCKLIVKYH--------LNNISIVCLGSKLKGSEVYLVLTV-------------KLILSMPK-KINIKSLIPFLCYP------KGIKAALSKLKD-------VYSNKLINYKLLNILK----------LDHILN-----LYMIESTYPFLSELLTTNELKKLIK-------
>Human_respiratory_syncytial_virus_NP_056866.1
MDPI-DSYLKGVISSECNALGSKKLTITQ-SLITNLLKKIIRRAIEDENSVLTIIKDLKKLM---NLYTKLNNILTY-RSNEVKSHGFILNQYGCIVYHTTTYNQFLTWKDISLSRLNVCLITWISLSQLFLYGDCI--LKLFHNEG-FYIIKEVEGFIMSLILNITEE--DKRFYNSMLNNITDAAIKNLNNLSELYFLFRIFGHPMVDERQAMDAVRINCNETKYLLSSLSTLRGAFIYRIIKGFVNTY-NRWPNYYKLNTSLLEITIILSGLRFYREFHLPDLEMIINDKAISPPKDLIWTSFPRNESDRSRRVLEYYLRDNKFCDLYNCVVNQS-YLNNSNHVVSLTGKERELSV--GRMFAMQPGMFRQIQILAEKMIAENILQFFPESLTRYGDLELQKILELKAGISNKSNNYISKCSIITDLSKFNQAFRYETSCICSDV-LDELHGVQSLFSWLHLTIPLVTIICTYRHAPPFIKDDEQSGLYRYHMGGIEGWCQKLWTIEAISLLDLISLKGKFSITALINGDNQSIDISKPVRLIEG----THAQADYLLALNSLKLLYKEYAGIGHKLKGTETYISRDMQFMSKTIQHNGVYYPASIKKVLRVINTILDDFKVSLESIGSLTQELEYRGESLLCSLNQIALQLRNLSLYMNLPMLFGGGDP-NLLYRSFYRRTPDFLTEAIVHSVFVLSYYPDDRLNKFLTCVITFDKNAEFVTLMRDPQALGSEKITSEINRLAVTEVLSIA--NKIFSKSAQ-HYTTTEIDLNDIMQNIEPTYPHGLRVVYESLPFYKAEKIVNLISGTKSITNILEKTSAIDTTDINRDMMRKNITLLIRILPLSITELSKYVRERSWSLSNI-VGVTSPSIMFTMDSGIIITKPWVGSSTQEKKTMQVLT-KKQRDQIDLLAKLDWVYASIDN-KDEFMEELSTGTLGLSYEK-AKKLYLSVNYLHRLTVSSRPCEFPASIPAYRTTNYHFDTSPINDEDIDIVFQNCISFGLSLMSTNICPNRIILIPKLNEQKQHMFLPDKNSNLILVHLAGHWILIIMKDSKFINLNVFFNAY------------LECDMNTSDLVLELIDWKSMSKVFLEQKVIKYIVNQ---------------------------RL-NNWVVNID-----PTHMKAILSYINLFYISYDNTHLL-TKQIRIANSLENISLNVVI-DGNTAKMLPWHHVNRVFSSTGCKISYILKDLAFIGEGAGNLLLRTVVEL-HPDIRYIYRSLKDCND----HSLPIEFLRGHINIDYGENLTIPTNNIHWSYLHIKFAE--PISIFVCDAELPVTANWSKIIIEW----HVRKCILIAKYH--------LDNITILCLGSKLKGSEVYLVLTI-------------KLIFSMPK-KTNIKSLIPFLCYP------KGIKTSLSKLKS-------VFSNKLINHKHMNILK----------LDHVLN-----LYMIESTYPYLSELLTTNELKKLIK-------
>Respiratory_syncytial_virus_NP_044598.1
MDPI-DSYLKGVISSECNALGSKKLNITQ-SLMTNLLKKIIRRAIEEDNSVITIIKDLKKLM---NLYTKLNNILTY-RSSEVKNHGFILNQYGCIVYHVTTYNQFLTWKNISLSRLNVCLITWISLTQLFLYGDCI--LKLFHNEG-FYIIKEVEGFIMSLILNITEE--DKRFYNSMLNNITDAANKNLNNLSELYFLFRIFGHPMVDERQAMDAVKVNCNETKYLLSSLSMLRGAFIYRIIKGFVNNY-NRWPTYYKLNTSLLELTIVLSGLRFYREFRLPDLEMIINDKAISPPKNLIWTSFPRNESDKSRRVLEYYLRDNKFCDLYNCVVNQS-YLNNPNHVVSLTGKERELSV--GRMFAMQPGMFRQVQILAEKMIAENILQFFPESLTRYGDLELQKILELKAGISNKSNNYISKCSIITDLSKFNQAFRYETSCICSDV-LDELHGVQSLFFWLHLAIPHVTIICTYRHAPPYIRDDEQSGLYRYHMGGIEGWCQKLWTIEAISLLDLISLKGKFSITALINGDNQSIDISKPVRLMEG----THAQADYLLALNSLKLLYKEYAGIGHKLKGTETYISRDMQFMSKTIQHNGVYYPASIKKVLRVINTILDDFKVSLESIGSLTQELEYRGESLLCSLNQIALQLKNLTLYMNLPMLFGGGDP-NLLYRSFYRRTPDFLTEAIVHSVFILSYYSDDRLNKFLTCIITFDKNAEFVTLMRDPQALGSEKITSEINRLAVTEVLSTA--NKIFSKSAQ-HYTTTEIDLNDIMQNIEPTYPHGLRVVYESLPFYKAEKIVNLISGTKSITNILEKTSAIDLTDIDREMMRKNITLLIRIFPLSITELSKYVRERSWSLSNI-VGVTSPSIMYTMDSGIIITKPWVGSSTQEKKTMQVLT-KKQRDQIDLLAKLDWVYASIDN-KDEFMEELSIGILGLTYEK-AKKLYLSVNYLHRLTVSSRPCEFPASIPAYRTTNYHFDTSPINDEDIDIVFQNCISFGLSLMSTNVCPNRIILIPKLNEQKQHMFLPDKNSNLILAHLAGHWILIIMKDSKFINLKVFFNAY------------LECDMNTSDLVLELIDWKSMSKVFLEQKVIKYILSQ---------------------------RL-NVWVVNID-----PTHMKAILTYINLFYINYDNTHLL-TKHIRIANSLENILTTVVI-DGNTAKMLPWHHINRVFSSTGCKISYILKDLAFIGEGAGNLLLRTVVEL-HPDIRYIYRSLKDCND----HSLPIEFLRGHINIDYGENLTIPTNNIHWSYLHIKFAE--PISLFVCDAELPVTVNWSKIIIEW----HVRKCTLIVKYH--------LDNITILCLGSKLKGSEVYLVLTI-------------KLILSMPK-KANIKSLIPFLCYP------KGINTALSKLKS-------VFSNKLINHKHMNILK----------FNHVLN-----LYMVESTYPYLSELLTTNELKKLIK-------
>Canine_pneumovirus_YP_009094045.1
MDP--DSYLKGVISSETNALGSRDTKLVK-NIITANLRKIIQRSVDKVSERLRLIK---------NIWVNLNNLLQY-RSKEVIDHNVVISQYGVVIISVCTYNQFLTWKDLALSRFNANYVVWLSLSKLYISTDIF--LSSTSNEF-YNVVKEFEGFIMSLILKRTEE--AIRFYNNMLNNLIDAIDKNLNNLSELYFIFRIFGHPMVDERKAMDAVRDNCCETKLMAKNLASLRGAYVYRIIKGFVANY-NRWPNYLDTNSSLLEMTIVLAGVHFIREFHIPDLEIILNDKAISPPKSLIWSCFPKNAPLKTRRVLEFYLQDKDFDQLHRVVVNQD-YLNDKEHIISLTGKERELSV--GRMFAMQPGKQRQVQILAEKLLADNILQFFPETLTRYGDLELQKILELKAGLSNKNDNYISRCSLITDLSKFNQAFRYESSCVCSDL-LDELHGTQSLFSWLHLTVPLTTIMCTYRHAPPDTGNAEQSGLYRYHMGGIEGWCQKLWTTEAIALLDTVAVKGRFQLTSLINGDNQSIDISKPTRLGTR-----QSEADYDLAINSLRLISAAYRGIGHKLKEGETYLSRDMQFMSKTIQHEGVYYPASIKKILRVINTILDDIKTSTESIGSLTQELEYKGESLMSSLRLYSVDLKDLELFLNVPMQFGGADP-NVLYRSFYRRTPDFLTETITHLILILKHFNKDNVSKAVLSLLEFTKSAEFVTLMRDPQAIGSEKITSDINRTAVTNVLSNA--NEIFRTSAL-HYSSTENELNSIASDISPVYPHGLRVLYESLPFHKAEKIVNMVSGTKSITNILEKTSAISYTDIIRNMMVENLTLLTRIMKIVITILSKIIRDKSWDVGDI-IGVTSPSPVSCFKNSVVITKPWVGSSTQEKKSMQVLT-RGQRDQIENIAKLEWVFSSVAN-IDSLLNELSTMTLGLSLRK-CKQLYLSLNFLHRLSVSSRPREYPSSLPAYRTTNFHFDTGPINDEDINLVFQNAISYGLSTMSTGVCPNKVLLVPKLQERQQHMFLPNHNNRFKLVLLAGHWIIILMKESQFLDLQLFLSSF------------SNIEEITGNQLLELLDWKNMYKVFSETKVRLALLKQ---------------------------SL-QEWVVNVT-----PTHLKGVLQYMSVLSIPYDMAHMM-TKIIRN--K------KVVC-SDKLDDALPWHHCNRVFSSTGCKVSMLPKHFCFIGEGAGNLMLRAVLEV-GGNIKLIYRSLKDPDD----HHVPVEFLRCYPYIDTGGSLSLATNKAHWDYLHLHWTD--PLNLIVCDAEISGVKHWLKILHRW----HMTSCYLIIKYH--------PHGVRLLCLGSKLSGSESYLLIGL-------------KLLLAHPK-YLNIKSLIPMLDYP------NKITTLLESVRE-------VYHNKWLKRKYFNILK----------LKYCIE-----FERIEMLYPNLRDLVSTSELKKVVK-------
>Pneumonia_virus_of_mice_J3666_YP_173335.1
MDP--DSYLKGVISSETNALGSRDTKLVK-NIVTANLRKIIQRSVDKVSERLRLIK---------NIWVNLNNLLQY-RSKEVIDHNVVMSQYGVVIISMCTYNQFLTWKDLALSRFNANYVVWLSLSKLYISTDIF--LSSTSNEF-YNVVKEFEGFIMSLILKQTEE--ATRFYNNMLNNLIDAIDRNLNNLSELYFIFRIFGHPMVDERKAMDAVRDNCCETKLTAKNLASLRGAYVYRIIKGFVANY-NRWPNYLDTNSSLLEMTIVLAGVHFIREFHIPDLEIILNDKAISPPKSLIWSCFPKNAPLKTRRVLEFYLQDKDFDQLHRVVVNQD-YLNDKEHIISLTGKERELGV--GRMFAMQPGKQRQVQILAEKLLADNILQFFPETLTRYGDLELQKILELKAGLSNKNDNYISRCSLITDLSKFNQAFRYESSCVCSDL-LDELHGTQSLFSWLHLTVPLTTIMCTYRHAPPDTGNAEQSGLYRYHMGGIEGWCQKLWTTEAIALLDTVAVKGRFQLTSLINGDNQSIDISKPTRLGTR-----QSEADYDLAINSLRLISAAYKGIGHKLKEGETYLSRDMQFMSKTIQHEGVYYPASIKKILRVINTILDDIKTSTESIGSLTQELEYKGESLMSSLRLYSVDLKDLELFLNVPMQFGGADP-NVIYRSFYRRTPDFLTESITHLILILKHFNKDNVSKAVLSLLEFTKSAEFVTLMRDPQAIGSEKITSDINRTAVTSVLSNA--NEIFRTSAL-HYSSTENELNGIASGVSPVYPHGLRVLYESLPFYKAEKIVNMVSGTKSITNILEKTSAISYTDIIRNMMVENLTLLTRIMKIVITILSKIIRDKSWDVGDI-IGVTSPSPVSCFKNSVVITKPWVGSSTQEKKSMQVLT-RGQRDQIENIAKLEWVFSSVAN-IDSLLNELSTMTLGLSLRK-CRQLYLSLNFLHRLSVSSRPREYPSSLPAYRTTNFHFDTGPINDEDINLVFQNAISYGLSTMSTGVCPNKVLLVPKLQERQQHMFLPNHNNRFKLVLLAGHWIIILMKESQFLDLQLFLSSF------------SNIEEITGNQLLELLDWKNMYKVFSETKVRLALLKQ---------------------------SL-QEWVVNVT-----PTHLKGVLQYMSVLSIPYDMAHMM-TKIIRN--R------KVEC-SDKLDDALPWHHCNRVFSSTGCKVSMLPKHFCFIGEGAGNLMLRAVLEV-GGNIKLIYRSLKDPDD----HHVPVEFLRCYPYIDTGGSLSLATNKAHWDYLHLHWTD--PLNLIVCDAEISGVKHWLKILHRW----HMTSCYLIIKYH--------PHGVRLLCLGSKLSGSESYLLIGL-------------KLLLAHPK-YLNIKSLIPMLDYP------NKITTLLESVRE-------VYHNKWLKRKYFNILK----------LKYCIE-----FERIEMLYPNLRDLVSTSELKKVIK-------
>Sclerotinia_sclerotiorum_negative_stranded_RNA_virus_1_YP_009094317.1
MNFSEEKHLRSPILSLMDRLRLSKFPYIK-SDVPDQYPELFTRTLISLKISLELYRSFKKW----ESYRYWDFLVEY-RQRKQKKQFFFFYDGFIMEQIMYSFEQLQMIQDVCLARFNAFLALDANLKKLLLWQEAV--LKEYGNKG-YELVKGPESVTKSYLTSLTQG-DVSSFVRTC-AKLQEKERKDISIVTELFGCTKMSGHPFVYAETSSISVKQEACPTGLDLLAIRDYHAHFKRLVLDRYLKKN-LVWPNLWKSG-TKINDSSDLYDVEFPKFMEFDDYLDMIDDKAICPGADKSSGFWFKQSGESYRRLLESLIKRADVFQIVERMRK-G-KFHIDERIVELTQKEREFKTS-ARCFCKLTFEVRLFFVLTETNLKRFMNGYLPQQTMTMTNTKLKKRLYDLTAINNRDN----TCLVEVDFSRWNLRWRACSVNPISRS-LEKIFGLPGVFSQAHSFFSQSTIVMTDKNTLPPGVTPESDLVWRNHLGGFEGIQQTLWTICTLAMMYYAIQDEQCSFQMAGQGDNQVFFLSFNTKK----------QSLSLALQSFLYSVERRCERLNHEVKPEECIDSRTVLTYGKEIYIRGVHTMYSLKFSSRALDYTIPSLSKEISGVVANSVAVAGTLHNSFRAVLLLRRRLA-SRKVLLIPGSLGGLPM-MPWTRYFSKGESDDLSFDVAATYYLSQTE--PIVKNYMWLLRTQEFKIDATNLINDPHSIPIDDASHLISNAVSKALPSLV--NKDIKQLISNDLRQQGENYKLLLTKMKPLHPQIAADLFELTPAGLYNKTIKRFSMTRTIEKIIPGI---NFIDRISQANSTILSVLLDRWVPVPFEMATELRT-HWGLDNTSIGVYTPFDFEI--GYFKPAPPNFGTSTKQKLSDVSTN-STMKDLKNAVLTYS-ELQGDPS-LKPLFQSIISARSPWTLEK-LIPISIGGTAVHRHKSTSHVFSVLGSS--SVPTHIIFSSDQAGDADYPVVFQTLYMTLTNLYQLREINTSISKIPPEQLANKLAWVGEIASEIPEIPLIYSYIESCISPGARIDPITVEHAIITDAYY----------------FVSNAPLKTKATYYSGEWVRIRLHPMGYKRPVDY-MATQLIRMAHTLLSTRGMNWRESLILAHA-----MQSLTSLRRSV-------YIS-IV-TRKIRKISNMRMLRDKVDY-S-----ERNSNDRLRIYSPLYSDWNAIFEILHVLGVGRGATSRALVD----RHVGVVGYDLISSLPHRSASYKPPELIM--------------GHLDCFDE---------SKPLLVIDLDIS------QLLKTLMLRL-----EIILRYVLI-SMIRPVSDVVLYTQLGSKTKNEINYSYAS-------------NISRH----QL------------------------------VTDTV-L--------------------------LKSLYD-----RTEVSEVYIHLWDI------------------
>Sclerotinia_sclerotiorum_negative_stranded_RNA_virus_3_YP_009129259.1
MNFSEEKHLRSPILSLMDRLRLSKFPYIK-SDVPDQYPDLFTRTLISLKTSLELYRSFKKW----ESYRYWDFLVEY-RQRKQKKQFFFFYDGFVMEQILYSFEQLQMIQDVCLARFNAFLALDANLRKLLLWQEAV--LKMYGNKG-YELVKGPESVTKSYLTSLTQG-DVSSFVRTC-AKLQEKEKKDISIVTELFGCTKMSGHPFVYAEISSISVKKEACPTGLDLLAIRDYHAHFKRLVLDRYLKKN-QVWPNLWKSG-TKINDASDLYDVEFPKFMEFDDYLDMIDDKAICPGADKSSGFWFKQSGESYRRLLESLIKRADVFQIVERMRK-G-KFHIDERIVELTQKEREFKTS-ARCFCKLTFEVRLFFVLTETNLKRFMNGYLPQQTMTMTNTKLKKRLYDLTAVNNRTN----TCLVEVDFSRWNLRWRACSVNPISRS-LEKIFGLPGVFSQAHSFFTQSTIVMTDKNTLPPGVTPESNLVWRNHLGGFEGIQQTLWTICTLAMMYYAIQDEQCSFQMAGQGDNQVFFLSFNTKK----------QSLSLALQSFLYSVERRCERLNHEVKPEECIDSRTVLTYGKEIYIRGVHTMYSLKFSSRALDYTIPSLSKEISGVVANSVAVAGTLHNSFRAVLLLRRRLA-SRKVLLIPGSLGGLPM-MPWTRYFSKGESDDLSFDVAATYYLSQTE--PIVRNYMWLLRTQEFKIDATNLINDPHSIPIEDASHLISNAVSKALPGIV--NKDIKQLISNDLRQQGENYKSLLTKMKPLHPQIAADLFELTPAGLYNKTIKRFSMTRTLEKIIPGI---NFIDKISQANSTILSVLLDRWVPPPFDMATELRT-HWGLDNTSIGVYTPFDFEI--GYFKPAPPNFGTSTKQKLSDVSTN-STMKDLKNAVLTYS-ELQGDLS-LKPLFQSIISSRSPWTLEK-LIPISIGGTAVHRHKSTSHVFSVLGSS--SVPTHIIFSSDQAGDADYPVVFQTLYMTLTNLYQLREINTSVSKIPSEQASNKLAWVGEIASEIPEIPLIYSYIESCVSSSARVDPNIVEHAIITDAYY----------------FVSNSPLKTKATYYSGEWVRIRLHPMGYKRPVDY-MATQLLRMAHTLLSTRGMNWKESLILAHA-----IQSLTNLRKSV-------YIS-VV-TRKIRKISNMRMLRDKVEY-T-----DRSIMDRLRIYSPLYSDWNAIFEILHVIGVGRGATSRALVD----RHVGVIGYDLISSFPHRSASYKPPELIM--------------GELDCFKE---------LRPMLVIDLDIS------QRLKTLLLRL-----EVIIRYVLI-SMIHPVSDIVLYTQLGSRTKNEINYSYGS-------------NVSRH----QL------------------------------VTDTV-L--------------------------LSALYE-----RTEVSEIYTHLWDI------------------
>Xincheng_Mosquito_Virus_YP_009302387.1
LDISWPGHLSAPIYEEVDMLLSKRHKLLF----RKKVHS-------------VIVDSIQKL----KLSVKIYSLIPFESSLKCEHVKCSFERDLAIMELLFPMNVVLCSLDKLQSLFWLKLYWLLCLDTGTKWIKTFYKLRSYGHEGFFSFMADIEPLIVGFVVAMEDD---TELYEDQKQSVDNYLSKSVLMHLELTGTSKVAGYPILKAANLLDQLREHGTRGGVDERLISRLDGLMRRNFIINYQKKK-GHTPDLIHDK-VPSQHLSLWAKIRFKKNFEFNDLSEITKDSSCAPNRSALATQYDRCLKPGTKRSIEAYIKAEPDRTLIKERED-G-IYRQEDHIIIQCGKELELKESSGRAFTKQTSNQRYIQVSLEQGIATTIFPFVPEQSMTDSEISIINRHMAHVYS-----LGGTSVLINIDLTKWCLRQRVNNTSFGGKI-YDELFGLKGIYENSHHFFYKVPAACNSRFSPPDYDEIPGPFYMDNFIGGCEGMKQKAWTHITSSVLLLALEDLHMSGNVMGQGDNQIVILHVKKSDNAG------------ITRKFIQTIIEMFDSINHKVKPRETWFSHHLHEYGKTRIWKGCAVPSGTKKAARFVNDGLFSIHSCMSTINTISESIAKASWTPDIAF---------YRELLLFPSDFGGLPL-SNYTSHAIRGNDDNITTWLGILESCRVFFYHKVMLRIWQTV--PIRSKDRQRLYEDPYSLNISSADRLIKECTLQFLKSP-VTNPTIVKLYKSDYTSSYDNIIKILDSMTPCYAQLANNILKLSNAGIGKRLQNKLTSSKTIEKATKMFYNISLIDLIRQKNEQLIEETKKRINGCPYTEAKRLREHGWKK-EF-IELTKPPHWHQTKRSVVIYKPYVGSNTKEKIKKIDKT-TYTSAFLEAGKTRSWEIIGAHN-LKEMLDNIIAEKIDVIGEQ-FDISITSGNMFHRMSSSIEHSNSMVNGLLTLNSHYLQSSNNLQGEDFSVFFQMIYATNISILNVLECTECTHLLPEPKFTDSVITVVRP--------LGQKIAESI-----RCNMKIAL---ISAFCNSTHCLK----------SLLRLSFSYLADLIYNSSRRSDLTSLFQVMTHNHKSVDGLSAFISKYFVHFLSDM-SKLKMVSYTPINRVGNIGRLKSIL-------RLP----KESV-----TQTWRESIRA-------FKLVHFAARAMSSGVCKYVALIELIHSLADGSGGCLTTLMM-L-FPNAKGVYNTLIRADIDVITDWLPPAYVADTQRLEYHNLAVGQLADAMVSKISEAIKV--RPFIMTMDAESSDRRSNLEIISKVLPLY-----VSLMKIFVV-KMFPD-------PVGTPPSSNEYLLVCVKTNPLKKSKRLSCFKLCRNMPD-DANSCSLLCRNHLE--EVFSSGFSNLLNNL--IVEAISLPVSRKQISTMAEVVDP----------LQLLPDMWAHTKHMIRDIV------LDNEEWAKSLSISHMSKA
