# Supplementary material for: Characterizing the virome of Ixodes ricinus ticks from northern Europe
Source: Sci Rep. 2017 Sep 7;7:10870. doi: 10.1038/s41598-017-11439-y (PMC5589870; doi:10.1038/s41598-017-11439-y)
Supplement: Supplementary file 2 — Dataset 1 to 4, Bunya, Luteo, Mononega, Picorna [file 41598_2017_11439_MOESM2_ESM.zip › Supp.Data.4. Partiti_Picobirna_mafftE.trimal.fasta]

>Norway partiti-like virus 1 NOR/MR4V/Kanestraum/2014 (S4)
SEYTRSHYRNLMY-DRKITPALDLTRKAFAL-GDVTSSAGWK-Y-KGPKRPDRDRTQLMTDSPKIRHVWGKAFHNIILEGMSASPLIHYY-TP-IVVGIHLYKKLPYLIRTVGLDMTSFDTCPM--PWLINAI-FD-IIESFL-TFPMSHHAFRYTR-KFFIDTPV--IM------------------------------------------------------------------------------------------------------------------------------------
>Norway partiti-like virus 1 NOR/S5/Kilen/2014 (S3)
SEYTRSHYRNLMY-DRKITPALDLTRKAFAL-GDVTSSAGWK-Y-KGPKRPDRDRTQLMTDSPKIRHVWGKAFHNIILEGMSASPLIHYY-TP-IVVGIHLYKKLPYLIRTVGLDMTSFDTCPM--PWLINAI-FD-IIESFL-TFPMSHHAFRYTR-KFFIDTPV--IMKKLGVPSGSYYTQLVDSMINYTVIMYLVLGDDSLFGIPL-DEAALIV-RKLGFELSTRKCIVATGALEFLGHREWSKMILLALFP-ERS-LARVFGLLVDNTP-LITLARAMEAREDSNWLRAVVGDLVKVW
>Norway partiti-like virus 1 NOR/A2/Bronnoya/2014 (S2)
SEYTRSHYRNLMY-DRKITPALDLTRKAFAL-GDVTSSAGWK-Y-KGPKRPDRDRTQLMTDSPKIRHVWGKAFHNIILEGMSASPLIHYY-TP-IVVGIHLYKKLPYLIRTVGLDMTSFDTCPM--PWLINAI-FD-IIESFL-TFPMSHHAFRYTR-KFFIDTPV--IMKKLGVPSGSYYTQLVDSMINYTVIMYLVLGDDSLFGIPL-DEAARIV-KRLGFELSTRKCIVATGALEFLGHREWSKMILLALFP-ER--------------------------------------------
>Norway partiti-like virus 1 NOR/H3/Skanevik/2014 (S1)
SEYTRSHYRNLMY-DRKITPALDLTRKAFAL-GDVTSSAGWK-Y-KGPKRPDRDRTQLMTDSPKIRHVWGKAFHNIILEGMSASPLIHYY-TP-IVVGIHLYKKLPYLIRTVGLDMTSFDTCPM--PWLINAI-FD-IIESFL-TFPMSHHAFRYTR-KFFIDTPV--IMKKLGVPSGSYYTQLVDSMINYTVIMYLVLGDDTLFGIPL-DEAARIV--RLGFELSTRKCIVATGALEFLGHREWSKMILLALFP-ERS-LARVFGLLVDNTP-LITLARAMEA------------------
>CJLX57436_Changjiang_partiti-like_virus_1_len1411
GEYTRSHYDNLKY-DRKILPAIQATRRDFKL-ASVSSSAGWG-F-KGSKQFRKNRTQMGTQNPKIRQVWGKSFDNIILEGITAGPLIDAY-RK-MPIGINYYKRLPSIINKVGIDLKSFDSSVQ--PWLINES-FN-ILQENI-EFTMGKHSFDYSK-EFFIHTPV--VMKHCGVPSGSYFTQMIDSIANSIATHYSTLGDDSLFGVPL-SDYAPHY-DRLGMLLHPDKGTVAINELDFLGHRETAEMMRLALYP-EH--------------------------------------------
>QTM26145_Hubei_partiti-like_virus_56_len1642
GQYTRSHYHNLKY-DRIILPAIERTRYEYQL-AEVSSSSGWG-F-VGKKQNGTNRTQMGTEDPKIRSVWGKSFDNIILEGITASPLINAY-RP-MPVGMNYYKRLPTMINQVGIDLKSFDSSVQ--PWLINES-FN-ILEQNI-DFTMGRRSFEYSK-EFFIHTPV--VMKHVGVPSGSYFTQMIDSIANSIATHYACLGDDSLFGVPL-STFAEHY-AKVGMLLHPDKGIVATDQLEFLGHRETAAMMRLALYP-EHS-MNRVKGILLDSWP-MIHLHNIMMSGSDKDWLIAVLNEVTTFL
>QTM22037_Hubei_partiti-like_virus_57_len1618
GGYTRSHYFNLNY-DRVIVPAVRISSEIFQL-ENVSSSAGWG-Y-HGKKRSDGTRTQLGSYNPKVRHVWGAAFENILLEGLTASPLIRAY-EP-IPIGVHIYKRLPSIIHTIGTDLKSFDSCAQ--PWIIDEA-FN-ILRKNI-IFNLEEAAFNYSQ-YHFKTRPV--VMKFLGIPSGSYFTQLIGSIINHIITTYACLGDDSIFGIPV-TKFITPM-SDLGFILHPDKTIKSEDELEYLGHREMATTLRLALYP-EYS-LSRVRGLVLDSWP-IIELNDYMTAPEDKNWMHSVVGDLIKAW
>BHWZXX14306_Beihai_partiti-like_virus_11_len1652
DTSTRSHYANLKY-DTINIPALDITCDKFKL-DQVTSSAGYG-M-QGKRPQ-KRRTQIGTDQPKIRHVWGAAFENVILEGINAYPLIMAY-HP-IVIGSNTFRKIPQIINQVGLDFSGFDQSVQ--PWLIRDA-FD-VLKENI-RFKMARWAWSYSV-HHFIHKTV--VMVNSGIPSGSYFTQLIGSIVNHIVITYVVLGDDSLFQAPL-NTFDQVI-REFGMKISPHKSIVTRQELEFLGHREEWKLLRLVLHS-EYS-MSRMEGFLIDHWS-IIHLYERMKFTEDAKWWYD---EIARTL
>WHZHC73278_Wuhan_large_pig_roundworm_virus_1_RdRp_len1560
DLYTRGHYDAFKY-ERPITTARHFVEDELRL-DKVLSAAGYG-Y-TGLKDRWGTRTQLALADPKIRHVWGAPFHTILIEGTIAQPIIQNL-QP-IFVGRDMFKELPSVIYRYCLD-SSFDSSIN--TWFIERF-FE-FVRCTV-RFRFSSKAVAYCQ-EELCNTPV--VMCKTGISSGSYFTQLINSYVNLILLRAAVLGDDSLFVSSL-ENYESYF-ALFGFKLNTKKSVVSQEKIVFLGHRDDFTLACLAVHT-EES-VTRLCSLLYDSFF-MLNVLKKTVL------------------
>XZSJSC65291_Xinzhou_partiti-like_virus_1_RdRp_len1523
DEYSRGHYTAFKY-SRPQYLARAIVESELTL-DAVSSAAGYG-Y-VGNKRRWGSRTQLALADPKIRHVWGAPFHTILIEGTIAQPIIVNL-QP-IYIGKDMFKELPYTLNRYCIDISAFDSSVN--QIFIDWF-FD-FVSKTV-TFPFTRSAVDYCR-FELKHTPV--VMCHTGIPSGSYFTQLIDSYVNLIMLRACVLGDDSIFCHHL-ESFRVLF-EEFGFKLNVRKTIVSKQEIVFLGHRDDFTLACLAIHT-ETT-VVRLASLLYDSFF-LMNLLTAAIK------------------
>QCM38725_Hubei_partiti-like_virus_58_len1548
HGWSRSHMKAIQY-ATPNTTAKANVLESLRL-DLVSSAAGYD-Y-IGVKPG-DERTQLTDEKMKVRGVWGRAFHYILLEGVIAQPLLEAF-KF-FHIGSDPTVSVPFILSDTAIDWKAFDATVS--RFEINAA-FD-LIKSIV-QFPETEQTLELCR-QLFTHKML--AAIHKGIPSGSYFTSTVGSIINRLRIEYMTQGDDSLIGDDP-MDMAYIA-EPLNWIINPTKTVTSKEMVTFLGRRDLKRCLRLLILP-EYS-AFRARSIAYDSQI-LDELARALRK------------------
>ref_YP_006390091_Persimmon_cryptic_virus
EGWSRSHMKAIQY-SLPNTPAMTNVQERLSL-DQVSSAAGYD-Y-TGAKQD-GERTQLTDEKTKVRGVWGRAFHYILPEGTSADPLLQAF-KF-YHIGQDPTVSVPYILSDYALDWSSFDATVS--RFEIHAA-FD-LLKQRI-EFPETEQCYEICR-QLFIHKKI--AAAHKGIPSGSYYTSIIGSIINRLRIEYITQGDDSLCGDDP-ERIADIA-NPIGWLINPAKTATTREYITFLGRRDLIRCLRLLIYP-EYS-AYRANSIAEDSSI-LNDIARRLTR------------------
>ref_YP_002364401_Raphanus_sativus_cryptic_virus_3
QGWSRSHQEAIQY-SYPDIPCIAQVQNEFRL-DLVSSAAGYG-Y-QGTKAD-GERTQLTDEKTKVRQVWGRAFHYILLEGLVADPFIQAV-MF-IHAGRDPTLSVPQLLSHYSLDWKQFDATVS--RFEIESA-FT-IIKSKT-IFPETEDAFEITK-QLFIHKKV--AAAHKGIPSGSYYTSLVGSIVNRLRIEYLTLGDDSLVGDDP-SSFGLIA-NRIGWYFNIEKTEYSREMVSFLGRRDLKRCLRLLVFP-EYS-AYRAKSIAEDSDL-LNRVAARLKR------------------
>ref_YP_004429258_Fig_cryptic_virus
DGWARSIMASIQF-SKPLIHVKRETLMKIGF-DHVSSSAGYG-Y-DGKKDNQGYRTQLAKPSIKVRIVFGEAFHNILIEGLSAAPLLEAF-KF-YFTGKDPTIYVPRILHKICLDWKAFDASVQ--LWEIDHA-FN-CIQQLL-AFPLSRLAFLFTR-ESFKQRKL--ADRKGGIPSGSYYTNIIGSVINYNRIEYVVQGDDSLIHITL-TQLQMLG-EQFGWTLNIPKCSLTQQLVTFLGRRERLKVLRLMCFP-EYS-TTRVKAIARDDPV-YNKIYLQLKR------------------
>ref_YP_001686786_Rose_cryptic_virus_1
DGWARSHVDSLQY-DRPKLQTTQYIRTEFAL-DQVSSAAGYG-Y-TGRKNH-NRRTQLCQVKRKIRNVWGEAFHYVLLEGLFADPLIQQF-MF-YFIGEDPLLAVPRLIEEYMFDWSGFDASVQ--EWELRFA-FG-LLESIL-IFPVEHQVWQFII-ELFIYRKI--AAKTLGIPSGSCFTNIIGSIVNYVRIQYMTHGDDSLVGVPM-ENFKPIC-DENLWTINIAKSAISREGVSFLSRRDELICLRMLKFP-EYS-TLRAFSIHKDSRY-LYQIYKFLLH------------------
>ref_YP_001686783_Raphanus_sativus_cryptic_virus_2
QGWARSHVDAIAY-RRQKLPTKQHTLQLFRF-DEVSSSAGYG-Y-VGHKDH-DRRTQLSQVKTKVRNVWGEAFHYVLLEGLFADPLINFF-SF-YFIGRNPLLSVPTLIEEYAFDWSGFDASVQ--EWEIRFA-FQ-CLESQL-IFPVEAQIWRFIV-ELFIYRKI--AAKTLGIPSGSCFTNMIGSVVNYVRIQYMTHGDDSLAAVSL-EKFGPIC-EPFMWSINTLKSEVSRRLTTFLSRRDEFVCLRMLVYP-EYS-ALRAKSIYVDSQY-LYHVFLYLKQ------------------
>BHTH16091_Beihai_barnacle_virus_12_RdRp_len1723
ATLHRALIADVLF-DRERVGALESVRQEFIL-GGVNKSPGLP-LHFKTKGK-GYRAQICSEKNKIRAVWGYPLEVFMEEARFFYPYMDYI-LP-IGYQAEMATGGMLYINDAICDWSRFDKTVP--AWLIRDA-FQ-IILDSL-DLSDSLRRFKRVV-SYFINTPI--RSKRGGVPSGSAFTNIIDSIVNAIVTRYLYLGDDSVCVVNL-QDWADLAREKFSMELNVEKSYVTTCNVHFLGYKGQDFAMASFLYP-ERT-AARALGQMWSASN-WHDVVTYIMDPEAFRYLRM-MGKLMSLA
>QTM133141_Hubei_partiti-like_virus_10_len1629
DNIHRSLRNDLEY-DIAYAHALNSVRRQFVL-GGADRSPGLP-WGYKTKGR-GRRAQMAKGENKIRAVWGFPIDVIIEEARMFYPYIEWI-KP-VAYQVEMATGGMAYVNQVVQDWRKFDKRVP--PWLIRDV-FS-IILDSF-DLGRTSKRFSKVV-SYFINTPV--RLKNGGVPSGSMWTNIIDTLVNLVITRYVYLGDDSFVISNL-DDMAALAEKAFGMIINTSKSYVTRHNVHFLGYKAQDFLIASFILP-ERR-VTRAVGQMWSAAT-WHDLVSDMMNPGFYKYLRI-LGSLLEPT
>WHCC37315_Hubei_partiti-like_virus_8_len1484
AKLHRSLEEDLGF-NREFRHALQTLRDDYLL-GYADRSPGLP-WGYKSKGR-GKRAQIADETDKIRSVWGYPIDVIIEEGRWFYPFIKWV-RP-IAYRAEMARGGMSYVNDIVGDWSKFDKSIP--PWLIRDC-FQ-IVADSF-DHSRSLRRFKRIT-RYFINTPV--RTKLGGIPSGSMWTNLIDSMVNTLVWRYLYLGDDSVVVASL-NDIAKLAFEAFGMVLNVKKSYVTTMNVHFLGYKAQDFLIASFIYP-ERR-VSRAIGQMWSAVT-WYKLASHMMSPGFFKYLRI-LG------
>WHCC72771_Hubei_partiti-like_virus_9_len1764
LKLHRSLEEDLGF-NRQFRNALQTLRDDYLL-GFADRSPGLP-WGYKTKGR-GKRAQIADGTDKIRSVWGYPIDVIVEEGRWFYPFIKWV-RP-IAYRAEMANGGMAYLNDIVGDWSKFDKTIP--PWLIRDC-FQ-IVMDAF-DHSRSIRRFKRIV-RYFINTPV--RMKLGGVPSGSMWTNLIDSMVNTLVWRYLYLGDDSVVVGPL-DDIAALAFQAFGMVLNVRKSYVTTKNVHFLGYKAQDFLIASFIYP-ERR-VSRAVGQMWSAVS-WHNLVSHMMTPGFFKYLRI-LGSCVQTI
>QTM25188_Hubei_partiti-like_virus_11_RdRp_len1743
QTYHRSLKEDFRY-DRKYVAVLQSVRDQFVL-GAVDKSPGLP-WGYKTKGN-GRRVQLAKDKQKIRAVWGTPTDVIAEEARFFLPYMAKL-KP-IAYRAEMATGGMSLINDLMTDLSQFDKSVP--PWLIRDA-FG-IVMENF-DFTRTKRRISRMI-DYFINTPV--RLKRGGVPSGSMWTNIVDTIVNAIISRYCYLGDDQFAVVDL-NDIAKLMNESFGMVLHPDKCVYTESNVQFLGYKGNMFLVASMIFP-ERR-VSRAIGQMWSAVR-WWNIVQAMLRPGSFRYLRM-LGDLDRRS
>BHTSS8738_Beihai_partiti-like_virus_1_len1703
SKFHRSLMEDLDY-DRVYANALQSVREQYTL-GAVDSAPGLP-YGYRTKGK-GKRAQTVDDVHKIRTTWGYPFDVLIEESRFFLPYIKWL-KP-IGYQVEIATGGMHYIDDGMLDWRKFDKTIP--AWLIRDA-FQ-IMYDVY-EMGHSQRRFRKIV-NYFINTTI--QTKTGGVPSGSMFTNIIDSIVNAIVMRYLYMGDDSLLVLKL-DFLGELAEKKFSMILNTKKSYLTSNNVHFLGYRNTDFLISSFCDP-ERT-LVRALGEMFAAVD-WYEILIRLLMKRILKHLKT-YGALMRAN
>BHZY60797_Beihai_partiti-like_virus_2_RdRp_len1664
GSKHRAIMDNIGF-DRRYAPILQRVYEEIKT-GGAKKSPGLP-WGYGTKGR-GYRSHICDEENKIRAVWGYPLEVFTEEARFVYPFLQHL-KP-IAYGLEMINGGMAYLEEIMLDWSSFDQSIP--PWLIRDA-FS-ILERCF-DFSKTHRRWKRLI-SYFINTPF--RMKSGGVPSGSGFTNLIDSIVNILVVRYIALGDDSVVYTNL-ERMSELAQEWFGMTINMRKSYVTRRNIQFLGYRDVQFLIASWIFP-ERT-AIRGLGQLWSAVF-WHYAVSDIISPNVLKFLSL-YGSCYQRG
>spider135364_Hubei_partiti-like_virus_15_len1415
NKYHRALKDDIEF-SRSHVSIYASVLKEFTN-GKVSSAAGFP-YHGKTKGA-GYRAQICDDTEKIRGTWGYPSAVFFEEARFLYPYLEWL-KP-LAYGLEMANGGMKYIHELMLDWKKFDKTIP--PWLIRDA-FS-IFFHAF-DLAKTKNRIKKLI-NYFINTPF--QLKDGGVPSGSGFTNIIDSIVNALVTRYCYLGDDGVIVLHI-ESMADFALQYFGMIVNTSKSYITNINIQFLGFRSQDFIIASFIFP-ERT-AIRALGQLWSAVS-WLNILENIIT------------------
>WHSFII9387_Hubei_partiti-like_virus_16_len1650
KKYHRALSDDIEY-DRTYTSIYMSVLKDFTN-GAISSAAGFP-YSGMTKGS-GYRAQICDEKHKIRGTWGYPVSMFCEEARFVYPYLDWL-KP-LAYGLEMANGGMEYINRIMLDWSKFDKTVP--AWLIRDA-FS-IIIHGF-DLSKTKRRIQKFI-KYFINTPF--QLKDGGIPSGSAWTNLIDTVVNCLVTRYCFLGDDGFIVAYL-DKMAQFARTCFGMELNLDKSYQTSINIKFLGFRSQDFLIASLLFP-ERT-CVRALGQLWSAMP-WYRIVLDIQQRKMFKFLLT-LGSLYNQL
>spider122140_Hubei_partiti-like_virus_13_len1740
EKYHRALRNDVEY-DIRPKEAFQSVRREFVI-GAADKAPGLP-WGFKTKGK-GYRAQICSDTNKVRATWGYPTGVFIEEARYVYPYLDFL-KP-LAYGIEMGNGGMGYIDDVMMDWSKFDKMVP--AWLIRDA-FL-ILKECF-NMSISAKRWAKCV-SYFINTPF--RLKRSGVPSGSGFTNIIDSIINAIVTRYCFMGDDSVVMTTL-EAIAKLALRKFGFILNINKSFVTTCNIQFLGYRDQDFLIASFMLP-EHT-AVRAVGQMWSAVR-WYEIVHDLEEPNRLKFLRL-HGDLYYQF
>spider132884_Hubei_partiti-like_virus_14_len1719
EKYRRALIEDVEY-NITPVPCYESVRREFVL-GAVDKAPGLP-WGYKTKGK-GYRAQICADKNKVRATWGYPTGVFCEEARFVYPYLDFL-KP-LAYGVEIGKGGMGYIDDVMMDWSKFDKQVP--PWLIRDA-FS-IMYESF-DMSISKARWKKMV-DYFINTPC--RLKHAGVPSGSCFTNIIDSIINALVTRYCYMGDDSVVITRI-CDIADVAKKAFGFELNTNKSYVTSSSIKFLGYREQDFLLASFMLP-EHT-TARAVGQMWSAIR-WYELVDDLERPNRLKFLRL-HGALYHSF
>SCM172187_Hubei_diptera_virus_17_RdRp_len1731
ETLHRSMVDDLGY-QVKPSPAYASVRQDLNM-GAVNKSPGLP-YGFKTKGF-RKRAQIARGKEKIRATWGYPLHVYLEEGRFFYPIMDWI-KP-IAYGFETANGGMSVISEICTDWKTFDKSIP--PWLIRDA-FA-ILAECI-DWSPSKIRWKRMI-DYFVSTPI--RTVSTGVPSGSCWTNLIDSIVNALVTRTCYLGDDGVIIARL-ELLALAAKSEFGLILNTDKSYVTTSNVHFLGYKNQDFLIASFIQP-EHA-CAAALGQMWSAVI-WFNIICDLADPHRHKYLNH-VGKLWQSV
>SCM37169_Hubei_diptera_virus_18_RdRp_len1732
NTLHRSLIEDFEY-DRDHVRVLQSIIDDLGF-DQVAKSPGLP-YGYRSKGN-GKRSQIAKPKEKIRATWGYSFDVYMEEARFFYPIQEFI-KP-IAYGLEMAHGGMNSINDVISDWSKFDKTIP--PWLIRDA-FH-ILEKLI-DFEYQRRRFKKIV-DYFVETPI--RTVTGGVPSGSCFTNIIDSIINCIVTRFLFLGDDGVFVISL-EDIASLAIKYFGMILNVDKSYVTTQNVHFLGYKNQDFLIASFIFP-EHA-CAAALGQMYSART-WLKIIHYLADEFRHKYLAQ-VGSLYIRS
>fly34516_Wuhan_fly_virus_5_RdRp_len1736
STLHRSLLEDFDY-DRTHVPVLQSIKDDLGY-QQVAKSPGLP-YGFTKKGH-GKRAQVAKPKNKIRATWGYSFDVYMEEARFFYPIQEFI-KP-IAYGLEMANGGMVAINDVISDWSKFDKTIP--PWLIRDA-FE-ILEGLI-DFSHEKRRFKKLV-DYFVETPI--RTVTGGVPSGSCFTNIIDSIINCIVTRFLFLGDDGVFIVDL-EDIASLAIKYFGMILNVDKSYVTTSNVHFLGYKNQDFLIASFIFP-EHA-CAAALGQMYSARN-WLNIIHYLADEFRHKYLAQ-VGDILSRI
>QTM23269_Hubei_partiti-like_virus_7_len1739
EAYHRSLMQDLGY-ERAHVPVLETVRQDFAF-EKVQKSAGLP-YGIRKKGQ-GKRSQIAKPKTKIRATWGFPLSVYMEEARFFYPLQEKL-VP-IAYGYEMATGGMYAIHESMTDWRQFDKTIP--PWLIRDA-FR-ILEELI-DFEDQRARWQAMV-KYFINTPI--RNVDGGVPSGSCWTNILDSIINALVTRYCYLGDDGILVTKL-VAIASIALQCFGLELNTEKSYSTQENVHFLGYKPQDMLIAQFVMP-ERT-ATAALGQMLAASK-WYEVITAIAEKSRFKFLRI-LGEIKAKI
>WHCC258759_Hubei_partiti-like_virus_1_len1709
TQYHRALRHDLEY-QSPKVGIFESVDKDVFH-GCVQKSPGLP-LGYKTKER-RERAQICSDKNKVRATWGYPLTVYLSEGQFFYPILDAL-KK-IAYGIEIGTGGMQYINELVGDWSKFDKTIP--AWLIRDA-FK-MIARHI-DFSKTKRRWAALI-KYFIDTPV--QLKHGGVPSGSCFTNLIDGIVNAIVTRLIYLGDDIFAITEL-ECFAEIAWEKFSMRFNPEKSYQTAENIHFLGYKPIDTIIASAIYP-ERT-AIRLVGQGYSATK-MFLAARILLSQHWFKYLNT-LGSLAVLA
>SSZZ3448_Hubei_tetragnatha_maxillosa_virus_8_RdRp_len1823
TKYHRALRTDLEY-SCAKVPIFESVDKDIFH-GAVQKSPGLP-YGYATKER-SERAQICSDKNKIRATWGYPLSVFLTEAQYFYPILKEL-KK-IAYGVEIGTGGMGFLNELIGDWRKFDKTIP--AWLIRDA-FR-MIMRHI-DLTKTKKRLAKLI-NYFIDTPV--QLKHGGVPSGSSFTNLIDGIVNAIVTRYTYLGDDIVAVTKL-HLFAEIAEKQFSMIFNPDKSYQTSENIHFLGYKPVDTVIASSIYP-ERT-ITRLIGQAYSAKR-FFLAAQMLQDTHWFKYLQT-VGQLAQLA
>arthropodmix12819_Hubei_partiti-like_virus_2_len1796
TKYHRALRSDLEY-SRPKVSVFESVDQDVFH-GAVQKSPGLP-LGYRTKER-QERAQICSDKNKVRATWGYPLTMYLTEGQYFYPLLDVI-KT-IAYGIEIGNGGMQYIQEVIGDWSKFDKNVP--AWLIRDA-FK-MMARHI-QWDKSKRRWERMV-NYFINTPI--QLKYGGVPSGSCFTNVVDGIVNALATRYLYLGDDSIVITDM-DVFSEKADEWFSLIYNVDKSYQTAQNVHFLGYKPVDTTIASSVYP-ERT-AVRLVGQAYSAKN-FFRAAKILVNPEFFKYLQT-IGDMLQLA
>SSZZ4709_Hubei_partiti-like_virus_3_len1858
TKYHRALRSDLGY-SSFKGSVMESVERDLFH-GSVQKSPGIP-LGYANKEA-GRRAQICTEKNKVRATWGYPLTVFLTEAQYFYPLIQYI-KL-MAYGLEMGNGGMQYLDTIIGDWSRFDKTVP--AWLIRDA-FR-MLSRHI-DWTASKARWKKIV-SYFIDTPI--QLKRGGVPSGSCFTNLIDTIVNAIVMRYLYLGDDSVCLTTL-EVLSEQAKEQFYMVFNPDKSYQTSDNVHFLGYKPVDTIIASSIYP-ERT-LTRLVGQAYSAMK-FFKAARIMMEPHQFKYLST-LGELRNYE
>QCM950973_Hubei_partiti-like_virus_4_len1862
TKYHRALKSDLEY-AVPKAHAVQSVIEDLEH-GAVTKSAGLP-YGIPTKEA-GHRAQICSDTNKIRATWGYPLSVYLTEGQYFYPILEHL-KI-IAYGVEIGNGGMEFINSLIGDWKRFDKTIP--AWLIRDA-FK-VLETWI-DFTRSRRRWRKLV-DYFIMTPC--RLKIGGVPSGSCFTNVIDSIINAIVMRYLYLGDDSCLFLAM-DEFAELAKEQFSMIFNVDKSYITTANIHFLGYKPADTIVASTIYP-ERT-ISRLIGQAYSASC-FFKAANILIDPQWFKYLQT-LGALFLQF
>QTM47485_Hubei_partiti-like_virus_5_len1816
TKYHRALLQDLEY-DVDRPPALESVRRDIGT-GAVSKSPGLP-YGYATKEA-NKRAQICPEKNKVRATWGYPLDVYIAEAQWFYPYLDVL-KI-IAYGVEIATGGMSFINRLLGDWSKFDKTIP--PWLIRDA-FR-IVEETI-DFSRSKRRWRRMV-NYFINTPV--RMKKGGVPSGSCWTNVIDSIVNAIVMRYLYLGDDSVIVLPI-TDLANMAKQEFGMLLNPEKTSQTRRGIHFLGYKALDTIIASTVYP-ERT-IARLVGQAYSATG-FLRCAHILLKPSRFKYLQT-IGALYNAG
>spider131688_Hubei_partiti-like_virus_6_len1803
TKYHRALKENLKF-SSPKPPAVNSVRRDLGT-GAVTKSPGLP-WGYKTKES-NKRAQICPEKNKVRATWGYSLTVYMAEAAYFYPILDIL-KI-IAYGLEMANGGMSFIHSLMGDWSGFDSTVP--AWLIRDA-FK-LIEEAI-DWDRSKRRWRKLI-SYFIDTPI--RLKHSGVPSGACFTNIIDSIVNAIVMRYLYLGDDSVLILNL-GVLSDLAAKTFGMDFNRNKSSISYEHIYFLGYKPLDTIVASTVYP-EHT-ISRLVGQGYSALA-FFKAAHIVATPHRFKYLQT-IGALYEEA
>WHXS3745_Wuhan_cricket_virus_2_RdRp_len1728
SKYHRALKADLEY-DCPKPPAIASVREDLQT-GAVAKSPGLP-YGYSTKEA-NQRAQICTDTNKVRATWGYPLAVYMAEAAYFYPILDVL-KH-IAYGVEMANGGMQYLHRLLGDWKRFDKTIP--AWLIRDA-FK-IVAEAI-DWERSKRRWRKLV-QYFIDTPI--RLKHSGVPSGACFTNVIDSVVNMIIMRYLYLGDDSTIVLPL-DQLAELALSHFGMVLNTKKSTITYSNIHFLGYKPLDTIVASTIYP-ERT-ITRLIGQAFSATL-FFRCAKMLADPYRYKYLMT-IGQLYALG
>WHWG256022_Wuhan_Millipede_virus_4_RdRp_len1859
TKYHRALKADLEY-GCDKPSILESVRRDLAT-GAVSKSPGFP-YGIRTKEA-GRRAQICTDRNKIRATWGYPLAVYLAEGAYFYPVLDHL-KP-IAYGVEMANGGMQYVNALVGDWSKFDKTIP--AWLIRDA-FK-IIEEGI-DFSRSRKRWRKLV-SYFIDTPI--RLKHSGVPSGACFTNIIDSIVNMIVMRYCYLGDDSIIVLPL-GEFSKYAKEQFGMEFSDTKSRITYDFVHFLGYKSLDTTIASMIYP-EHT-ITRCVGQAYSATA-FFLAAKVLAEPMRFKYLMT-IGDLYTAG
>WLJQ97111_Wenling_partiti-like_virus_1_len1748
SKYHRSLKEGLKY-EVPRVGVLESVRRDLGH-GAVQKSPGLP-YGFKSKEA-NKRAQISTDKTKIRPTWGYPLMMYIQEAAYVYPILRFL-NL-LAYGLEMNRGGMAYLNSFMGDWSSFDTTVP--AWIIRDA-FR-LLSEAF-DLSRSKRRWNRII-AYFIDTPI--RLKHGGIPSGSCFTNIIDTIVNAIMVRYLYMGDDSIAFVRL-DTFASLAREQFGMNLNISKSLLSNDSIQFLGYKVLDTILASTVYP-ERT-VARMIGQVYTAKS-FLRCADMLREPLRFKFLMT-IGHLFFYG
>QTM77172_Hubei_partiti-like_virus_12_len1904
KTWHRPVRESLDF-GNSTRPILKQTLSEFAL-GAARKSPGLP-WDFLDKGH-GRRVIASKEKTKIRPVWGYPVDVILEEARFFYPLLEYI-KS-YGLGLENACGGQSYLMDFVGDWSRFDSSIP--AWLIRDV-FN-YMSDWF-DFGQSINRYNKLV-QYFINTPI--RLKNHGIPSGSMFTNIMDTFINGIVTRYLYYGDDSVIIVQV-ENFSKLAFDTFGMTVNVDKSYVTDTNLHWLGFRNNEFLYASYIFP-EHT-ATRCLGQLYSAVV-WYKMLLEVIERKSFKYLEN-LGHI----
>BHTH16173_Beihai_barnacle_virus_13_RdRp_len1531
IPYHRSIRSDLQF-GTTQKIAIADAYKEFGL-NDVNRSPGLP-WGYKTKKD-GARSHVCKGEEKVRAVWGYPMTITMGEAVFAIPLIEAY-KP-IAYGYEISVGGARKIFRAALDLESFDKRVP--RQLIEHA-FD-ILAQNI-NFMRNIRMWEYLK-QYFLDTPV--RLKRGGVPSGSYFTQLVDSIVNYILVVWLVMGDDSIAGLDL-HEADALL-RTVGMKLNVPKSILSKADLTFLGYRPFDKWIASLVYP-ETV-ATRALGLLYADSS-FDRLCRHIINRSLSRLLWS-LGDFYLRL
>QTM24152_Hubei_partiti-like_virus_39_len1534
TSLQRSIRKDLQF-GLNKHSSINLTTNAFCL-NDVKSSPGLP-WGFRNKKH-FERSHLVEGETKMRAVWGYPATITFGEAVFALPLIDLF-QP-IAYGYETAVGGMIKLRRAALDFKSFDKTVP--AWLIDVA-FD-ILSLNL-DFVSMMVMYDYIK-NYFINTPV--RLKSAGLASGSYFTQLVGSVINHIIMTYVVLGDDSIMATVL-DDVASIL-EELGMELNLKKSISTTENLTFLGYRPYDKWIAALLFP-ERV-ASRALGLLYADDR-FDALCRTLIRRDMQRFLRL-VGIFLRRL
>spider134492_Hubei_partiti-like_virus_42_len1466
NKYTRSIRDDLQF-G-NTTSAIAQARRAFSL-NDISSSPGLP-WGYRTKKY-GERSHLVEGEHKVRAVWGYPATVTFGEAVFAIPLIEAY-QP-IAYGYETAVGGARKLLNHAFDFKSFDKSVP--EWLIRIA-FK-ILLQNI-NFCRNFVMFQSIV-DYFINTKI--RMKRGGVASGSYFTQLIDSIVNYILITWIVMGDDVIFSGRI-NEAQDLL-ATIGMRLNIQKSAISRSDLTFLGYRPFDKWMAALLFP-ERV-ASRAVGLLYADSK-FDGLCRTIINLGMRRMLNM-IGEFYKRM
>QTM24887_Hubei_partiti-like_virus_41_len1455
YNYWRSIRDDISF-S-NDFSAIGYAYRAFRL-NDLPRSPGIP-WGYKTKKN-GERSHLAPGENKVRAVWGYPMTVTMGEAVFSVPLIEAY-QP-IAYGYETAIGGMKRLTAVALDFKSFDKTVP--AFLVKAA-FD-ILSSNI-DFEKTSRMWEYIV-RYFIHTPI--RLKHSGVASGSYFTQLVDSIVNYIIVVWCVLGDDSIFGTRL-SDFADIV-SRIGMTINVKKSSSSRGDLEFLGYKPHDRWMSALLYP-EFV-ASRAYGLYLADYQ-FHALCLEICSAGLTRMLDV-IGDFFRRL
>WHYY30311_Hubei_partiti-like_virus_35_len1470
GDLQRSIRDDVKF-VTSHSTACRQTVRAFML-NDVSSSPGLP-WGYKVKKA-GERTHIVGGETKVRAVWGYPATITFGEAVFALPLIEAY-SP-IAYGYETGVGGTKRIYHLGIDFKSFDKAIP--PWLLNIA-FD-VLAYNI-DFGSMLHMYNRLT-DYCINTKI--RLKDVGLASGSYFTQLAGSVVNYILLTYAVFGDDSLLATDP-HDIAQVL-EPLGMTVNTAKSGASRSDLTFLGYRPRDKQFAGLVFP-ERA-ASRALGILYADPV-VDYWCRKIVERDQQRFIDM-MKELARRI
>WHCCII13263_Wuhan_insect_virus_23_RdRp_len1503
GKFERSVRDDIKN-MSSKSSAKRRTLRAFML-NDVSSSPGLP-WGYRTKKC-FERTHIVEGETKVRAVWGYPATVTFGEAVFALPLIQAY-KP-IAYGFETGNAGCKKMFHLGIDFTSFDKTLP--PWLVSTA-FD-ILAYNI-DFLSMVHMFNVIK-DYAINTKI--RMKKSGLASGSYFTQLVGSVCNYLLLTYAVFGDDSILAVNP-DEVQEVL-LPLDMTVNVKKSGSSKSNLTFLGYRDREKQFAAIVWP-ERV-ASRCFGIMYADPV-VDFWCRRVVNRDQQRFLDL-LGDLSQRI
>QTM3514_Hubei_partiti-like_virus_36_len1494
NGIQRSIREDIDNLKSQNNVAIRRTREAFLL-NDVSSSPGLP-WGYKTKKC-GKRSHLVKGETKVRAVWGYPATVTFGEAVFAIPLIRAY-QP-IAYGYELGIGGMKKLYQLGIDFKKFDKTLP--PWLIHIA-FD-VLAQNL-DFGCVLRMFNAIR-KYAICTTI--RMKKAGLASGSYFTQLVGSVCNHILLTYAVFGDDSLVAVAP-DDVADAL-ERFGMVVNVGKSGFSKSSLTFLGYKSTDKSAASLVWP-ERL-ASRALGILYADNL-IDHWCRTIVQRDQQRYLAM-LRDFAFRL
>CC64001_Wuhan_insect_virus_24_len1444
GEYTRSIRDDIENRLNEKATAIRRTRHAFQL-NDVSSSPGLP-WGYKTKKT-GHRSHICKGEAKVRAVWGYPATVTFAEAMFALPLIRAY-QP-IAYGYETGIGGMRKIFQLGIDFTKFDKTLP--AWLIRTA-FD-ILAYNI-DFTALLKMWNLLS-DYCINTRI--RMKRAGLASGSYFTQLVGSICNHILLTYAVFGDDSILSTDP-DDIQDAL-EPFGLVINVAKSGYSKSNLSFLGYKAREKSFASLVWP-ERL-ASRALGIMYADPV-VDYVCRRIVERDQQRYLSM-LKEFMLRL
>CC64706_Wuhan_insect_virus_25_len1498
SKYTRSIRDDIENRINEKAVAIRRTCRAFQL-NDVSSSPGLP-WGYKTKKT-GQRSHICEGEAKVRAVWGYPATVTFGEAMFAVPLIRAY-QP-IAYGYETGVGGMRRIFQLGIDFSKFDKTLP--AWLIRVA-FD-ILAYNV-KFHALIRVWRVLT-DYCINTRI--RMKKAGLASGSYFTQLVGSICNHILLTYVVFGDDSIIGVDP-DDVQATL-APLGLVVNVAKSGCSTSNLTFLGYKAREKAIASLVWP-ERL-ASRALGILYADPY-VDRICRTIVERDQKRYLGM-LKDFLLRL
>QTM23479_Hubei_partiti-like_virus_37_len1462
GGRKRSIREDVRF-NRGVLPAIRRTALAFKL-NDVSSSPGLP-WGYKTKKA-GERSHLVKDENKVRAVWGYPATVTFGEAIFALPLIEAY-QP-FAYGFETGCGGNKRIYRLGVDFTMFDKLLP--KWIIDIA-FD-ILAINV-DFGSMVRVFHCLR-DYCVKTKI--RLKKVGLASGSYFTQLIGGICNYLLLTYSVLGDDSIIGTDI-HDVARAL-EPLGMEVNTEKSSASDSNIKFLGYRDRDRAIAGLVYP-ERV-ASRALGIYHADEV-VDAVCRSIIERDQQRFFWI-HRDFMRRL
>SCM245982_Hubei_partiti-like_virus_38_len1535
GEYVRSIREDVRF-K-PHGTAIAKATNAFRL-NDVSSSPGLP-WGYKTKKE-GKRAQLAKGEFKCRAVWGYPATMVFGEAVFALPLIDAY-SP-IAYGYETGTGGMHKLYHLGIDYKNFDKTVP--EWIIRVA-FD-ILFLNL-DMLCIMRMWNYVI-DYFINTPI--RLKRGAIASGSYFTQLIGSIVNYILMTYVVLGDDSVTAFSP-SDVAKYV-EPLGFTINTTKSGSSKSDLSFLGHKPRSKVIAGLLYP-ERV-ASRALGILYSDEH-VDFWCRRVVKRNQEKLMRV-LKAFHRRL
>WHLC8707_Hubei_partiti-like_virus_43_len1453
FGYHRSIRKDVEF-A-RNPVAINQARQAFSL-NDVSSSPGLP-WGYKTKKR-NERSHLCEGEEKARAVWGYPATITLGEAVFAIPLIEAY-QP-IAYGYDTAIGGCAKARASALDYSKFDKTVP--AFLIEAA-FD-ILLTNI-DLGQLHRMFDYIK-RYFIQTPI--RLKQSGIASGSYFTQLVGSIVNYILLQWLVFGDDSLVRSKI-LRAQEHL-KILSMRLNIQKSAVSTSDLSFLGYKPYRNWMASLIHP-EVF-ATRALGLAFANDA-FDSLCRAIVSKSFRRFLAS-QGEFLIRL
>QTM29853_Hubei_partiti-like_virus_44_len1478
TDLWRSIKRDLEF-VNNSKIAIKLAEQAFRL-NDVSRSPGLP-WGYTTKKR-GKRSHVAAGEYKVRAVWGYPMTMTMGEAVFALPLIEAY-QP-IAYGFETLTGGHHRLTQAGLDFSKFDKTVP--PFLIEIA-MA-ILAKNI-DFGLNFAMFKFIK-DYLIATPI--RLKDTGIASGSYFTQLVGSIVNFILVNWLVLGDDSLTASDL-TLASQLL-GLLGMALNEGKSCQSVADLDFLGFREVSKWMAALHFP-ERV-ASRCVGLLYACSE-FDGLLRWLIKHSITKMLMM-LGDFFRRL
>WHYY15874_Hubei_partiti-like_virus_45_len1443
HDLWRSIREDLEF-F-NDTTAIHDARDAFHL-KEVSRSPGLP-WGYKTKKH-NDRAHVVQPELKVRAVWGYPATVTFGEAVFALPLIRAY-QP-IAYGFETGAAGFSKLRSCGIDFSKFDKTVP--SWLIRLA-FY-ILADNI-DFKCMWRMYEYIM-DYFVNTTI--RLKSSGIASGSYFTQLIGSVCNYILLRWFVFGDDSLLATRL-DVFASMA-EKVGMHINLEKSGVSQDRLRFLGFKPRNEWLASLYFP-ENV-ASRALGLYYADEY-ISDLCASIVHHSMRKMLSV-CGEFLYRM
>QTM26281_Hubei_partiti-like_virus_46_len1444
TEKHRSIRDDLQF-Q-NSTSAISRAYSAFRL-NDVNKSPCLP-WGYKTKKA-HERPHVCLTEKKLRAVWGYPATVTFGEAVFALPLIRAY-QP-IAYGYETALGGMRRIYQYGLDFSKFDKTVP--TWLIHAA-FS-ILASNI-DFLRMYHMFRYIE-NYFVNTPI--RMKSSGIASGSYFTQLVGSIVNHILIEWAVLGDDSLFTLPL-DDFEALF-STVGMHLNLSKSQITTDTMTFLGYKDHDDWITALLFP-ETL-QSRALGLYYADQR-FASITAGLVKRGLERHLKF-IGEFAKLM
>insectZJ79891_Shuangao_partiti-like_virus_1_len1467
TGLWRSIRRDLEF-S-NSMTAIRITARAFAL-NDVSKSPGLP-WGYKTKKE-GRRAHTAPGEIKVRAVWGYPATMTFGEAVFALPLIYAY-QP-IAYGYETATGGMKKITKTGLDFSKFDKMTP--TWLINIA-FD-ILMLNI-NFVRTLRMFEFIK-EYFVKTTI--RMKTSGIASGSYFTQLVGSVCNHILCTWMVLGDDSIFATSL-NAGGDLA-KGIGMKLNGIKSQTTTMTLKFLGYKDHDEWLTALLYP-EML-QSRALGLYYADRR-FSQICLDIIKRDFERRLKY-IGEFALKM
>fly116610_Wuhan_fly_virus_6_len1473
TGKWRSIKHDLEF-G-NSTKAISLAFNDFAL-NDINKSPGLP-WGYKTKKG-GERSHVANGENKVRAVWGYPATITFGEAMFAIPLIRAY-QP-IAYGYETALGGALKITEAGLDFKKFDKTVP--RWLIEVS-FD-ILASNI-DFVRNIIMYEYIK-SYFINTTI--RTKSSGIASGSYFTQLVGSVANYILCQWMVQGDDSLFATSL-DHGFEMM-SSIGMELNREKSQITTGSMKFLGYKTREEWMTALLFP-ETL-QSRALGLYYADRQ-FGELCKDIVNRDFERRMKY-IGEFARRM
>WHYY33011_Wuhan_house_centipede_virus_8_len1480
TNKWRSIKHDLEF-G-NKNKAINLAFNDFAL-NDINKSPGLP-WGYKTKKD-GERSHVVDGEYKVRAVWGYPATVTFGEAMFALPLIRGY-QP-IAYGYETALGGARKITNVGLDFRKFDKTVP--VWLIEVA-FD-ILASNI-DFVRNVKMYEYIK-HYFINTTI--RTKSSGIASGSYFTQLIGSIVNYILCQWMVQGDDSLFATSL-QKAFKMM-ESIGMEINREKSQVTTGTMKFLGYKPRDEWMTALLFP-ETL-QSRALGLYYADRQ-FAELCKEIIQRDFERKLKY-IGEFARLM
>WHYY9725_Wuhan_house_centipede_virus_7_len1583
PNKRRSIIDDLQF-N-NTTTAIAHATRKFML-KDVSRSPGLP-WGVKTKKV-GKRAHVCDDEHKVRAVWGYPATITFGEAVFAVPLIRGY-QP-VAYGFETALGGMRKMKDAGLDFSSFDKTVP--AWLVRVA-FD-ILRCNI-DFTRMIYMYERIV-DYFINTSI--QTKSSGIASGSYFTQLVGSIVNCILLHYAFLGDDSFLSTSI-TAIASCL-LPFGVVINVKKSQVSSDSMKFLGYKDAVDLLTSLTFP-ERA-ASRALGIYYANRE-VSEICWKMVTRGFERMLKH-IGEFLRRL
>WHCCII13098_Hubei_partiti-like_virus_40_len1528
ERNHRSIREDIRF-SNTTKDAIHKVCDDFRL-NDIKSSPGLP-YGFRTKKT-GQRSHLAPGEEKVRAVWGYPMAVTMAEAIFAIPLTDAY-RP-IAYGFETAMGGTRRVLKSALDFKCFDKTVP--KWLVDAA-FY-VLEQNL-DFTGILRLWETLK-NYFVNTTI--RMKRNGIASGSYFTQLVGSVANAILMNYVVFGDDSLVSFPM-QSIAMVL-AEFGLTINFRKSSQSDADLNFLGYKEHSQWIYALLYP-EHC-ASRALGLYYADGK-FHELATRVITRSLEKMLRM-AGEMFSKY
>SCM51314_Hubei_diptera_virus_19_len1449
EDLVRSIRRDVSF-KSPSPCVVRDAYNAFHL-NDLSSSPGLP-WGYRTKKE-GERAHLVEGEQKVRAVWGYPATISFQEACFAKPLIEGY-KP-IAYGYETAKGGCRRITNISSDYKSFDKTIP--SWLIRIA-FD-ILCSNI-DFRKLHNAWLYIV-DYFINTPI--RLKRKGVASGSYFTQLVDSIVNWIVTTYAVMGDDALAAVSL-NAFMDAA-AECGMIINVKKTQVSDPEMKFLGYKDPKELWAALRFP-ERF-VSRAYGLMYADIE-FDNCCRYFLEPSMKRFLKI-LGRLQLLR
>WLJQ102434_Wenling_partiti-like_virus_2_len1440
QDLTRSIRKDVKY-FGSSPDVVRDAYQEFKL-NDLRSSPGLP-W-FKTKKE-GERAHVVKGEQKVRAVWGYPATVSFMEACFALPLIEAY-KP-MAYGYETARGGVRRLIGFGCDYKDFDKTVP--PWLIRIA-FK-ILASNI-DFRKLYHAWKALI-EYFIKTPI--RLKNRGVASGSYFTQLVDSIVNWIVTVYCVLGDDSVVNVSI-EKFSESA-DSLGMTVNQKKTDQADSKIKFLGYRPVEELWAALRFP-ERF-ATRAMGLLVADTE-FDLTCRECLKPSFTRFMAV-LGQLGLMC
>QTM26744_Hubei_partiti-like_virus_29_len1475
GDLVRSIREDVLF-NRACVAVISDAFYKFSL-NDIGSSPGLP-WGYASKKE-GKRPHLAQGEVKVRAVWGYPATISFQEACFALPLINEY-KP-MAYSFETARGGCRKLFHLSSDYSKFDKTIP--SWLIYVC-FD-ILLANI-DYRKLYRAWRFIV-HYFINTPI--RLKKSGIASGSYFTQLIGSIANWIVTQYCVLGDDSLVAMAI-DRFVRTA-RLFGMIINADKTQTADHDIKFLGYRPQKELCAALAYP-ERF-ATRALGLLIANIQ-FDNCCRSILEPSLVRYLRV-LGTLLLWR
>spider131862_Hubei_partiti-like_virus_31_len1443
CGLVRSIRADISY-AGASVPVISDCFYAFRL-NDLGSSPGLP-WGYKTKKE-GKRPHLVEGEKKVRAVWGYPCTVSFQEACFALPLIEAY-KP-IAYGFETARGGCRKIFLLSSDYSRFDKTIP--AWLVRVA-FD-ILFANL-DLTKLYRAWKKIV-EYFIKTPI--RMKAKGVASGSYFTQLVDSIVNWIVTQYCVLGDDSLVATNP-HLLTSYA-GRFGMIINPEKTQLTSQEVKFLGYRKREELCAALLHP-ERF-ATRTLGLLIADIE-FDSCCRMILSPSMTRYLRV-MGQLQLWR
>QTM46741_Hubei_partiti-like_virus_32_len1457
ANLRRSVRNDIQF-GGPNVPVLRKAAQAWRL-NDLSSSPGLP-WGFRTKKY-KERAHLVEGDEKVRAVWGYPATIGFQEACFALPLIEAY-KP-IAYGYETATGGCRRLRDLTIDFKSFDKYLP--SWIIRHA-FS-ILCLNI-DFTALYRAWNYIV-DYFINTPV--RLKRRGVASGSYFTQLVDSIANYIMIEYAVLGDDSLVATTL-TAMSQQL-KMFGMTLNLKKSSTPGYDATFLGYKPEAEFWAALVHP-EHY-ATRACGLILAHDR-FYDILAKQLKPGLRRYLQT-IGSIVMMC
>SXSSP2538_Sanxia_water_strider_virus_18_len1522
GNLRRSVRNDIQF-GGPSVPVLRKAAQAWRL-NDLSSSPGLP-WGFKNKKY-LKRAHLVEGDLKVRAVWGYPATIGFQEACFALPLIDAF-KP-IAYGYETATGGCRRLRDLTVDFKSFDKFLP--AWIIRHA-FS-ILCLNI-DFTALYNAWNYIV-DYFINTPV--RLKRRGVASGSYFTQLVDSIANYIMIQYAVLGDDSLVATTL-TEMSHHL-RMFGMTLNLKKSSTPGYDATFLGYKPEAEFWAALVHP-EHY-ATRACGLVLAHDR-FYDILAKQLKPGLRRYLQT-IGSLALMS
>WLJQ124021_Wenling_partiti-like_virus_3_len1428
SKHWRSVREDVSY-H-NTTVAILAARRAFKL-NDMASSPGLP-WGYHTKKC-GKRSHLTVPKEKIRAVWGYPYTVSVQEACFAVPLIDAY-KP-IAYGWEMVKGGMRKVEAYALDFSSFDKTLP--SWLIREA-FD-IIIANY-DFSALHRVWDYIV-NYFINTPI--RLKDSGVASGSYFTQIIDSVCNFILIEYIVLGDDSIFCSNL-DSMQPVF-ADLGMKLNVEKSIVTEFDITFLGFKPTEDWLAALHHP-EHF-ASRALGILYANLD-VDQYCRAIIKRSFRRYLRA-MGTLCLNI
>QTM74844_Hubei_odonate_virus_13_len1519
NLTKRTIVKDMKM-GCNKTFVVGKAYRAFQL-NDVRSSPGIP-W-YKTRRK-GDRAHLEKGSPKIRAVYGFPTTITVGEAQFALPLINGYLKP-MAYGFDMATGGAHRLRKGCFDFKDFDKTVS--KQLITDA-FK-ILLNNI-DITKLLKQYKYII-DYFLNTPL--RMKFAGVPSGSYFTQMIDSIVNWILLNYAVFGDDSVIADKK-YAICQVLDEKCGMMINPQKCLYTTDDVEFLGFRKFNKWVSLLANP-EWF-ATRAMGLFYANAE-FDDLCRKICGRSIMRLINI-LGEMLIRA
>QCM951148_Hubei_partiti-like_virus_33_len1498
DVPMRTIKRDMEM-GSNEHIAYTQAVKEFSL-GDIRSSPGLP-W-YRTRKN-GERAHIESATPKIRAVYGYPTTITLCEAQFALPLIKGY-QP-IAYGYDMILGGALKLRRGCFDFSKFDKTVS--EQMIDAA-FS-ILFSNI-DFFRLVRAWDYLI-DYFKNCTL--RLKSGGVPSGSYFTQLVDSIVNYLVIVYSVFGDDSVVADDK-YAIAECV-EGLGMIINPQKSLCTDDKVEFLGFRSHKKWLSSLYHP-EFF-QSRALGLYYADTE-FSSMCRYVIQRDIRRFLLS-IGEMMFRL
>WHWN68514_Hubei_partiti-like_virus_34_len1456
DLMLRSMKKDVEM-SQNMRIACLCAFDAFKL-NDVTSSPGLP-WDYKTKKR-GDRSHLTDDVPKIRAVYGYPVTMTLGEAQFALPLIEEF-KP-IAYGFDMVTGGAMRLRRNCIDFKRFDKTVS--KQLIEIA-FN-ILEQNI-DFTRLYRAWNHCI-DYFINTII--RLKSAGIPSGSYFTQIVGSIVNYICLVYAVFGDDSVFATDV-FDFYREV-YKLGMEINLKKTVITADKVDFLGFRSTRKWMSALFYP-EYF-QSRALGLLYANPD-FDKIARCIIGRDFARYLRN-IGEFLFSL
>QTM75790_Hubei_partiti-like_virus_17_len1938
RTKKRSIWDGVKF-SYPTVKVLRQLEKEFDY-ETSNTSPGLP-YGFKTKGD-GHRSHIGNDTNKVRPVWAVPVEVILQEGIFAYPIIDEL-TH-TAYGMEMMKGGMEWLNGLLTDYSAFDSSVP--AWLIRDC-FR-ILEKKI-DFSREKRKFWKIV-SYFINTVI--TNKDHGVPSGSMFTNIIDTMVNFIVTRVSYFGDDSIVGFPL-DDIADFAKRIFGMSINPTKSYYTDKNIHFLGYKTDVDLFASMLYP-QYS-LSRALGCLLANPN-IFCICRTLFHPRMRRHLDT-MGKIMKAI
>SCM50556_Hubei_partiti-like_virus_18_len1707
LSKRRSIFEGLGY-TKDTAPVLREARNQFTL-KEANTSPGLP-YPGMKKKD-RKRSHIGDDKNKVRPVWAYPLSIVCAEARFALPFINAL-KN-TAYGMEMMKGGMEWLDILFTDYTAFDSSVP--SWLIREC-FK-IVMDCF----GDYQVFSKIV-NYFINTPI--RNKLHGIPSGSMFTNIIGTMVNFIVSRYIYFGDDACIAVRI-KDLNAAANYYFGMTINTRKSYWTTDNIHFLGYKPTSELVCSLLYP-QYT-LARTMGTLMANKD-IFLICQDLYVARMSRHAYN-MGKLRLGI
>SCM172380_Hubei_partiti-like_virus_19_len1703
ATKSRSVYDNLNY-CYPTKGVLQELEHQFVF-REASTSPGLP-YPGSKKGE-GRRSHIGDGANKVRPVWAYPLDVVAAEAMFVQPILDQL-KN-TAYGMEMMKGGMEWLHHLMMDFSSFDSSIP--AWLIRDC-FK-VLFKAF-DLSYYYHVYKRLV-SYFINTPV--RNTDHGVPSGSMFTNIIGTMVNFVITRYAYFGDDSFVCLRL-GALKEFMYDAFGVTLSDKKTFWTNENIHFLGYKSSEELFASMLFP-QYT-MARAMGCLMANFD-VYMAVLSVYNARMRRHMLN-MGKILNNI
>QTM74833_Hubei_partiti-like_virus_20_len1663
RTRKRSIWAGVAF-ASSTNKALRKLEIELNF-EEANTSPGLP-YPGLKKGS-GDRSHITATENKVRPVWAYPLYAISQEARFASPLIDSI-RH-SAYGMEMLKGGMTWLNNLCLDFSAFDASIP--AWLIRDV-FS-IIKKKF-IMTSDDRIFRVLI-NYFINTPI--RNKDHGIPSGSMFTNIIGTCINFVMMHTIVFGDDSVAAVKI-NDLQDDFLRIFGVKINVKKSYSTSENVHYLGYKPTTELLASMLYP-QYT-IARALGCALANPN-VFIAARACYIGRMKRHLDV-MGKLQKGI
>QTM27155_Hubei_partiti-like_virus_21_len1611
RTKKRSIWNGVKF-AGKVPRALNTVKKELGM-DFGNTSPGLP-FPGLKKGL-GLRSHISSDVNKVRPVWAYPMLAVCQESRFAAPLIEQL-TH-TAYGCEMMKGGMTWLNGLMTDYSGFDATVP--AWLIRDC-FA-LVEEKF-DFSAERRKFRRLV-SYFINTTV--QNKAHGVPSGSMFTNIIDTIVNMVISRVLYFGDDGLICIPL-ERYQQAAKELFGMDLNLKKSYHTTSNVHFLGYKTNTELIASLLYP-QYC-VSRALGCALASTE-VYLAAQAVFHPRIRRHMLQ-M-------
>WHZM10073_Wuhan_insect_virus_22_RdRp_len1880
RTKKRSIWNGVEF-GEALPSALDELRIEIDM-EEGGTSPGLP-YPGWKKGQ-GLRSHISSDVNKVRPVWAYPMMAIAQESRFVAPLLRDL-IH-TAYGMEMMKGGMTWLNGLMTDFSGFDKSLP--AWLIRDI-FK-IIEEKY-QFNVERRKFRRLV-NYFINTPI--QNKKHGVPSGSMFTNIIDTFANFVMSRTIYFGDDAIMCFSV-RKYSLAAKDLFGMTLSPKKSYLTTDNIHFLGYKAAEELIASMLYP-QYC-VSRALGCALAQTD-VYLAAQAVFIPRAKRHMSQ-MGKITKGV
>mosZJ34436_Hubei_partiti-like_virus_22_len1729
QKYHRSLRAATGY-SRVQYASILSVRDEFRV-SKVNTSPGLP-YFYKTKRK-GHRSVVSTDKNKVRLVWAYPLDMILLESKYVQPLLEAM-IS-VAYGAETQRGGMKWLNKVCLDFSNFDQTIP--PWLIRTA-FD-ILEECF-DIHMVSREWRAIR-DYFINTPL--RMKKGGVPSGSCFTNLIDSIVNLIVVRYCVLGDDSVSAVLI-DNIAKCAKEKFGMVVNVTKSYWTTQNVQFLGYRDEEPMLAGLLLP-DST-AARFLGITQASAK-VDYLCKRLFVRKMHGWLPA-AGKWVMNI
>QTM46465_Hubei_partiti-like_virus_47_len1503
TTWIRTIMSKLAY-HEKLPSAILATKRALKI-NDADRSPGLP-YGYRRKKY-NIKSMVG-PKPKCRLVWCYPAHMTFAEGMFAMPLIRAL-IM-YGGWIQYSKGDMRLLMSLGADWDAFDSRVP--AWLIRHA-FN-ILKEYI-DFDTLPRLWNRIV-HYFINTPY--KQKHQGVPSGSFFTSLIDSITQAIAVHYAVLGDDLLVSVDV-EEFGDLIGKKFGFKLNLDKTEVG-SHVSFLGYARYHKLLAQLLLP-SAF-VSRGRALQLSCIE-FTQQVQAFIDDELRTKLEN-LGRVMQVV
>QCM147194_Hubei_partiti-like_virus_48_len1404
TDWTRYIAGKVTY-FDSLPSALAQTRADFKI-NDSDRSPGLP-YGFKRKKY-GIKSMVG-KSPKFRLIWVYPAHMTFAEGMFAMPLIRAY-QS-YAIWVRFAKGDLRFLKSLGLDWSAFDSRVP--AWLIRDA-FA-ILRDNL-DFSTLDRLWKQVV-DYFINTPV--KLKKQGVPSGSYFTSLIDSVCNSIVIHYLVLGDDCLVELSV-SEMANVAEQVFGFTLNIDKTEKG-DNVSFLGYASFDKLLAQLLLP-ASF-AARARALQLSSLR-FTHMVQNVMDDELSGKLEQ-LGDVMILV
>WLJQ103127_Wenling_partiti-like_virus_4_len1357
TSWVRVVRQKVAY-FASLPPAYLRVKRKYTI-NDVDRSPGQP-WGFRRKKY-GVRSHVA-KTPKFRLIWAYPVHITMAEGMFAVPLIRAF-QH-YALWVNYAKGDLRRIMVLSTDWRAFDSRVP--AWLIRDA-FA-ILRENL-DFSSLPRLWKAVV-RYFINTPI--RLKHQGVPSGSYFTSLVDSVCNALAMEYLQLGDDSLYAVRI-QRLDYEAGKVFGFQLNKDKTERG-NYVSFLGFVGYDKLMAQLQLP-AKF-VSRARALQLCCKR-FVEEVQCWLDDDLRVKLEA-LGRVMQVV
>SXSSP515_Sanxia_partiti-like_virus_1_len1386
TNWNRTLYECYKY-MHSKPPALRQARADFTV-NDVDRSPGLP-YGYKRKKY-GIKSAVSQAADKVRLIWVYPSHMTFAEGMFAMPLIHEL-KR-YGLWIDYLNGHMRLMLSLSADWKNFDSSIP--SWLIRDA-FS-ILRENF-DFSTLPRLWKQIV-HYFINTPL--KMKNRGVPSGSYFTSLIDSVCNTIVMHYLVLGDDVLMAIHV-NELSAIALDTFGMMLSETKTEIG-EFPSFLGFAKYERLMAQLCLP-QRF-AARVRALQLACKK-FLYETQCYLESELYVKLES-LGRVLTL-
>spider118314_Hubei_partiti-like_virus_49_len1382
TNWVRVVQSKIKY-FTRMPSALRKARSDFTI-DDVDKSPGLP-WGYRRKKT-RRKTMVA-PEPKIRLIWVYPCEMTYIEGMFAMPLIEHF-NC-YAIWVKYGKGHMKYIQALGMDWSSFDSNVP--SWLIHDA-FS-ILARNI-DFQSFCNLWRCII-KYFIYTPI--KCKKHGVPSGSYFTNLIDSIINAIVVHYLFMGDDSLVLIEL-ESLANTAKKKFGFVLNTDKSEYS-DTPKFLGFSDYEKLVAQVLLP-SYF-YTRVRAIQLSNFR-FHTECNQILASDLQYKLQA-IGEVLLSA
>BHHK112924_Beihai_partiti-like_virus_3_len1334
-GYRRCLRRKL---YTQRKTACQRVISDLGI-RDASTSAGLW-LVFTRKKN---RSHISK--HKVRPIYVYPAQLVVNELRFAVPLISAV-KP-LKTGFNWYRGDHRSMLSLSLDISSFDMSFH--GWQIRDA-FD-ILATRL-VLNDDYKVFRSLV-SYFVSTPV--QSLLPGIPSGSGFTHLIGCILNAVLLNYLVYGDDSVVVSDL-SHYFTEA-GKVGMELSRDKSRV---GVDWLGFINPTKRMASLLYP-EQF-YGRVLGHLVAERI-SRHLLSWLQDRRVPRDMLFVYDQLLQRI
>YYSZX180_Beihai_partiti-like_virus_4_len1349
-GFRRCLRNKL---AIQRRTACQKVLAGVEV-RDATTSAGLW-LVFTKKKY---RSHISR-THKVRPIFVYPTQIVVNELRFTTPLTSAV-KP-LMTGFNWFRGDHRAMISISLDVSAFDMSFH--DWQIRDA-FD-ILATRL-VLNEDYMVFSSLV-SYFIHTPV--QSRLPGIPSGSGFTHLIGCVLNAILLNYLVYGDDSVIVSTL-SYYFTEA-EKVGMQLSKDKSRV---GIDWLGFINPTKRMASLLLP-EVF-YGRVLGHLVAERV-SYNLLTWLQDRRIPRDMLFVYEQLFQRI
>SHWC0209c27544_Shahe_partiti-like_virus_1_len1386
-GWKRCLYVNRRY-------AIAKVRESLSL----DTSAGLT-FKYKTKKR---RSHLARTGHKTRVVFVTPYSVCSLEGKYALPLLEVL-KP-FGTQHNWLNGGLRKFKSTSIDFSGFDLSVK--RPFIEMA-FS-LLRECY-SLRHEEQEWQLFQ-EYFINTRV----LEGGIPSGSVWTHIVGSIISMFLAYYCCFGDDLVIFTKL-VPVIELA-STLGFEISMDKSVC--GEIHWLGFLNPIKRWAGFFHP-DRH-RGRLLGYALSPAF-LDDFMTIWEE------------DLRTLL
>SZmix20674_Hubei_partiti-like_virus_53_len1688
QGYHVDLYDGLRY-AKAQPGAYNFVYSIFAL-DDIDKSAGIG-L-LGSKKK-GQRTQ---RGGKTRLVWGYPLEMTMMEARFARPLIDVF-KP-MTIGVPKYAVAAKISCNYSLDFSKFDSSIS--EDLIRCA-FS-ILKTWF-SPERLEGAWGKIV-NYFIYTPI--VMKAKGVPSGSFFTQLVDSIVNLLAIKYAVLGDDSIFGTRM-DKLKDDL-AELGLTVNLEKSGI--NTYHYLGSNTRDEIAKRILCP-ERL-AVELLENMTA----WVEAETFVWRCGWEKARFS-QG------
>SZmix20834_Hubei_partiti-like_virus_54_len1705
QGYKTEMFEGLRY-RAERKYAFSFVFSVFAL-SDVDTSCGIE-L-LGKKRR-G-RTQ---RGNKTRLVWGYPIEMTMMEARFARPLIDKF-IP-MMIGKPKYLIGTRINCNYSIDYSKYDSSIH--EGLINMA-FS-ILGTWF-SPEKETFAWQKIV-EYFIRTPI--VMKTRGVPSGSFFTQLIDSLVNLLLLKYVILGDDSIFGVDI-SKMASDL-DDMGITLNVEKSGH--NTCHFLGAMTLGEIIKRAICP-EKT-AVETLQNLTA----WIEATILIPRFALERAMLA-EG------
>SZmix21556_Hubei_partiti-like_virus_55_len1932
DESPRSLFEALKY-APGRVSGIALARTCFQF-TPASSSAGLT-MYGCSKRS---RTQF---NDKTRLVWGYPYSETAIEGMVAHPLIEMF-KP-MAFGIYTCALGSKLRVAYSIDMSSYDASIS--GFLIGKA-FE-ILHSWF-DLNTVREIFQHIE-KYFVCTPI--VMKRHGVPSGSYFTQLVDSIVNVIIAGTIVLGDDLLMWSDL-KVLAKYASEQFGVIFNAEKSARFREAIHYLGRLNEMGILQRMVYP-ER--AERKRQVKLLAAV-YYNAYPIMRKTGLQRYRRE---SLAIQA
>ref_NP_624350_Mycovirus_FusoV
YGFTRRMYKSLKF-GESMPRAITAARKRFKW-SEVDTSAGVS-FPGKKKKQ-GGRGHLSPDDPKTRLAWIYPSEMLMVEGLYAPTMYKAF-EP-LLLGKGSHRLFSEWVSAYGLDFSSFDTKVP--AWLIHTA-FD-ILHDNI-DWLKWKNVWDGMV-YYFINTPI--LMKRRGVPSGSWWTQLVDSVVNWILVKYLVLGDDSAFMAAL-SVAAEDA-AAVGMDLSDEKSISVETELKLLGVRETEEWFKLALYP-EGS-LTRLVGLWIGDTK-FSRFMEYFQGKDQRRWMEI-VHNLFWRS
>ref_YP_001686789_Botryotinia_fuckeliana_partitivirus_1
RGFTRRMYKALKF-SGEKNSAIGKAKKAFKW-HEVDTSAGST-FMGQKKKQ-DGRGGMSEDDPKTRLVWIYPAEMLTVEGFYAPLMYRDF-MP-MLNGKSAQRLYTEWCCKYGIDFSSFDTKVP--AWLIRIA-FD-ILRQNI-EFSKWRNVWDGMV-WYFINTPI--LMKFRGVPSGSWWTQMIDSVVNHILIDYLVLGDDSAFRSSL-ETAKLDC-KPTGMVIKPEKCEKTAADFKLLGTRDTDEWFKLALYP-ESA-FTRLIGLWLGDKR-FCEYMDFFQSKDQKRWLEV-IYSLFWRS
>ref_NP_116716_Discula_destructiva_virus_1
WGKTRRMYKALRF-GGEKCDAIAKAKKAFKW-HEVDTSAGST-FMGTKKKQ-DGRGGMSDTDPKTRLVWIYPAEMLVVEGFYAPLMYHDY-MP-MLNGKSAQRLYTEWCCGYGIDFSAFDSKVP--AWLIRVA-FD-IVKQNI-NFEKWSNVWEAMV-WYFINTPI--LMKYRGVPSGSWWTQIIDSVVNNILIDYLVLGDDSAFRSTL-EVAKDDC-VPTGMVIKPEKCERTENDFKLLGTRSTDEWFTLALYP-ESS-FTRLVGLWLGDKQ-FCAFMDYYQTKDQKRWLEV-VYSLFWRS
>ref_YP_052856_Penicillium_stoloniferum_virus_S
YGYTRRMYGSLKF-SEGKNSAISKAKKAFKW-HEVDTSAGVS-FMGQKKKQ-NGRGGMSESDPKTRLVWIYPAEMLAIEGFYAPEMYHAY-MP-MLNGKSSQRLYTEWTCGYGLDFSGFDTKVP--AWLIRVA-FD-ILRQNI-RWDKWRNVWDGMV-WYFINTPI--LMKYRGVPSGSWFTQMIDSVVNYILVDYLVLGDDSAFRSCL-DLASHDA-ECVNMILHPEKCEKTKTAFKLLGTRETNEWFKLALYP-ESS-FTRLIGLWIGDSR-FCQFMEYYQTKDQRRWLQV-VYSLFWRS
>ref_NP_659027_Gremmeniella_abietina_RNA_virus_MS1
YGFTRQMYSSLKF-SDGKCKAIAKAKKAFRW-HQVDTAAGVS-FMGKKKKQ-NGRGGMSKDAPKTRLVWVYPAEMLVVEGQYAPVMYRAF-MP-MLTGASSQRLYTEWLVGHGLDFSSFDTKVP--SWLIRVA-FD-ILRQNI-EWEKWRNVWDGMV-WYFINTPI--LMKRRGVPSGSWWTQMVDSVVNYILVEYLVLGDDSAFRSPL-EQAQSDC-EPTGMILKPEKCEKTESDFKLLGTRDTNEWFKLALYP-ESS-LSRLVGLWIGDKE-FCSYMDYFQSKDQRRWLSI-VYSLFWRS
>ref_YP_008327312_Ustilaginoidea_virens_partitivirus_2
KGYTRAVYERLRY-DKSPLAALSDVMKEFKI-LDVNTSSGFP--HFTRKKR---RGGLADTEPKTRLVWMYPAAMTAVEAVFAQPLIDGL-FY-LITGVDTKHRIQRYLSLVGLDFKSFDTLRC--NWLIRDA-FD-VLKQNV-YFSRLEHAWSNIV-EYFIHTPI--LLKHTGVPSGSHFTNLIDSIICRILIKTFTNGDDSAFHVYI-LRAAGFFKEFFGMTINTDKSCVAGSEMHVSGTRSTQEWMMLAAYG-ETS-FQRLLGLGLSDST-FTRFFDYFQTWKKLRFLQQIFSTLRLRL
>YYSZX26933_Beihai_partiti-like_virus_10_len1336
RQYRRSYYQWRDYYKACRRIAVEGVRYRLRL-DDTNKSAGYN-KGAKTKRE-GDRSHLVKAPDKTRVILVTAGPIVFVEKMFAHPFSEAL-VV-WATGFKWDRHGGQLIDHCSIDFSKFDLSCP--NWLKRQI-FA-LIKETF-EME----IFDSIV-ETHCDTTV--KYMTHGVRSGSAFTHVMGTLISMFLMEYCCYGDDCIAEAD--LKWLRFVTNSTSYVIHPTKSKM--GELHWLGLEDPDARVAKLFLP-EP--ATRMQASVLNDPL-AGVMLDVL-EPTLREELHY-WGELYDYM
>BHXG11739_Beihai_partiti-like_virus_9_len1333
SRYRRSFLRWKKYEKAVRNVGLDGLRKKLRL-SSVSKSAGYN-KKAKIKVE-GDRSHIVEAPDKARVILVTAGPIVFVEKIFAYPFQLAM-MV-WGTGWTWDRHGGQILQHVSLDFKSFDLCAP--NWLKAEI-FS-VIGESF-ELT----LLDSIS-QLHQTGTA--TYLTHGVRTGSAFTHVIGTLLSIFLMEYCCYGDDVIAEAD--LGYLRTVIFSTSYAIHPDKSC---SGLHWLGLQDVDRRIASMMLP-EP--ATRMQGHILNDPI-VERWISIL-EPELREEVHR-WGEFHSYL
>HWRTX13334_Beihai_partiti-like_virus_8_len1291
KGYRRSPRKWFKYEEKRKFIASKRLSEDLKL-AQASKSAGFN-YGSKTKAG-GDRSHLVRDPDKVRIIHVTAGPLCFIEKTFAVPIQHAM-IH-WATGWTWDRHGGQVILQCSLDFQSFDLCCR--VRLTRQI-FS-IWKELF-DLT----VFDSLV-ESHCLSIL----LTDGIRTGSAFTHIMGTCVSMWLMHYACYGDDVIAEGT--TSVIRYRLLGTGFSIHPKKSKD--KHIQWLGLEDRQARIAKVFIP-EP--ETRMQASILNDPL-AEEFLIIL-ESEIREMLSQ-WGELYEYV
>YYSZX17448_Beihai_partiti-like_virus_5_len1357
QGWTRSFLSWYTHLARQHVAACELLRNEMKL-KEAEKSPGLDPIEYSSKAE-GKRSHLVKGEKKARVILVAPAALTVIEKKWADPLFYAL-KR-YACGFDWFRGDGDQILSTSLDWSGFDHSPP--DWMIEDI-MQ-IIRGLF-CNS----VWTSII-NIHKKCRV--MALKGGIKSGSALTHILGTLTNVAMMYYCCYGDDTIVE--P-KKLAKWVYNHSSFLLNARKCRE--HEINWLGLINRDKRMAQLFFP-ENF-YKNVQAHLVADPV-AEALLRFL-EDTRCLGY---YKAMLERL
>WLJQ59225_Wenling_partiti-like_virus_5_len1384
QGWRRSFQEWQKLAARQTVAATRLLSKDLQL-KTAGNSPGLDPVEWSSKKR-GYRSHLVRDENKARIILVAPAAFTVVEKKWADPLFKAL-KH-WACGFDYFKGDGNQIVSTSLDWSAFDLSPP--TWMIRDI-FD-CMKSAF-TMS----VFDAVS-AIHQRCLV--KHMRGGIKTGTAFTHILGTLLNVCMMYYICYGDDTLVTPSP-AKVSRWVRKHSSFTLNSRKCRR--REIHWLGLIDRDKRMAQMFFP-ENF-YKNVQSHLVSDPI-GLDLIKYL-EDTRSLGP---YKAMMTRL
>WLJQ47818_Wenling_partiti-like_virus_6_len1382
ARFRRSWSKWITSTHKRKLAAVEALTRDLKL-AACANSPGLD-ERYETKSE-GKRNHIVGAPNKARVILVAPAALTIVEKKFSAPLALAM-RH-WATGFDWFRGDGHHMMTLSTDWSTFDLSAP--EWMIRDI-YR-CMYAAFPSLH----VFQSIS-DIHARCYV--QHMRGGVKTGSSFTHIEGTLINIAMQYYICYGDDTVVKSAP-RQIARFVHKHSSFTMSVEKTH---KGVQWLGLINPAKRWASLFMP-ERF-ARNMQAHLIADDM-ASILRDVL-EPGGAALS---YKELESRL
>HOU343377_Beihai_partiti-like_virus_7_len1386
QKWSRSVKIWWNYCHRQRLACVSSLRRDLRL-SKAGASPGLG-LEYATKSN-GRRSHLVKDPPKARVVLVSPGPLAIVEKCWAEPLYLAL-KP-WATGFDWFSGDSARLLQLSMDFSSFDLSAP--TFMIKDV-FH-IIAECF-SMT----VLDSIM-RSHCCSWA--KHMSGGIRTGSSLTHIIGTFICILMTRYLSYGDDVVVNTVL-NKIVQRARETSSFLISPSKSKK---GVHWLGLENEDRRWGQMFFP-EYQ-CQLLHSHLLSGRM-ASEIRGII-RPQLDRQL---AKEAERLL
>WLJQ123769_Wenling_partiti-like_virus_8_len1404
QKWVRSVKIWWKYQERQRIAVVASLKHDLHL-ASAGASPGLG-LEYPTKSH-GRRSHLVKDPPKARVVLVSPGPLAIVEKCWAEPLYLAL-KP-WATGFDWFSGDGARILQLSMDFSSFDLCAP--TFMIRDV-FR-LIASCF-CMN----VLDTIM-RSHCYSWA--KHMGGGIRTGSSLTHIIGTFVCILMTRYLSYGDDVVVNTSL-QEIARRARETSSFTISESKSKK---GVHWLGLENEDRRWGQMFNP-EYQ-AQLLHSHLLAGRM-AAEIRGII-RPAMDRQL---RKQAERLL
>WLJQ23031_Wenling_partiti-like_virus_9_len1352
QGWKRSVDIWHKYVERQAIACLASLEKDLKL-DYASASPGIG-LEYDTKKN-GRRSHLVRDPPKARVVLVSPGPLAMVEKCWAEPLYLAL-KP-WATGFDWFSGDGARVLQTSLDFSAFDNCPP--PFMIRDI-FR-IIARCF-KLS----VFRGIM-WSHLNTWA--NHLKGGVKTGSSLTHIIGTFITILMTRYLAFGDDVIVNTSI-NSISDKAHKTSSFSISKAKSKR---GVHWLGLENIDRRWGQLFNP-EYQ-GMLLQSHLLAGRM-ADDLRGII-HPIIDKQM---RKELESKL
>WLJQ26001_Wenling_partiti-like_virus_10_len1391
GGWRRSFGAYWQYCFRQRLACVASLVEDLRC-EDTSASAGLG-LEFLNKAA-GRRSHLVRAQAKTRVVLVTPGPLAFVEKIFAEPLFRAL-KP-WATGFDWFSGDGSRVLQLSLDFSSFDLCAP--IFMIKDV-FR-VIASCF-SLT----VLESIA-TNHTDAHV--LRLEGGIRTGSSFTHIVGTFVCILMVRYLSFGDDVVLNTNL-RVIMSRAHNTSSFSISVSKSKR---GVHWLGLEDPQKRWGQLFLP-EHQ-VQLLHAHLLAGVM-AAELRLII-QKPSKRLL---KKDVERHL
>SXXX6738_Sanxia_partiti-like_virus_2_len1397
QGWTRSVDIWWKYRERQAVAAVSSLVNDLKL-ESASASAGLS-LPWKTKKN-GKRSHLVRDPPKARVVLVSPGPLAMVEKVFAEPLYRAL-KP-VATGFDWFSGDGHHILAISLDFSAFDLCPP--VFVIRDI-FR-VIRSCF-SLN----VLESIC-SSHCDSMA--KYLKGGVRTGSSFTHIVGSFLSCIMIRYLSFGDDVLLRGDA-KQLSSLAHRLSSFTISPTKTKR---GIHWLGLIDQDRRWGQLFHP-EYQ-EQLLQSHLLAGRM-ARELRTIL-IPNLEREL---KRWAEERL
>BHZY110439_Beihai_partiti-like_virus_6_len1379
HGFRRSFQQWIKFIGRQKRASLSAVIDQLSLIPDASKSPGVN-LEFATKAN-GERRHLVSEPDKARIILVAPAEFVFVEKMFAEPLYNAV-TR-IATGFKWFSKHAAYMSGTSLDFSGFDLSPP--HWMIRDV-FA-ELRRCF-DLT----ILDAIG-RVHQCHWV--SFMRGGVKTGSAFTHLLGSIIGAAMMLYLSYGDDVVMEGKV-KRLASRAYESSSFVIHPDKSRH---GLDWLGNIDPIRRLGQLFYP-ETL-EVQVQAHLFADPI-SETLATAL-R----RSG---IRSAAERL
>WLJQ82808_Wenling_partiti-like_virus_7_len1406
LRFRRSFQKWIKFIGRQRKACLDTVVTQLLLIPDASKSPGVD-LRYPTKAK-GERSHLVREEDKARIVLVAPAEFVFVEKMFAEPLYNAI-TK-IATGFKWFSKHAAFISSTSLDYSGFDLSPP--HWMIRQV-FM-KLKECF-DLN----IFDSIN-QVHQRHWV--KYMVGGVKTGTAFTHILGSIIGASMILYLSYGDDVIMKGNI-RRLARRAADTSSFVIHNHKSSH---RLDWLGNIDPVRRMGQLFYP-ESL-EVQVQAHLYADPI-TEDLALAL-K----RSE---IRTASERL
>WLJQ9539_Wenling_partiti-like_virus_11_len1328
EKWTRSLKQFTKYYATQRKAIVDDVYQLLST-GNVHRSAGES-FKFRYKGS-GIRTQIRK-QAKRRVILISPGPLAMIEKKWAYGVQKIM-KP-FGSNHNWYQGSSLNIERKSFDFSSFDHSSP--PFLTKMI-FD-MMERLF-VMS----IFRGIC-RSHLSAVA--FYLKGGIRTGSSFTHVIGTLTGLIMTRYIHYGDDLLVKTPI-KRSCELS-EKTSFTFALHKSNA---GINWLGLADPTKRWAQLFYP-AQF-TPRVQAALLTDPM-RQVLLKYLRKPMLNELIYN-LNNLELVM
>WLJQ98567_Wenling_partiti-like_virus_12_len1301
EGYTRKLSKWQGYYSAQRRAICEDVKRLLKV-DAVSKSAGHS-FDYGTKGQ-GIRTQIRK-KAKRRIILISPGPLAMVEKRWAAPFQAIM-EP-IGTGFSWFEGSGSRITPKSFDFESFDNSSP--TRLTRLI-FD-IIASSF-NMS----IFRGIV-RSHTYAKA--NYLTGGIRTGSSFTHIIGTLTGLIMTRYIHYGDDFIVKTKI-KQACLIA-SRTSFSLSPTKSKP---GISWLGLDDPIKRYAQIFIP-PKF-LPRVQAAFLNDPM-RLVLKRWLLRPELDYWFPSGLENIELVM
>WLJQ101202_Wenling_partiti-like_virus_13_len1339
QGWTRRFGQYRRYFYTQRVAIVEEVKATVRL-DSVNRSAGCC-LECKRKRS-GDRTQIRK-VAKRRVILISPGPLAMVEKRFAYPFQKAM-SP-WATGFDWTKYGGAEALRKSFDFSNFDMSPP--AWLISKV-FD-IIKSAF-TLS----IFEGIR-ASHMDAMA--QYMSGGIRTGSSFTHIIGTLVGLIMTKYVHYGDDLLVKTRI-NEACKKVRRSSSFVFSRDKSRV---GISWLGLDDPDRRWAQLFLP-SKF-LPRVQAALLSDPM-RLELISWL-KPDLALFFPSNMQDLELIM
>QTM20591_Hubei_partiti-like_virus_25_len1855
HGYRRSLVEDYRG-DVPKISALEECTRRFKL-NSVQVSAEAP-FYIDKKKA-GARSHLVKDPDKIRMVFGVPKMTVIAECMMLWQYINTL-LP-MLWGYETLKGGWYGLYNLAFDWKQFDKRVQ--FEQIDDA-HK-ILRSFL-DFERLENLWNWTC-NAVKTTPE--VLSHAGLPSGAFQTQLLDSIVNMIMLLTVVQGDDSIIGLLK-QTFADYANEYFGSILNTKKSEMSNNRLPVLGFREQNQLLASLLYP-ERL-MARCIGIAYAHHN-VFKICEEIYNPNAAGLPDM-FRDTIKYL
>QTM27118_Hubei_partiti-like_virus_26_len1754
TSYIRSIVADYRG-DVPKHPGIKLTTQAFSF-PDLPTSAEAP-YYVQAKKD-GYRSHLVEKEEKIRAVYGVPKLLLQVECMFLWPLINDL-LP-MLWGSETLQGGWYQIYNLAFDWKQFDKRIQ--FNLVDLA-HN-IFYSFI-DLERLNRLWRWMC-DAIKHTPD--ILQHAGIASGYFQTQILDSICNYIMLTTCVQGDDSLIALKK-EQYAHIAKQRFGSILNESKSSISNNGLPVLGFRSDTELLASLLYP-ERL-MARTIGIAYAHPK-VYRVCEDIYNPNLAGMPQL-I-ETIRRL
>QTM26091_Hubei_partiti-like_virus_27_len1703
HGYRRSLTADYKG-EVPKHPALKVTADLFRF-PDLATSAEAP-YYVRVKKD-GIRSHLVKDPDKIRMVFGVPRLLLMVECMFLWPLVNDL-MP-MLWGFETLRGGWYAIYKLAFDWKQFDKRAQ--FEVIDDI-HK-IMEDYI-DFERLRTLWRWMC-NAIKHTPD--ILQHAGIASGFFQTQLLDSMYNTVMLLTTVQGDDSLIALPI-SMFAETAKNYFGATLNLKKSKLKTEGLPVLGFKDAFELLANLLYP-ERL-MARAVGIAYAHPK-VYRICEDIFSPNTAGLPHL-I-DTIAHL
>ref_YP_007419077_Rosellinia_necatrix_partitivirus_2
NGYRRSLNKDIKL-DSDEHTAIQHVQKLLTF-ADLSTNIGAP-FYVKAKKD-GERQHLVKEDDKVRLVFGAPFSLLCAELMFIWPLFIFL-LAFMLWTFETIIGGWYRLVNVTVDWSGFDRYAR--HTVIKDIHHR-IIRPMF-DFSRITNLWNWMT-DAILSTPL--LLNHSGIYSGYFQTQILDSIYNLVMIFTIVQGDDSIFMLLF-TLFKYYAEYYFGAKLNEKKSEIRPQDAEVLKYRDRISLLAQLRHP-ERV-AARCIGIAYADAT-VYLICEDIYNHARQGELDF-M-DTMAHL
>ref_YP_003082248_Sclerotinia_sclerotiorum_partitivirus_S
LGKRRSLIQDFEF-EQPVHPALRVTEKLMKF-PDLNVSAEAP-YNFEKKKE-GDRAHVVGDADKIRAVFGVPKLLLMAENMFIWPLQAYY-LH-LLWGNEIMKGGWKKLWGLSLDWSEFDKRAL--HEVIDDV-HS-MWKSWF-DFTRIENLWIWMT-DMVKHYPI--LQTRNGIASGFQQTQLLDSFVNMIMLLTVVQGDDSLISIVL-DTLADLASYYFNAKLSVKKSFISDQGQYVLGYRLDDDLLSHLVFP-ER--AASCVGIAMASKV-VYSICDDAYTPAKAGSLFW-LEECLYAS
>ref_YP_138537_Amasya_cherry_disease-associated_mycovirus
NQMRRSILADFDN-NVEPLEGLSAMLDAFRI-YDVQVNAEAP-FGNKTDKS-NFKTAIVKDPNKMRTIWGCSKPWIIADTMLWWEYVAYA-KP-MLWSYETFTGGWLRLNHITLDWKRFDKKAY--FCIIDKI-FD-GVETFL-DFDRLKRLFDWTK-ENFYHAPI--VLKFAGIPSGLFITQLIDSWYNYTMLATIVQGDDSIIRLSL-TKVQELADYYFQSVVSVNKSEVRNNGCEVLSYRDELAMLAQLYHT-KAT-MAQSIGFAYAHER-VRLVLHDIHEPNRAGLSLV-FGEIKMFL
>ref_YP_009011230_Rhizoctonia_solani_dsRNA_virus_2
NEHRRSIENDFAN-DVEPHDGLQCMTDAFRL-NDVQVNAEPP-FQHTKDKE-GFKTAIVKDPDKMRTIWGCSKPWIIADTMFYWEYIAWI-KP-MLWGYETMTGGWMRLNSVTLDWSRFDKRAY--FKLILAI-MC-RVRTFL-DFDRLERLWLWTL-ECLIKSPI--VLHYAGIPSGLFITQLLDSWYNYTMICTIVQGDDSIVRLGL-LALQSKADFYFKAIISVDKSELGNNNREVLSYRDEIKMLAQFYHT-KAA-MAQAVGFAYAHQR-VLDALEHVYTPNRAGLSLV-FGEIKRFL
>ref_YP_086754_White_clover_cryptic_virus_1
KEYRRSILEDFSG-DLPYFEGLECMAAAFRI-LDVNVNAEPP-FPNIESKS-GFKTAIVKDPNKMRTIWGASKPWIIAETMFYWEYLAWI-KP-MLWGYETFTGGWFRLNHLTLDWSRFDKRAY--FPLLRRI-LY-TVKTFL-TFERLERLWLWTL-ENLFEAPI--ILHFAGIPSGLFITQLLDSWYNYTMLATIVQGDDSILRLTM-DHIVRLADTYFNSIVNVKKSEVRNNGCEVLSYRDEITMLAQFYHT-KAT-MAQAIGFAYAHNR-VLWVLEDVYNPNRAGLTLT-FGEIRRYH
>ref_YP_002308574_Beet_cryptic_virus_1
QDYRRSILADFSG-DVEKFEGLRCMADAFRI-LDVNVNAEPP-FPNTESKE-GFKTAIVKDPNKMRTIWGASKPWIIAETMLYWEYIAWI-KP-MLWGYETFTGGWFRLNRLTLDWSRFDKRAY--FPLLRRI-LY-TARTFL-TFDRLERLWLWTL-ENLFEAPI--ILHFAGIPSGLFITQLLDSWYNYTMLATLVQGDDSIIRLNM-DNLVQLAVNYFNAVVNVKKSEFGNNGREVLSYRDEIMMLAQFYHT-KAT-MAQAIGFAYANKR-VLWALKDVYDPNRAGLTLT-FGEIRRYL
>ref_YP_656506_Raphanus_sativus_cryptic_virus_1
NGYYRSAEQFFRY-DVEPFDAFDTVTEWFRF-TDVSTSAERP-FLLKKKKD-ARKPALVREPPKIRTVFGVPKSLIFAEAMFFWPLFSDYFTP-LLWNYETLNGGWYRLNDFNLDWSEFDMRVY--FSMLDDC-RD-AVKSYF-CFCRLQNLWNWIG-TAYKDTPC--TTRFAGMPSGIFCTQFWDSFYNCIMVVTTVLGDDVIFGILL-QDFSTEARRRFNSKLNSKKCGASSHGAQVLSYRDSNQLLAQLLHP-KSL-MARAIGIYYADPK-IRPICNHIYSPSSTGLHGL-FDEVTCRL
>QTM24142_Hubei_partiti-like_virus_23_len2313
RKYRRPTFADFKP-QYSFPPVLKHVIRCMDY-VDTSTGTG---YSFKMKKH-FGRCHISVDELKQRPVYAVDELFLTLENMITFPLHIQA-RA-IMYGLETIRGSNQYLDKFTIDWSSFDQLMP--HIITDIF-FT-DYLPQLLIVNMLNNVISFLR-LWFNNMTF--VSAYAGIPSGMLNTQYLDSFCNLYVIIDSVMGDDNSVFTPI-RFLSTYATERYGMRLSEKKVTVTDQYISTLSYRNLEKLIAQLCYP-ER--SMRAIGAAYANQE-FLEFCKDVYHPGELRYLEK-IPEIRETI
>ref_YP_007889821_White_clover_cryptic_virus_2
NTYCRPTFADFKE-QIPSAPVLKHIFKFLDF-VDTVTGTG---YSFKQKKQ-FGRNHISKGTLKVRPVYAVDDIFIIIELMLTFPLTVQA-RC-IMYGLETIRGSNHYIERFSLDWSSYDQRLP--RVITDIY-YT-DFLRSLIVINRIDNLLYFLH-TWYNNMTF--VLTHCGVPSGLYNTQYLDSFGNLFLIIDAVLGDDNTGMTVI-NFLEKYALVRYNMVLSPTKSVLTTSKIETLGYRDISKLIAQLCYP-EN--AARAIGIAYADFM-FHSFCHDVYNHNLEDGIPD-LAEVRHMY
>ref_YP_003104768_Primula_malacoides_virus_China-Mar2007
HDYCRPTFNDFTE-QIPSAPILKHLFKFLDF-VDTVTGTG---YSFKQRKT-YGRNHISKGTLKVRPVYAVDDIFIIIELMLTFPLTIQA-RC-IMYGLETIRGSNHYIDRFSLDWSSYDQRLP--RVITDIY-YT-DFLRSLIVINRMDNLLYFLH-TWYNNMTF--LLTHCGVPSGLYNTQYLDSFGNLFLIIDAILGGDNTGMTNI-TFLETYALARYNMVLPKTKCILTSSKIVTLGYRDIHKLVAQLCFP-EN--SARATGIAYADIM-FHSFCQDVYNNDLEEGVPD-LAEIRKLY
>ref_YP_392480_Rosellinia_necatrix_partitivirus_1-W8
DKYCRPTFSDFRE-QIPSAPVLPLVIYFLNF-VDTHTATG---YSTFFRKE-HGRNHISDGFLKQRPVYAVDDFFILCELMISFPLHVMA-RC-IMYSFETIRGSNRYLDSFTIDWSSFDQRVP--RVITDIF-WT-DFLRQLIVINRMNNLLHFLH-TWYNNMVF--VTSAAGVPSGLLNTQYLDSFCNLFLIIDGIMGDDNSGFTMI-EFFESYALKRYNMVLSKTKSVITTSRIETLSYRPLGKLIAQLCYP-EH--SARAIGIAYADEE-FHEFCRDIYHPGYFKMLDN-IAMVQDKY
>ref_YP_227355_Pleurotus_ostreatus_virus_1
TKYVRPTVKDFKP-QIPSDPILDLVISFLAF-IDSHTGTG---YSFAARKL-HGRNHISDGNLKQRPVYAMDDLFIRLESMITFPLHVMA-RC-IMYGYETIRGSNRQIDKFTIDWSGFDQRLP--RVITDIF-WS-DFLERMIVISRMDNILFFLH-TWYNNLVF--VTTCAGVPSGLLNTQYLDSFSNLFLIFDGVMGDDNSAFTLL-SFFESYALRRFGMVLSKTKSVITVGKIETLSYRPLAKLVAQLCYP-ER--SARAIGMAYADRT-FHDLCRDIYYPGILRTDES-LSTVQQHI
>ref_NP_624349_Fusarium_poae_virus_1
RKYTRPTVSDFKP-QTPSQPVMSHVMKKMAF-VDTANGTG---YSHEMNKL-YGRNHISDGILKQRPVYAVDDLFLTIESMLTFPAHVIA-RC-IMYGLETIRGSNQILDKFTIDWSGFDQRLP--WVIVKLF-FT-EYIPRLLVVNRLTNLITFLA-TWYFNMVF--VTEHAGVPSGMLNTQFLDSFGNLFLLIDGIMGDDNSAFTTV-SFFETYALSRYGMVLSKTKSIITTHKIETLSYRPIGKLVAQLCFP-ER--SARAVGMAWADKT-FHDFCRDVYHPGYLKIDES-VRTVYHTV
>ref_NP_620659_Rhizoctonia_solani_virus_717
TKYCRPTFRDFKE-QIKTEDIMDLIHEFMNF-VDTVTGTG---YSYFRRKH-SGRNHISKGTLKVRPVYAVDELFLDLECMLAFPATVQA-RC-IMYGLETIRGSNIKLDSATIDWSGYDQRLP--WFIVRAF-FF-IYLPSLLIISRFFNLINFTA-TWYFNMVF--LSQFAGVPSGMLLTQFLDSFGNLYLIIDSIMGDDNSIFTNI-SFMERYCLKRWNMHLSKTKSVITTSKIETLSYRDVEKLIAQLVYP-EH--SSRAIGLAYADST-FHEFCHDVYRLKLLEMEET--EEIQHLL
>WHYY17134_Hubei_partiti-like_virus_24_len1991
TDYCRPIFRDFRP-QYPSEEIMELIFHILRF-LDVNTGTG---YSYVAQKC-TGRSHISKGEKKVRPVYGVDDLFLHIEAMLTLPLIVQA-RA-IMHSLETLRGGNDYLDKATLDYSRFDQTLP--RVVTNYY-FT-EYLPRLIIINKHRNLLFSLH-TWFNNMTF--LSMHAGVPSGLLNTQSLDSFGNLFIILDSVMGDDNVMFTHV-QFIIEYVDKRWHMVINPNKCVLTDQKINTLSYKEIDKLCAQLLYP-EH--SSRAIGIAYADEE-FYNLCKDIYH-------------MR---
>ref_YP_001911122_Ceratocystis_polonica_partitivirus
KEWCRPIFEDFQP-QIPSIPILNLVNHFMGF-CDTSKKAD---YSNARKKL-YGRSHISNKKLKVRPVNNAPMIFLRIECMLFYPLLAQL-RS-IMYGLETIRGGMMEIESMMIDWSKFDQTVP--FTLVDMF-YQ-DWIPTLILVDKVENLLKFIN-TWFKEMVY--ITTFAGVPSGILCTQLIDSFVNLVVLIDSLMGDDNVVFAPF-KFLPDYAKKRWNMKVNVDKSIFTTRKIEILGYRSLSKLIGQLAYP-ER--CMRAIGFAWCDST-FHDFCRKVFIPGMFFAYRD-VHEVRQVL
>ref_NP_604475_Atkinsonella_hypoxylon_partitivirus
RTWCRPIFNDFHE-QRITQPLLPLIDHFLGY-CDTSTRAD---YSRDRKKE-YGRSHISKDNLKVRPVYNAPMIYIRIECMLFYPLLAQA-RC-IMYGLETIRGGMNELERLLIDWSRFDHLAP--FTISNFF-FK-KWLPTKILIDKVLNLISFLE-RWYRDMVF--VTTHAGVPSGILMTQFIDSFVNLTILLDGIMGDDNVIFTPF-DWFAKYTLDRFGMVINISKSAVTSRKIEVLGYRSISKLVGQLAYP-ER--CMRAIGFAYASET-FHALCKKVFQPGMFFAYPD-VSEVRILL
>BHTH35712_Beihai_barnacle_virus_14_len3737
NSEGRNIMEKIKY-TFPARKTPAQIVERLKV-READANPGPL-LGYLKKVS-GQRPGLCD--RKIRLIWVADGWEPVISQKFLLPLMGVF-RH-IKIGFNKFNRDYVGEDGINLDYSKFDASLP--ASVIGKV-KS-VLNYMF-D--KEGFVLDWLF-DNLVNSRI--VLKHHGVPSGTGLTAVVDSLANAIMLLQFFQGDDNRLALSL-TQLSKFVKLRYGMEIHPGKCASGPDRVGFLCYRPTREVITRLVNP-ESM-DMKLRGISLPADT-YLRVSEHRGFSQIRERWGT-LGEYLLRD
>ref_YP_271922_Penicillium_stoloniferum_virus_F
YGFTKKAFQGFKP-QKQRSSALEEARHVFTV-PNVDSAAGFS-FPGKKKAS-DRRGHLSEDELKTRAVWVFPFEISILEGKWALPYYKFL-EPEVHFG----EGAMQRLAKVTLDWSGFDTSVS--NWLIDDA-FD-IMFDSF-DETKNEKVKKFLK-TYFKKTKI--MLKFHGIPSGSFFTQIIGSIVNYLAVKTLVLGDDSSFLIPG-VEISEKAWETFGFTLKLKKLRIANQDRKFLGYRSTTEWLSMVLYP-ERS-ASRVFAFYLLDVT-YCEFFHDYLGRGLKRLFKFVFRPFSLSL
>QCM136227_Hubei_coleoptera_virus_4_len1362
ARACRSALPFIKYCSAHKEHTLEWLRSKYGF-NDADTSPGIT-FGYKTKKK-YEMKAKEIGQVKARFAFVMPIQVLIAETMLFGPLIRDL-PP-------------KTHHDKSFDFASFDSSVP--RELIRAA-FD-IFVQLI-DFENLEELFLYVE-NVYLHTRV--RVLNHGVPSGGLVTNLLDTVISRLVIETLTYGDDCHSVNC--DLLVDRAKALFGMDLK--------GCLTFCKC-HSGQWFKDIIDTTEA--ILPDVIECLTKDQ-AAELLTIAQDPALLRKVSR---EFLVGV
>spider58532_Hubei_partiti-like_virus_50_len1347
PNEYVTAWPILKFFEPKTFNVKSYFKNYFGF-NDANTSPGYD-LGYTTKKE-QKKSKFK-GKFKNRTVWTYPLQITAIESIFYAEFGKHI-KP-------------ESHHKHDVDFSNFDSSIH--RNLIKAA-FS-IIYSCI-DFSSLRRLFKFIE-NYFIYTPF--LIKSHGVPSGSMFTNLVDTIVSRLVLSEITYGDDAHIANC----------EDGEATLKIKRSAPNEGCLTYCKA-HSGQWYANILWNLKN--LISPVAHCLQYDQ-FLQLRKLQYTPFVRAKLQR---DYIIGE
>spider133290_Wuhan_spider_virus_10_len1416
PSKLPSPNGILKFLNQVPSTVFDWLYSTFGF-NDINTSPGLY-YGFKTKKS-TKVDSTETNGIKNRVAWVYPLVICAAEAMFFEGFRRVI-VP-------------STMHDKSYDFKNFDSSVP--RWLIEIA-FD-MIKAIL-DFDSLEQLFDRIV-EYFIQTPF--VSSVGGVPSGSTFTNLVDTIVSRLILTYMTYGDDCHVKCS--PTVEYGTAQELGFKLKIEEPNEH-QCLTYCKA-HPGSWFAGIFMCARE--MAGNIAYCLARDQ-AAELLDIVSTSSEERKLAKIVSDLEAAL
>spider134151_Hubei_partiti-like_virus_52_len1400
PTKCRSVTHNISFLSAHSETDLSDLLLDTHF-NDLKSSCGLF-FGYRTQKS-GLSAKFDFKETKHRVIWVPDMCRLWAEKMFAQDIYDTI-DP-------------ENRCYIDTDFSGFDASVP--AWLINAA-FD-RIKETF-DFSSLERLFEWVR-YGFIHSQY----KHHGVPSGSAFTWLINTICSRMLLDYVTYGDDGHITHA--EAICEVL-TSLSFSVKIDFASPC-GHNTYCKT-HEGLWARNILACCRE--YEGAVAWCLLILQ-ESQLRSLATR------------LYMFGK
>QCM105830_Hubei_coleoptera_virus_5_len1419
PSKMRSPEPLVKFLARHKNDTFENLL----F-KEVSGSPGQY-LHVRTQKR-GCSS-VCDPTHKLRVAWVYDLTLLHIEKMFAQSISDEI-DP-------------ETFHNYQLDISSFDASVP--RWLIYTA-FA-IIFSRF-NLESLQHLVNVII-HNFIYTKF--TTKKNGVPSGSAFTNIIDSIISKLLCSYVTYGDDTMFKTA--DSILATY-ESLGFKIRFEPQLAN-GCNIYCKA-HPGKWFSNILSCCRD--YWNSLIYALITLQ-TTELLRLVRD------------SYMLTN
>QCM143720_Hubei_coleoptera_virus_6_len1432
PTKFRSLKNAVKYLDTLRSTDLDDIL----F-NDVKGSPGPM-FGYKTQKS-DKRAAVASGKVKQRVVMVPDLTLLHMEKMFAQPIVDSI-H------------GARNYCKVQLDIKSFDMSVP--AWLIQRA-FQ-ILFSRF-CFTSLLHCVNVII-SNFIHSKF---LKHHGVPSGSAFTNLVDTVVSRLLAHNATYGDDTSIKLQ--DKCGEYY-RNLGFEIEFEPLLPN-NHGVFGKE-HPGIFYRNIINCIRD--YLGLLGYALIPRQ-ATGIIQYTGT------------------
>WHWN52466_Hubei_partiti-like_virus_51_len1384
FSCVRDVAPILKFLARHA--PANFVIPEFPL-LDATSSPGFF-YGFRTVKS-GHRAVYDMKEVKRRVAWNFPFLVRIYEQMFAQPIIEQL-PP-------------RTHHNVKTDFSNFDASVP--YWLLEAC-VN-NLFSRI-EDETLMPLLDAIR-QYILRTPY--IYKYHGVPSGSAFTNILDSMASYALLFNATYGDDAAYRCEF-EDVARYLEGECGMKVKKEEGLGN-NCLVYCKK-HPTLWFINILNCVRH--YRRGVAWQLAPDQ-YDLLIKRYRA------------EYLNLL
>SCM33193_Hubei_partiti-like_virus_59_len3660
HEYIRVLINYVCY-------SINVIHRKYSV-SKTNASAGI--YGFTKK---GRRKSLPN-----RAI----SIASPIEQFLSFPIYHPVSKG-IAIGVDRNSLDWKLISDYGGDYSKYDTSIP--RDLMIRG-ID-VAIDMYYNMSYLKRYRQWFI-DNIVDKEI--IIVTNGMPSGVLWTSLLNSIVNLIIIEEAVYGDDHIVIIYC-VNIGNFIEGNFGIKCNPDDALLTTKRVKFLQYRPSIDTLNRLLNP-EKY-EAHLFAFLADNKR-FHRLQRRIFYNNLKLYKQVKLSTFNIRQ
>ref_NP_624325_Zygosaccharomyces_bailii_virus_Z
------YMKNFKY-------NKEWCFEIFGYCLDVDTSPGIT-YGFIKKEK-HERPKFTEAFQKVRSIWVSDMEEAILSRHFTRYIDKNI-TK-IMINFDKVKDA-KHLQNIEADYSKFDSSVP--ACVVRKA-FQ-IFKELFICFSILPLLFMILI-ENFLNSKV--DLKFGGVPSGSGFTSIIGSICNYIMLDTCVYGDDCLIGIKIRKLMLKFMQLLFDITLDPKDTKLVCEKTKFLGYRPTRDVLARIYNP-EKH-VTLLKMAYLEAHT-RNRIYHYLMDPSLQGFHNF-FDNIKKVL
>WZRBX37312_Wenzhou_partiti-like_virus_1_len1340
------KRDDL---------AQRDTFNLIGL-EDVTKSAGTT-LKWRCKAV-GDKPEVCLERLKNREVYPVGTGVVINAARFAIPMYHLL-KT-FGSGFSFYKGDSLRLRSLSLDWGGFDWSVT--KEEIICA-YE-IILWSFSGLSHDIAVLNGIM-TYHLNAVV--VGSDIGVISGMAETHVIGTIIAAMRTHYISSGDDTIVEWEV-QDLVTWTHSNTPWTIKEGACN---FGIEWLGLADSEKRFAKLFLP-VKF-YQRLQSHLFCGEH-AKQLTAWLTEPSWYRTMSWAFSALDEQL
>BHJJX25356_Beihai_picobirna-like_virus_1_mito_coding_len1995
MHWEQNSASNLKM-GREVTPACQMVQQYVGY----HTNVGHPFYKILTD-----RDQRGGKDSKASVVTGTSSEGNLVMYKVLRPTIEHV-QF-LFSGYLDSNALLDSMLEVNLDFSKFDTTLS--PAMMVEA-HS-MWAEMF-NAKKAKDIMDAGL-HWSLRMVRLAWLKYTGLKSGIVTTNFMGGLCNALAITYAVMGDDDLTWLKK-EKLAQMLKDDLGMVINPDKGE---DGAFFLQNTPSPSVMSKMFWV-ERYAWTMATWMKLENPE-CDDVMSLMAKENLTKESEE-EGPWVEKM
>BHJJX66797_Beihai_picobirna-like_virus_2_mito_coding_len1523
----------------EVTQTSDIVQIYLGY----HTNVGHNTYATLDD-----RDQSSGKPNKASVVTGTSRPGNMHMSKVLFPTISYV-QF-LFSGYLNSDNLKDRMHEVNLDFSTFDNTMS--PELLHEA-HE-CWKLMV-KETEGRSIMDAAE-RWCANMVRLKWLRYNGLKSGIVTTNFIGGMANALAVTYAVMGDDDLTWLKK-AHIEEMLLGDLGMVVNPDKGE---DGPFFLQNTPSPRVISKCFWV-ERYAWTMATWMKLYNPE-YGDVIRLIAESNLKKESEE-QDEWITLM
>GCM11219_Hubei_earwig_virus_2_mito_coding_len2042
QGWESQVRRNLKM-GREVTPAMELTMKGVR--SDYDTNVGYPSFATMNKPR---SDQSSGEDSKARLMMPSSRAGNMWVQKIISSLIDYV-KT-MFFGYSDSTQIASMMQSQNIDYSSFDTTVS--PELRASA-CI-MVDEML-KTELGKLINHQSV-LWGLKGPMWYYVRFGTIGSGENSTNFDGGLCNALATTYAVMGDDNLFPINL-KEMSIMLEEELGMEMNPTKVEQSM----FLQKTPFPSVMSKMMWL-ERYAWTMANWMKIWNPE-VGDMMRLLAKNGLRSSSAE-VGDFITTM
>WLJQ144192_Wenling_picobirna-like_virus_1_Mito_coding_len1881
QPWETENWSNFKM-GRERQTAISLVKELFAL-KAPESNVSWS-WKTINKKE---SNQSGKKNTKASVVFGGSSSKVALGMSLIKPVINLV-K--LFTGYKDSPEVVAMQSKENFDFDAFDTTVS--PQLMMAA-AD-MLKTVI----HLSGYVDDLTEDLMLESLM--YLKFGTIGSGNVLTNLLGGMVNALVMVCAVMGDDVMISHKN-EKITEYMKETFNMDVSASKGE---FGSFFLQNSPSTSYMSKLFWV-ENTMWTVSTWMKMENPE-FEDVVLWFAKARLAQDSKE-YGDWLEDK
>WHSFII2200_Wuhan_pillworm_virus_4_len2116
TKAETYVWSNMKM-GSEVTPVISFIMDLMP-----HTNVGYP-YSTNVK-----RDQRSGLPSKASDVIATSSETNLILNKLESQEMMLY-KP-LFMGYNSHVVLKSQAELENFDYSSFDTTVTMNDNILLGA-LS-TLKTVD----EGKDIARNSA-AWMTKMGV--LLVLGPIKSGAIDTNRGGGLINAMNSVWAVMGDDLQIISNFQTLFPKYLKQNSFKDVNPDKGE---YGFFFLQKTPWPSVLSKIFWV-ESFGWTMATYMKLDNKEAFSAIVNFVAKSLLVEESKT-AEDWLKRM
>BHTH13093_Beihai_picobirna-like_virus_3_mito_coding_len1993
KQLTQVFWRNFKM-GPEVTPAVKWVHNQMPY-QKMTANVGHP--LYAKSKL---RNQSKGLDSKASVVYAYDRIENYVFAQFMVPAMNDA-KA-SWIGYHTKEDLMDFLIKANMDFSSFDTTVS--PQLLMLA-GT-IAEAKI-EDSYGKELLWESI-NAALHKPI--IYKYGAIPSGWMGTNYFGGLVSKLSVTYANMGDDYQTWLQL-MPLAEVLKSHLGLVINALKGE---LGTFFLQHYPAPSVFSKIFFV-ETAHWTMATFMKLGDED-FNAVAKMVMKKSLKEEANS-TGDFMPTM
>WHSFII41391_Hubei_picobirna-like_virus_1_Mito_coding_len2009
LLWEKSYWVNFKQ-GRLVTPVMNMLSRIFG--GSINTNVGYP-YTKASKTE-G-SDQQSGKDSKSRLIIAAASTATMPEVMMVLPMMGQL-AP-VFMGYKSTVELVAYLKKFNLDWSGFDMSVT--KDEQFMA-AL-VINEIL-GNDKAKNWFAGGA-ANMINAPMW---AAGRIMSGNGKTNVYGGMMNAMRMEGAVMGDDALVVLTL-MSMNSAMTKMTGMDRQSPKDA---MGIFFLQQSPSVSYFSKLFWS-ETFLTCMAQLSLIENPE-KYLLIWTLYKNQLAREALA-IGKWLKNM
>ref_YP_009094186_Ustilaginoidea_virens_RNA_virus_M
------LWKHLGF-------PVTEMLSELRI-LRVATSPGIR-WGYKTKRDVGGRGKRVPGERKERFIVMPDLVRHLMGMIAVQPLMKKI-KG-VMLGMGPFGGSYDRLAELCIDFKKFDQSVP--RSVLRAV-MQ-RVREEF-DEEGSDGYWRSEF-KQLVDTEV--AMKRAGVSSGDPWTSIVGSVANWLVLRIATFGDDSLIAVDL-EAVARELKSVFGMTVSKEKSIATRQTANFLSARPIQDLHELMLVP-ER--VARTAMAYLVARMTLEWYWDFLHRPEILGMLRL---EWLIRL
>BHJJX24179_Beihai_picobirna-like_virus_4_mito_coding_len1879
ENLSSTKTGNMKF-EKGFFDAVKQTSLLVHI-KEATTGWGAP-FTYDDNLK-GERGQEGRGKTKQSIIWGAAHGVTIMGARLFHSWIAKE-MK-SLVQQEEVDKAMAVAFKYGFDASGFDFHMH--SEMMDAA-AK-IILDCF-NLSSDLKIFKWYF-KQFKTSSI--ITSEHNVPSGDQWTNTIDSLVNLIGANYMITGDDAVYGLTFPTKAEAAY-AELGWEVNSNKQWYDTNSVTYLKSKSYTWTLISCMNM-ESY-SARNMVMTSN----YNDFMAFMAAEGSLGMLRL-AGKWVAAK
>BHJJX25000_Beihai_picobirna-like_virus_5_mito_coding_len1880
AMLEKTEHNDVLF-EKEFENAVKLVTDLYSL-LKSTTNWCAP-YSYSDELS-GESGQEGPGSTKQSSTFGEGHGVTMMGGQL-YPFIDAE-AA-AMVDQKIVDKNISEALEYGFDASAFDTNLS--AELLKAG-SE-MMLNSF-SLSDELKMLSWYFNKHIPTSPL--ITRTSSMPSGTTFTNSLDSICNLMAWAYVVQGDDAVFVVPMLDQIAEQY-AKVGFVVNSEKQWLSPESVSYLKRKSINWSVVGMANM-ERY-SARLMMQASQ----YDTMMQFVAKAGTLGVLQA-AGRWVSGN
>BHJJX16459_Beihai_picobirna-like_virus_6_mito_coding_len2453
NKLAETEHPDVEF-EETFKPAIRDFEAEVRL-EAASSNWGAP-FSYNDKAQ-GQSGQEGNSATKQRIMWECAHCITLINSSI-QPYLDAF-NA-GLSDQSEVDASVSAELEYGFDASGFDFHIS--HELIRAV-VD-VILRSF-QLSEEYKVLSYTLYNMFVSMPI--ITATDNVKSGDKMTNNIDSSMNWIGASYVNVGDDSVIKTSVLKRVSEAY-SELGWEVNVDKQWFKPESVSFLKRRSYTWVFIGLCNM-EYY-SASAIMQTSN----YDTFMQFAAAGGVLDVLRA-AGIWVSKQ
>WGML128211_Hubei_picobirna-like_virus_3_Mito_coding_len1634
AKWMQ-TLDEVQF-ELGALSAKKLAMLELTY-ASVESNSAWP--DFGRRKS-G-RN----YNKKTSPVWMFPMATNIVEGSFVQPVQQRL-MA-PWIGFENVRKTVSQAYNQASDFTKTDEHFT--RHTTLEV-YD-VLKYCF-QEG--WPALLQSM-THMNTISL--VTGEHGVSSGSTWTNFIETVFDLIFAYYVAIGDDMSWVSRS-EELETLG-RDVNQMINADKTTNEKNQVKSLQRYPTVSALKSAVFP-EKF-AASIFMILENHPL-FNEFVQFVVRLKALTLTNVTSASIASEL
>ref_AHX00958_Human_picobirnavirus
QLWLK-YGELVQF-ETSQLKAIKYLIKEIGY-DAVDSNSGFP-M-FSRRSD-G-RN----YNQKTRVVWMYPMSTNMVEGSFTQPLKEAI-TA-PWRGYEHVLSRITKHYNSASDFSHADAHFT--KWAMLEV-YD-VIKYAF-QEQ--WPSLKQSM-LHVNSIPL--IIGDHGVASGSNWTNDVETYMDFIAEQYLAIGDDISHRRDA-ELLADEY-KKMNFDVNAQKVTNERDWVKYLQRYSTIRALNSSLNP-EKF-AVRQFTILENHPL-FEELVKFVCDQTNEQINRAQQENLARKL
>ref_BAJ53294_Human_picobirnavirus
QRWLP-FGNEFQF-DRKQIEAYLFAQEAFGF-KSVTTNSGFP--RFTRRTS-G-RQ----YNGKLRPVWMFPMSCNLIEFTFSQVIQKAL-LS-PWLGFEDVKLTLTKQWFDGGDTTKMDAHMR--PAQIRLV-FE-IVKWLF-QES--WDSLHQSL-IHICEIPL--LYGVHGLASGSGWTQLTETVLQLFMAWKRGIGDDFYWIADA-EQLVDYL-GKFGLPANPTKQTVSNDTLTFLQRYPTIRGLNSMLQP-EKF-CIRNYMILENDPC-FDEFLKFVVRQSAEQLNRIQQRQLASKM
>ref_AAG53584_human_picobirnavirus
QRWIP-FGDEFQF-DLKQVEAKRFAEEAFGF-KRVTTNSGFP--RFTRRSS-G-RQ----YNGKLRPVWMFPMSANLIEFSFAQVIQEEL-QS-PWRGFEYVKETLTATWPVGGDTTKMDAHMR--PAQIRLV-FE-IVKWLF-QRE--WPKLYQSL-IHICEIPL--LYGVHGLASGSGWTQLTETVLQLFMAWRRGIGDDFYWLADA-KEVVDYL-GQYGLPANPTKQSVGTETLTFLQRYPTIRALNSLLQP-EKF-CIRNYMILENDPC-FEEFCKFVAHKSDTELSRIQKKRFVKEL
>WHBL66087_Hubei_picobirna-like_virus_4_len1662
SDWLT-KFKELDY-DISRLEVIRLRTFLFGY-ESINTNSGCP-L-YGKRKS-G-RSQ----RGKWRFIYMFPYAVNLVEKSFLLPLMDII-RS-AWEGFEDVEMAMHKQNFVSMDYKKMDTHCG--EAFMNFV-YD-VIAPVF-QAS--RPLLKESL-FYACNIEV--LIGVHGLASGSGWTNFTESVFSQGIRFAIGLGDDGALSFGVADVIVDTA-AERGQDAEPSKQRVDNNTCVYLQRYPSILALNTAMNP-ERE-ILRWIMILENSPY-FKQLIEYFIEPGFFNRGIVSAYKYLKAR
>BHZC36972_Beihai_picobirna-like_virus_10_len1629
KGWDS-LNDVLEL-EENNRS------SNIVL-TNAQTNAGLP-Y-MTSK-----RTQ---ENNKTRLVWGYPLATVLDEMRFYRPILDYQ-RA-ALNTADDIDAAITKLINVSIDFSNFDNSVK--RKLQDYA-FKVYFPSLF-QKQ--HPEIALHG-ERFNTIGL--VTGAHGIPSGSAYTNEVGSVVQYGISN--VQGDDGAYATK---GLKDHF-RSYGLDVNDEKSYISDNFVVYLQNYPTYRALLRIVYQ-ERY-AIRTLSILENHPL-FNELVDYVVKQGISAYIKMREKMRARET
>BWBFG40030_Beihai_picobirna-like_virus_11_len1608
AKWDK-LDPGLGF-EENNRS------DIPRE-ENATTSSGLP-Y-LLKK-----RTQ---ENRKTRNVWCYPIADTLLEMQFYRPVLDYQ-KT-AVTTPERVDAAVLQLMNVSIDFSAYDNTIK--RTLIEHS-FD-YFRSLF-QEG--HEQLDYIK-ERMITIGL--VTGDHGVPSGSTFTNEVDSVVQYLIAS--IQGDDGIYATN---KLFDHY-KSFALNVNEDKSDRSKDYCLFLQKYPTYRALNRLVYP-ERF-AIRTLSILENHPL-FREFVEFIMSQGLVGYVKFRTKQLIKSL
>BHNXC57916_Beihai_picobirna-like_virus_7_RdRp_len1564
KGWDE-MNADLNL-EESNKLTVSKV-----E-AKASTNSGLP-Y-YTKK-----RTQ---EQRKTRTVWGYPMADTLREMQYYEPILGYQ-RN-SLSGPDAVNRKMSDLVTLSIDFSAYDASVK--TTLQKAS-FD-YFKSLY-QAD--HEEIDDIA-TRFNTIGL--VTGPHGVPSGSTFTNEVDSVAQYLIAT--IQGDDGAYVVS---SLKDYF-RKYNLVVNDDKSYISKDYLIYLQNYPTYRALNRIVYL-ERF-SLRTISILENHPL-FEELVKYVASSGLAKYTQRASQKLLKEL
>BHNXC71065_Beihai_picobirna-like_virus_8_RdRp_len1534
TGWDK-MNKVLDL-EDDNRS------GLPSL-DKADTNSGLP-Y-YRRK-----RTQ---EGKKTRTVWGYPMADTVNEMCVYSPLLGYQ-RS-CLNSPDAVNIEITKLIDLSIDFSAYDASLD--RPLQKAA-FE-YISKLF-QPS--EELINNLF-NRFNTIGL--VTGHHGVPSGSTFTNEVDSIIQYLIAL--IQGDDGVYCVQ---ALAEHF-KSFGLNVNFEKSYYSKDYCVYLQNYPTYRALNRLIHP-ERF-SIRSICILENHPL-FEDLVKYIYKDSLFRFVQNRKQKVLNKL
>SHWC0209c12590_Shahe_picobirna-like_virus_1_len3419
KEFDL-MSNELDI-EMSNRS------PDSKY-NEASTSSSLP-F-YTRK-----RTQ---EGGKTRDVWGYCMSATIKEMMFYRPLLEYQ-RS-ALVGPVDVDRRVTELVNLSIDFSQYDATVK--KKLQFEA-FD-YIKKLF-QVK--HSEIDVIR-DFFNNCGI--ITGSHGVPSGSTFTNEVDSIVQFLIST--IQGDDGVYGLNV-DVIFNSF-TKQGLKISSGKTKVEDRFCIYLQKYSVYRALGRLVYQ-ERY-SIRSICILENHPL-FSDLVRFVVSDGLEKYVSMLTEKVIKGL
>SHWC01c3537_Shahe_picobirna-like_virus_2_len3344
RDIDA-INPALEI-ENSNRSSLNN------I-KSASTNSGFP-Y-YTRK-----RTQ---EGGKTRDVWGYPMADSILEMRYYRPLLEYQ-RG-AIISPDEVDRRITRLMDVSVDFKGFDKSLR--KTLQACS-FR-YIKCLF-QVK--LADLDYIE-DRFSTIGI--VTGTHGVPSGSTFTNEVDSIAQYLVAK--IQGDDGVYAIPL-DEFLSHF-NNAGLTVNRDKSVTSDVFCVYLQQYSIYRALNRLLFQ-ENY-SIRAISILENHPL-FEDFVMYIKQNGISDYIKFMSDKLLM--
>BHZC32520_Beihai_picobirna-like_virus_9_len1730
EEWYS-NVQPLDL-EESNAGAVSHLNQNVKL-ASANTNSGLP-F-LKRK-----RTQ---EQCKTRTVWGYPIADTLQEARYYRPLLEVQ-RS-ALVSPDATDRAIDKMIRLSMDFSLYDTTIK--APLQSMA-FD-YIGKMF-QV---GPELHEVK-RRFNEIGL--ITGKHGVPSGSTFTNEVDSIVQYLVVQ--IQGDDAAYCVR---DLIEFF-NACNLIINKDKSYIASDYIVYLQCYPTMRALGKLVYQ-ERY-AIRSLSILENHPL-FKEFVDFIVSQGIRDYVKMTLAKIVMNN
>ref_BAU79482_Diatom_colony_associated_dsRNA_virus_1
SAWSA-LTEGLRQ-EMKNKQLKNNSYHKPYL-KKANTNSGLP-S-LTRK-----RTQ---EDFKTRNVWGYPAADVVNEMRYYRPILDYQ-KT-ALVSPEATDLAITHIMKVSIDFSSYDATVS--SEKQTRA-FT-YVKDLF-QSA--SEEIDYIA-ERFNTIGL--VTGKHGVPSGSTFTNEIDSIVQYLIAK--IQGDDGVYCVK---ALLKHF-EENGLKVNYEKSLISDCECLFLQNYPTYRALCRILYP-ERN-SIRTISILENHPL-FREFVTFIYSVELSKYIKQNVDQLINEL
>WHBL68697_Hubei_picobirna-like_virus_2_len1814
SRIDS-LSLNLNL-ESSNRASVPLT-----V-ENANTNSGLP-D-YAKK-----RTQ---EIGKTRTVWGFPIADTLRELTVYVPLLSLQ-KT-ALLGPDAVDASLSKFFSVSIDFSTFDATVK--NRQQESA-FN-YIRNQF-QKS--ESVINDIA-NRFNTIGI--LTGQHGVPSGSTFTNEVDSIVQHNVSS--IQGDDGSYLMKV-GLLFKSF-LDNGLVVNIDKSYVSRDFCVYLQRYPIYRAINRLVYQ-ERY-SIRAITILENHPL-FKELVKLVYEKAVVKYDNMLKNKLISTF
>BHZC36678_Beihai_picobirna-like_virus_12_len3314
NAFNS-LNDVLDL-ERSQRDKLIEI-----I-ATANTSSGLP-Y-MIRK-----RTQ---ESGKIRGVWGYPISTILLESSYYYPLLSVR-RS-SLRGPESISRNITRLIDVSIDISQFDASVQ--PSLSQRA-FL-EFGSYF-QSE--SEYFKVLS-DIFVTIPI--VTGYHGVGSGSNFTNEVDSQVHRNILH--IQGDDGAIICDV-NSMLKRY-ESSGFIVSLDKTYQSTNFFIYLQNYPIWRALNRIRFQ-ETY-SIRTISILENHPL-FEDLVKFVLKIGLSSYLRFVKEKLIKKL
>BHZY58752_Beihai_picobirna-like_virus_13_len3477
KEWDK-MNDDLEL-EDKNKSNCDHLLHKPSL-ENSNTQAGAP-T-LEKK-----RTQ---EQGKTRLVNIVDYATIMQENRFFIPLFDSL-KS-GFRSPEEVNKAITELITISGDIEGFDDSCG--RDLITCA-FD-VIKGYF-QEQ--HDEIDEIR-ERFITKPL--ATGDHGIPSGSNLTGIVGSIINMLVSQHPFLGDDFALVAKI-EEVAAKY-KAVGLKLNLDKSWVRPFSFVYLQRYPVWRTLLRLVYP-ERF-AIRNLSILENHPL-FEKLVEFWMKRSIRAYAKMREEKMALRY
>JMYJCC46554_Jingmen_picobirna-like_virus_1_len1632
DDWNN-KWPTLQF-EMDLAAAIRAVNHEWRQ-EHTSTNSGSP-Y-FTRRGN---RGQEGGDDVKQRVIWMFPYAVNIRELQFYQPFKEAC-QP-AWNGMDAVDQRITRMFDICTDFTKFDQHFN--PTLQKAA-SD-IIGMFM-SYNDSAEWLNEVF-PIKFMIPL--AYGKHGMASGSGGTNDDETMVHRALQHEACLGDDGVLTFPV-DKVMRSY-TQHGLEMNPDKQYVSTQDCTYLRRYSTMRALGRLAEQ-ERV-ALRELSIIENHPL-REKFADYCIKPGFLDNIDKKAQRYLKSM
>ref_AHX00960_Human_picobirnavirus
KKWKP-KWPTLDF-ENDLAKAISAVIQEWSQ-SLTSTNSGSP-Y-FTKRGA-PKRGQEGGDDVKQRVVWMFPFAVNLCELQVYQPLIESA-QP-AWVSMEMVDQEITHLFDVCTDFTKFDQHFG--IPMQEAA-KK-ILSAIF-TDNASRWWMNWIF-PIKYDIPL--AYGKHGMGSGSGGTNADETLSHRALQYEACLGDDGILSYPV-DDVTRSY-AVHGLEMNPDKQSASAHECTYLRRYSTYRALGRLMEQ-ERV-ALRQLSIIENHPL-RDKFAHFCMLPGFLDNIEVEAKQFLKKY
>ref_AFJ79071_Otarine_picobirnavirus
KEWMI-RWPTLDY-EKDLAKAVKAAIAEFAQ-KRTSTNSGSP-Y-FTKRSG---RGQEGGDDVKQRVVWMFPFAANIRELQVYQPLIESF-QP-AWVSMDAVDQRITKMFDICTDFSKFDQHFN--PDMQQCA-KT-ILTAML-TPSDSRTWLDHVF-PVKYNIPL--TYGSHGMGSGSGGTNADETLVHRTLQYEACLGDDGVLTYPV-EDVVRAY-SSHGQEMNTSKQYASKHDCTYLRRYSTCRALGRLMYQ-ERV-ALRQLSILENHPL-RDQFAEFCMKPGFLVNIEQEAKNYLKSK
>ref_AIY31288_Dromedary_picobirnavirus
KDWQP-KWPTLDF-ENDLKAAVRAVLSEFNQ-RKTSTNSGSP-Y-FSKRGM-RRRGQEGGEDVKQRVVWMFPFAVNIAELQVYQPLIESC-QP-AWISMESVDRRITDMFDICTDFSKFDQHFN--ADMQNAA-EA-ILSGLF-TDNDTRVWLNNIF-PIKYAIPL--AYGKHGMGSGSGGTNADETLAHRALQYEACLGDDGVLTYPV-EDVVQSY-SAHGQEMNESKQYASKHDCVYLRRYSTYRALGRLMEQ-ERV-ALRQLSIIENHPL-RDQFADFCMKPGFLDDIDNIAKKYLKSK
>ref_BAJ53287_Human_picobirnavirus
KEWMP-MWPTLDF-ENDLAKAIGAVVNEFNQ-AKTSTNSGSP-F-FGKRSS---RGQEGGSDVKQRVVWMFPFAVNIEELRYYQPAIEAA-QP-AWVSMESVDDRITRMFDICTDFSKFDQHFN--PVMQDAA-KE-IISAII-TKDQGQYWLQEVF-PAKYYMPM--MYGRHGMGSGSGGTNYDETIVHRALQYEACLGDDGVLTYPV-EDVVQSY-SRHGQEMNPDKQYVSKHDCVYLRRYSTARALGRLMYQ-ERV-ALRQLSIIENHPL-REEFVEFCMKPGFLDNIQGIAQQYLKSM
>ref_AAG53583_human_picobirnavirus
KAWKP-DWPTLDF-ENDLAKAIAAVIAEWGQ-RKTSTNSGSP-F-FTKRNN---RGQEGGEDVKQRVVWMFPFGVNVKELQFYQPAIEIA-QP-AWIGMEAVDQRITKLFDICTDFSKFDQHFN--KDMQDAA-RT-IIAALL-NGSESRDWLDNVF-PVKYAIPL--AMGFHGMGSGSGGTNFDETLTHRALQYEACLGDDGILSYPV-EDVTRSY-SAHGQEMNIDKQYASAHDCTYLRRYATYRALGRLCEQ-ERV-ALRQLSIIENHPL-REEFVNFCMKPGFLDNIEKLAMNYLKSL
>ref_AIY31285_Dromedary_picobirnavirus
KMWMP-EWSGLKF-ENDLAKSLDKVVQEWGQ-QRTSTNSGSP-F-FTKRDN---RGQEGGDDVKQRVVWMFPFGVNIEELTIYQPAIEIA-QP-AWVSMEAVDRQITKLFDICTDFTKFDQHFN--SDMQDGA-KY-ILSRLL-NTTESRYWLEEVF-PVKYTIPL--AYGKHGMGSGSGGTNFDETLTHRALQYECCLGDDGILSFPE-EDVMRSY-PSHGQEMNATKQESSTHECTYLRRYATSRALGRLCEQ-ERV-ALRQLSIIENHPL-RDEFLQFCMKPGFLDDIQHLADQTLKSM
>ref_AGK45545_Fox_picobirnavirus
KDWNR-EWPSLDF-ENDLGQALDAALDEWKQ-KSTSTNSGSP-F-FTKRGG---RGQEGGEDVKQRVVWMFPFAVNIRELQVYQPLIIAA-QP-AWVGMDAVDQRITQMFDICTDFSKFDQHFN--PSCQDAA-KY-MLEHLF-KGDSMKDWLQDVF-PVKYDIPL--AYGKHGMASGSGGTNADETLVHRALQHEACLGDDGVLTYPV-DDVVSTY-SSHGLDMNPDKQYVSKQDCVYLRRYSTNRALGRLCEQ-ERV-ALRQLSILENHPL-NEEFVDYCMKPGFFDNLERYAKNYLKSK
>ref_BAJ53290_Human_picobirnavirus
KEWNS-KFPELQF-EEDLGKAIRSAQKEWAQ-RKTSTNSGSP-Y-FTKRRG---RGQEGGEDVKQRVVWMFPFAVNIAELQLYQPLIEAM-QP-AWVSMESVDCAITRMFDICTDFSKFDQHFN--KDLQDCA-AE-CISYLF-KGDGLATWLRDVF-PIKYHIPL--AYGAHGMGSGSGGTNADETLAHRCLQHEACLGDDGVLTYPV-EDVMQAY-TSHGLEMNESKQYASTHDCVYLRRYSTNRALGRLCEQ-ERV-ALRQLSILENHPL-KEEFADWCMKPGFLDNIEREAQNYLKSK
>ref_YP_239361_Human_picobirnavirus
DEWYK-QWPTLEF-EDDLRKAISAAKSEWKE-VNTSTNSGSP-Y-FSKRNG---RGQEGGTDVKQRVVWMFPFAVNIRELQVYQPLILTF-QP-AWVSMEAVDRRITKMFDVCTDFSKFDQHFN--PTCQSVA-KE-LLADLL-TGQEAVDWLERVF-PIKYAIPL--AYGIHGMGSGSGGTNADETLVHRVLQHEACLGDDGVLTYPA-EDVMQSY-SRHGLDMNLEKQYVSKQDCTYLRRYSTMRALGRLAMQ-ERV-TLRYLSIIENHPL-KEEFLDFCIKPGFLDNIAGEAQQALKSR
>ref_BAJ53289_Human_picobirnavirus
NEWMS-EWPSLEY-ESDMAAANLAALAKFKQ-QRVSTNSGSP-Y-FIKRNG---RGQEGGDDVKQRVVWMFPFGINVLELQLYQPLIEAL-QP-AWVGMDAVDLAITKLFDICTDFSKFDQHFN--QSLQDSA-KT-ILTSIL-TPTESHDWLEQVY-PIKYDIPL--SYGKHGMGSGSGGTNADETLAHTALQFESCLGDDGILSYPA-DKVMRSY-TTHGLEMNASKQYESTHDCTYLRRYSTARALGRLCMQ-ERV-ALRQLSILENHPL-RDEFAEFCMKPGFLDNIEREASNYLKSK
>ref_AIY31286_Dromedary_picobirnavirus
SEWMP-RWPSLEF-EKDLAAAIAATIEKFKQ-QRTSTNSGSP-Y-FTRKGD---RGQEGGSDNKQRVVWMFPFAVNICELSMYQPLMECF-QP-AWVSMESVDRSITRLFDVCTDFTKFDQHFN--PALQEAA-QS-ILRQLC-RDTDNNRWLEEVF-PIKYEIPL--AYGKHGMGSGSGGTNADETLAHTALQIEACLGDDGVLTYPS-EDVVRSY-TSHGLEMNPVKQYESKHDCVYLRRYSTARALGRLCMQ-ERV-ALRELSIIENHPL-KEEFAEFCMKPGFLDNIDKEAENYLKSK
>ref_AHZ46150_Picobirnavirus_TK-MN-2011
AQWMG-EWPTLQF-EVDLSKAVDAVIKEWRQ-ASTSTNSGSP-Y-FTKRQG---RGQEGGDDVKQRVIWMFPLAVNIRELQMYQPLIEAA-QP-AWVSMDAVDATITKMFDVCTDFTAFDQHIN--PKLQIVA-ES-VLDALT-TGPEAGAWLREVF-PIKYNIPL--AYGPHGMASGSGGTNADETIMHRALQHEACLGDDGLLTYPV-EDVVEVY-ESHGLDMNTIKQYASTNDCEYLRRYATSRALGRLLYT-ERV-ALRQLSILENHPM-REEFTEFCMKPHFLDDIEQIAQNYLKSK
>ref_AIB06801_Fox_fecal_picobirnavirus
SSWNE-EWPSLAF-ETDMATAILAVVKEWSV-KRTSTNSGSP-Y-FTKR-----RGQEGGTDVKQRVVWMFPFGINVAELQVYQPMIEAA-QP-AWVSNEAVDKRITLLFDICTDFTKFDQHFG--QHMQDAA-KS-IIAAIF-NKS--NEWLDHVF-PIKYNIPM--MFGHHGMGSGSGGTNADETLAHRALQYEACLGDDGILTYPV-KDVTDVY-STHGLEMNESKQYASVQDCVYLRRYSTNRALGRLRYL-ERV-ALRQLSILENHPL-RDQFAEFCMKPDFLDNLEAEVRKYLKSK
>ref_AHI59999_Porcine_picobirnavirus
SKWKA-TWPSLKY-EIDLASAIAATIREFNE-SRTSTNSGSP-Y-FTKRSS---RGQEGGADVKQRVVWMFPYAVNIAELQLYQPFIEAA-QS------SQLGLALTRLINVCTDFSKFDQHFN--AEMQAAA-LR-ILRACM-EPSTSTNWLNDVY-PIKYMIPL--AYGKHGMGSGSGGTNCDETLAHRALQYEACLGDDGVLTYPV-EDVVKAY-KSHGLEMNLDKQYASTQDCTYLRRYSTCRALGRLRYL-ERV-ALRQLSILENHPL-KEQFVDFCMKPHFFDDLRAITEKYLKSK
>ref_ACT64131_Picobirnavirus_bovine-RUBV-P-IND-2005
DEWSI-EWPSLEF-ENDLRSAIRCVLREFHG-QRTSTSSGNP-F-FTKRTN---RGQEGGSDVKQRVVWMFPFGVNIAELSVYQPLIERC-QA-PWIGLSAVDRRITQLFEICTDFTKFDQHFN--RACQNAA-YD-ILSRLL-SHSQEERWLEEVF-PAKYNIPL--ICGEHGMASGSGGTNADETLTHRALQYEACLGDDGVLTFPV-EDVVQAY-TSHGLEMNETKQYVSKHDCVFLRRYSTYRALGRLMYQ-ERV-ALRQLSILENHPL-RDEFAKFCMKPGFLEDIGRIASQFLKSQ
>ref_BAJ53293_Human_picobirnavirus
AKWQK-TLPGLDF-EMDMKSAIDSACDFFAK-QRTSTNSGPP-W-FTKRPK---RGQEGGDDVKQRVIWMMSMALNIEELQFYQPAIEAI-QP-AYASMDAVDDEVTALFAICTDFTKFDQHFN--SNMQDAA-RI-IENSLM-NSN--TSWDDRVF-YAKFRIPI--ICGAHGMGSGSGGTNFDECMSHKGLQFEAAYGDDGILTFPV-KDVIDTY-SRHGQEMNASKQMVSKHECVVLRRYSTFRALGRLLAQ-ERV-TLRALSIIENSPV-FHEFIDFVMTPGFFDNLEAKAKKYLKSK
>ref_BAN58175_Picobirnavirus_cow-tottori7944-Jap-2013
NLWRP-ELPGLKY-ENDMAEAVKQVINELNQ-ANTGKAAGAP-Y-LGKKQS---RGQEGGDDTKQRVIWMFPFAISILELQMYIALIRAC-QP-AWISQDAVDMRMTQLMKVCTDFTKFDQHFN--ATMQEAA-KS-VIAGVV-SPGNERDWLREIY-PVKYQIPL--LAGLHGVASGSGGTNWDETAGHRALQYEACSGDDGCLSYPV-EQVTESY-TSHGLDMNETKQDHSVREATYLRRYATTRAIGRLLAQ-ERV-TLRYLSIIENHPL-FDKFIEFCIKPGFYDNLESIVKQYILSN
